# Supplementary material for: The extreme yet transient nature of glacial erosion
Source: Nat Commun. 2022 Nov 30;13:7377. doi: 10.1038/s41467-022-35072-0 (PMC9712427; doi:10.1038/s41467-022-35072-0)
Supplement: Supplementary file 4 — Supplementary Data 1 [file 41467_2022_35072_MOESM4_ESM.xlsx]

## Sheet: Info + references
General information
This file contains cosmogenic data for calibration and evaluation of the ice sheet / glacial erosion model used in 'The extreme yet transient nature of subglacial erosion' (Patton et al.)
Source of sample data
Bedrock 10Be and sample data from the Eurasian ice sheet region is derived from the expage compilation of glacial 10Be and 26Al data (http://expage.github.io/).
Information for Cosmogenic data sheet
Columns D-W contains input (line 2 contains headers for the input) used to calibrate F and simulate 10Be concentrations using output from the ice sheet model.
Columns X-AF contains output from the calibration of F using glacialEcalib.m.
Median calibrated F (glacialEcalib.m)
Shield	1.7062e-10
Basement	2.8689e-10	NOT USED
Platform	1.1222e-09	NOT USED
References
Andersen JL, Egholm DL, Knudsen MF, Linge H, Jansen JD, Goodfellow BW, Pedersen VK, Tikhomirov D, Olsen J, Fredin O, 2018a. Pleistocene evolution of a Scandinavian plateau landscape. Journal of Geophysical Research: Earth Surface 123, 3370-3387.
Andersen JL, Egholm DL, Knudsen MF, Linge H, Jansen JD, Pedersen VK, Nielsen SB, Tikhomirov D, Olsen J, Fabel D, Xu S, 2018b. Widespread erosion on high plateaus during recent glaciations in Scandinavia. Nature Communications 9, 830.
Anjar J, Larsen NK, Håkansson L, Möller P, Linge H, Fabel D, Xu S, 2014. A 10Be-based reconstruction of the last deglaciation in southern Sweden. Boreas 43, 132-148.
Ballantyne CK, Stone JO, 2015. Trimlines, blockfields and the vertical extent of the last ice sheet in southern Ireland. Boreas 44, 277-287.
Ballantyne CK, McCarroll D, Stone JO, 2006. Vertical dimensions and age of the Wicklow Mountains ice dome, eastern Ireland, and implications for the extent of the last Irish ice sheet. Quaternary Science Reviews 25, 2048-2058.
Ballantyne CK, McCarroll D, Stone JO, 2007. The Donegal ice dome, northwest Ireland: dimensions and chronology. Journal of Quaternary Science 22, 773-783.
Ballantyne CK, Stone JO, McCarroll D, 2008. Dimensions and chronology of the last ice sheet in western Ireland. Quaternary Science Reviews 27, 185-200.
Ballantyne CK, Schnabel C, Xu S, 2009. Readvance of the last British-Irish ice sheet during Greenland interstade 1 (GI-1): the Wester Ross readvance, NW Scotland. Quaternary Science Reviews 28, 783-789.
Ballantyne CK, McCarroll D, Stone JO, 2011. Periglacial trimlines and the extent of the Kerry-Cork ice cap, SW Ireland. Quaternary Science Reviews 30, 3834-3845.
Böhme M, Hermanns RL, Gosse J, Hilger P, Eiken T, Lauknes TR, Dehls JF, 2019. Comparison of monitoring data with paleo-slip rates: cosmogenic nuclide dating detects acceleration of a rockslide. Geology 47, 339-342.
Borchers B, Marrero S, Balco G, Caffee M, Goehring B, Lifton N, Nishiizumi K, Phillips F, Schaefer J, Stone J, 2016. Geological calibration of spallation production rates in the CRONUS-Earth project. Quaternary Geochronology 31, 188-198.
Briner JP, Hormes A, 2018. 10Be dating the last deglaciation of Bjørnøya, Svalbard. Arktos 4, 17.
Briner JP, Svendsen JI, Mangerud J, Lohne ØS, Young NE, 2014. A 10Be chronology of south-western Scandinavian ice sheet history during the lateglacial period. Journal of Quaternary Science 29, 370-380.
Brook EJ, Nesje A, Lehman SJ, Raisbeck GM, Yiou F, 1996. Cosmogenic nuclide exposure ages along a vertical transect in western Norway: implications for the height of the Fennoscandian ice sheet. Geology 24, 207-210.
Chiverrell RC, Smedley RK, Small D, Ballantyne CK, Burke MJ, Callard SL, Clark CD, Duller GAT, Evans DJA, Fabel D, Van Landeghem K, Livingstone S, Cofaigh CÓ, Thomas GSP, Roberts DH, Saher M, Scourse JD, Wilson P, 2018. Ice margin oscillations during deglaciation of the northern Irish Sea basin. Journal of Quaternary Science 33, 739-762.
Darmody RG, Thorn CE, Seppälä M, Campbell SW, Li YK, Harbor J, 2008. Age and weathering status of granite tors in Arctic Finland (~68° N). Geomorphology 94, 10-23.
Fabel D, Stroeven AP, Harbor J, Kleman J, Elmore D, Fink D, 2002. Landscape preservation under Fennoscandian ice sheets determined from in situ produced 10Be and 26Al. Earth and Planetary Science Letters 201, 397-406.
Fame ML, Owen LA, Spotila JA, Dortch JM, Caffee MW, 2018. Tracking paraglacial sediment with cosmogenic 10Be using an example from the northwest Scottish Highlands. Quaternary Science Reviews 182, 20-36.
Fjellanger J, Sørbel L, Linge H, Brook EJ, Raisbeck GM, Yiou F, 2006. Glacial survival of blockfields on the Varanger Peninsula, northern Norway. Geomorphology 82, 255-272.
Gheorghiu DM, Fabel D, Hansom JD, Xu S, 2012. Lateglacial surface exposure dating in the Monadhliath Mountains, Central Highlands, Scotland. Quaternary Science Reviews 41, 132-146.
Gjermundsen EF, Briner JP, Akçar N, Salvigsen O, Kubik P, Gantert N, Hormes A, 2013. Late Weichselian local ice dome configuration and chronology in northwestern Svalbard: early thinning, late retreat. Quaternary Science Reviews 72, 112-127.
Glasser NF, Hughes PD, Fenton C, Schnabel C, Rother H, 2012. 10Be and 26Al exposure-age dating of bedrock surfaces on the Aran ridge, Wales: evidence for a thick Welsh ice cap at the last glacial maximum. Journal of Quaternary Science 27, 97-104.
Glasser NF, Davies JR, Hambrey MJ, Davies BJ, Gheorghiu DM, Balfour J, Smedley RK, Duller GAT, 2018. Late Devensian deglaciation of south-west Wales from luminescence and cosmogenic isotope dating. Journal of Quaternary Science 33, 804-818.
Goehring BM, Brook EJ, Linge H, Raisbeck GM, Yiou F, 2008. Beryllium-10 exposure ages of erratic boulders in southern Norway and implications for the history of the Fennoscandian ice sheet. Quaternary Science Reviews 27, 320-336.
Golledge NR, Fabel D, Everest JD, Freeman S, Binnie S, 2007. First cosmogenic 10Be age constraint on the timing of Younger Dryas glaciation and ice cap thickness, western Scottish highlands. Journal of Quaternary Science 22, 785-791.
Goodfellow BW, Stroeven AP, Fabel D, Fredin O, Derron M-H, Bintanja R, Caffee MW, 2014. Arctic-alpine blockfields in the northern Swedish Scandes: late Quaternary – not Neogene. Earth Surface Dynamics 2, 383-401.
Grant OR, 2016. The deglaciation of Kongsfjorden, Svalbard – based on surface exposure dating of glacial erratics and Quaternary geological mapping of Blomstrandhalvøya. Ms thesis, University of Bergen.
Hall AM, Binnie SA, Sugden D, Dunai TJ, Wood C, 2016. Late readvance and rapid final deglaciation of the last ice sheet in the Grampian Mountains, Scotland. Journal of Quaternary Science 31, 869-878.
Harbor J, Stroeven AP, Fabel D, Clarhäll A, Kleman J, Li YK, Elmore D, Fink D, 2006. Cosmogenic nuclide evidence for minimal erosion across two subglacial sliding boundaries of the late glacial Fennoscandian ice sheet. Geomorphology 75, 90-99.
Hättestrand C, Götz S, Näslund J-O, Fabel, D, Stroeven AP, 2004. Drumlin formation time: evidence from northern and central Sweden. Geografiska Annaler 86A, 155-167.
Hormes A, Akçar N, Kubik PW, 2011. Cosmogenic radionuclide dating indicates ice-sheet configuration during MIS 2 on Nordaustlandet, Svalbard. Boreas 40, 636-649.
Houmark-Nielsen M, Linge H, Fabel D, Schnabel C, Xu S, Wilcken KM, Binnie S, 2012. Cosmogenic surface exposure dating the last deglaciation in Denmark: discrepancies with independent age constraints suggest delayed periglacial landform stabilisation. Quaternary Geochronology 13, 1-17.
Hughes PD, Glasser NF, Fink D, 2016. Rapid thinning of the Welsh ice cap at 20-19 ka based on 10Be ages. Quaternary Research 85, 107-117.
Jansen JD, Codilean AT, Stroeven AP, Fabel D, Hättestrand C, Kleman J, Harbor JM, Heyman J, Kubik PW, Xu S, 2014. Inner gorges cut by subglacial meltwater during Fennoscandian ice sheet decay. Nature Communications 5, 3815.
Landvik JY, Brook EJ, Gualtieri L, Raisbeck G, Salvigsen O, Yiou F, 2003. Northwest Svalbard during the last glaciation: ice-free areas existed. Geology 31, 905-908.
Landvik JY, Brook EJ, Gualtieri L, Linge H, Raisbeck G, Salvigsen O, Yiou F, 2013. 10Be exposure age constraints on the Late Weichselian ice-sheet geometry and dynamics in inter-ice-stream areas, western Svalbard. Boreas 42, 43-56.
Larsen NK, Linge H, Håkansson L, Fabel D, 2012. Investigating the last deglaciation of the Scandinavian Ice Sheet in southwest Sweden with 10Be exposure dating. Journal of Quaternary Science 27, 211-220.
Li YK, Harbor J, Stroeven AP, Fabel D, Kleman J, Fink D, Caffee M, Elmore D, 2005. Ice sheet erosion patterns in valley systems in northern Sweden investigated using cosmogenic nuclides. Earth Surface Processes and Landforms 30, 1039-1049.
Linge H, Brook EJ, Nesje A, Raisbeck GM, Yiou F, Clark H, 2006a. In situ 10Be exposure ages from southeastern Norway: implications for the geometry of the Weichselian Scandinavian ice sheet. Quaternary Science Reviews 25, 1097-1109.
Linge H, Larsen E, Kjær KH, Demidov IN, Brook EJ, Raisbeck GM, Yiou F, 2006b. Cosmogenic 10Be exposure age dating across early to late Weichselian ice-marginal zones in northwestern Russia. Boreas 35, 576-586.
Linge H, Olsen L, Brook EJ, Darter JR, Mickelson DM, Raisbeck GM, Yiou F, 2007. Cosmogenic nuclide surface exposure ages from Nordland, northern Norway: implications for deglaciation in a coast to inland transect. Norwegian Journal of Geology 87, 269-280.
Livingstone SJ, Roberts DH, Davies BJ, Evans DJA, Ó Cofaigh C, Gheorghiu DM, 2015. Late Devensian deglaciation of the Tyne Gap palaeo-ice stream, northern England. Journal of Quaternary Science 30, 790-804.
Mangerud J, Briner JP, Goslar T, Svendsen JI, 2017. The Bølling-age Blomvåg beds, western Norway: implications for the Older Dryas glacial re-advance and the age of the deglaciation. Boreas 46, 162-184.
Marr P, Winkler S, Binnie SA, Löffler J, 2019. 10Be-based exploration of the timing of deglaciation in two selected areas of southern Norway. E&G Quaternary Science Journal 68, 165-176.
Mathers H, 2014. The impact of the Minch palaeo-ice stream in NW Scotland: constraining glacial erosion and landscape evolution through geomorphology and cosmogenic nuclide analysis. PhD thesis, University of Glasgow.
McCarroll D, Stone JO, Ballantyne CK, Scourse JD, Fifield LK, Evans DJA, Hiemstra JF, 2010. Exposure-age constraints on the extent, timing and rate of retreat of the last Irish Sea ice stream. Quaternary Science Reviews 29, 1844-1852.
McCormack DC, Brocklehurst SH, Irving DHB, Fabel D, 2011. Cosmogenic 10Be insights into the extent and chronology of the last deglaciation in Wester Ross, northwest Scotland. Journal of Quaternary Science 26, 97-108.
Nesje A, Dahl SO, Linge H, Ballantyne CK, McCarroll D, Brook EJ, Raisbeck GM, Yiou F, 2007. The surface geometry of the last glacial maximum ice sheet in the Andøya-Skånland region, northern Norway, constrained by surface exposure dating and clay mineralogy. Boreas 36, 227-239.
Paasche Ø, Strømsøe JR, Dahl SO, Linge H, 2006. Weathering characteristics of arctic islands in northern Norway. Geomorphology 82, 430-452.
Paus A, Boessenkool S, Brochmann C, Epp LS, Fabel D, Haflidason H, Linge H, 2015. Lake Store Finnsjøen – a key for understanding lateglacial/early Holocene vegetation and ice sheet dynamics in the central Scandes Mountains. Quaternary Science Reviews 121, 36-51.
Phillips WM, Hall AM, Mottram R, Fifield LK, Sugden DE, 2006. Cosmogenic 10Be and 26Al exposure ages of tors and erratics, Cairngorm Mountains, Scotland: timescales for the development of a classic landscape of selective linear glacial erosion. Geomorphology 73, 222-245.
Phillips WM, Hall AM, Ballantyne CK, Binnie S, Kubik PW, Freeman S, 2008. Extent of the last ice sheet in northern Scotland tested with cosmogenic 10Be exposure ages. Journal of Quaternary Science 23, 101-107.
Rolfe CJ, Hughes PD, Fenton CR, Schnabel C, Xu S, Brown AG, 2012. Paired 26Al and 10Be exposure ages from Lundy: new evidence for the extent and timing of Devensian glaciation in the southern British isles. Quaternary Science Reviews 43, 61-73.
Small D, Benetti S, Dove D, Ballantyne CK, Fabel D, Clark CD, Gheorhiu DM, Newall J, Xu S, 2017. Cosmogenic exposure age constraints on deglaciation and flow behaviour of a marine-based ice stream in western Scotland, 21-16 ka. Quaternary Science Reviews 167, 30-46.
Small D, Smedley RK, Chiverrell RC, Scourse JD, Ó Cofaigh C, Duller GAT, McCarron S, Burke MJ, Evans DJA, Fabel D, Gheorghiu DM, Thomas GSP, Xu S, Clark CD, 2018. Trough geometry was a greater influence than climate-ocean forcing in regulating retreat of the marine-based Irish-Sea ice stream. Geological Society of America Bulletin 130, 1981-1999.
Stone JO, Ballantyne CK, 2006. Dimensions and deglacial chronology of the Outer Hebrides ice cap, northwest Scotland: implications of cosmic ray exposure dating. Journal of Quaternary Science 21, 75-84.
Stone JO, Ballantyne CK, Fifield LK, 1998. Exposure dating and validation of periglacial weathering limits, northwest Scotland. Geology 26, 587-590.
Stroeven AP, Fabel D, Hättestrand C, Harbor J, 2002a. A relict landscape in the centre of Fennoscandian glaciation: cosmogenic radionuclide evidence of tors preserved through multiple glacial cycles. Geomorphology 44, 145-154.
Stroeven AP, Fabel D, Harbor J, Hättestrand C, Kleman J, 2002b. Quantifying the erosional impact of the Fennoscandian ice sheet in the Torneträsk-Narvik corridor, northern Sweden, based on cosmogenic radionuclide data. Geografiska Annaler 84A, 275-287.
Stroeven AP, Harbor J, Fabel D, Kleman J, Hättestrand C, Elmore D, Fink D, Fredin O, 2006. Slow, patchy landscape evolution in northern Sweden despite repeated ice-sheet glaciation. In: Willett SD, Hovius N, Brandon MT, Fisher D (Eds), Tectonics, climate, and landscape evolution. Geological Society of America, pp. 387-396.
Stroeven AP, Fabel D, Harbor JM, Fink D, Dahlgren T, 2011. Importance of sampling across an assemblage of glacial landforms for interpreting cosmogenic ages of deglaciation. Quaternary Research 76, 148-156.
Stroeven AP, Heyman J, Fabel D, Björck S, Caffee MW, Fredin O, Harbor JM, 2015. A new Scandinavian reference 10Be production rate. Quaternary Geochronology 29, 104-115.
Stroeven AP, Hättestrand C, Kleman J, Heyman J, Fabel D, Fredin O, Goodfellow BW, Harbor JM, Jansen JD, Olsen L, Caffee MW, Fink D, Lundqvist J, Rosqvist GC, Strömberg B, Jansson KN, 2016. Deglaciation of Fennoscandia. Quaternary Science Reviews 147, 91-121.
Svendsen JI, Briner JP, Mangerud J, Young NE, 2015. Early break-up of the Norwegian channel ice stream during the last glacial maximum. Quaternary Science Reviews 107, 231-242.
Wilson P, Lord TC, Rodés Á, 2017. Glaciation and deglaciation age of the Stump Cross area, Yorkshire Dales, northern England, determined by terrestrial cosmogenic nuclid (10Be) dating. Cave and Karst Science 44, 76-81.
Wilson P, Ballantyne CK, Benetti S, Small D, Fabel D, Clark CD, 2019. Deglaciation chronology of the Donegal ice centre, north-west Ireland. Journal of Quaternary Science 34, 16-28.
Young NE, Lamp J, Koffman T, Briner JP, Schaefer J, Gjermundsen EF, Linge H, Zimmerman S, Guilderson TP, Fabel D, Hormes A, 2018. Deglaciation of coastal south-western Spitsbergen dated with in situ cosmogenic 10Be and 14C measurements. Journal of Quaternary Science 33, 763-776.

## Sheet: Cosmogenic data
			INPUT	(DD)	(DD)	(m a.s.l.)	(cm)	(g/cm3)	(g/cm3)	unitless	(atoms/g)	(atoms/g)	name	(CE)	name	(yr before sampling)	(yr)	(mm/ka)	(mm/ka)	name	ratio	ratio	OUTPUT glacialEcalib.m
Publication	Location	Province	sample	lat	long	elv	thick	dens	densunc	shield	N10	N10unc	std10	samplingyr	csvin	deglac	deglacunc	erosion	erosionunc	isostsubm	isostsubmunc	icevalueunc	sample	F10	F10+	F10-	E10(mm/yr)	E10+(mm/yr)	E10-(mm/yr)	Qmean	d18O
Andersen et al. (2018a)	Reinheimer, SC Norway	basement	GU04	62.0248	8.7989	1576	3	2.65	0.133	1	510146	9633	07KNSTD	2015	Ande2018a-25.csv	10387.2	1000	0	5	-	0.1	0.1	GU04	1.3318e-09	1.6328e-08	5.2778e-10	0.00258	0.0316	0.00102	19346000	3.42
Andersen et al. (2018a)	Reinheimer, SC Norway	basement	GU05	62.0254	8.7992	1590	3	2.65	0.133	1	518196	10018	07KNSTD	2015	Ande2018a-26.csv	10390.6	1000	0	5	-	0.1	0.1	GU05	1.3148e-09	1.5929e-08	5.2239e-10	0.00254	0.0308	0.00101	19346000	3.42
Andersen et al. (2018a)	Reinheimer, SC Norway	basement	KJ06	62.0284	8.8518	1705	2.5	2.65	0.133	1	588651	10118	07KNSTD	2014	Ande2018a-31.csv	10395.6	1000	0	5	-	0.1	0.1	KJ06	1.2012e-09	1.7243e-08	4.8122e-10	0.00232	0.0334	0.000931	19346000	3.42
Andersen et al. (2018a)	Reinheimer, SC Norway	basement	RE04	62.0294	8.8498	1695	3	2.65	0.133	1	1442391	23844	07KNSTD	2014	Ande2018a-32.csv	10401.1	1000	0	5	-	0.1	0.1	RE04	1.535e-10	9.5551e-09	1.5364e-10	0.000297	0.0185	0.000297	19346000	3.42
Andersen et al. (2018a)	Reinheimer, SC Norway	basement	L01	62.0041	8.9367	1266	5	2.65	0.133	1	150837	3791	07KNSTD	2014	Ande2018a-37.csv	10283	1000	0	5	-	0.1	0.1	L01	5.1426e-07	5.1691e-06	9.5538e-08	0.995	10	0.185	19346000	3.42
Andersen et al. (2018a)	Reinheimer, SC Norway	basement	L02	62.0049	8.9346	1274	5	2.65	0.133	1	160321	3632	07KNSTD	2014	Ande2018a-38.csv	10286	1000	0	5	-	0.1	0.1	L02	4.2091e-07	1.1926e-06	7.3322e-08	0.814	2.31	0.142	19346000	3.42
Andersen et al. (2018a)	Reinheimer, SC Norway	basement	L03	62.0055	8.9276	1308	3	2.65	0.133	1	165717	3666	07KNSTD	2014	Ande2018a-39.csv	10287.8	1000	0	5	-	0.1	0.1	L03	4.4013e-07	5.1691e-06	7.6709e-08	0.851	10	0.148	19346000	3.42
Andersen et al. (2018a)	Reinheimer, SC Norway	basement	L04	62.0105	8.9205	1420	3	2.65	0.133	1	172017	3718	07KNSTD	2014	Ande2018a-40.csv	10309.2	1000	0	5	-	0.1	0.1	L04	5.4588e-07	5.1691e-06	1.017e-07	1.06	10	0.197	19346000	3.42
Andersen et al. (2018a)	Reinheimer, SC Norway	basement	L05	62.0125	8.9183	1441	4	2.65	0.133	1	175898	3951	07KNSTD	2014	Ande2018a-41.csv	10318	1000	0	5	-	0.1	0.1	L05	5.1717e-07	5.1691e-06	9.353e-08	1	10	0.181	19346000	3.42
Andersen et al. (2018a)	Reinheimer, SC Norway	basement	L06	62.0129	8.9184	1436	3.5	2.65	0.133	1	160831	3540	07KNSTD	2014	Ande2018a-42.csv	10319.8	1000	0	5	-	0.1	0.1	L06	8.1326e-07	5.1691e-06	1.522e-07	1.57	10	0.294	19346000	3.42
Andersen et al. (2018b)	Sognefjord, S Norway	basement	HD01	60.9954	8.7263	1094	3.2	2.65	0.133	0.99	185407	5521	07KNSTD	2016	Ande2018b-1.csv	9986.36	1000	0	5	-	0.1	0.1	HD01	6.9827e-10	7.8469e-07	1.079e-10	0.0089	10	0.00138	127439000	3.55
Andersen et al. (2018b)	Sognefjord, S Norway	basement	HD02	60.9964	8.7246	1111	4	2.65	0.133	0.99	126073	4286	07KNSTD	2016	Ande2018b-2.csv	9985.87	1000	0	5	-	0.1	0.1	HD02	1.9395e-09	7.8469e-07	5.8731e-10	0.0247	10	0.00748	127439000	3.55
Andersen et al. (2018b)	Sognefjord, S Norway	basement	HD04	61.002	8.7134	1382	3	2.65	0.133	1	285721	7173	07KNSTD	2016	Ande2018b-3.csv	9983.3	1000	0	5	-	0.1	0.1	HD04	3.3647e-10	1.0953e-10	6.5215e-11	0.00546	0.00178	0.00106	162316000	3.52
Andersen et al. (2018b)	Sognefjord, S Norway	basement	HD06	60.9839	8.6788	1636	4.1	2.65	0.133	1	538145	9599	07KNSTD	2016	Ande2018b-4.csv	9997.24	1000	0	5	-	0.1	0.1	HD06	2.6724e-10	1.1676e-10	5.6405e-11	0.00341	0.00149	0.000719	127439000	3.55
Andersen et al. (2018b)	Sognefjord, S Norway	basement	HD08	60.9836	8.6969	1659	3.8	2.65	0.133	1	737382	12607	07KNSTD	2016	Ande2018b-5.csv	9996.04	1000	0	5	-	0.1	0.1	HD08	1.7045e-10	1.0419e-10	4.3387e-11	0.00217	0.00133	0.000553	127439000	3.55
Andersen et al. (2018b)	Sognefjord, S Norway	basement	HD09	60.9845	8.6985	1658	3.9	2.65	0.133	1	770144	12328	07KNSTD	2016	Ande2018b-6.csv	9995.35	1000	0	5	-	0.1	0.1	HD09	1.5894e-10	1.02e-10	4.2155e-11	0.00203	0.0013	0.000537	127439000	3.55
Andersen et al. (2018b)	Sognefjord, S Norway	basement	HD10	61.0016	8.7555	886	2.3	2.65	0.133	1	89794	3415	07KNSTD	2016	Ande2018b-7.csv	9980.19	1000	0	5	-	0.1	0.1	HD10	4.0159e-09	6.1608e-07	0	0.0652	10	0	162316000	3.52
Andersen et al. (2018b)	Sognefjord, S Norway	basement	HD12	61.0044	8.7499	938	1	2.65	0.133	1	103049	3838	07KNSTD	2016	Ande2018b-8.csv	9978.86	1000	0	5	-	0.1	0.1	HD12	3.8519e-09	6.1608e-07	1.6575e-09	0.0625	10	0.0269	162316000	3.52
Andersen et al. (2018b)	Sognefjord, S Norway	basement	HD16	61.01	8.731	893	3.3	2.65	0.133	0.99	182224	5170	07KNSTD	2016	Ande2018b-9.csv	9976.87	1000	0	5	-	0.1	0.1	HD16	3.5067e-10	1.1876e-10	6.9441e-11	0.00569	0.00193	0.00113	162316000	3.52
Andersen et al. (2018b)	Sognefjord, S Norway	basement	HD17	61.0033	8.6357	1297	1.8	2.65	0.133	1	189168	4952	07KNSTD	2016	Ande2018b-10.csv	9988.66	1000	0	5	-	0.1	0.1	HD17	9.7418e-10	7.8469e-07	1.5754e-10	0.0124	10	0.00201	127439000	3.55
Andersen et al. (2018b)	Sognefjord, S Norway	basement	HD28	61.0026	8.7024	1480	0.8	2.65	0.133	0.99	321063	7161	07KNSTD	2016	Ande2018b-11.csv	9983.86	1000	0	5	-	0.1	0.1	HD28	3.2105e-10	1.042e-10	6.3735e-11	0.00521	0.00169	0.00103	162316000	3.52
Andersen et al. (2018b)	Sognefjord, S Norway	basement	JD04	61.5367	7.8215	1470	2	2.65	0.133	1	255384	6139	07KNSTD	2016	Ande2018b-12.csv	10042.3	1000	0	5	-	0.1	0.1	JD04	1.4683e-10	3.0398e-07	3.2534e-11	0.00483	10	0.00107	328967000	3.42
Andersen et al. (2018b)	Sognefjord, S Norway	basement	JD05	61.5397	7.8302	1433	2	2.65	0.133	1	517606	12493	07KNSTD	2016	Ande2018b-13.csv	10037.7	1000	0	5	-	0.1	0.1	JD05	3.6245e-11	2.8709e-11	1.3159e-11	0.00119	0.000944	0.000433	328967000	3.42
Andersen et al. (2018b)	Sognefjord, S Norway	basement	JD06	61.2704	5.9341	903	3.8	2.65	0.133	1	122515	4011	07KNSTD	2016	Ande2018b-14.csv	11756.6	1000	0	5	-	0.1	0.1	JD06	8.3645e-08	7.1196e-06	3.0226e-08	0.117	10	0.0425	14046000	3.77
Andersen et al. (2018b)	Sognefjord, S Norway	basement	JD07	61.2707	5.9338	902	3	2.65	0.133	1	133646	3968	07KNSTD	2016	Ande2018b-15.csv	11757	1000	0	5	-	0.1	0.1	JD07	5.3371e-08	7.1196e-06	1.0907e-08	0.075	10	0.0153	14046000	3.77
Andersen et al. (2018b)	Sognefjord, S Norway	basement	JD08	61.2827	5.9246	951	3.8	2.65	0.133	1	122327	4141	07KNSTD	2016	Ande2018b-16.csv	11772.1	1000	0	5	-	0.1	0.1	JD08	2.95e-07	7.1196e-06	3.575e-07	0.414	10	0.502	14046000	3.77
Andersen et al. (2018b)	Sognefjord, S Norway	basement	JD09	61.2816	5.919	942	5	2.65	0.133	1	128654	4394	07KNSTD	2016	Ande2018b-17.csv	11774.3	1000	0	5	-	0.1	0.1	JD09	7.2327e-08	7.1196e-06	2.1628e-08	0.102	10	0.0304	14046000	3.77
Andersen et al. (2018b)	Sognefjord, S Norway	basement	Phy01	60.9782	8.6726	1341	1.5	2.65	0.133	0.98	144189	5336	07KNSTD	2016	Ande2018b-23.csv	10001.2	1000	0	5	-	0.1	0.1	Phy01	4.8039e-09	7.8469e-07	1.4238e-08	0.0612	10	0.181	127439000	3.55
Andersen et al. (2018b)	Sognefjord, S Norway	basement	Phy02	60.9756	8.6701	1186	2.3	2.65	0.133	0.98	104848	4375	07KNSTD	2016	Ande2018b-24.csv	10003	1000	0	5	-	0.1	0.1	Phy02	5.2247e-09	7.8469e-07	0	0.0666	10	0	127439000	3.55
Andersen et al. (2018b)	Sognefjord, S Norway	basement	SF09	60.8404	7.1919	1440	3.9	2.65	0.133	1	458082	16972	07KNSTD	2016	Ande2018b-29.csv	11043.3	1000	0	5	-	0.1	0.1	SF09	8.1371e-10	3.9767e-10	2.3853e-10	0.00246	0.0012	0.000722	30278000	3.49
Andersen et al. (2018b)	Sognefjord, S Norway	basement	SF13	60.8368	7.1893	1399	3	2.65	0.133	1	343454	12483	07KNSTD	2016	Ande2018b-30.csv	11041.2	1000	0	5	-	0.1	0.1	SF13	1.2939e-09	5.0583e-10	3.1628e-10	0.00392	0.00153	0.000958	30278000	3.49
Andersen et al. (2018b)	Sognefjord, S Norway	basement	SF15	60.9248	7.6945	1390	3.1	2.65	0.133	1	224902	11195	07KNSTD	2016	Ande2018b-31.csv	10583.2	1000	0	5	-	0.1	0.1	SF15	9.1595e-09	3.3952e-06	2.5756e-09	0.027	10	0.00759	29453000	3.44
Andersen et al. (2018b)	Sognefjord, S Norway	basement	SF17	60.9314	7.6945	1370	4.1	2.65	0.133	1	212139	6998	07KNSTD	2016	Ande2018b-32.csv	10586.5	1000	0	5	-	0.1	0.1	SF17	1.0296e-08	3.3952e-06	2.6837e-09	0.0303	10	0.0079	29453000	3.44
Andersen et al. (2018b)	Sognefjord, S Norway	basement	SF18	60.9315	7.6945	1369	4.4	2.65	0.133	1	291233	9699	07KNSTD	2016	Ande2018b-33.csv	10586.5	1000	0	5	-	0.1	0.1	SF18	2.8689e-09	2.4147e-09	8.7865e-10	0.00845	0.00711	0.00259	29453000	3.44
Andersen et al. (2018b)	Sognefjord, S Norway	basement	SF21	61.0072	8.6772	1695	2.7	2.65	0.133	1	522310	15443	07KNSTD	2016	Ande2018b-35.csv	9982.95	1000	0	5	-	0.1	0.1	SF21	3.0544e-10	1.2098e-10	6.0909e-11	0.00389	0.00154	0.000776	127439000	3.55
Andersen et al. (2018b)	Sognefjord, S Norway	basement	SF22	61.008	8.6809	1703	4.5	2.65	0.133	1	530398	15012	07KNSTD	2016	Ande2018b-36.csv	9982.16	1000	0	5	-	0.1	0.1	SF22	1.8284e-10	7.7305e-11	4.8423e-11	0.00297	0.00125	0.000786	162316000	3.52
Andersen et al. (2018b)	Sognefjord, S Norway	basement	SF23	61.0062	8.6817	1703	4.7	2.65	0.133	1	533154	16325	07KNSTD	2016	Ande2018b-37.csv	9983.21	1000	0	5	-	0.1	0.1	SF23	2.9163e-10	1.1858e-10	6.0206e-11	0.00372	0.00151	0.000767	127439000	3.55
Andersen et al. (2018b)	Sognefjord, S Norway	basement	SF24	61.0004	8.6691	1729	4.3	2.65	0.133	1	679195	21189	07KNSTD	2016	Ande2018b-38.csv	9987.75	1000	0	5	-	0.1	0.1	SF24	2.0964e-10	1.0916e-10	5.0407e-11	0.00267	0.00139	0.000642	127439000	3.55
Andersen et al. (2018b)	Sognefjord, S Norway	basement	SF27	60.9259	7.7125	1647	4.7	2.65	0.133	1	424449	10950	07KNSTD	2016	Ande2018b-41.csv	10560.5	1000	0	5	-	0.1	0.1	SF27	1.7008e-09	1.5396e-09	5.6085e-10	0.00501	0.00453	0.00165	29453000	3.44
Andersen et al. (2018b)	Sognefjord, S Norway	basement	SF28	60.9265	7.7098	1645	4.5	2.65	0.133	1	363439	9748	07KNSTD	2016	Ande2018b-42.csv	10564.3	1000	0	5	-	0.1	0.1	SF28	2.8553e-09	2.4136e-09	8.3774e-10	0.00841	0.00711	0.00247	29453000	3.44
Andersen et al. (2018b)	Sognefjord, S Norway	basement	SF29	60.9271	7.7085	1639	4.9	2.65	0.133	1	405197	10738	07KNSTD	2016	Ande2018b-43.csv	10566.2	1000	0	5	-	0.1	0.1	SF29	1.9105e-09	1.7124e-09	6.0748e-10	0.00563	0.00504	0.00179	29453000	3.44
Andersen et al. (2018b)	Sognefjord, S Norway	basement	SF47	61.236	6.0212	909	2.5	2.65	0.133	1	113072	3758	07KNSTD	2016	Ande2018b-59.csv	11682.8	1000	0	5	-	0.1	0.1	SF47	2.9909e-07	7.1196e-06	0	0.42	10	0	14046000	3.77
Andersen et al. (2018b)	Sognefjord, S Norway	basement	SF48	61.2375	6.0233	906	3	2.65	0.133	1	248525	5974	07KNSTD	2016	Ande2018b-60.csv	11682.7	1000	0	5	-	0.1	0.1	SF48	1.5761e-08	4.9433e-09	1.9588e-09	0.0221	0.00694	0.00275	14046000	3.77
Andersen et al. (2018b)	Sognefjord, S Norway	basement	SF49	61.2391	6.0192	946	2	2.65	0.133	1	168774	4724	07KNSTD	2016	Ande2018b-61.csv	11686.1	1000	0	5	-	0.1	0.1	SF49	3.3537e-08	7.1196e-06	4.6467e-09	0.0471	10	0.00653	14046000	3.77
Andersen et al. (2018b)	Sognefjord, S Norway	basement	SF50	61.2426	6.0105	956	4	2.65	0.133	1	194305	4640	07KNSTD	2016	Ande2018b-62.csv	11693.2	1000	0	5	-	0.1	0.1	SF50	2.5518e-08	8.3206e-09	3.137e-09	0.0358	0.0117	0.00441	14046000	3.77
Andersen et al. (2018b)	Sognefjord, S Norway	basement	SF51	61.2382	5.9966	964	3	2.65	0.133	1	210125	5180	07KNSTD	2016	Ande2018b-63.csv	11697.5	1000	0	5	-	0.1	0.1	SF51	2.2876e-08	8.7929e-08	2.8047e-09	0.0321	0.124	0.00394	14046000	3.77
Andersen et al. (2018b)	Sognefjord, S Norway	basement	SF52	61.2357	5.9965	1001	2	2.65	0.133	1	195281	5033	07KNSTD	2016	Ande2018b-64.csv	11695.7	1000	0	5	-	0.1	0.1	SF52	2.7883e-08	1.9704e-07	3.5711e-09	0.0392	0.277	0.00502	14046000	3.77
Ballantyne and Stone (2015)	E Ireland	basement	IRE-SE-38	52.546	-6.809	556	3.4	2.65	0.133	0.999	154400	6100	07KNSTD	2013	BalSto2015-5.csv	20555.7	1000	0	5	-	0.1	0.1	IRE-SE-38	6.1107e-09	1.5763e-07	1.7999e-09	0.388	10	0.114	634405000	4.78
Ballantyne and Stone (2015)	E Ireland	basement	IRE-SE-39	52.538	-6.822	452	3.9	2.65	0.133	0.947	133600	3200	07KNSTD	2013	BalSto2015-6.csv	20579.1	1000	0	5	-	0.1	0.1	IRE-SE-39	6.2632e-09	1.5763e-07	1.6995e-09	0.397	10	0.108	634405000	4.78
Ballantyne et al. (2006)	E Ireland	basement	LQ-02	52.9662	-6.4624	920	4.5	2.65	0.133	1	1084000	21000	LLNL1000	2004	Ball2006-1.csv	18958	1000	0	5	-	0.1	0.1	LQ-02	2.5668e-09	1.9493e-09	6.7449e-10	0.0205	0.0156	0.00538	79776000	4.63
Ballantyne et al. (2006)	E Ireland	basement	MC-02	53.1029	-6.4052	847	7	2.65	0.133	1	659000	18000	LLNL1000	2004	Ball2006-2.csv	18710.2	1000	0	5	-	0.1	0.1	MC-02	4.1961e-09	3.6814e-09	1.0804e-09	0.0349	0.0306	0.00899	83218000	4.67
Ballantyne et al. (2006)	E Ireland	basement	MC-03	53.0999	-6.3844	795	7	2.65	0.133	1	682000	26000	LLNL1000	2004	Ball2006-3.csv	18731.9	1000	0	5	-	0.1	0.1	MC-03	4.1958e-09	2.4594e-09	1.0999e-09	0.0309	0.0181	0.0081	73673000	4.65
Ballantyne et al. (2006)	E Ireland	basement	TON-01	53.0541	-6.3817	810	6	2.65	0.133	1	482000	11000	LLNL1000	2004	Ball2006-4.csv	18836.8	1000	0	5	-	0.1	0.1	TON-01	5.9089e-09	2.9702e-09	1.2653e-09	0.0435	0.0219	0.00932	73673000	4.65
Ballantyne et al. (2006)	E Ireland	basement	DJ-01	53.1302	-6.2383	725	5	2.65	0.133	1	186000	4000	LLNL1000	2004	Ball2006-5.csv	18748.8	1000	0	5	-	0.1	0.1	DJ-01	6.3515e-08	5.0316e-06	1.1145e-08	0.126	10	0.0221	19874000	4.51
Ballantyne et al. (2006)	E Ireland	basement	KAN-01	53.0694	-6.3214	523	3.5	2.65	0.133	1	150000	4000	LLNL1000	2004	Ball2006-6.csv	18837.3	1000	0	5	-	0.1	0.1	KAN-01	2.8682e-08	1.3573e-06	7.7942e-09	0.211	10	0.0574	73673000	4.65
Ballantyne et al. (2006)	E Ireland	basement	SCA-01	53.0531	-6.3086	600	5	2.65	0.133	1	161000	4000	LLNL1000	2004	Ball2006-7.csv	18882.1	1000	0	5	-	0.1	0.1	SCA-01	2.6546e-08	1.3573e-06	6.4648e-09	0.196	10	0.0476	73673000	4.65
Ballantyne et al. (2007)	NW Ireland	basement	MAL-05	54.7152	-8.7433	31	4.3	2.65	0.133	0.998	85300	2300	LLNL1000	2005	Ball2007-4.csv	16025.8	1000	0	5	-	0.1	0.1	MAL-05	2.3675e-08	9.0888e-07	1.0376e-08	0.26	10	0.114	110025000	4.47
Ballantyne et al. (2008)	NW Ireland	basement	CM-06	53.9664	-9.6718	716	3.2	2.65	0.133	1	598000	14000	LLNL1000	2006	Ball2008-1.csv	16033.5	1000	0	5	-	0.1	0.1	CM-06	6.2967e-10	3.5747e-10	1.3964e-10	0.0282	0.016	0.00626	448171000	4.62
Ballantyne et al. (2008)	NW Ireland	basement	CM-07	53.9664	-9.6718	710	5.3	2.65	0.133	1	343000	8000	LLNL1000	2006	Ball2008-2.csv	16033.5	1000	0	5	-	0.1	0.1	CM-07	1.0721e-09	5.0639e-10	1.7466e-10	0.048	0.0227	0.00783	448171000	4.62
Ballantyne et al. (2008)	NW Ireland	basement	MWR-07	53.6507	-9.8105	790	5.3	2.65	0.133	1	440000	10000	LLNL1000	2006	Ball2008-3.csv	15497.9	1000	0	5	-	0.1	0.1	MWR-07	7.2098e-10	3.089e-10	1.4369e-10	0.0364	0.0156	0.00725	504540000	4.63
Ballantyne et al. (2008)	NW Ireland	basement	CM-04	53.9515	-9.7108	440	3.2	2.65	0.133	1	131000	3000	LLNL1000	2006	Ball2008-4.csv	16006.9	1000	0	5	-	0.1	0.1	CM-04	8.3627e-09	2.2313e-07	3.5915e-09	0.375	10	0.161	448171000	4.62
Ballantyne et al. (2008)	NW Ireland	basement	CM-05	53.9515	-9.7108	440	4.8	2.65	0.133	1	130000	3000	LLNL1000	2006	Ball2008-5.csv	16006.9	1000	0	5	-	0.1	0.1	CM-05	7.7086e-09	2.2313e-07	3.1142e-09	0.345	10	0.14	448171000	4.62
Ballantyne et al. (2008)	NW Ireland	basement	CH-01	53.9979	-10.123	269	5.9	2.65	0.133	1	154000	5000	LLNL1000	2006	Ball2008-6.csv	17773.4	1000	0	5	-	0.1	0.1	CH-01	1.7754e-09	7.7573e-09	2.7475e-10	0.104	0.455	0.0161	586281000	4.67
Ballantyne et al. (2008)	NW Ireland	basement	CH-02	53.9979	-10.123	269	4.8	2.65	0.133	1	149000	7000	LLNL1000	2006	Ball2008-7.csv	17773.4	1000	0	5	-	0.1	0.1	CH-02	1.9073e-09	1.0879e-08	3.0912e-10	0.112	0.638	0.0181	586281000	4.67
Ballantyne et al. (2008)	NW Ireland	basement	MWR-02	53.622	-9.8123	305	5.3	2.65	0.133	0.995	100000	2000	LLNL1000	2006	Ball2008-8.csv	15488.6	1000	0	5	-	0.1	0.1	MWR-02	4.7634e-09	1.982e-07	1.4934e-09	0.24	10	0.0753	504540000	4.63
Ballantyne et al. (2008)	NW Ireland	basement	MWR-05	53.6442	-9.8245	650	4.3	2.65	0.133	0.999	121000	3000	LLNL1000	2006	Ball2008-9.csv	15513	1000	0	5	-	0.1	0.1	MWR-05	2.7644e-08	1.982e-07	0	1.39	10	0	504540000	4.63
Ballantyne et al. (2008)	NW Ireland	basement	LACOR-03	53.9826	-10.1756	287	4.3	2.65	0.133	0.963	92000	2000	LLNL1000	2006	Ball2008-11.csv	17854.4	1000	0	5	-	0.1	0.1	LACOR-03	3.3275e-08	1.7057e-07	0	1.95	10	0	586281000	4.67
Ballantyne et al. (2009)	NW Scotland	basement	BR-03	57.855	-5.704	100	4.5	2.6	0.13	0.95	84170	3150	NIST_30600	2007	Ball2009-17.csv	14011.2	1000	0	5	-	0.1	0.1	BR-03	2.3029e-09	1.9501e-07	5.0342e-10	0.118	10	0.0258	512800000	4.51
Ballantyne et al. (2009)	NW Scotland	basement	BR-04	57.855	-5.704	101	2.9	2.57	0.129	0.8604	74480	2680	NIST_30600	2007	Ball2009-18.csv	14011.2	1000	0	5	-	0.1	0.1	BR-04	2.7074e-09	1.9501e-07	6.8694e-10	0.139	10	0.0352	512800000	4.51
Ballantyne et al. (2009)	NW Scotland	basement	BR-05	57.855	-5.704	108	2.5	2.57	0.129	0.9704	79620	2900	NIST_30600	2007	Ball2009-19.csv	14011.2	1000	0	5	-	0.1	0.1	BR-05	4.0075e-09	1.9501e-07	1.4938e-09	0.206	10	0.0766	512800000	4.51
Böhme et al. (2019)	N Norway	basement	GAM-1	69.4813	20.5755	1234	3	2.7	0.135	0.999327	531377	27511	07KNSTD	2011	Böhm2019-1.csv	11695.3	1000	0	5	-	0.1	0.1	GAM-1	1.0953e-10	4.5896e-11	1.8865e-11	0.00466	0.00195	0.000803	425562000	3.73
Borchers et al. (2016)	NW Scotland	basement	06-SKY-01rp	57.2408	-5.97272	442	7	2.52	0.126	0.924	70900	2400	07KNSTD	2006	Borc2016-1.csv	15782.7	1000	0	5	-	0.1	0.1	06-SKY-01rp	5.078e-08	7.2781e-07	0	0.698	10	0	137398000	4.38
Borchers et al. (2016)	NW Scotland	basement	06-SKY-01	57.2408	-5.97272	442	7	2.52	0.126	0.924	73200	6800	07KNSTD	2006	Borc2016-1.csv	15782.7	1000	0	5	-	0.1	0.1	06-SKY-01	5.078e-08	7.2781e-07	0	0.698	10	0	137398000	4.38
Borchers et al. (2016)	NW Scotland	basement	06-SKY-03	57.2409	-5.96811	323	8	2.52	0.126	0.958	62700	2000	07KNSTD	2006	Borc2016-2.csv	15771.7	1000	0	5	-	0.1	0.1	06-SKY-03	5.4655e-08	7.2781e-07	0	0.751	10	0	137398000	4.38
Borchers et al. (2016)	NW Scotland	basement	06-SKY-03	57.2409	-5.96811	323	8	2.52	0.126	0.958	61900	4700	07KNSTD	2006	Borc2016-2.csv	15771.7	1000	0	5	-	0.1	0.1	06-SKY-03	5.4655e-08	7.2781e-07	0	0.751	10	0	137398000	4.38
Brook et al. (1996)	W Norway	basement	SK101	61.8669	6.9377	1145	5	2.6	0.13	0.98	142000	12000	NIST_Certified	1994	Broo1996-1.csv	11559	1000	0	5	-	0.1	0.1	SK101	8.3936e-10	5.4991e-07	2.957e-10	0.0153	10	0.00538	181849000	3.45
Brook et al. (1996)	W Norway	basement	SK103	61.8644	6.9507	1420	5	2.6	0.13	0.98	254000	18000	NIST_Certified	1994	Broo1996-2.csv	11541.1	1000	0	5	-	0.1	0.1	SK103	2.9676e-10	1.4622e-10	7.1336e-11	0.0054	0.00266	0.0013	181849000	3.45
Brook et al. (1996)	W Norway	basement	SK105	61.8664	6.9515	1500	3.5	2.6	0.13	0.99	427000	31000	NIST_Certified	1994	Broo1996-3.csv	11549	1000	0	5	-	0.1	0.1	SK105	1.2648e-10	6.7356e-11	4.183e-11	0.0023	0.00122	0.000761	181849000	3.45
Brook et al. (1996)	W Norway	basement	SK110	61.8697	6.9594	1740	5	2.6	0.13	1	1360000	112000	NIST_Certified	1994	Broo1996-4.csv	11561.7	1000	0	5	-	0.1	0.1	SK110	2.2633e-11	4.1138e-11	1.4343e-11	0.000412	0.000748	0.000261	181849000	3.45
Fabel et al. (2002)	N Swedish mountains	basement	Alddascorru	68.4275	19.463	1380	2	2.8	0.14	0.9997	651756	23298	NIST_Certified	1999	Fabe2002-2.csv	10453.8	1000	0	5	-	0.1	0.1	Alddascorru	3.6637e-11	3.5789e-11	1.5045e-11	0.000864	0.000844	0.000355	235753000	3.46
Fabel et al. (2002)	N Swedish mountains	basement	Olmacohkka	68.39	19.4458	1355	2	2.8	0.14	1	879818	26789	NIST_Certified	1999	Fabe2002-3.csv	10421.8	1000	0	5	-	0.1	0.1	Olmacohkka	2.1495e-11	3.0821e-11	1.1523e-11	0.000507	0.000727	0.000272	235753000	3.46
Fabel et al. (2002)	N Swedish mountains	basement	Urtticohkka	67.7944	18.7803	1360	5	2.8	0.14	1	574835	24025	NIST_Certified	1999	Fabe2002-6.csv	9899.42	1000	0	5	-	0.1	0.1	Urtticohkka	2.2151e-10	3.2119e-10	9.8835e-11	0.000971	0.00141	0.000433	43852000	3.44
Fabel et al. (2002)	N Swedish mountains	basement	Balddavarri	67.7106	18.6228	890	3	2.8	0.14	0.9994	549943	16769	NIST_30200	2000	Fabe2002-12.csv	9836.77	1000	0	5	-	0.1	0.1	Balddavarri	5.0914e-11	6.0218e-11	2.354e-11	0.000671	0.000793	0.00031	131768000	3.45
Fame et al. (2018)	NW Scotland	basement	ScR3	56.7417	-4.9835	1033	3	2.7	0.135	1	165800	8500	07KNSTD	2014	Fame2018-4.csv	11414.3	1000	0	5	-	0.1	0.1	ScR3	2.6642e-07	7.6135e-07	4.1482e-08	0.369	1.06	0.0575	13869000	4.12
Fame et al. (2018)	NW Scotland	basement	ScR4	56.7415	-4.98301	1031	4	2.7	0.135	1	177400	6900	07KNSTD	2014	Fame2018-5.csv	11414	1000	0	5	-	0.1	0.1	ScR4	2.2874e-07	3.19e-07	2.921e-08	0.317	0.442	0.0405	13869000	4.12
Fame et al. (2018)	NW Scotland	basement	ScR5	56.745	-5.00197	1008	4	2.7	0.135	1	188800	10800	07KNSTD	2014	Fame2018-6.csv	11437.7	1000	0	5	-	0.1	0.1	ScR5	1.9898e-07	1.4209e-07	2.578e-08	0.276	0.197	0.0358	13869000	4.12
Fame et al. (2018)	NW Scotland	basement	ScR6	56.7448	-5.00192	1007	5	2.7	0.135	1	217500	8300	07KNSTD	2014	Fame2018-7.csv	11437.8	1000	0	5	-	0.1	0.1	ScR6	1.583e-07	4.453e-08	1.6959e-08	0.22	0.0618	0.0235	13869000	4.12
Fame et al. (2018)	NW Scotland	basement	Sc1429	56.7451	-4.91272	966	6	2.7	0.135	1	170300	19500	07KNSTD	2014	Fame2018-8.csv	11393.7	1000	0	5	-	0.1	0.1	Sc1429	1.181e-08	3.4352e-07	2.3636e-09	0.0592	1.72	0.0118	50122000	4.24
Fame et al. (2018)	NW Scotland	basement	Sc1430	56.7547	-4.92594	1127	4	2.7	0.135	1	118700	8400	07KNSTD	2014	Fame2018-9.csv	11389.5	1000	0	5	-	0.1	0.1	Sc1430	1.9951e-06	1.9951e-06	0	10	10	0	50122000	4.24
Fame et al. (2018)	NW Scotland	basement	ScR7	57.1636	-5.07105	1120	5	2.7	0.135	1	191500	14000	07KNSTD	2014	Fame2018-10.csv	11516.8	1000	0	5	-	0.1	0.1	ScR7	2.6358e-08	1.6256e-07	4.0474e-09	0.0911	0.562	0.014	34577000	4.13
Fame et al. (2018)	NW Scotland	basement	ScR8	57.1633	-5.07294	950	4	2.7	0.135	1	186400	6900	07KNSTD	2014	Fame2018-11.csv	11512.4	1000	0	5	-	0.1	0.1	ScR8	2.2063e-08	7.2097e-08	2.4254e-09	0.0763	0.249	0.00839	34577000	4.13
Fame et al. (2018)	NW Scotland	basement	Sc1420	57.1242	-5.22232	1013	6	2.7	0.135	1	191200	6200	07KNSTD	2014	Fame2018-12.csv	11471.1	1000	0	5	-	0.1	0.1	Sc1420	4.794e-09	2.0868e-08	5.3891e-10	0.0361	0.157	0.00406	75288000	4.16
Fame et al. (2018)	NW Scotland	basement	Sc1422	57.1777	-5.0957	1109	6	2.7	0.135	1	226400	6600	07KNSTD	2014	Fame2018-13.csv	11422	1000	0	5	-	0.1	0.1	Sc1422	3.5805e-07	1.1212e-07	4.4981e-08	0.436	0.137	0.0548	12175000	3.91
Fame et al. (2018)	NW Scotland	basement	Sc1423	57.1916	-5.09119	999	5	2.7	0.135	1	187800	30600	07KNSTD	2014	Fame2018-14.csv	11411.4	1000	0	5	-	0.1	0.1	Sc1423	4.2905e-07	1.3281e-06	1.0527e-07	0.522	1.62	0.128	12175000	3.91
Fame et al. (2018)	NW Scotland	basement	Sc1427	56.965	-4.58007	1043	5	2.7	0.135	1	267600	11100	07KNSTD	2014	Fame2018-15.csv	13530.6	1000	0	5	-	0.1	0.1	Sc1427	1.0373e-08	3.3684e-09	1.0399e-09	0.0347	0.0113	0.00348	33423000	4.09
Fame et al. (2018)	NW Scotland	basement	Sc1428	56.9742	-4.55877	976	4	2.7	0.135	1	340500	16600	07KNSTD	2014	Fame2018-16.csv	13582.2	1000	0	5	-	0.1	0.1	Sc1428	7.0017e-09	2.3217e-09	7.4195e-10	0.0234	0.00776	0.00248	33423000	4.09
Fame et al. (2018)	NW Scotland	basement	Sc1401	57.237	-5.9773	732	5	2.7	0.135	1	146300	4800	07KNSTD	2014	Fame2018-17.csv	15796	1000	0	5	-	0.1	0.1	Sc1401	5.6923e-09	7.2781e-07	1.1874e-09	0.0782	10	0.0163	137398000	4.38
Fame et al. (2018)	NW Scotland	basement	Sc1402	57.2369	-5.97744	732	5	2.7	0.135	1	148800	9100	07KNSTD	2014	Fame2018-18.csv	15796.3	1000	0	5	-	0.1	0.1	Sc1402	5.3191e-09	7.2781e-07	1.1898e-09	0.0731	10	0.0163	137398000	4.38
Fame et al. (2018)	NW Scotland	basement	Sc1403	57.2342	-5.99466	659	5	2.7	0.135	1	107000	4200	07KNSTD	2014	Fame2018-19.csv	15824.6	1000	0	5	-	0.1	0.1	Sc1403	4.1474e-08	7.2781e-07	0	0.57	10	0	137398000	4.38
Fame et al. (2018)	NW Scotland	basement	Sc1404	57.2325	-5.99934	712	4	2.7	0.135	1	122200	2400	07KNSTD	2014	Fame2018-20.csv	15828.3	1000	0	5	-	0.1	0.1	Sc1404	3.9997e-08	7.2781e-07	0	0.55	10	0	137398000	4.38
Fame et al. (2018)	NW Scotland	basement	Sc1405	57.2242	-5.99151	569	4	2.7	0.135	1	113700	3600	07KNSTD	2014	Fame2018-21.csv	15787.1	1000	0	5	-	0.1	0.1	Sc1405	1.9835e-08	7.2781e-07	1.1364e-08	0.273	10	0.156	137398000	4.38
Fame et al. (2018)	NW Scotland	basement	Sc1406	57.2254	-5.99019	578	5	2.7	0.135	1	103600	3700	07KNSTD	2014	Fame2018-22.csv	15788.3	1000	0	5	-	0.1	0.1	Sc1406	4.3442e-08	7.2781e-07	0	0.597	10	0	137398000	4.38
Fame et al. (2018)	NW Scotland	basement	Sc1407	57.2723	-6.12409	605	5	2.7	0.135	1	89300	4700	07KNSTD	2014	Fame2018-23.csv	16100.2	1000	0	5	-	0.1	0.1	Sc1407	6.5389e-08	1.4445e-06	0	0.453	10	0	69227000	4.26
Fame et al. (2018)	NW Scotland	basement	Sc1425	56.7647	-4.9822	516	4	2.7	0.135	0.9856	99200	4200	07KNSTD	2014	Fame2018-24.csv	11386.5	1000	0	5	-	0.1	0.1	Sc1425	2.9149e-07	1.0785e-06	4.6923e-08	0.404	1.5	0.0651	13869000	4.12
Fame et al. (2018)	NW Scotland	basement	ScR2	56.7391	-4.99618	757	3	2.7	0.135	1	126500	7200	07KNSTD	2014	Fame2018-25.csv	11437.9	1000	0	5	-	0.1	0.1	ScR2	2.8635e-07	9.972e-07	4.9268e-08	0.397	1.38	0.0683	13869000	4.12
Fame et al. (2018)	NW Scotland	basement	Sc1416	57.1339	-5.19906	518	4	2.7	0.135	0.9782	110200	3500	07KNSTD	2014	Fame2018-26.csv	11464	1000	0	5	-	0.1	0.1	Sc1416	6.2042e-09	5.4709e-08	9.1145e-10	0.0467	0.412	0.00686	75288000	4.16
Fame et al. (2018)	NW Scotland	basement	ScR1	57.1805	-5.37122	55	3	2.7	0.135	0.9675	67400	6700	07KNSTD	2014	Fame2018-27.csv	11638.7	1000	0	5	-	0.1	0.1	ScR1	5.7208e-09	1.0963e-07	1.7275e-09	0.0727	1.39	0.022	127110000	4.22
Fame et al. (2018)	NW Scotland	basement	SC75-02	57.2471	-5.70427	516	4	2.7	0.135	1	98300	5300	07KNSTD	2002	Fame2018-28.csv	13702	1000	0	5	-	0.1	0.1	SC75-02	3.8446e-09	1.1534e-07	2.6969e-09	0.333	10	0.234	866973000	4.33
Fjellanger et al. (2006)	Varanger Peninsula, N Norway	basement	HA03-1	70.5013	28.8841	590	2	2.65	0.133	1	256000	16000	NIST_Certified	2003	Fjel2006-1.csv	14562	1000	0	5	-	0.1	0.1	HA03-1	1.9033e-09	6.4266e-10	2.587e-10	0.0287	0.00969	0.0039	150812000	4.38
Fjellanger et al. (2006)	Varanger Peninsula, N Norway	basement	HA03-2	70.501	28.8819	593	3	2.65	0.133	1	174000	15000	NIST_Certified	2003	Fjel2006-2.csv	14560.7	1000	0	5	-	0.1	0.1	HA03-2	3.1756e-09	8.4079e-09	4.7425e-10	0.0479	0.127	0.00715	150812000	4.38
Fjellanger et al. (2006)	Varanger Peninsula, N Norway	basement	HA03-3	70.5008	28.8725	565	3	2.65	0.133	0.9998	121000	9000	NIST_Certified	2003	Fjel2006-3.csv	14558	1000	0	5	-	0.1	0.1	HA03-3	6.6171e-09	6.6308e-07	1.7261e-09	0.0998	10	0.026	150812000	4.38
Fjellanger et al. (2006)	Varanger Peninsula, N Norway	basement	HA03-4	70.5008	28.8725	565	5	2.65	0.133	0.9998	130000	10000	NIST_Certified	2003	Fjel2006-4.csv	14558	1000	0	5	-	0.1	0.1	HA03-4	5.0623e-09	6.6308e-07	1.0048e-09	0.0763	10	0.0152	150812000	4.38
Fjellanger et al. (2006)	Varanger Peninsula, N Norway	basement	HA03-5	70.4991	28.8594	599	2.5	2.65	0.133	0.9995	274000	17000	NIST_Certified	2003	Fjel2006-5.csv	14550.3	1000	0	5	-	0.1	0.1	HA03-5	2.2047e-09	7.7352e-10	2.8467e-10	0.024	0.00843	0.0031	109010000	4.29
Fjellanger et al. (2006)	Varanger Peninsula, N Norway	basement	HA03-6	70.4982	28.8565	601	3	2.65	0.133	1	180000	13000	NIST_Certified	2003	Fjel2006-6.csv	14547.2	1000	0	5	-	0.1	0.1	HA03-6	3.8743e-09	1.9514e-08	5.2125e-10	0.0422	0.213	0.00568	109010000	4.29
Fjellanger et al. (2006)	Varanger Peninsula, N Norway	basement	HA03-7	70.4983	28.8553	603	3	2.65	0.133	1	287000	18000	NIST_Certified	2003	Fjel2006-7.csv	14546.9	1000	0	5	-	0.1	0.1	HA03-7	2.0782e-09	7.5724e-10	2.7658e-10	0.0227	0.00825	0.00301	109010000	4.29
Fjellanger et al. (2006)	Varanger Peninsula, N Norway	basement	KF03-1	70.6412	29.0409	290	1.5	2.65	0.133	0.9995	81000	7000	NIST_Certified	2003	Fjel2006-8.csv	14943.3	1000	0	5	-	0.1	0.1	KF03-1	4.6537e-08	5.5416e-07	3.2226e-08	0.84	10	0.582	180452000	4.4
Fjellanger et al. (2006)	Varanger Peninsula, N Norway	basement	KF03-3	70.6389	29.0308	312	2	2.65	0.133	0.9999	93000	8000	NIST_Certified	2003	Fjel2006-10.csv	14936.6	1000	0	5	-	0.1	0.1	KF03-3	8.6982e-09	5.5416e-07	3.6372e-09	0.157	10	0.0656	180452000	4.4
Gheorghiu et al. (2012)	Monadhliath Mtns, Central Highlands, Scotland	basement	15	57.119	-4.17	755	4	2.7	0.135	0.9852	128300	5200	NIST_30600	2010	Gheo2012-15.csv	15264.6	1000	0	5	-	0.1	0.1	15	2.8983e-07	5.2316e-06	0	0.554	10	0	19115000	3.87
Gheorghiu et al. (2012)	Monadhliath Mtns, Central Highlands, Scotland	basement	16	57.119	-4.17	755	3	2.7	0.135	0.9872	114600	3800	NIST_30600	2010	Gheo2012-16.csv	15264.6	1000	0	5	-	0.1	0.1	16	2.8764e-07	5.2316e-06	0	0.55	10	0	19115000	3.87
Gjermundsen et al. (2013)	NW Svalbard	basement	Kaf-2	79.4665	11.3891	924	5	2.65	0.133	0.993593	457825	13762	07KNSTD	2011	Gjer2013-13.csv	10972.6	1000	0	5	-	0.1	0.1	Kaf-2	0	0	0	0	0	0	11087000	3.2
Gjermundsen et al. (2013)	NW Svalbard	basement	Kjoek-2	79.5252	11.5556	1028	5	2.65	0.133	0.5	124502	11610	07KNSTD	2011	Gjer2013-39.csv	11148.1	1000	0	5	-	0.1	0.1	Kjoek-2	0	4.6739e-10	0	0	0.000518	0	11087000	3.2
Gjermundsen et al. (2013)	NW Svalbard	basement	Kjoek-3	79.5249	11.5431	956	5	2.65	0.133	0.998547	872973	26216	07KNSTD	2011	Gjer2013-40.csv	11160.5	1000	0	5	-	0.1	0.1	Kjoek-3	0	0	0	0	0	0	11087000	3.2
Gjermundsen et al. (2013)	NW Svalbard	basement	Kjoek-4	79.5243	11.5448	934	5	2.65	0.133	0.988639	1212372	80524	07KNSTD	2011	Gjer2013-41.csv	11153.7	1000	0	5	-	0.1	0.1	Kjoek-4	0	0	0	0	0	0	11087000	3.2
Goehring et al. (2008)	SE Norway	basement	SK111	61.8693	6.9342	1000	1	2.6	0.13	0.98	99000	16000	NIST_Certified	1994	Goeh2008-11.csv	11571.8	1000	0	5	-	0.1	0.1	SK111	2.1126e-09	5.4991e-07	0	0.0384	10	0	181849000	3.45
Goehring et al. (2008)	SE Norway	basement	SK94-2a	61.8678	6.9329	1120	1	2.6	0.13	0.99	142000	13000	NIST_Certified	1994	Goeh2008-12.csv	11565.7	1000	0	5	-	0.1	0.1	SK94-2a	9.4539e-10	5.4991e-07	3.7008e-10	0.0172	10	0.00673	181849000	3.45
Goehring et al. (2008)	SE Norway	basement	SK94-3	61.867	6.9302	1160	1	2.6	0.13	0.99	143000	13000	NIST_Certified	1994	Goeh2008-13.csv	11563.9	1000	0	5	-	0.1	0.1	SK94-3	1.1388e-09	5.4991e-07	5.1859e-10	0.0207	10	0.00943	181849000	3.45
Goehring et al. (2008)	SE Norway	basement	SK94-12a	61.8648	6.9338	1200	3.5	2.6	0.13	0.99	147000	13000	NIST_Certified	1994	Goeh2008-14.csv	11552	1000	0	5	-	0.1	0.1	SK94-12a	1.0209e-09	5.4991e-07	4.2006e-10	0.0186	10	0.00764	181849000	3.45
Goehring et al. (2008)	SE Norway	basement	SK94-4	61.8652	6.9501	1420	7.5	2.6	0.13	0.98	318000	25000	NIST_Certified	1994	Goeh2008-17.csv	11544.8	1000	0	5	-	0.1	0.1	SK94-4	1.8215e-10	8.6254e-11	5.4351e-11	0.00331	0.00157	0.000988	181849000	3.45
Goehring et al. (2008)	SE Norway	basement	SK94-5	61.8666	6.9505	1440	1	2.6	0.13	0.98	229000	20000	NIST_Certified	1994	Goeh2008-18.csv	11550.4	1000	0	5	-	0.1	0.1	SK94-5	4.3031e-10	5.4991e-07	1.0935e-10	0.00783	10	0.00199	181849000	3.45
Goehring et al. (2008)	SE Norway	basement	SK94-7	61.8684	6.9527	1500	2.5	2.6	0.13	0.99	490000	34000	NIST_Certified	1994	Goeh2008-19.csv	11557.8	1000	0	5	-	0.1	0.1	SK94-7	9.8505e-11	6.1071e-11	3.4996e-11	0.00179	0.00111	0.000636	181849000	3.45
Goehring et al. (2008)	SE Norway	basement	SK94-8a	61.87	6.9626	1600	3.5	2.6	0.13	1	543000	39000	NIST_Certified	1994	Goeh2008-20.csv	11562	1000	0	5	-	0.1	0.1	SK94-8a	9.4919e-11	6.0206e-11	3.3891e-11	0.00173	0.00109	0.000616	181849000	3.45
Goehring et al. (2008)	SE Norway	basement	SK94-10	61.8693	6.9628	1780	1	2.6	0.13	1	359000	31000	NIST_Certified	1994	Goeh2008-21.csv	11558.7	1000	0	5	-	0.1	0.1	SK94-10	2.9918e-10	1.5956e-10	7.5783e-11	0.00544	0.0029	0.00138	181849000	3.45
Goehring et al. (2008)	SE Norway	basement	SK94-11	61.8697	6.9733	1780	1	2.6	0.13	1	282000	41000	NIST_Certified	1994	Goeh2008-22.csv	11557.5	1000	0	5	-	0.1	0.1	SK94-11	5.4915e-10	5.4991e-07	1.8609e-10	0.00999	10	0.00338	181849000	3.45
Goehring et al. (2008)	SE Norway	basement	SK94-9	61.8722	6.9787	1840	2.5	2.6	0.13	1	621000	44000	NIST_Certified	1994	Goeh2008-23.csv	11568.2	1000	0	5	-	0.1	0.1	SK94-9	1.0767e-10	6.3369e-11	3.7194e-11	0.00196	0.00115	0.000676	181849000	3.45
Goehring et al. (2008)	SE Norway	basement	BL94-9A	61.8964	9.1398	1077	1	2.6	0.13	1	137000	12000	NIST_Certified	1994	Goeh2008-28.csv	9988.98	1000	0	5	-	0.1	0.1	BL94-9A	8.6848e-11	9.3981e-08	2.6054e-11	0.00924	10	0.00277	1064048000	3.41
Goehring et al. (2008)	SE Norway	basement	BL94-9B	61.8965	9.1398	1077	1	2.6	0.13	1	127000	23000	NIST_Certified	1994	Goeh2008-29.csv	9989.09	1000	0	5	-	0.1	0.1	BL94-9B	1.1609e-10	9.3981e-08	5.2348e-11	0.0124	10	0.00557	1064048000	3.41
Goehring et al. (2008)	SE Norway	basement	BL94-8A	61.9024	9.1558	1100	1	2.6	0.13	1	321000	27000	NIST_Certified	1994	Goeh2008-30.csv	9996.3	1000	0	5	-	0.1	0.1	BL94-8A	1.3859e-11	1.0612e-11	5.2717e-12	0.00147	0.00113	0.000561	1064048000	3.41
Goehring et al. (2008)	SE Norway	basement	BL94-6B	61.9024	9.1558	1120	1	2.6	0.13	1	140000	13000	NIST_Certified	1994	Goeh2008-31.csv	9996.3	1000	0	5	-	0.1	0.1	BL94-6B	9.1432e-11	9.3981e-08	2.899e-11	0.00973	10	0.00308	1064048000	3.41
Goehring et al. (2008)	SE Norway	basement	BL94-7	61.9039	9.1813	1180	1	2.6	0.13	1	122000	11000	NIST_Certified	1994	Goeh2008-32.csv	9998.59	1000	0	5	-	0.1	0.1	BL94-7	3.1657e-10	9.3981e-08	1.7253e-10	0.0337	10	0.0184	1064048000	3.41
Goehring et al. (2008)	SE Norway	basement	BL94-5A	61.9071	9.1727	1180	1	2.6	0.13	1	186000	16000	NIST_Certified	1994	Goeh2008-33.csv	10002.1	1000	0	5	-	0.1	0.1	BL94-5A	4.8434e-11	9.3981e-08	1.2737e-11	0.00515	10	0.00136	1064048000	3.41
Goehring et al. (2008)	SE Norway	basement	BL94-5B	61.9071	9.1727	1180	1	2.6	0.13	1	171000	15000	NIST_Certified	1994	Goeh2008-34.csv	10002.1	1000	0	5	-	0.1	0.1	BL94-5B	5.9156e-11	9.3981e-08	1.5721e-11	0.00629	10	0.00167	1064048000	3.41
Goehring et al. (2008)	SE Norway	basement	BL94-6A	61.9094	9.1764	1180	1	2.6	0.13	1	148000	35000	NIST_Certified	1994	Goeh2008-35.csv	10004.9	1000	0	5	-	0.1	0.1	BL94-6A	8.9975e-11	9.3981e-08	4.0154e-11	0.00957	10	0.00427	1064048000	3.41
Goehring et al. (2008)	SE Norway	basement	BL97-10	61.9018	9.217	1350	1	2.6	0.13	1	166000	14000	NIST_Certified	1997	Goeh2008-37.csv	10000.2	1000	0	5	-	0.1	0.1	BL97-10	9.9567e-11	9.3981e-08	3.1919e-11	0.0106	10	0.0034	1064048000	3.41
Goehring et al. (2008)	SE Norway	basement	BL97-13	61.9053	9.2177	1355	1	2.6	0.13	1	267000	23000	NIST_Certified	1997	Goeh2008-38.csv	10004.4	1000	0	5	-	0.1	0.1	BL97-13	1.2218e-10	6.6012e-11	3.747e-11	0.00334	0.0018	0.00102	273398000	3.41
Goehring et al. (2008)	SE Norway	basement	BL97-9	61.9052	9.2292	1430	1	2.6	0.13	1	235000	18000	NIST_Certified	1997	Goeh2008-39.csv	10004.8	1000	0	5	-	0.1	0.1	BL97-9	1.8251e-10	3.6577e-07	4.801e-11	0.00499	10	0.00131	273398000	3.41
Goehring et al. (2008)	SE Norway	basement	BL97-8	61.9122	9.2302	1435	1	2.6	0.13	1	216000	17000	NIST_Certified	1997	Goeh2008-40.csv	10013.2	1000	0	5	-	0.1	0.1	BL97-8	2.2456e-10	3.6577e-07	5.8575e-11	0.00614	10	0.0016	273398000	3.41
Goehring et al. (2008)	SE Norway	basement	BL97-7	61.9055	9.2307	1440	1	2.6	0.13	1	213000	17000	NIST_Certified	1997	Goeh2008-41.csv	10005.2	1000	0	5	-	0.1	0.1	BL97-7	2.3496e-10	3.6577e-07	6.0925e-11	0.00642	10	0.00167	273398000	3.41
Goehring et al. (2008)	SE Norway	basement	BL97-6	61.9145	9.2188	1445	1	2.6	0.13	1	175000	15000	NIST_Certified	1997	Goeh2008-42.csv	10015.3	1000	0	5	-	0.1	0.1	BL97-6	4.4411e-10	3.6577e-07	1.5228e-10	0.0121	10	0.00416	273398000	3.41
Goehring et al. (2008)	SE Norway	basement	BL97-5	61.9083	9.2153	1455	1	2.6	0.13	1	445000	32000	NIST_Certified	1997	Goeh2008-43.csv	10007.8	1000	0	5	-	0.1	0.1	BL97-5	5.1638e-11	4.1402e-11	1.9583e-11	0.00141	0.00113	0.000535	273398000	3.41
Goehring et al. (2008)	SE Norway	basement	BL97-4	61.8977	9.286	1590	1	2.6	0.13	1	247000	17000	NIST_Certified	1997	Goeh2008-46.csv	9998.06	1000	0	5	-	0.1	0.1	BL97-4	5.1495e-10	7.9306e-07	1.2917e-10	0.00649	10	0.00163	126093000	3.41
Goehring et al. (2008)	SE Norway	basement	BL97-2	61.898	9.2835	1590	1	2.6	0.13	1	152000	13000	NIST_Certified	1997	Goeh2008-47.csv	9998.37	1000	0	5	-	0.1	0.1	BL97-2	1.1696e-09	3.6577e-07	0	0.032	10	0	273398000	3.41
Goehring et al. (2008)	SE Norway	basement	BL97-3	61.898	9.2853	1590	1	2.6	0.13	1	270000	26000	NIST_Certified	1997	Goeh2008-48.csv	9998.41	1000	0	5	-	0.1	0.1	BL97-3	4.1533e-10	7.9306e-07	1.1749e-10	0.00524	10	0.00148	126093000	3.41
Goehring et al. (2008)	SE Norway	basement	BL97-1	61.8958	9.2952	1610	1	2.6	0.13	1	828000	72000	NIST_Certified	1997	Goeh2008-49.csv	9995.88	1000	0	5	-	0.1	0.1	BL97-1	4.6077e-11	7.9787e-11	2.4087e-11	0.000581	0.00101	0.000304	126093000	3.41
Goehring et al. (2008)	SE Norway	basement	BL94-1	61.8999	9.2827	1610	1	2.6	0.13	1	460000	30000	NIST_Certified	1994	Goeh2008-50.csv	9997.66	1000	0	5	-	0.1	0.1	BL94-1	6.2112e-11	4.518e-11	2.1804e-11	0.0017	0.00124	0.000596	273398000	3.41
Goehring et al. (2008)	SE Norway	basement	BL94-3	61.8999	9.2918	1600	1	2.6	0.13	1	204000	18000	NIST_Certified	1994	Goeh2008-51.csv	9997.86	1000	0	5	-	0.1	0.1	BL94-3	9.4975e-10	7.9306e-07	3.1244e-10	0.012	10	0.00394	126093000	3.41
Golledge et al. (2007)	W Scotland	basement	BI-3	56.51	-4.81	623	5	2.68	0.134	1	114500	6200	NIST_30600	2005	Goll2007-3.csv	11552.2	1000	0	5	-	0.1	0.1	BI-3	5.7007e-09	5.4165e-08	4.5662e-09	0.449	4.26	0.359	786787000	4.32
Goodfellow et al. (2014)	N Swedish mountains	basement	Duo-1	68.403	19.366	1330	3	2.65	0.133	1	510000	20000	NIST_27900	2006	Good2014-1.csv	10447.6	1000	0	5	-	0.1	0.1	Duo-1	5.7778e-11	3.9857e-11	2.1237e-11	0.00136	0.00094	0.000501	235753000	3.46
Goodfellow et al. (2014)	N Swedish mountains	basement	Tar-1	67.914	18.653	1626	4	2.65	0.133	0.9998	1550000	50000	NIST_27900	2006	Good2014-2.csv	9991.91	1000	0	5	-	0.1	0.1	Tar-1	3.6469e-11	2.3523e-10	3.6716e-11	0.000161	0.00104	0.000162	44220000	3.41
Hall et al. (2016)	Cairngorm mtns	basement	CG12-003	57.1545	-3.63194	740	1	2.6	0.13	1	122600	5300	07KNSTD	2012	Hall2016-3.csv	15499.7	1000	0	5	-	0.1	0.1	CG12-003	1.6437e-07	5.3782e-06	0	0.306	10	0	18594000	4.06
Hall et al. (2016)	Cairngorm mtns	basement	CG12-004	57.153	-3.63331	735	4.5	2.6	0.13	1	142600	7300	07KNSTD	2012	Hall2016-4.csv	15486	1000	0	5	-	0.1	0.1	CG12-004	7.1806e-08	1.2914e-07	1.248e-08	0.134	0.24	0.0232	18594000	4.06
Hormes et al. (2011)	Nordaustlandet, N Svalbard	basement	Wargentin-2	80.057	18.739	278	3	2.65	0.133	1	506000	29000	S555N	2007	Horm2011-2.csv	12611.2	1000	0	5	-	0.1	0.1	Wargentin-2	0	0	0	0	0	0	247468000	3.35
Hormes et al. (2011)	Nordaustlandet, N Svalbard	basement	Wargentin-4	80.06	18.793	231	4	2.65	0.133	1	180000	10000	S555N	2007	Horm2011-4.csv	12584.1	1000	0	5	-	0.1	0.1	Wargentin-4	3.0872e-11	4.0409e-07	1.4567e-11	0.000764	10	0.00036	247468000	3.35
Hormes et al. (2011)	Nordaustlandet, N Svalbard	basement	Flora-3	80.037	18.769	255	5	2.65	0.133	1	622000	30000	S555N	2007	Horm2011-6.csv	12467.9	1000	0	5	-	0.1	0.1	Flora-3	0	0	0	0	0	0	247468000	3.35
Hormes et al. (2011)	Nordaustlandet, N Svalbard	basement	Celsius-1	80.002	18.87	349	5	2.65	0.133	1	459000	28000	S555N	2007	Horm2011-7.csv	12187.6	1000	0	5	-	0.1	0.1	Celsius-1	8.1486e-13	4.0409e-07	1.0522e-12	2.02e-05	10	2.6e-05	247468000	3.35
Hormes et al. (2011)	Nordaustlandet, N Svalbard	basement	Mefjord-3	80.1923	22.7646	116	4	2.65	0.133	1	64000	11000	S555N	2007	Horm2011-14.csv	13170.5	1000	0	5	-	0.1	0.1	Mefjord-3	6.1573e-10	3.9887e-07	3.5102e-10	0.0154	10	0.0088	250710000	3.27
Hormes et al. (2011)	Nordaustlandet, N Svalbard	basement	Ahl-1	80.168	22.754	331	5	2.65	0.133	1	694000	33000	S555N	2007	Horm2011-15.csv	13115.2	1000	0	5	-	0.1	0.1	Ahl-1	0	0	0	0	0	0	250710000	3.27
Hormes et al. (2011)	Nordaustlandet, N Svalbard	basement	Ahl-2	80.167	22.742	322	5	2.65	0.133	1	655000	38000	S555N	2007	Horm2011-16.csv	13115	1000	0	5	-	0.1	0.1	Ahl-2	0	0	0	0	0	0	250710000	3.27
Hormes et al. (2011)	Nordaustlandet, N Svalbard	basement	Bluffen-2	80.2088	22.4817	166	5	2.65	0.133	1	124000	18000	S555N	2007	Horm2011-18.csv	13231.7	1000	0	5	-	0.1	0.1	Bluffen-2	2.0692e-10	2.1806e-07	5.4148e-11	0.00949	10	0.00248	458584000	3.64
Houmark-Nielsen et al. (2012)	Denmark	basement	BOR-0704	55.0628	14.9123	75	1.5	2.65	0.133	1	83700	4000	NIST_30600	2007	Houm2012-7.csv	15803.9	1000	0	5	-	0.1	0.1	BOR-0704	7.1508e-08	1.6115e-07	4.0916e-08	4.44	10	2.54	620525000	4.96
Houmark-Nielsen et al. (2012)	Denmark	basement	BOR-0706	55.0632	14.911	90	2	2.65	0.133	1	86700	4900	NIST_30600	2007	Houm2012-8.csv	15804	1000	0	5	-	0.1	0.1	BOR-0706	5.4978e-08	1.6115e-07	3.0037e-08	3.41	10	1.86	620525000	4.96
Hughes et al. (2016)	Wales, UK	basement	MW-01	52.9748	-3.9941	700	5	2.7	0.135	1	154900	5200	NIST_27900	2014	Hugh2016-4.csv	16998.3	1000	0	5	-	0.1	0.1	MW-01	1.0497e-08	1.039e-07	2.4586e-09	0.394	3.9	0.0924	375717000	4.83
Hughes et al. (2016)	Wales, UK	basement	MW-02	52.9792	-3.9973	650	5	2.7	0.135	0.96	142300	4600	NIST_27900	2014	Hugh2016-5.csv	17005.9	1000	0	5	-	0.1	0.1	MW-02	1.0719e-08	1.0396e-07	2.5159e-09	0.403	3.91	0.0945	375717000	4.83
Hughes et al. (2016)	Wales, UK	basement	MW-03	52.9819	-3.9987	670	5	2.7	0.135	1	151000	4900	NIST_27900	2014	Hugh2016-6.csv	17009.7	1000	0	5	-	0.1	0.1	MW-03	1.0589e-08	1.0293e-07	2.4751e-09	0.398	3.87	0.093	375717000	4.83
Hughes et al. (2016)	Wales, UK	basement	ARENIG-03	52.9185	-3.7432	824	4	2.7	0.135	1	173200	5500	NIST_27900	2014	Hugh2016-9.csv	16566	1000	0	5	-	0.1	0.1	ARENIG-03	3.9155e-08	3.5374e-07	7.9117e-09	0.402	3.63	0.0812	102674000	4.84
Jansen et al. (2014)	N Swedish mountains	basement	S-02-25	66.9039	17.8399	525	2	2.7	0.135	0.9457	62127	3465	NIST_Certified	2002	Jans2014-17.csv	9581.09	1000	0	5	-	0.1	0.1	S-02-25	4.306e-09	4.2572e-07	2.7626e-09	0.101	10	0.0649	234897000	3.54
Landvik et al. (2013)	W Svalbard	basement	JL00-3	78.7478	10.6873	439	5	2.65	0.133	0.9999	90700	10400	NIST_Certified	2000	Land2013-8.csv	14914.4	1000	0	5	-	0.1	0.1	JL00-3	3.5084e-09	1.081e-06	2.1748e-09	0.0325	10	0.0201	92507000	3.39
Li et al. (2005)	N Swedish mountains	basement	1	66.59	15.7692	820	2	2.75	0.138	0.9889	56274	7432	NIST_Certified	1999	Li2005-1.csv	9906.75	1000	0	5	-	0.1	0.1	1	5.1014e-09	8.6296e-07	0	0.0591	10	0	115880000	3.5
Li et al. (2005)	N Swedish mountains	basement	2	66.595	15.7786	980	3	2.75	0.138	0.9617	82012	7145	NIST_Certified	1999	Li2005-2.csv	9904.41	1000	0	5	-	0.1	0.1	2	4.6197e-09	8.6296e-07	0	0.0535	10	0	115880000	3.5
Li et al. (2005)	N Swedish mountains	basement	3	66.5944	15.7881	1270	1	2.75	0.138	0.9854	104829	11696	NIST_Certified	1999	Li2005-3.csv	9898.55	1000	0	5	-	0.1	0.1	3	3.5642e-09	9.5935e-07	0	0.0372	10	0	104238000	3.46
Li et al. (2005)	N Swedish mountains	basement	4	66.5939	15.7936	1305	3	2.75	0.138	0.9985	105768	9683	NIST_Certified	1999	Li2005-4.csv	9895.06	1000	0	5	-	0.1	0.1	4	3.5521e-09	9.5935e-07	0	0.037	10	0	104238000	3.46
Li et al. (2005)	N Swedish mountains	basement	5	67.6361	18.3281	590	3	2.75	0.138	0.9915	68417	4481	NIST_30200	1999	Li2005-5.csv	9787.33	1000	0	5	-	0.1	0.1	5	4.0721e-09	7.3016e-07	0	0.0558	10	0	136957000	3.46
Li et al. (2005)	N Swedish mountains	basement	6	67.6967	18.1803	750	1	2.75	0.138	0.9991	105777	3967	NIST_30200	1999	Li2005-6.csv	9844.48	1000	0	5	-	0.1	0.1	6	1.1637e-09	7.3016e-07	3.4452e-10	0.0159	10	0.00472	136957000	3.46
Li et al. (2005)	N Swedish mountains	basement	7	67.5908	18.4431	1040	5	2.75	0.138	0.9982	274083	8187	NIST_30200	1999	Li2005-7.csv	9762.14	1000	0	5	-	0.1	0.1	7	1.8314e-10	7.9994e-11	5.4637e-11	0.0028	0.00122	0.000836	153013000	3.46
Li et al. (2005)	N Swedish mountains	basement	8	68.1322	19.0767	710	2	2.75	0.138	0.9813	143239	7513	NIST_30200	1999	Li2005-8.csv	10175.4	1000	0	5	-	0.1	0.1	8	1.6966e-10	2.8856e-07	3.7329e-11	0.00588	10	0.00129	346552000	3.45
Li et al. (2005)	N Swedish mountains	basement	9	68.1236	19.1008	750	2	2.75	0.138	0.9992	133376	6149	NIST_30200	1999	Li2005-9.csv	10162.8	1000	0	5	-	0.1	0.1	9	2.2574e-10	2.8856e-07	4.8212e-11	0.00782	10	0.00167	346552000	3.45
Li et al. (2005)	N Swedish mountains	basement	10	68.1214	19.1158	805	4	2.75	0.138	0.9987	424982	12936	NIST_30200	1999	Li2005-10.csv	10159.2	1000	0	5	-	0.1	0.1	10	2.6277e-11	2.4501e-11	1.0607e-11	0.000911	0.000849	0.000368	346552000	3.45
Li et al. (2005)	N Swedish mountains	basement	11	68.1201	19.1365	975	6	2.75	0.138	0.9993	373368	22890	NIST_Certified	2002	Li2005-11.csv	10159.6	1000	0	5	-	0.1	0.1	11	3.3491e-11	2.5947e-11	1.2906e-11	0.00116	0.000899	0.000447	346552000	3.45
Li et al. (2005)	N Swedish mountains	basement	12	68.2076	18.7417	1130	2	2.75	0.138	0.9786	107916	6000	NIST_Certified	2002	Li2005-12.csv	10315.3	1000	0	5	-	0.1	0.1	12	4.2604e-09	1.1217e-06	0	0.038	10	0	89153000	3.44
Li et al. (2005)	N Swedish mountains	basement	13	68.185	18.77	1055	7	2.75	0.138	0.9845	673518	11559	NIST_Certified	2002	Li2005-13.csv	10283.5	1000	0	5	-	0.1	0.1	13	4.3573e-11	6.9046e-11	2.4275e-11	0.000474	0.000752	0.000264	108894000	3.46
Li et al. (2005)	N Swedish mountains	basement	14	68.18	18.78	820	5	2.75	0.138	0.9906	116113	6468	NIST_Certified	2002	Li2005-14.csv	10275.5	1000	0	5	-	0.1	0.1	14	8.6513e-10	9.1832e-07	2.0446e-10	0.00942	10	0.00223	108894000	3.46
Linge et al. (2006a)	SE Norway	basement	SO99-4	61.8816	11.5128	1660	1	2.65	0.133	0.9982	2883781	333980	NIST_Certified	1999	Ling2006a-20.csv	9773.54	1000	0	5	-	0.1	0.1	SO99-4	1.2709e-10	2.3518e-10	3.7954e-11	0.0011	0.00203	0.000327	86272000	3.79
Linge et al. (2006a)	SE Norway	basement	SO99-5	61.8816	11.5128	1660	1	2.65	0.133	0.9982	3246255	188980	NIST_Certified	1999	Ling2006a-21.csv	9773.54	1000	0	5	-	0.1	0.1	SO99-5	1.1004e-10	2.2981e-10	3.3609e-11	0.000949	0.00198	0.00029	86272000	3.79
Linge et al. (2006a)	SE Norway	basement	SO99-6	61.8838	11.5168	1755	1	2.65	0.133	1	547016	43223	NIST_Certified	1999	Ling2006a-22.csv	9773.79	1000	0	5	-	0.1	0.1	SO99-6	1.2885e-09	4.0713e-10	1.8723e-10	0.0111	0.00351	0.00162	86272000	3.79
Linge et al. (2006a)	SE Norway	basement	SO99-7	61.8838	11.5168	1755	1	2.65	0.133	1	834552	58334	NIST_Certified	1999	Ling2006a-23.csv	9773.79	1000	0	5	-	0.1	0.1	SO99-7	7.2385e-10	3.2498e-10	1.2632e-10	0.00624	0.0028	0.00109	86272000	3.79
Linge et al. (2006a)	SE Norway	basement	SO99-8	61.8803	11.5127	1680	1	2.65	0.133	1	1832583	130486	NIST_Certified	1999	Ling2006a-24.csv	9773.27	1000	0	5	-	0.1	0.1	SO99-8	2.2365e-10	2.5713e-10	5.5632e-11	0.00193	0.00222	0.00048	86272000	3.79
Linge et al. (2006a)	SE Norway	basement	SO99-9	61.8803	11.5127	1680	1	2.65	0.133	1	2560531	163962	NIST_Certified	1999	Ling2006a-25.csv	9773.27	1000	0	5	-	0.1	0.1	SO99-9	1.4951e-10	2.4392e-10	4.1546e-11	0.00129	0.0021	0.000358	86272000	3.79
Linge et al. (2006a)	SE Norway	basement	BR99-1	62.1404	11.991	850	1	2.65	0.133	0.9997	96668	8699	NIST_Certified	1999	Ling2006a-26.csv	9774.93	1000	0	5	-	0.1	0.1	BR99-1	3.6916e-08	1.9563e-06	1.5883e-08	0.189	10	0.0812	51116000	3.85
Linge et al. (2006a)	SE Norway	basement	BR99-2	62.1404	11.991	850	1	2.65	0.133	0.9997	103250	9435	NIST_Certified	1999	Ling2006a-27.csv	9774.93	1000	0	5	-	0.1	0.1	BR99-2	2.644e-08	1.9563e-06	8.222e-09	0.135	10	0.042	51116000	3.85
Linge et al. (2006a)	SE Norway	basement	BR99-3	62.1404	11.991	948	1	2.65	0.133	0.9999	116613	35309	NIST_Certified	1999	Ling2006a-28.csv	9774.93	1000	0	5	-	0.1	0.1	BR99-3	2.3246e-08	1.9563e-06	1.0338e-08	0.119	10	0.0528	51116000	3.85
Linge et al. (2006a)	SE Norway	basement	BR99-4	62.1404	11.991	948	1	2.65	0.133	0.9999	127319	11026	NIST_Certified	1999	Ling2006a-29.csv	9774.93	1000	0	5	-	0.1	0.1	BR99-4	1.824e-08	1.9563e-06	4.1155e-09	0.0932	10	0.021	51116000	3.85
Linge et al. (2006a)	SE Norway	basement	BR99-7	62.1472	12.015	1045	1	2.65	0.133	0.9992	241730	20900	NIST_Certified	1999	Ling2006a-30.csv	9772.28	1000	0	5	-	0.1	0.1	BR99-7	6.6778e-09	2.1126e-09	1.0793e-09	0.0341	0.0108	0.00552	51116000	3.85
Linge et al. (2006a)	SE Norway	basement	BR99-8	62.1472	12.015	1045	1	2.65	0.133	0.9995	243386	17963	NIST_Certified	1999	Ling2006a-31.csv	9772.28	1000	0	5	-	0.1	0.1	BR99-8	6.6072e-09	2.0187e-09	9.9383e-10	0.0338	0.0103	0.00508	51116000	3.85
Linge et al. (2006a)	SE Norway	basement	BR99-9	62.1484	12.0303	1173	1	2.65	0.133	0.9997	374203	28042	NIST_Certified	1999	Ling2006a-32.csv	9770.76	1000	0	5	-	0.1	0.1	BR99-9	3.8627e-09	1.4488e-09	6.0025e-10	0.0197	0.00741	0.00307	51116000	3.85
Linge et al. (2006a)	SE Norway	basement	BR99-10	62.1483	12.0278	1173	1	2.65	0.133	0.9997	274005	19359	NIST_Certified	1999	Ling2006a-33.csv	9771.02	1000	0	5	-	0.1	0.1	BR99-10	6.5009e-09	1.971e-09	9.5178e-10	0.0332	0.0101	0.00487	51116000	3.85
Linge et al. (2006a)	SE Norway	basement	BR99-12	62.1483	12.0646	1460	1	2.65	0.133	1	1102842	69035	NIST_Certified	1999	Ling2006a-34.csv	9767.92	1000	0	5	-	0.1	0.1	BR99-12	1.4258e-09	1.5032e-09	2.8609e-10	0.00549	0.00578	0.0011	38481000	3.87
Linge et al. (2006a)	SE Norway	basement	BR99-13	62.1488	12.0656	1460	1	2.65	0.133	1	853803	55146	NIST_Certified	1999	Ling2006a-35.csv	9767.89	1000	0	5	-	0.1	0.1	BR99-13	2.259e-09	1.7936e-09	4.0089e-10	0.00869	0.0069	0.00154	38481000	3.87
Linge et al. (2006a)	SE Norway	basement	BR99-14	62.1486	12.0652	1460	1	2.65	0.133	1	902897	59910	NIST_Certified	1999	Ling2006a-36.csv	9767.9	1000	0	5	-	0.1	0.1	BR99-14	2.039e-09	1.7086e-09	3.7158e-10	0.00785	0.00657	0.00143	38481000	3.87
Linge et al. (2006a)	SE Norway	basement	BR99-16	62.141	12.0644	1400	1	2.65	0.133	1	1202665	76937	NIST_Certified	1999	Ling2006a-37.csv	9767.58	1000	0	5	-	0.1	0.1	BR99-16	1.1266e-09	1.3991e-09	2.4002e-10	0.00434	0.00538	0.000924	38481000	3.87
Linge et al. (2006a)	SE Norway	basement	BR99-17	62.141	12.0644	1400	1	2.65	0.133	0.9997	895688	57823	NIST_Certified	1999	Ling2006a-38.csv	9767.58	1000	0	5	-	0.1	0.1	BR99-17	1.8911e-09	1.6512e-09	3.5229e-10	0.00728	0.00635	0.00136	38481000	3.87
Linge et al. (2006a)	SE Norway	basement	BR99-19	62.1486	12.0502	1275	1	2.65	0.133	0.9994	637570	43303	NIST_Certified	1999	Ling2006a-39.csv	9768.93	1000	0	5	-	0.1	0.1	BR99-19	1.786e-09	1.0507e-09	2.9716e-10	0.00913	0.00537	0.00152	51116000	3.85
Linge et al. (2006a)	SE Norway	basement	BR99-20	62.098	12.1369	1120	1	2.65	0.133	1	383083	32173	NIST_Certified	1999	Ling2006a-40.csv	9773.35	1000	0	5	-	0.1	0.1	BR99-20	6.2249e-09	2.8838e-09	1.1431e-09	0.024	0.0111	0.0044	38481000	3.87
Linge et al. (2006a)	SE Norway	basement	BR99-21	62.098	12.1369	1120	1	2.65	0.133	1	424702	29363	NIST_Certified	1999	Ling2006a-41.csv	9773.35	1000	0	5	-	0.1	0.1	BR99-21	5.0603e-09	2.4695e-09	8.6453e-10	0.0195	0.0095	0.00333	38481000	3.87
Linge et al. (2006b)	NW Russia	basement	00-415	67.8586	46.43	74	1.5	2.65	0.133	0.9999	188000	16000	NIST_Certified	2000	Ling2006b-9.csv	-1	1000	0	5	-	0.1	0.1	00-415	1.2133e-07	2.0012e-07	0	6.06	10	0	499706000	4.93
Linge et al. (2006b)	NW Russia	basement	00-416	67.8586	46.43	138	4	2.65	0.133	1	241000	19000	NIST_Certified	2000	Ling2006b-10.csv	-1	1000	0	5	-	0.1	0.1	00-416	1.1811e-07	2.0012e-07	0	5.9	10	0	499706000	4.93
Linge et al. (2006b)	NW Russia	basement	00-417	67.8586	46.43	150	1	2.65	0.133	0.9999	260000	21000	NIST_Certified	2000	Ling2006b-11.csv	-1	1000	0	5	-	0.1	0.1	00-417	1.1498e-07	2.0012e-07	0	5.75	10	0	499706000	4.93
Linge et al. (2007)	N Norway	basement	ÅM02-01	66.7606	13.329	637	3	2.65	0.133	1	64000	6000	NIST_Certified	2002	Ling2007-1.csv	14805.4	1000	0	5	-	0.1	0.1	ÅM02-01	1.2771e-08	2.5032e-07	0	0.51	10	0	399482000	4.31
Linge et al. (2007)	N Norway	basement	ÅM02-02	66.7606	13.329	637	2.5	2.65	0.133	1	76000	10000	NIST_Certified	2002	Ling2007-2.csv	14805.4	1000	0	5	-	0.1	0.1	ÅM02-02	1.2733e-08	2.5032e-07	0	0.509	10	0	399482000	4.31
Linge et al. (2007)	N Norway	basement	ÅM02-04	66.7598	13.3358	565	2	2.65	0.133	0.9998	100000	10000	NIST_Certified	2002	Ling2007-3.csv	14793	1000	0	5	-	0.1	0.1	ÅM02-04	5.5197e-09	2.5032e-07	7.0767e-09	0.221	10	0.283	399482000	4.31
Linge et al. (2007)	N Norway	basement	ÅM02-10	66.7609	13.2901	488	5	2.65	0.133	1	98000	8000	NIST_Certified	2002	Ling2007-4.csv	14864.6	1000	0	5	-	0.1	0.1	ÅM02-10	3.169e-09	2.5032e-07	1.3193e-09	0.127	10	0.0527	399482000	4.31
Linge et al. (2007)	N Norway	basement	ÅM02-11	66.7596	13.2941	415	2	2.65	0.133	1	94000	8000	NIST_Certified	2002	Ling2007-5.csv	14854.8	1000	0	5	-	0.1	0.1	ÅM02-11	3.2133e-09	2.5032e-07	1.3591e-09	0.128	10	0.0543	399482000	4.31
Linge et al. (2007)	N Norway	basement	ÅM02-14	66.7612	13.2993	251	2	2.65	0.133	0.9984	81000	7000	NIST_Certified	2002	Ling2007-6.csv	14851.2	1000	0	5	-	0.1	0.1	ÅM02-14	3.1756e-09	2.5032e-07	1.3037e-09	0.127	10	0.0521	399482000	4.31
Linge et al. (2007)	N Norway	basement	ÅM02-15	66.7619	13.2993	234	2	2.65	0.133	0.9984	79000	7000	NIST_Certified	2002	Ling2007-7.csv	14853.4	1000	0	5	-	0.1	0.1	ÅM02-15	3.5133e-09	2.5032e-07	1.3112e-08	0.14	10	0.524	399482000	4.31
Linge et al. (2007)	N Norway	basement	ÅM02-07	66.7576	13.3037	182	2	2.65	0.133	0.9984	70000	6000	NIST_Certified	2002	Ling2007-8.csv	14834.6	1000	0	5	-	0.1	0.1	ÅM02-07	5.9684e-09	2.5032e-07	4.9751e-09	0.238	10	0.199	399482000	4.31
Linge et al. (2007)	N Norway	basement	ÅM02-08	66.7575	13.304	182	3.5	2.65	0.133	0.9984	81000	6000	NIST_Certified	2002	Ling2007-9.csv	14834.1	1000	0	5	-	0.1	0.1	ÅM02-08	2.1179e-09	2.763e-09	5.8333e-10	0.0846	0.11	0.0233	399482000	4.31
Linge et al. (2007)	N Norway	basement	ÅM02-12	66.7638	13.3056	135	2	2.65	0.133	0.9998	85000	7000	NIST_Certified	2002	Ling2007-10.csv	14849	1000	0	5	-	0.1	0.1	ÅM02-12	1.6249e-09	1.5764e-09	3.5156e-10	0.0649	0.063	0.014	399482000	4.31
Linge et al. (2007)	N Norway	basement	ÅM02-13	66.7639	13.3051	135	3.5	2.65	0.133	0.9998	75000	7000	NIST_Certified	2002	Ling2007-11.csv	14850.2	1000	0	5	-	0.1	0.1	ÅM02-13	2.548e-09	1.4837e-08	8.9402e-10	0.102	0.593	0.0357	399482000	4.31
Linge et al. (2007)	N Norway	basement	HE02-01	66.7052	13.8189	1452	2	2.65	0.133	0.9971	615000	36000	NIST_Certified	2002	Ling2007-12.csv	12973.8	1000	0	5	-	0.1	0.1	HE02-01	3.9655e-10	1.3956e-10	4.3997e-11	0.0146	0.00515	0.00162	369322000	4.2
Linge et al. (2007)	N Norway	basement	HE02-02	66.7015	13.8189	1446	2	2.65	0.133	0.9999	599000	35000	NIST_Certified	2002	Ling2007-13.csv	12760	1000	0	5	-	0.1	0.1	HE02-02	4.0509e-10	1.3868e-10	4.3793e-11	0.015	0.00512	0.00162	369322000	4.2
Linge et al. (2007)	N Norway	basement	HE02-04	66.7023	13.8218	1399	3	2.65	0.133	0.9978	435000	26000	NIST_Certified	2002	Ling2007-14.csv	12770.6	1000	0	5	-	0.1	0.1	HE02-04	5.47e-10	1.631e-10	5.601e-11	0.0202	0.00602	0.00207	369322000	4.2
Linge et al. (2007)	N Norway	basement	HE02-06	66.7016	13.8277	1372	3	2.65	0.133	0.9985	734000	43000	NIST_Certified	2002	Ling2007-15.csv	12731	1000	0	5	-	0.1	0.1	HE02-06	3.0184e-10	1.283e-10	3.8177e-11	0.0111	0.00474	0.00141	369322000	4.2
Linge et al. (2007)	N Norway	basement	HE02-07	66.7015	13.8282	1365	2	2.65	0.133	0.9997	789000	46000	NIST_Certified	2002	Ling2007-16.csv	12727.4	1000	0	5	-	0.1	0.1	HE02-07	2.807e-10	1.2448e-10	3.6317e-11	0.0104	0.0046	0.00134	369322000	4.2
Linge et al. (2007)	N Norway	basement	ØL02-01	66.7875	15.2518	1640	2	2.65	0.133	0.9674	359000	24000	NIST_Certified	2002	Ling2007-17.csv	10447	1000	0	5	-	0.1	0.1	ØL02-01	7.6251e-10	2.666e-10	1.3954e-10	0.00592	0.00207	0.00108	77653000	3.54
Linge et al. (2007)	N Norway	basement	ØL02-04	66.7851	15.2668	1350	2	2.65	0.133	0.9932	239000	16000	NIST_Certified	2002	Ling2007-20.csv	10431.2	1000	0	5	-	0.1	0.1	ØL02-04	1.0537e-09	1.2878e-06	1.8788e-10	0.00818	10	0.00146	77653000	3.54
Linge et al. (2007)	N Norway	basement	ØL02-09	66.757	15.3008	1442	2	2.65	0.133	0.9992	164000	13000	NIST_Certified	2002	Ling2007-18.csv	10371.3	1000	0	5	-	0.1	0.1	ØL02-09	3.7209e-09	6.0246e-07	3.0866e-09	0.0618	10	0.0512	165987000	3.58
Linge et al. (2007)	N Norway	basement	ØL02-10	66.7572	15.3009	1440	2	2.65	0.133	0.9996	171000	12000	NIST_Certified	2002	Ling2007-19.csv	10371.4	1000	0	5	-	0.1	0.1	ØL02-10	1.6609e-09	6.0246e-07	6.2847e-10	0.0276	10	0.0104	165987000	3.58
Linge et al. (2007)	N Norway	basement	ØL02-11	66.7603	15.3085	1310	2	2.65	0.133	0.9961	158000	10000	NIST_Certified	2002	Ling2007-21.csv	10368.1	1000	0	5	-	0.1	0.1	ØL02-11	1.3873e-09	6.0246e-07	4.0864e-10	0.023	10	0.00678	165987000	3.58
Linge et al. (2007)	N Norway	basement	ØL02-08	66.7607	15.3162	1229	2	2.65	0.133	0.9981	129000	8000	NIST_Certified	2002	Ling2007-22.csv	10361.6	1000	0	5	-	0.1	0.1	ØL02-08	4.1965e-09	6.0246e-07	1.6976e-10	0.0697	10	0.00282	165987000	3.58
Linge et al. (2007)	N Norway	basement	ØL02-07	66.7611	15.3173	1215	3	2.65	0.133	0.9984	124000	9000	NIST_Certified	2002	Ling2007-23.csv	10361.1	1000	0	5	-	0.1	0.1	ØL02-07	4.2614e-09	6.0246e-07	0	0.0707	10	0	165987000	3.58
Linge et al. (2007)	N Norway	basement	ØL02-05	66.7676	15.3055	1111	2	2.65	0.133	0.9838	127000	9000	NIST_Certified	2002	Ling2007-24.csv	10378.4	1000	0	5	-	0.1	0.1	ØL02-05	1.7475e-09	6.0246e-07	6.9252e-10	0.029	10	0.0115	165987000	3.58
Linge et al. (2007)	N Norway	basement	ØL02-06	66.7676	15.3055	1111	2	2.65	0.133	0.9838	124000	9000	NIST_Certified	2002	Ling2007-25.csv	10378.4	1000	0	5	-	0.1	0.1	ØL02-06	2.3076e-09	6.0246e-07	1.2476e-09	0.0383	10	0.0207	165987000	3.58
Marr et al. (2019)	SC Norway	basement	BlaBed	61.8975	9.28441	1615	2.4	2.6	0.13	1	749000	26000	07KNSTD	2017	Marr2019-6.csv	10017.8	1000	0	5	-	0.1	0.1	BlaBed	5.8761e-11	7.9062e-11	2.7019e-11	0.000741	0.000997	0.000341	126093000	3.41
Mathers (2014)	NW Scotland	basement	SHE4	58.4929	-5.12236	62	3	2.7	0.135	0.9976	132100	4100	NIST_30600	2009	Mat2014-29.csv	16478.9	1000	0	5	-	0.1	0.1	SHE4	6.7998e-10	5.5623e-10	8.7992e-11	0.0685	0.0561	0.00887	1007727000	4.56
Mathers (2014)	NW Scotland	basement	BREA01	58.097	-4.90846	812	3	2.7	0.135	1	979900	31200	NIST_30600	2007	Mat2014-35.csv	13847.6	1000	0	5	-	0.1	0.1	BREA01	1.9217e-10	1.3919e-10	4.5729e-11	0.0091	0.00659	0.00217	473772000	4.4
Mathers (2014)	NW Scotland	basement	BREA03	58.0979	-4.90778	810	3	2.7	0.135	1	990300	31900	NIST_30600	2007	Mat2014-36.csv	13847.9	1000	0	5	-	0.1	0.1	BREA03	1.9009e-10	1.386e-10	4.6443e-11	0.00901	0.00657	0.0022	473772000	4.4
Mathers (2014)	NW Scotland	basement	BREA04	58.0979	-4.90778	810	3	2.7	0.135	1	949500	26600	NIST_30600	2007	Mat2014-37.csv	13847.9	1000	0	5	-	0.1	0.1	BREA04	1.9735e-10	1.3952e-10	4.6842e-11	0.00935	0.00661	0.00222	473772000	4.4
Mathers (2014)	NW Scotland	basement	CULB01	58.0278	-5.13813	650	3	2.7	0.135	0.9996	111700	5600	NIST_30600	2007	Mat2014-38.csv	13929.7	1000	0	5	-	0.1	0.1	CULB01	3.0251e-08	6.3403e-07	0	0.477	10	0	157722000	4.27
Mathers (2014)	NW Scotland	basement	CULB02	58.0294	-5.15042	760	5	2.7	0.135	0.998	142300	7400	NIST_30600	2007	Mat2014-39.csv	13951	1000	0	5	-	0.1	0.1	CULB02	7.0235e-09	6.3403e-07	2.9984e-09	0.111	10	0.0473	157722000	4.27
Mathers (2014)	NW Scotland	basement	BMC2	57.9873	-5.21008	711	3	2.7	0.135	0.9992	94100	4800	NIST_30600	2009	Mat2014-44.csv	14012.1	1000	0	5	-	0.1	0.1	BMC2	2.9208e-08	6.3403e-07	0	0.461	10	0	157722000	4.27
McCarroll et al. (2010)	Lake district, NW England	basement	W-13	54.445	-3.307	190	1.6	2.65	0.133	0.896	73900	2000	KNSTD	2008	McCa2010-5.csv	17277.3	1000	0	5	-	0.1	0.1	W-13	1.6374e-06	1.6374e-06	0	10	10	0	61072000	4.54
McCarroll et al. (2010)	Scilly Isles, SW England	basement	SC-1B	49.98	-6.295	20	7.7	2.65	0.133	1	342383	9637	LLNL3000	2008	McCa2010-15.csv	-1	1000	0	5	-	0.1	0.1	SC-1B	8.3211e-06	8.3211e-06	2.5446e-06	10	10	3.06	12018000	5
McCarroll et al. (2010)	Scilly Isles, SW England	basement	SC-07	49.973	-6.322	20	3.2	2.65	0.133	1	403731	7979	LLNL3000	2008	McCa2010-16.csv	-1	1000	0	5	-	0.1	0.1	SC-07	8.3211e-06	8.3211e-06	2.4957e-06	10	10	3	12018000	5
McCarroll et al. (2010)	Scilly Isles, SW England	basement	SC-06	49.906	-6.301	15	6.4	2.65	0.133	1	576995	13782	LLNL3000	2008	McCa2010-18.csv	-1	1000	0	5	-	0.1	0.1	SC-06	7.1832e-06	8.3211e-06	4.9051e-06	8.63	10	5.89	12018000	5
McCormack et al. (2011)	NW Scotland	basement	WRC-1a	57.5935	-5.448	578	2	2.7	0.135	0.9602	100890	3510	NIST_30600	2009	McCo2011-1.csv	12024.7	1000	0	5	-	0.1	0.1	WRC-1a	5.2807e-08	9.3572e-07	4.5924e-08	0.564	10	0.491	106869000	4.14
McCormack et al. (2011)	NW Scotland	basement	WRC-1b	57.5935	-5.448	577	2	2.7	0.135	0.9602	95150	3430	NIST_30600	2009	McCo2011-2.csv	12024.7	1000	0	5	-	0.1	0.1	WRC-1b	2.3124e-07	9.3572e-07	1.858e-07	2.47	10	1.99	106869000	4.14
McCormack et al. (2011)	NW Scotland	basement	WRC-2	57.6051	-5.4679	415	2	2.7	0.135	0.9964	87050	3160	NIST_30600	2009	McCo2011-3.csv	12037.8	1000	0	5	-	0.1	0.1	WRC-2	1.1819e-07	5.1914e-07	7.6405e-08	2.28	10	1.47	192627000	4.26
McCormack et al. (2011)	NW Scotland	basement	WRC-3	57.6115	-5.465	526	2	2.7	0.135	0.989	109480	3960	NIST_30600	2009	McCo2011-4.csv	12033.4	1000	0	5	-	0.1	0.1	WRC-3	8.3837e-09	1.4206e-07	4.3669e-09	0.161	2.74	0.0841	192627000	4.26
McCormack et al. (2011)	NW Scotland	basement	WRC-4	57.4378	-5.689	595	2	2.7	0.135	0.9989	103390	4570	NIST_30600	2009	McCo2011-5.csv	13918.2	1000	0	5	-	0.1	0.1	WRC-4	2.3466e-08	4.4782e-07	0	0.524	10	0	223302000	4.29
McCormack et al. (2011)	NW Scotland	basement	WRC-5	57.4378	-5.6877	602	2	2.7	0.135	0.9997	102890	3460	NIST_30600	2009	McCo2011-6.csv	13914.6	1000	0	5	-	0.1	0.1	WRC-5	2.3371e-08	4.4782e-07	0	0.522	10	0	223302000	4.29
McCormack et al. (2011)	NW Scotland	basement	WRC-6	57.4378	-5.6932	648	2	2.7	0.135	0.9986	160300	10700	NIST_30600	2009	McCo2011-7.csv	13929.7	1000	0	5	-	0.1	0.1	WRC-6	2.2418e-09	1.7501e-08	3.4876e-10	0.0501	0.391	0.00779	223302000	4.29
McCormack et al. (2011)	NW Scotland	basement	WRC-7	57.4316	-5.6932	609	2	2.7	0.135	0.9988	109380	4290	NIST_30600	2009	McCo2011-8.csv	13921.9	1000	0	5	-	0.1	0.1	WRC-7	2.3278e-08	4.4782e-07	0	0.52	10	0	223302000	4.29
Nesje et al. (2007)	Andøya, N Norway	basement	COSMO-10	69.219	15.966	470	2	2.65	0.133	1	144000	11000	NIST_Certified	2005	Nesj2007-7.csv	22661.6	1000	0	5	-	0.1	0.1	COSMO-10	7.9445e-09	7.0616e-07	2.7792e-08	0.113	10	0.394	141611000	4.49
Nesje et al. (2007)	Andøya, N Norway	basement	COSMO-14	68.896	16.52	515	2.5	2.65	0.133	0.9967	111000	8000	NIST_Certified	2005	Nesj2007-10.csv	14827.1	1000	0	5	-	0.1	0.1	COSMO-14	1.5434e-08	2.3385e-06	4.5136e-09	0.066	10	0.0193	42762000	4.13
Nesje et al. (2007)	Andøya, N Norway	basement	COSMO-15	68.9	16.526	660	6	2.65	0.133	0.9992	189000	13000	NIST_Certified	2005	Nesj2007-11.csv	14832.8	1000	0	5	-	0.1	0.1	COSMO-15	5.9424e-09	2.018e-09	7.5373e-10	0.0254	0.00863	0.00322	42762000	4.13
Nesje et al. (2007)	Andøya, N Norway	basement	COSMO-16	68.903	16.532	775	1.5	2.65	0.133	1	229000	16000	NIST_Certified	2005	Nesj2007-12.csv	14834.2	1000	0	5	-	0.1	0.1	COSMO-16	5.4863e-09	1.771e-09	6.6789e-10	0.0235	0.00757	0.00286	42762000	4.13
Nesje et al. (2007)	Andøya, N Norway	basement	COSMO-17	68.745	16.899	880	2.5	2.65	0.133	1	366000	21000	NIST_Certified	2005	Nesj2007-13.csv	13578.3	1000	0	5	-	0.1	0.1	COSMO-17	1.4387e-10	4.9254e-11	1.5803e-11	0.00996	0.00341	0.00109	692318000	3.97
Nesje et al. (2007)	Andøya, N Norway	basement	COSMO-18	68.61	17.133	990	5	2.65	0.133	1	792000	43000	NIST_Certified	2005	Nesj2007-14.csv	11995.9	1000	0	5	-	0.1	0.1	COSMO-18	2.7471e-10	1.8424e-10	4.6446e-11	0.00382	0.00256	0.000646	139022000	3.93
Nesje et al. (2007)	Andøya, N Norway	basement	COSMO-19	68.61	17.157	1280	2	2.65	0.133	1	785000	43000	NIST_Certified	2005	Nesj2007-15.csv	11922.6	1000	0	5	-	0.1	0.1	COSMO-19	7.1501e-11	3.6742e-11	1.0182e-11	0.00522	0.00268	0.000743	730049000	3.92
Paasche et al. (2006)	Langøya, N Norway	basement	98-5	68.9848	15.1047	515	2	2.65	0.133	1	651000	67000	NIST_Certified	1998	Paas2006-1.csv	15886.9	1000	0	5	-	0.1	0.1	98-5	1.3817e-09	9.5375e-10	3.0218e-10	0.0154	0.0106	0.00336	111221000	4.51
Paasche et al. (2006)	Hadseløya, N Norway	basement	98-21	68.5451	14.8955	375	2	2.65	0.133	1	273000	30000	NIST_Certified	1998	Paas2006-2.csv	15273.8	1000	0	5	-	0.1	0.1	98-21	6.5874e-10	2.6876e-10	1.0905e-10	0.0276	0.0112	0.00456	418438000	4.49
Paus et al. (2015)	S Norway	basement	ROD-0301	62.3265	10.381	1150	5	2.65	0.133	0.9986	144100	5300	NIST_30600	2003	Paus2015-1.csv	11280.9	1000	0	5	-	0.1	0.1	ROD-0301	4.0533e-09	6.6446e-07	0	0.061	10	0	150499000	3.55
Paus et al. (2015)	S Norway	basement	ROD-0304	62.3198	10.354	1060	4	2.65	0.133	0.997	129300	5800	NIST_30600	2003	Paus2015-2.csv	11284.1	1000	0	5	-	0.1	0.1	ROD-0304	4.2447e-09	6.6446e-07	0	0.0639	10	0	150499000	3.55
Paus et al. (2015)	S Norway	basement	ROD-0307	62.315	10.3842	1435	12	2.65	0.133	1	328000	11900	NIST_30600	2003	Paus2015-3.csv	11268.4	1000	0	5	-	0.1	0.1	ROD-0307	4.2487e-10	1.4849e-10	7.0456e-11	0.00639	0.00223	0.00106	150499000	3.55
Paus et al. (2015)	S Norway	basement	ROD-0308	62.315	10.3842	1438	7	2.65	0.133	1	347600	12100	NIST_30600	2003	Paus2015-4.csv	11268.4	1000	0	5	-	0.1	0.1	ROD-0308	4.1468e-10	1.3876e-10	6.8294e-11	0.00624	0.00209	0.00103	150499000	3.55
Phillips et al. (2006)	Cairngorms Mountain, Scotland	basement	AS-1	57.1133	-3.8083	829	2.5	2.68	0.134	1	534189	40376	NIST_30000	2004	Phil2006-1.csv	15068.2	1000	0	5	-	0.1	0.1	AS-1	8.0192e-10	3.7368e-10	1.1012e-10	0.00947	0.00441	0.0013	118134000	4.13
Phillips et al. (2006)	Cairngorms Mountain, Scotland	basement	CG1A	57.1167	-3.6383	1230	3	2.68	0.134	1	332115	27253	NIST_30000	2004	Phil2006-2.csv	15200.4	1000	0	5	-	0.1	0.1	CG1A	3.5386e-08	1.2452e-08	5.248e-09	0.0658	0.0232	0.00976	18594000	4.06
Phillips et al. (2006)	Cairngorms Mountain, Scotland	basement	CG1B	57.1167	-3.6383	1230	3	2.68	0.134	1	395821	42847	NIST_30000	2004	Phil2006-2.csv	15200.4	1000	0	5	-	0.1	0.1	CG1B	2.6917e-08	1.0333e-08	4.6592e-09	0.05	0.0192	0.00866	18594000	4.06
Phillips et al. (2006)	Cairngorms Mountain, Scotland	basement	CG2	57.135	-3.6267	1028	1.5	2.68	0.134	1	430629	32000	NIST_30000	2004	Phil2006-3.csv	15331.1	1000	0	5	-	0.1	0.1	CG2	1.8249e-08	7.6496e-09	2.8058e-09	0.0339	0.0142	0.00522	18594000	4.06
Phillips et al. (2006)	Cairngorms Mountain, Scotland	basement	BM-1	57.095	-3.6133	1160	4	2.68	0.134	1	513916	44842	NIST_30000	2004	Phil2006-4.csv	14996.1	1000	0	5	-	0.1	0.1	BM-1	1.5469e-08	7.3538e-09	2.6297e-09	0.0288	0.0137	0.00489	18594000	4.06
Phillips et al. (2006)	Cairngorms Mountain, Scotland	basement	BM-2	57.095	-3.6133	1150	4.5	2.68	0.134	1	454277	41361	NIST_30000	2004	Phil2006-5.csv	14996.1	1000	0	5	-	0.1	0.1	BM-2	1.8758e-08	7.874e-09	3.1665e-09	0.0349	0.0146	0.00589	18594000	4.06
Phillips et al. (2006)	Cairngorms Mountain, Scotland	basement	BM-3A	57.0967	-3.61	1182	1.5	2.68	0.134	1	302318	24030	NIST_30000	2004	Phil2006-6.csv	14999.2	1000	0	5	-	0.1	0.1	BM-3A	3.8884e-08	1.3408e-08	5.6496e-09	0.0723	0.0249	0.0105	18594000	4.06
Phillips et al. (2006)	Cairngorms Mountain, Scotland	basement	BM-3B	57.0967	-3.61	1182	3.5	2.68	0.134	1	725693	105920	NIST_30000	2004	Phil2006-7.csv	14999.2	1000	0	5	-	0.1	0.1	BM-3B	8.5003e-09	6.674e-09	1.9998e-09	0.0158	0.0124	0.00372	18594000	4.06
Phillips et al. (2006)	Cairngorms Mountain, Scotland	basement	BM4	57.1	-3.6067	1080	3.5	2.68	0.134	1	409964	25182	NIST_30000	2004	Phil2006-8.csv	15013.4	1000	0	5	-	0.1	0.1	BM4	2.0473e-08	7.5413e-09	2.7915e-09	0.0381	0.014	0.00519	18594000	4.06
Phillips et al. (2006)	Cairngorms Mountain, Scotland	basement	7-99-6	57.125	-3.55	866	3.75	2.68	0.134	1	429514	25192	NIST_30000	2004	Phil2006-9.csv	15078.3	1000	0	5	-	0.1	0.1	7-99-6	1.3763e-08	6.7008e-09	2.0065e-09	0.0256	0.0125	0.00373	18594000	4.06
Phillips et al. (2006)	Cairngorms Mountain, Scotland	basement	7-99-5	57.1317	-3.55	848	3.75	2.68	0.134	1	517091	25409	NIST_30000	2004	Phil2006-10.csv	15159.7	1000	0	5	-	0.1	0.1	7-99-5	9.4906e-09	6.0823e-09	1.3273e-09	0.0176	0.0113	0.00247	18594000	4.06
Phillips et al. (2006)	Cairngorms Mountain, Scotland	basement	7-99-3	57.135	-3.5483	848	3.75	2.68	0.134	1	208457	11409	NIST_30000	2004	Phil2006-11.csv	15198.7	1000	0	5	-	0.1	0.1	7-99-3	4.4215e-08	1.6178e-08	5.7978e-09	0.0822	0.0301	0.0108	18594000	4.06
Phillips et al. (2006)	Cairngorms Mountain, Scotland	basement	RF1	57.11	-3.4617	1010	3	2.68	0.134	1	2349193	96933	NIST_30000	2004	Phil2006-12.csv	14930.4	1000	0	5	-	0.1	0.1	RF1	7.191e-10	4.8497e-09	2.7797e-10	0.0007	0.00472	0.000271	9736000	3.74
Phillips et al. (2006)	Cairngorms Mountain, Scotland	basement	RF5	57.11	-3.46	1005	4	2.68	0.134	0.991	593469	23974	NIST_30000	2004	Phil2006-13.csv	14933.5	1000	0	5	-	0.1	0.1	RF5	8.5788e-09	1.5205e-08	2.3222e-09	0.00835	0.0148	0.00226	9736000	3.74
Phillips et al. (2006)	Cairngorms Mountain, Scotland	basement	BA-1	57.0983	-3.4333	1171	3.25	2.68	0.134	1	1343414	52687	NIST_30000	2004	Phil2006-15.csv	14912.1	1000	0	5	-	0.1	0.1	BA-1	1.957e-09	7.0583e-09	5.6014e-10	0.00191	0.00687	0.000545	9736000	3.74
Phillips et al. (2006)	Cairngorms Mountain, Scotland	basement	BAA	57.1017	-3.4317	1147	5	2.68	0.134	1	1061495	39110	NIST_30000	2004	Phil2006-16.csv	14943.6	1000	0	5	-	0.1	0.1	BAA	2.8061e-09	8.4033e-09	8.0271e-10	0.00273	0.00818	0.000782	9736000	3.74
Phillips et al. (2006)	Cairngorms Mountain, Scotland	basement	SBAF-1	57.1117	-3.4233	1076	2	2.68	0.134	1	236642	9046	NIST_30000	2004	Phil2006-17.csv	15046.2	1000	0	5	-	0.1	0.1	SBAF-1	1.5605e-07	5.9959e-08	2.0994e-08	0.152	0.0584	0.0204	9736000	3.74
Phillips et al. (2006)	Cairngorms Mountain, Scotland	basement	SBAF-2	57.1117	-3.4233	1076	3.75	2.68	0.134	1	256604	10737	NIST_30000	2004	Phil2006-18.csv	15046.2	1000	0	5	-	0.1	0.1	SBAF-2	1.2911e-07	4.6116e-08	1.7717e-08	0.126	0.0449	0.0172	9736000	3.74
Phillips et al. (2006)	Cairngorms Mountain, Scotland	basement	CB-1	57.13	-3.3817	860	4	2.68	0.134	1	469246	19743	NIST_30000	2004	Phil2006-23.csv	15290.8	1000	0	5	-	0.1	0.1	CB-1	1.2786e-08	1.8839e-08	3.391e-09	0.0124	0.0183	0.0033	9736000	3.74
Phillips et al. (2006)	Cairngorms Mountain, Scotland	basement	CB-2	57.1317	-3.385	869	3	2.68	0.134	1	872033	35984	NIST_30000	2004	Phil2006-24.csv	15306.1	1000	0	5	-	0.1	0.1	CB-2	2.7004e-09	8.1121e-09	7.8964e-10	0.00263	0.0079	0.000769	9736000	3.74
Phillips et al. (2006)	Cairngorms Mountain, Scotland	basement	CA-1	57.135	-3.3883	652	5	2.68	0.134	1	190563	8869	NIST_30000	2004	Phil2006-25.csv	15337.5	1000	0	5	-	0.1	0.1	CA-1	1.1153e-07	3.9959e-08	1.6503e-08	0.109	0.0389	0.0161	9736000	3.74
Phillips et al. (2006)	Cairngorms Mountain, Scotland	basement	CA-2	57.135	-3.3883	652	5.5	2.68	0.134	1	1263879	45582	NIST_30000	2004	Phil2006-26.csv	15337.5	1000	0	5	-	0.1	0.1	CA-2	1.0825e-09	5.795e-09	3.5095e-10	0.00105	0.00564	0.000342	9736000	3.74
Phillips et al. (2008)	NE Scotland	basement	PF3	57.2433	-2.55667	373	2.5	2.7	0.135	1	145600	16600	S555	2006	Phil2008-5.csv	16760.1	1000	0	5	-	0.1	0.1	PF3	1.0362e-09	8.5192e-09	2.2867e-10	0.0883	0.726	0.0195	851676000	4.54
Phillips et al. (2008)	NE Scotland	basement	PF5	57.2433	-2.55667	379	3	2.7	0.135	1	131900	12500	S555	2006	Phil2008-7.csv	16760.1	1000	0	5	-	0.1	0.1	PF5	1.3902e-09	1.1742e-07	3.7384e-10	0.118	10	0.0318	851676000	4.54
Phillips et al. (2008)	NE Scotland	basement	BEN3	57.2923	-2.5615	527	3	2.4	0.12	0.9979	247800	9500	NIST_30000	2006	Phil2008-8.csv	16919.1	1000	0	5	-	0.1	0.1	BEN3	5.9134e-10	2.0026e-10	7.1366e-11	0.0504	0.0171	0.00608	851676000	4.54
Phillips et al. (2008)	NE Scotland	basement	BEN4	57.2929	-2.56063	527	5	2.4	0.12	0.9831	163400	6200	NIST_30000	2006	Phil2008-9.csv	16922.7	1000	0	5	-	0.1	0.1	BEN4	1.0598e-09	1.467e-09	1.5278e-10	0.0903	0.125	0.013	851676000	4.54
Phillips et al. (2008)	NE Scotland	basement	MOR1	58.23	-3.71	445	7	2.4	0.12	1	131800	14500	S555	2006	Phil2008-19.csv	15765.6	1000	0	5	-	0.1	0.1	MOR1	2.5133e-08	2.2002e-06	5.9614e-09	0.114	10	0.0271	45450000	4.44
Phillips et al. (2008)	NE Scotland	basement	MOR2	58.23	-3.71	445	6.5	2.4	0.12	1	127700	10900	S555	2006	Phil2008-20.csv	15765.6	1000	0	5	-	0.1	0.1	MOR2	2.8076e-08	2.2002e-06	7.0325e-09	0.128	10	0.032	45450000	4.44
Small et al. (2018)	SE Ireland	basement	WK1	52.9722	-6.0093	13	3	2.65	0.133	0.826	64608	2403	NIST_27900	2013	Smal2018-4.csv	19449.2	1000	0	5	-	0.1	0.1	WK1	2.9706e-08	8.8164e-08	9.7577e-09	3.37	10	1.11	1134244000	4.75
Small et al. (2018)	SE Ireland	basement	WK2	52.9722	-6.0093	13	3	2.65	0.133	0.824	72855	2027	NIST_27900	2013	Smal2018-5.csv	19449.2	1000	0	5	-	0.1	0.1	WK2	4.6218e-09	8.8164e-08	1.6677e-09	0.524	10	0.189	1134244000	4.75
Small et al. (2018)	SE Ireland	basement	BR2	53.1791	-6.0811	221	3	2.65	0.133	1	113650	3916	NIST_27900	2013	Smal2018-7.csv	18789.6	1000	0	5	-	0.1	0.1	BR2	2.8804e-09	1.2717e-07	6.8882e-10	0.227	10	0.0542	786367000	4.72
Small et al. (2018)	SE Ireland	basement	BR3	53.1791	-6.0811	221	2	2.65	0.133	0.994	104999	3003	NIST_27900	2013	Smal2018-8.csv	18789.6	1000	0	5	-	0.1	0.1	BR3	4.6964e-09	1.2717e-07	1.6527e-09	0.369	10	0.13	786367000	4.72
Stone et al. (1998)	NW Scotland	basement	AT-1	57.831	-5.233	605	2.5	2.65	0.133	1	116000	8000	NIST_30000	1996	Ston1998-1.csv	13449.9	1000	0	5	-	0.1	0.1	AT-1	4.3696e-08	1.2796e-06	3.4628e-08	0.341	10	0.271	78148000	4.22
Stone et al. (1998)	NW Scotland	basement	AT-3	57.829	-5.234	600	6	2.65	0.133	1	115000	7000	NIST_30000	1996	Ston1998-2.csv	13444.4	1000	0	5	-	0.1	0.1	AT-3	2.5268e-08	3.5398e-07	1.6507e-08	0.197	2.77	0.129	78148000	4.22
Stone et al. (1998)	NW Scotland	basement	AT-4	57.828	-5.237	600	2	2.65	0.133	1	112000	8000	NIST_30000	1996	Ston1998-3.csv	13443.9	1000	0	5	-	0.1	0.1	AT-4	9.4353e-08	1.2796e-06	3.4106e-07	0.737	10	2.67	78148000	4.22
Stone et al. (1998)	NW Scotland	basement	AT-5	57.827	-5.264	810	6	2.65	0.133	1	463000	34000	NIST_30000	1996	Ston1998-4.csv	13468.6	1000	0	5	-	0.1	0.1	AT-5	1.5885e-09	6.5891e-10	2.1099e-10	0.0124	0.00515	0.00165	78148000	4.22
Stone et al. (1998)	NW Scotland	basement	AT-6	57.827	-5.262	800	3.5	2.65	0.133	1	296000	21000	NIST_30000	1996	Ston1998-5.csv	13466.4	1000	0	5	-	0.1	0.1	AT-6	2.649e-09	9.521e-10	3.0493e-10	0.0207	0.00744	0.00238	78148000	4.22
Stone et al. (1998)	NW Scotland	basement	AT-9	57.816	-5.244	930	5	2.65	0.133	1	237000	20000	NIST_30000	1996	Ston1998-8.csv	13409.9	1000	0	5	-	0.1	0.1	AT-9	3.9582e-09	4.5582e-09	5.1589e-10	0.0309	0.0356	0.00403	78148000	4.22
Stone et al. (1998)	NW Scotland	basement	AT-10	57.809	-5.234	565	3.5	2.65	0.133	0.9	84500	7100	NIST_30000	1996	Ston1998-9.csv	13377.2	1000	0	5	-	0.1	0.1	AT-10	3.6796e-07	1.2796e-06	0	2.88	10	0	78148000	4.22
Stone et al. (1998)	NW Scotland	basement	AT-11	57.81	-5.227	530	3.5	2.65	0.133	0.971	78400	7100	NIST_30000	1996	Ston1998-10.csv	13375.7	1000	0	5	-	0.1	0.1	AT-11	3.6841e-07	1.2796e-06	0	2.88	10	0	78148000	4.22
Stone et al. (1998)	NW Scotland	basement	AT-13	57.809	-5.226	520	3	2.65	0.133	0.925	80600	6400	NIST_30000	1996	Ston1998-11.csv	13371.6	1000	0	5	-	0.1	0.1	AT-13	3.6846e-07	1.2796e-06	0	2.88	10	0	78148000	4.22
Stone et al. (1998)	NW Scotland	basement	AT-13rpt	57.809	-5.226	520	3	2.65	0.133	0.925	77700	8000	NIST_30000	1996	Ston1998-11.csv	13371.6	1000	0	5	-	0.1	0.1	AT-13rpt	3.6846e-07	1.2796e-06	0	2.88	10	0	78148000	4.22
Stroeven et al. (2002b)	N Swedish mountains	basement	Riksgransen	68.4388	18.1009	510	1	2.7	0.135	0.9985	105323	8313	NIST_Certified	1998	Stroe2002b-2.csv	10691.8	1000	0	5	-	0.1	0.1	Riksgransen	2.8658e-10	3.4675e-07	6.4748e-11	0.00826	10	0.00187	288389000	3.5
Stroeven et al. (2006)	N Swedish mountains	basement	Darfalcohkka	67.9275	18.6342	1790	2	2.75	0.138	0.9991	1541054	52912	NIST_Certified	1999	Stroe2006-1.csv	9994.56	1000	0	5	-	0.1	0.1	Darfalcohkka	5.0799e-11	2.4639e-10	5.1018e-11	0.000225	0.00109	0.000226	44220000	3.41
Stroeven et al. (2006)	N Swedish mountains	basement	Tjeuralako	67.9169	18.6691	1560	3	2.75	0.138	0.9869	792004	33362	NIST_Certified	1998	Stroe2006-2.csv	9984.9	1000	0	5	-	0.1	0.1	Tjeuralako	1.3831e-10	2.7705e-10	6.9635e-11	0.000612	0.00123	0.000308	44220000	3.41
Stroeven et al. (2016)	N Swedish mountains	basement	98-04	67.9208	18.2052	1480	1	2.65	0.133	1	222219	12762	NIST_Certified	1998	Stroe2016-1.csv	10032	1000	0	5	-	0.1	0.1	98-04	7.9675e-10	1.1758e-06	1.9111e-10	0.00678	10	0.00163	85047000	3.41
Stroeven et al. (2016)	N Swedish mountains	basement	98-06	67.2412	17.677	1290	0.5	2.65	0.133	0.9963	179327	19004	NIST_30200	1998	Stroe2016-2.csv	9560.46	1000	0	5	-	0.1	0.1	98-06	1.6806e-09	1.5559e-06	5.8413e-10	0.0108	10	0.00375	64270000	3.4
Stroeven et al. (2016)	N Swedish mountains	basement	98-21	67.2314	17.678	1290	0.5	2.65	0.133	0.9963	276831	15799	NIST_30200	1998	Stroe2016-3.csv	9552.14	1000	0	5	-	0.1	0.1	98-21	5.4785e-10	1.5559e-06	1.5556e-10	0.00352	10	0.001	64270000	3.4
Stroeven et al. (2016)	N Swedish mountains	basement	98-21	67.2314	17.678	1290	0.5	2.65	0.133	0.9963	259285	17295	NIST_Certified	1998	Stroe2016-3.csv	9552.14	1000	0	5	-	0.1	0.1	98-21	4.8963e-10	1.5559e-06	1.4677e-10	0.00315	10	0.000943	64270000	3.4
Stroeven et al. (2016)	N Swedish mountains	basement	98-07	67.648	18.4136	1040	1	2.65	0.133	0.9749	38023	17562	NIST_Certified	1998	Stroe2016-4.csv	9792.02	1000	0	5	-	0.1	0.1	98-07	7.7375e-09	1.8507e-06	0	0.0418	10	0	54035000	3.4
Stroeven et al. (2016)	N Swedish mountains	basement	98-08	67.6484	18.4129	1070	0.5	2.65	0.133	0.9992	313950	15203	NIST_Certified	1998	Stroe2016-5.csv	9792.28	1000	0	5	-	0.1	0.1	98-08	2.8038e-10	2.7593e-10	1.0359e-10	0.00152	0.00149	0.00056	54035000	3.4
Stroeven et al. (2016)	N Swedish mountains	basement	98-08	67.6484	18.4129	1070	0.5	2.65	0.133	0.9992	339259	75265	NIST_30200	1998	Stroe2016-5.csv	9792.28	1000	0	5	-	0.1	0.1	98-08	3.062e-10	1.8507e-06	1.3927e-10	0.00165	10	0.000753	54035000	3.4
Stroeven et al. (2016)	N Sweden	basement	99-09	69.0203	20.4058	955	2	2.65	0.133	1	89887	8945	NIST_Certified	1999	Stroe2016-12.csv	10871.3	1000	0	5	-	0.1	0.1	99-09	1.875e-09	3.9668e-07	0	0.0473	10	0	252094000	3.49
Stroeven et al. (2016)	N Swedish mountains	basement	S-02-03	68.1471	18.9875	1535	1	2.65	0.133	1	531255	15822	NIST_30200	2002	Stroe2016-28.csv	10203.3	1000	0	5	-	0.1	0.1	S-02-03	1.8948e-10	9.8723e-11	6.18e-11	0.00206	0.00108	0.000673	108894000	3.46
Stroeven et al. (2016)	N Swedish mountains	basement	S-02-05	68.2017	19.0448	955	3	2.65	0.133	0.9257	85019	6839	NIST_Certified	2002	Stroe2016-30.csv	10268.7	1000	0	5	-	0.1	0.1	S-02-05	4.0281e-09	9.1832e-07	0	0.0439	10	0	108894000	3.46
Stroeven et al. (2016)	N Swedish mountains	basement	S-02-08	68.174	18.9775	630	5	2.65	0.133	0.995	121131	8333	NIST_Certified	2002	Stroe2016-32.csv	10240.8	1000	0	5	-	0.1	0.1	S-02-08	5.4145e-10	2.4683e-10	1.291e-10	0.0059	0.00269	0.00141	108894000	3.46
Stroeven et al. (2016)	N Swedish mountains	basement	S-03-101	68.174	18.9775	630	3	2.65	0.133	0.995	136247	5092	KNSTD	2003	Stroe2016-33.csv	10241.8	1000	0	5	-	0.1	0.1	S-03-101	5.9183e-10	9.1832e-07	1.2893e-10	0.00644	10	0.0014	108894000	3.46
Stroeven et al. (2016)	N Swedish mountains	basement	S-02-19	68.185	18.77	1055	7	2.75	0.138	0.9845	671577	12819	NIST_30200	2002	Li2005-13.csv	10283.5	1000	0	5	-	0.1	0.1	S-02-19	5.3769e-11	7.2503e-11	2.6711e-11	0.000586	0.00079	0.000291	108894000	3.46
Stroeven et al. (2016)	N Swedish mountains	basement	S-02-61	68.3556	18.2279	1588	4	2.65	0.133	1	771403	8655	NIST_30200	2002	Stroe2016-54.csv	10573.1	1000	0	5	-	0.1	0.1	S-02-61	1.1022e-10	1.2644e-10	4.7458e-11	0.000832	0.000954	0.000358	75462000	3.41
Stroeven et al. (2016)	N Swedish mountains	basement	S-03-79	67.3507	18.3808	1422	3	2.65	0.133	0.9995	61981	4593	KNSTD	2003	Stroe2016-90.csv	9649.85	1000	0	5	-	0.1	0.1	S-03-79	5.1094e-09	1.1565e-06	0	0.0442	10	0	86469000	3.47
Stroeven et al. (2016)	N Swedish mountains	basement	S-03-80	67.3507	18.3808	1422	3	2.65	0.133	0.9995	780904	31088	KNSTD	2003	Stroe2016-91.csv	9649.85	1000	0	5	-	0.1	0.1	S-03-80	1.1973e-10	1.094e-10	4.5685e-11	0.00104	0.000946	0.000395	86469000	3.47
Stroeven et al. (2016)	N Swedish mountains	basement	S-03-81	67.3507	18.3808	1422	6	2.65	0.133	0.9995	919549	39468	KNSTD	2003	Stroe2016-92.csv	9649.85	1000	0	5	-	0.1	0.1	S-03-81	8.8937e-11	1.0178e-10	3.7767e-11	0.000769	0.00088	0.000327	86469000	3.47
Stroeven et al. (2016)	N Swedish mountains	basement	S-03-82	67.3507	18.3808	1422	3	2.65	0.133	0.9995	1227802	39153	KNSTD	2003	Stroe2016-93.csv	9649.85	1000	0	5	-	0.1	0.1	S-03-82	5.8286e-11	9.2754e-11	3.0926e-11	0.000504	0.000802	0.000267	86469000	3.47
Stroeven et al. (2016)	SW Sweden	basement	MJ-16	58.4328	11.305	60	8	2.65	0.133	1	74430	6877	NIST_30200	2000	Stroe2016-124.csv	15019.9	1000	0	5	PD2015	0.1	0.1	MJ-16	2.4306e-09	4.827e-09	6.5393e-10	0.336	0.668	0.0905	1384228000	4.82
Stroeven et al. (2016)	SW Sweden	basement	MJ-17	58.4328	11.305	60	5	2.65	0.133	1	100358	4558	NIST_30200	2000	Stroe2016-125.csv	15019.9	1000	0	5	PD2015	0.1	0.1	MJ-17	1.4194e-09	1.0979e-09	2.2492e-10	0.196	0.152	0.0311	1384228000	4.82
Stroeven et al. (2016)	SW Sweden	basement	MJ-18	58.4328	11.305	65	3	2.65	0.133	1	83251	5156	NIST_30200	2000	Stroe2016-126.csv	15019.9	1000	0	5	PD2015	0.1	0.1	MJ-18	2.0211e-09	2.7044e-09	4.1803e-10	0.28	0.374	0.0579	1384228000	4.82
Stroeven et al. (2016)	SW Sweden	basement	MJ-19	58.4378	11.2511	30	4	2.65	0.133	0.995	53246	7502	NIST_30200	2000	Stroe2016-127.csv	15204.1	1000	0	5	PD2015	0.1	0.1	MJ-19	2.8992e-09	7.7296e-09	9.5132e-10	0.401	1.07	0.132	1384228000	4.82
Stroeven et al. (2016)	SW Sweden	basement	MJ-20	58.4378	11.2511	30	3	2.65	0.133	1	70232	4226	NIST_30200	2000	Stroe2016-128.csv	15204.1	1000	0	5	PD2015	0.1	0.1	MJ-20	1.6963e-09	1.2765e-09	3.0354e-10	0.235	0.177	0.042	1384228000	4.82
Stroeven et al. (2016)	SW Sweden	basement	MJ-21	58.4378	11.2511	30	5	2.65	0.133	0.993	56385	3864	NIST_30200	2000	Stroe2016-129.csv	15204.1	1000	0	5	PD2015	0.1	0.1	MJ-21	2.4634e-09	2.414e-09	5.9805e-10	0.341	0.334	0.0828	1384228000	4.82
Svendsen et al. (2015)	SW Norway	basement	41-11NOR-36	58.9155	5.61047	64	1	2.65	0.133	1	74241	1399	07KNSTD	2011	Sven2015-13.csv	16716.1	1000	0	5	-	0.1	0.1	41-11NOR-36	1.1681e-06	1.7151e-06	0	6.81	10	0	58307000	4.86
Young et al. (2018)	SW Spitsbergen	basement	FLO-14-01	77.4124	14.0924	265	2	2.65	0.133	0.9968	90104	1962	07KNSTD	2014	Youn2018-5.csv	13227.2	1000	0	5	-	0.1	0.1	FLO-14-01	8.3588e-10	2.3048e-07	1.836e-10	0.0363	10	0.00797	433878000	3.75
Young et al. (2018)	SW Spitsbergen	basement	FLO-14-02	77.4123	14.088	252	2	2.65	0.133	0.9996	87311	2063	07KNSTD	2014	Youn2018-6.csv	13248.5	1000	0	5	-	0.1	0.1	FLO-14-02	9.1139e-10	2.3048e-07	2.1686e-10	0.0395	10	0.00941	433878000	3.75
Young et al. (2018)	SW Spitsbergen	basement	FLO-14-03	77.4133	14.0883	234	2	2.65	0.133	0.9988	82634	2392	07KNSTD	2014	Youn2018-7.csv	13244.1	1000	0	5	-	0.1	0.1	FLO-14-03	1.0773e-09	2.3048e-07	2.9446e-10	0.0467	10	0.0128	433878000	3.75
Young et al. (2018)	SW Spitsbergen	basement	FLO-14-04	77.4141	14.0867	229	2	2.65	0.133	0.9985	87026	2053	07KNSTD	2014	Youn2018-8.csv	13249.4	1000	0	5	-	0.1	0.1	FLO-14-04	8.4397e-10	2.3048e-07	1.9069e-10	0.0366	10	0.00827	433878000	3.75
Young et al. (2018)	SW Spitsbergen	basement	55-PLO-1	77.2604	15.1582	812	5	2.65	0.133	0.9469	149906	4185	07KNSTD	2013	Youn2018-9.csv	10703.2	1000	0	5	-	0.1	0.1	55-PLO-1	7.1085e-10	1.816e-06	1.8331e-10	0.00391	10	0.00101	55067000	3.38
Young et al. (2018)	SW Spitsbergen	basement	70-ORV-1	77.3097	14.6887	637	2	2.65	0.133	0.9774	179656	3614	07KNSTD	2013	Youn2018-10.csv	12146.4	1000	0	5	-	0.1	0.1	70-ORV-1	3.0991e-10	1.2643e-06	9.2538e-11	0.00245	10	0.000732	79094000	3.39
Young et al. (2018)	SW Spitsbergen	basement	70-ORV-2	77.3097	14.6887	637	2	2.65	0.133	0.9998	127826	2408	07KNSTD	2013	Youn2018-11.csv	12146.4	1000	0	5	-	0.1	0.1	70-ORV-2	7.6301e-10	1.2643e-06	1.7566e-10	0.00603	10	0.00139	79094000	3.39
Young et al. (2018)	SW Spitsbergen	basement	70-ORV-3	77.3099	14.6775	587	2	2.65	0.133	0.9992	108796	2049	07KNSTD	2013	Youn2018-12.csv	12169	1000	0	5	-	0.1	0.1	70-ORV-3	1.2034e-09	1.2643e-06	3.2201e-10	0.00952	10	0.00255	79094000	3.39
Young et al. (2018)	SW Spitsbergen	basement	66-SLY-1	77.0939	15.5151	656	2.32	2.65	0.133	1	95058	1855	07KNSTD	2013	Youn2018-16.csv	11895.7	1000	0	5	-	0.1	0.1	66-SLY-1	3.1636e-09	9.3437e-07	0	0.0339	10	0	107025000	3.39
Young et al. (2018)	SW Spitsbergen	basement	65-SLY-2	77.0939	15.5152	657	1.47	2.65	0.133	1	70586	1395	07KNSTD	2013	Youn2018-17.csv	11895.6	1000	0	5	-	0.1	0.1	65-SLY-2	3.1516e-09	9.3437e-07	0	0.0337	10	0	107025000	3.39
Young et al. (2018)	SW Spitsbergen	basement	70-BARA-1	77.1086	15.3442	868	2	2.65	0.133	1	90701	1689	07KNSTD	2013	Youn2018-18.csv	11993.2	1000	0	5	-	0.1	0.1	70-BARA-1	2.9331e-09	9.3437e-07	0	0.0314	10	0	107025000	3.39
Young et al. (2018)	SW Spitsbergen	basement	WBE-14-01	76.9349	15.7808	412	2	2.65	0.133	1	85508	3646	07KNSTD	2014	Youn2018-36.csv	12282.8	1000	0	5	-	0.1	0.1	WBE-14-01	1.4671e-07	1.4671e-07	8.5262e-08	10	10	5.81	681605000	3.51
Young et al. (2018)	SW Spitsbergen	basement	WBE-14-02	76.935	15.7805	406	2	2.65	0.133	1	81229	1732	07KNSTD	2014	Youn2018-37.csv	12282.9	1000	0	5	-	0.1	0.1	WBE-14-02	1.4671e-07	1.4671e-07	8.1314e-08	10	10	5.54	681605000	3.51
Young et al. (2018)	SW Spitsbergen	basement	WBE-14-03	76.9377	15.7748	260	2	2.65	0.133	0.988	59715	1418	07KNSTD	2014	Youn2018-38.csv	12282.3	1000	0	5	-	0.1	0.1	WBE-14-03	1.4671e-07	1.4671e-07	0	10	10	0	681605000	3.51
Young et al. (2018)	SW Spitsbergen	basement	WBE-14-04	76.938	15.7745	248	2	2.65	0.133	0.9727	70532	1348	07KNSTD	2014	Youn2018-39.csv	12281.6	1000	0	5	-	0.1	0.1	WBE-14-04	1.4671e-07	1.4671e-07	8.1581e-08	10	10	5.56	681605000	3.51
Young et al. (2018)	SW Spitsbergen	basement	WBE-14-05	76.9392	15.7718	181	2	2.65	0.133	0.9883	69812	1316	07KNSTD	2014	Youn2018-40.csv	12281.3	1000	0	5	-	0.1	0.1	WBE-14-05	1.4671e-07	1.4671e-07	8.3771e-08	10	10	5.71	681605000	3.51
Young et al. (2018)	SW Spitsbergen	basement	WBE-14-06	76.9404	15.7702	133	2	2.65	0.133	0.9885	65557	1419	07KNSTD	2014	Youn2018-41.csv	12279.4	1000	0	5	-	0.1	0.1	WBE-14-06	1.4671e-07	1.4671e-07	8.1164e-08	10	10	5.53	681605000	3.51
Young et al. (2018)	SW Spitsbergen	basement	WBE-14-07	76.9414	15.768	78	2	2.65	0.133	0.9884	60686	1234	07KNSTD	2014	Youn2018-42.csv	12279.1	1000	0	5	-	0.1	0.1	WBE-14-07	1.4671e-07	1.4671e-07	8.0922e-08	10	10	5.52	681605000	3.51
Anjar et al. (2014)	S Sweden	platform	SVE0836	56.2871	12.5268	188	3	2.65	0.133	1	17500	600	NIST_30600	2008	Anja2014-1.csv	17361.1	1000	0	5	-	0.1	0.1	SVE0836	8.8557e-08	8.8557e-08	0	10	10	0	1129218000	4.92
Anjar et al. (2014)	S Sweden	platform	SVE0837	56.2874	12.5261	180	7	2.65	0.133	1	89700	4300	NIST_30600	2008	Anja2014-2.csv	17361.3	1000	0	5	-	0.1	0.1	SVE0837	8.8557e-08	8.8557e-08	4.4085e-08	10	10	4.98	1129218000	4.92
Anjar et al. (2014)	S Sweden	platform	SVE0839	55.6347	13.4365	118	5	2.65	0.133	0.9991	86300	3100	NIST_30600	2008	Anja2014-3.csv	16562.7	1000	0	5	-	0.1	0.1	SVE0839	1.8312e-07	1.8312e-07	6.0716e-08	10	10	3.32	546101000	4.98
Anjar et al. (2014)	S Sweden	platform	SVE0840	55.6348	13.4365	120	5	2.65	0.133	1	71700	3400	NIST_30600	2008	Anja2014-4.csv	16562.7	1000	0	5	-	0.1	0.1	SVE0840	1.8312e-07	1.8312e-07	0	10	10	0	546101000	4.98
Anjar et al. (2014)	S Sweden	platform	SVE0841	55.6623	14.2731	86	3	2.65	0.133	1	75100	3900	NIST_30600	2008	Anja2014-5.csv	15897.4	1000	0	5	-	0.1	0.1	SVE0841	1.1974e-07	1.1974e-07	0	10	10	0	835114000	4.95
Ballantyne et al. (2008)	NW Ireland	platform	FAH-04	53.7785	-9.5338	125	5.3	2.65	0.133	1	94000	2000	LLNL1000	2006	Ball2008-10.csv	15520.5	1000	0	5	-	0.1	0.1	FAH-04	1.7526e-09	1.0657e-07	3.799e-10	0.164	10	0.0356	938344000	4.63
Ballantyne et al. (2011)	SW Ireland	platform	Purp-01	52.0149	-9.609	740	5.2	2.6	0.13	1	659500	15500	07KNSTD	2009	Ball2011-1.csv	18725.8	1000	0	5	-	0.1	0.1	Purp-01	3.8906e-09	2.6193e-09	1.037e-09	0.0363	0.0244	0.00967	93264000	4.7
Ballantyne et al. (2011)	SW Ireland	platform	Mullagh-01	52.0011	-10.0382	665	4.5	2.6	0.13	1	767000	19100	07KNSTD	2009	Ball2011-2.csv	18631.6	1000	0	5	-	0.1	0.1	Mullagh-01	2.7045e-09	1.925e-09	7.3821e-10	0.0406	0.0289	0.0111	150108000	4.75
Ballantyne et al. (2011)	SW Ireland	platform	Der-01	51.7007	-9.7802	549	2	2.65	0.133	1	112900	2300	07KNSTD	2009	Ball2011-3.csv	18811.4	1000	0	5	-	0.1	0.1	Der-01	4.2379e-07	1.3515e-06	0	3.14	10	0	73991000	4.79
Ballantyne et al. (2011)	SW Ireland	platform	MC-01	51.9735	-9.97	564	1.4	2.65	0.133	1	202700	4700	07KNSTD	2009	Ball2011-4.csv	18597.6	1000	0	5	-	0.1	0.1	MC-01	2.7341e-08	2.0981e-06	4.2781e-09	0.13	10	0.0204	47663000	4.7
Briner and Hormes (2018)	Bjørnøya, Svalbard	platform	AEM-8	74.3812	18.9837	25	3.4	2.65	0.133	0.999	52029	1260	07KNSTD	2013	BriHor2018-21.csv	14997.7	1000	0	5	-	0.1	0.1	AEM-8	3.6119e-08	2.8344e-07	0	1.27	10	0	352802000	4.36
Chiverrell et al. (2018)	Irish Sea basin	platform	T3CREG01	54.0716	-4.77349	155	2.5	2.6	0.13	0.998	97761	2981	NIST_27900	2015	Chiv2018-1.csv	18346.6	1000	0	5	-	0.1	0.1	T3CREG01	6.3985e-09	1.7668e-07	2.31e-09	0.362	10	0.131	565992000	4.71
Chiverrell et al. (2018)	Irish Sea basin	platform	T3CREG02	54.0716	-4.77349	155	3.8	2.6	0.13	1	95554	2523	NIST_27900	2015	Chiv2018-2.csv	18346.6	1000	0	5	-	0.1	0.1	T3CREG02	7.329e-09	1.7668e-07	2.7917e-09	0.415	10	0.158	565992000	4.71
Gjermundsen et al. (2013)	NW Svalbard	platform	CarrT	79.7035	12.1315	80	5	2.65	0.133	0.999765	107172	5076	07KNSTD	2011	Gjer2013-17.csv	13247.9	1000	0	5	-	0.1	0.1	CarrT	8.4102e-11	5.6686e-10	2.8307e-11	0.00229	0.0154	0.00077	271879000	3.37
Glasser et al. (2012)	Aran ridge, Wales	platform	AB01	52.8017	-3.68455	878	3	2.65	0.133	1	175200	6400	NIST_27900	2009	Glas2012b-1.csv	16563	1000	0	5	-	0.1	0.1	AB01	3.4362e-06	3.4362e-06	0	10	10	0	29102000	4.68
Glasser et al. (2012)	Aran ridge, Wales	platform	AB02	52.8041	-3.68242	881	6	2.65	0.133	1	331700	11800	NIST_27900	2009	Glas2012b-2.csv	16564.8	1000	0	5	-	0.1	0.1	AB02	2.5941e-08	2.7162e-07	4.6055e-09	0.0755	0.79	0.0134	29102000	4.68
Glasser et al. (2012)	Aran ridge, Wales	platform	AB03	52.8086	-3.67903	846	3	2.65	0.133	1	267600	9500	NIST_27900	2009	Glas2012b-3.csv	16567.8	1000	0	5	-	0.1	0.1	AB03	3.5501e-08	5.9556e-07	5.6062e-09	0.103	1.73	0.0163	29102000	4.68
Glasser et al. (2012)	Aran ridge, Wales	platform	AF01	52.7815	-3.69044	818	2	2.65	0.133	1	168200	6400	NIST_27900	2009	Glas2012b-4.csv	16560	1000	0	5	-	0.1	0.1	AF01	3.4362e-06	3.4362e-06	0	10	10	0	29102000	4.68
Glasser et al. (2012)	Aran ridge, Wales	platform	AF02	52.7832	-3.69214	880	6	2.65	0.133	1	195100	7200	NIST_27900	2009	Glas2012b-5.csv	16559.9	1000	0	5	-	0.1	0.1	AF02	3.434e-07	3.4362e-06	2.7914e-07	0.999	10	0.812	29102000	4.68
Glasser et al. (2012)	Aran ridge, Wales	platform	AF03	52.7872	-3.68874	901	5	2.65	0.133	1	197900	7700	NIST_27900	2009	Glas2012b-6.csv	16559.3	1000	0	5	-	0.1	0.1	AF03	1.1243e-06	3.4362e-06	1.259e-06	3.27	10	3.66	29102000	4.68
Glasser et al. (2012)	Aran ridge, Wales	platform	AB06	52.8206	-3.67504	608	3	2.65	0.133	1	145500	6700	NIST_27900	2009	Glas2012b-7.csv	16576.7	1000	0	5	-	0.1	0.1	AB06	3.4362e-06	3.4362e-06	1.918e-06	10	10	5.58	29102000	4.68
Glasser et al. (2012)	Aran ridge, Wales	platform	AF04	52.774	-3.69905	638	4	2.65	0.133	1	133500	6100	NIST_27900	2009	Glas2012b-8.csv	16564.5	1000	0	5	-	0.1	0.1	AF04	3.4362e-06	3.4362e-06	0	10	10	0	29102000	4.68
Glasser et al. (2018)	SW Wales	platform	TP1203	52.2938	-3.76683	435	2	2.65	0.133	1	102808	3298	NIST_27900	2012	Glas2018-7.csv	16928.3	1000	0	5	-	0.1	0.1	TP1203	2.47e-06	2.47e-06	1.3181e-06	10	10	5.34	40486000	4.93
Houmark-Nielsen et al. (2012)	Denmark	platform	BOR-0805	55.2245	14.8964	40	1.5	2.65	0.133	1	66600	2800	NIST_30600	2008	Houm2012-11.csv	15693.6	1000	0	5	-	0.1	0.1	BOR-0805	1.2629e-07	1.2629e-07	0	10	10	0	791831000	4.93
Hughes et al. (2016)	Wales, UK	platform	RH-01	52.8763	-4.0013	589	3	2.7	0.135	1	142600	4900	NIST_27900	2014	Hugh2016-1.csv	16979.7	1000	0	5	-	0.1	0.1	RH-01	1.3644e-08	1.275e-07	3.2781e-09	0.41	3.83	0.0986	300678000	4.83
Hughes et al. (2016)	Wales, UK	platform	RH-02	52.8889	-3.997	581	3	2.7	0.135	1	147900	4500	NIST_27900	2014	Hugh2016-2.csv	16974.3	1000	0	5	-	0.1	0.1	RH-02	1.1548e-08	9.7905e-08	2.2782e-09	0.347	2.94	0.0685	300678000	4.83
Hughes et al. (2016)	Wales, UK	platform	ARENIG-01	52.9585	-3.7569	680	5	2.7	0.135	1	144200	5100	NIST_27900	2014	Hugh2016-7.csv	16629.8	1000	0	5	-	0.1	0.1	ARENIG-01	8.3219e-08	6.7339e-07	2.154e-08	0.551	4.46	0.143	66238000	4.84
Hughes et al. (2016)	Wales, UK	platform	ARENIG-02	52.959	-3.7538	655	3	2.7	0.135	1	140300	4900	NIST_27900	2014	Hugh2016-8.csv	16630.4	1000	0	5	-	0.1	0.1	ARENIG-02	9.4207e-08	1.5097e-06	2.7614e-08	0.624	10	0.183	66238000	4.84
Landvik et al. (2013)	W Svalbard	platform	JL00-22	78.8417	10.651	133	4	2.65	0.133	0.9948	89700	10200	NIST_Certified	2000	Land2013-4.csv	15009.2	1000	0	5	-	0.1	0.1	JL00-22	1.2092e-09	5.9759e-07	3.9369e-10	0.0202	10	0.00659	167339000	3.59
Landvik et al. (2013)	W Svalbard	platform	JL00-23	78.8412	10.6557	89	4	2.65	0.133	0.9957	83800	8700	NIST_Certified	2000	Land2013-5.csv	15004.3	1000	0	5	-	0.1	0.1	JL00-23	1.3323e-09	5.9759e-07	4.3642e-10	0.0223	10	0.0073	167339000	3.59
Landvik et al. (2013)	W Svalbard	platform	JL00-27	78.8403	10.6618	74	5	2.65	0.133	0.9943	69300	7700	NIST_Certified	2000	Land2013-7.csv	14997.4	1000	0	5	-	0.1	0.1	JL00-27	3.3882e-09	5.9759e-07	1.8751e-09	0.0567	10	0.0314	167339000	3.59
Linge et al. (2006b)	NW Russia	platform	02-411	67.5467	48.44	135	1.5	2.65	0.133	1	116000	8000	NIST_Certified	2002	Ling2006b-12.csv	-1	1000	0	5	-	0.1	0.1	02-411	1.3495e-07	2.7896e-07	0	4.84	10	0	358474000	4.96
Linge et al. (2006b)	NW Russia	platform	02-412	67.5467	48.44	135	3	2.65	0.133	1	122000	11000	NIST_Certified	2002	Ling2006b-13.csv	-1	1000	0	5	-	0.1	0.1	02-412	1.3633e-07	2.7896e-07	0	4.89	10	0	358474000	4.96
Linge et al. (2006b)	NW Russia	platform	02-414	67.5467	48.44	137	1.5	2.65	0.133	1	74000	6000	NIST_Certified	2002	Ling2006b-15.csv	-1	1000	0	5	-	0.1	0.1	02-414	1.3476e-07	2.7896e-07	0	4.83	10	0	358474000	4.96
Linge et al. (2006b)	NW Russia	platform	02-406	67.2622	48.8764	176	2.5	2.65	0.133	1	142000	11000	NIST_Certified	2002	Ling2006b-17.csv	-1	1000	0	5	-	0.1	0.1	02-406	5.3399e-07	5.3399e-07	0	10	10	0	187269000	4.99
Linge et al. (2006b)	NW Russia	platform	02-407	67.2622	48.8764	179	1.5	2.65	0.133	1	126000	9000	NIST_Certified	2002	Ling2006b-18.csv	-1	1000	0	5	-	0.1	0.1	02-407	5.3399e-07	5.3399e-07	0	10	10	0	187269000	4.99
Linge et al. (2006b)	NW Russia	platform	02-408	67.2622	48.8764	171	1.5	2.65	0.133	1	181000	20000	NIST_Certified	2002	Ling2006b-19.csv	-1	1000	0	5	-	0.1	0.1	02-408	5.3399e-07	5.3399e-07	0	10	10	0	187269000	4.99
Livingstone et al. (2015)	Tyne Gap palaeo-ice stream, N England	platform	TY1	55.13	-1.92	202	4	2.42	0.121	0.9988	88730	3335	NIST_27900	2013	Livi2015-1.csv	17128.5	1000	0	5	-	0.1	0.1	TY1	2.0839e-08	1.1024e-07	1.3087e-08	1.89	10	1.19	907112000	4.82
Livingstone et al. (2015)	Tyne Gap palaeo-ice stream, N England	platform	TY2	55.19	-1.93	230	4.5	2.03	0.102	0.9999	89777	4755	NIST_27900	2013	Livi2015-2.csv	16937.8	1000	0	5	-	0.1	0.1	TY2	5.1805e-08	2.1709e-07	3.6867e-08	2.39	10	1.7	460632000	4.81
Livingstone et al. (2015)	Tyne Gap palaeo-ice stream, N England	platform	TY3	55.14	-2.36	221	4	1.94	0.097	0.9998	83515	2827	NIST_27900	2013	Livi2015-3.csv	17076.9	1000	0	5	-	0.1	0.1	TY3	4.8526e-08	1.0852e-07	0	4.47	10	0	921480000	4.76
Livingstone et al. (2015)	Tyne Gap palaeo-ice stream, N England	platform	TY4	55.28	-1.96	431	4	2.46	0.123	0.9999	289070	6634	NIST_27900	2013	Livi2015-4.csv	16517.1	1000	0	5	-	0.1	0.1	TY4	1.1882e-09	5.0648e-10	2.4883e-10	0.104	0.0443	0.0217	873746000	4.81
Livingstone et al. (2015)	Tyne Gap palaeo-ice stream, N England	platform	TY5	55	-2.19	110	5	2.63	0.132	0.9999	77507	2830	NIST_27900	2013	Livi2015-5.csv	17402.4	1000	0	5	-	0.1	0.1	TY5	2.6883e-08	8.2422e-08	1.097e-08	3.26	10	1.33	1213264000	4.75
Mathers (2014)	NW Scotland	platform	BU03	58.1753	-4.90586	712	3	2.7	0.135	1	480200	17600	NIST_30600	2007	Mat2014-32.csv	13960	1000	0	5	-	0.1	0.1	BU03	2.352e-10	1.0172e-10	4.3445e-11	0.0188	0.00811	0.00346	797210000	4.45
Mathers (2014)	NW Scotland	platform	BU04	58.1767	-4.90331	714	3	2.7	0.135	0.9874	744300	20400	NIST_30600	2007	Mat2014-33.csv	13959.3	1000	0	5	-	0.1	0.1	BU04	1.5643e-10	9.6439e-11	3.5693e-11	0.0125	0.00769	0.00285	797210000	4.45
McCarroll et al. (2010)	NW Wales	platform	HM-01	53.313	-4.675	210	1.3	2.65	0.133	1	126900	4100	KNSTD	2008	McCa2010-6.csv	18773.5	1000	0	5	-	0.1	0.1	HM-01	3.4189e-09	1.2575e-07	8.2017e-10	0.272	10	0.0652	795259000	4.76
McCarroll et al. (2010)	NW Wales	platform	HM-2-1	53.313	-4.675	205	1	2.65	0.133	0.997	110400	3200	KNSTD	2008	McCa2010-7.csv	18773.5	1000	0	5	-	0.1	0.1	HM-2-1	1.0249e-08	1.2575e-07	5.097e-09	0.815	10	0.405	795259000	4.76
McCarroll et al. (2010)	NW Wales	platform	HM-2-2	53.313	-4.675	205	1	2.65	0.133	0.999	116500	4400	KNSTD	2008	McCa2010-8.csv	18773.5	1000	0	5	-	0.1	0.1	HM-2-2	5.6818e-09	1.2575e-07	2.1574e-09	0.452	10	0.172	795259000	4.76
McCarroll et al. (2010)	NW Wales	platform	HM-03	53.313	-4.675	200	1	2.65	0.133	0.999	114300	3700	KNSTD	2008	McCa2010-9.csv	18773.5	1000	0	5	-	0.1	0.1	HM-03	6.517e-09	1.2575e-07	2.6017e-09	0.518	10	0.207	795259000	4.76
McCarroll et al. (2010)	NW Wales	platform	HM-04	53.313	-4.675	190	1	2.65	0.133	0.996	111399	2591	LLNL3000	2008	McCa2010-10.csv	18773.5	1000	0	5	-	0.1	0.1	HM-04	1.5e-08	1.2575e-07	8.3722e-09	1.19	10	0.666	795259000	4.76
McCarroll et al. (2010)	NW Wales	platform	MM-01	52.798	-4.757	135	2.8	2.65	0.133	0.999	128200	3100	KNSTD	2008	McCa2010-11.csv	20106.3	1000	0	5	-	0.1	0.1	MM-01	2.4585e-09	1.7297e-08	4.8219e-10	0.258	1.82	0.0507	1050609000	4.77
McCarroll et al. (2010)	NW Wales	platform	MM-02	52.8	-4.756	125	3.3	2.65	0.133	1	119300	3700	KNSTD	2008	McCa2010-12.csv	20103	1000	0	5	-	0.1	0.1	MM-02	3.1408e-09	2.6327e-08	7.7773e-10	0.33	2.77	0.0817	1050609000	4.77
McCarroll et al. (2010)	SW Wales	platform	CF-01	52	-4.947	130	1.9	2.65	0.133	1	200700	5300	KNSTD	2008	McCa2010-13.csv	22945.6	1000	0	5	-	0.1	0.1	CF-01	2.3918e-09	4.6881e-09	4.0529e-10	0.195	0.382	0.033	814014000	4.85
McCarroll et al. (2010)	SW Wales	platform	CO-01	51.999	-5.078	119	1.5	2.65	0.133	0.998	188100	8100	KNSTD	2008	McCa2010-14.csv	22837.5	1000	0	5	-	0.1	0.1	CO-01	2.336e-09	4.4895e-09	3.8285e-10	0.205	0.394	0.0336	878441000	4.85
Nesje et al. (2007)	Andøya, N Norway	platform	COSMO-4	69.233	15.902	340	4	2.65	0.133	1	316000	19000	NIST_Certified	2005	Nesj2007-1.csv	22925.3	1000	0	5	-	0.1	0.1	COSMO-4	2.4858e-09	2.7129e-09	5.7362e-10	0.0554	0.0605	0.0128	222891000	4.7
Nesje et al. (2007)	Andøya, N Norway	platform	COSMO-5	69.233	15.902	345	2	2.65	0.133	1	198000	16000	NIST_Certified	2005	Nesj2007-2.csv	22925.3	1000	0	5	-	0.1	0.1	COSMO-5	4.6918e-09	2.6021e-08	9.3128e-10	0.105	0.58	0.0208	222891000	4.7
Nesje et al. (2007)	Andøya, N Norway	platform	COSMO-7	69.243	15.867	405	2	2.65	0.133	0.9998	366000	26000	NIST_Certified	2005	Nesj2007-4.csv	23114.4	1000	0	5	-	0.1	0.1	COSMO-7	2.3048e-09	3.0954e-09	5.6145e-10	0.0514	0.069	0.0125	222891000	4.7
Nesje et al. (2007)	Andøya, N Norway	platform	COSMO-11	69.271	16.015	200	4	2.65	0.133	0.9976	281000	18000	NIST_Certified	2005	Nesj2007-8.csv	22948.4	1000	0	5	-	0.1	0.1	COSMO-11	1.1843e-09	7.3414e-10	2.2608e-10	0.0391	0.0242	0.00746	329941000	4.6
Nesje et al. (2007)	Andøya, N Norway	platform	COSMO-12	69.218	15.909	50	3	2.65	0.133	0.9993	210000	14000	NIST_Certified	2005	Nesj2007-9.csv	22768.2	1000	0	5	-	0.1	0.1	COSMO-12	3.011e-09	3.4703e-09	6.4127e-10	0.0671	0.0773	0.0143	222891000	4.7
Phillips et al. (2008)	NE Scotland	platform	CAITH5	58.3265	-3.19494	87	2	2.4	0.12	0.9851	58900	5200	NIST_30000	2006	Phil2008-10.csv	16336.8	1000	0	5	-	0.1	0.1	CAITH5	2.5291e-08	1.6533e-07	0	1.53	10	0	604839000	4.54
Phillips et al. (2008)	NE Scotland	platform	CAITH7	58.3265	-3.19467	91	4	2.4	0.12	0.9706	73600	4100	NIST_30000	2006	Phil2008-12.csv	16336.7	1000	0	5	-	0.1	0.1	CAITH7	2.5482e-08	1.6533e-07	0	1.54	10	0	604839000	4.54
Phillips et al. (2008)	NE Scotland	platform	CAITH9	58.6574	-3.38203	90	1.5	2.4	0.12	0.7127	63200	5200	NIST_30000	2006	Phil2008-14.csv	16523.6	1000	0	5	-	0.1	0.1	CAITH9	4.092e-09	7.9245e-08	2.1846e-09	0.516	10	0.276	1261916000	4.63
Phillips et al. (2008)	NE Scotland	platform	CAITH12	58.3645	-3.18788	160	4.5	2.4	0.12	0.9999	103400	15100	NIST_30000	2006	Phil2008-17.csv	16395.2	1000	0	5	-	0.1	0.1	CAITH12	2.6419e-09	1.8391e-07	9.0493e-10	0.144	10	0.0492	543754000	4.55
Phillips et al. (2008)	NE Scotland	platform	ORK3	58.9677	-3.30512	98	2	2.4	0.12	1	85200	11300	S555	2006	Phil2008-24.csv	15821.9	1000	0	5	-	0.1	0.1	ORK3	3.8977e-08	1.9459e-07	1.801e-08	2	10	0.926	513910000	4.66
Phillips et al. (2008)	NE Scotland	platform	ORK4	58.9677	-3.30502	98	2	2.4	0.12	1	73700	9500	S555	2006	Phil2008-25.csv	15821.8	1000	0	5	-	0.1	0.1	ORK4	3.8977e-08	1.9459e-07	0	2	10	0	513910000	4.66
Phillips et al. (2008)	NE Scotland	platform	WH2	58.8917	-3.36167	412	4.4	2.4	0.12	1	223200	9100	NIST_30000	2006	Phil2008-31.csv	15916.1	1000	0	5	-	0.1	0.1	WH2	1.1726e-09	5.157e-10	1.9556e-10	0.065	0.0286	0.0108	554116000	4.64
Rolfe et al. (2012)	Lundy Island, SW Great Britain	platform	LC1a	51.192	-4.672	102	3	2.4	0.12	1	166900	5500	NIST_27900	2010	Rolf2012-1.csv	-1	1000	0	5	-	0.1	0.1	LC1a	1.0896e-08	2.1332e-08	3.0294e-09	0.686	1.34	0.191	629854000	4.96
Rolfe et al. (2012)	Lundy Island, SW Great Britain	platform	LC2a	51.196	-4.673	104	3	2.4	0.12	1	153500	5300	NIST_27900	2010	Rolf2012-2.csv	-1	1000	0	5	-	0.1	0.1	LC2a	1.2025e-08	2.7357e-08	3.1898e-09	0.757	1.72	0.201	629854000	4.96
Rolfe et al. (2012)	Lundy Island, SW Great Britain	platform	LC3b	51.2	-4.674	104	3	2.4	0.12	1	203400	6900	NIST_27900	2010	Rolf2012-3.csv	-1	1000	0	5	-	0.1	0.1	LC3b	9.0397e-09	1.2686e-08	2.7282e-09	0.569	0.799	0.172	629854000	4.96
Rolfe et al. (2012)	Lundy Island, SW Great Britain	platform	LC4b	51.199	-4.674	106	3	2.4	0.12	1	224700	7500	NIST_27900	2010	Rolf2012-4.csv	-1	1000	0	5	-	0.1	0.1	LC4b	8.3223e-09	1.0981e-08	2.5673e-09	0.524	0.692	0.162	629854000	4.96
Rolfe et al. (2012)	Lundy Island, SW Great Britain	platform	LC5a	51.196	-4.676	94	3	2.4	0.12	1	155600	5800	NIST_27900	2010	Rolf2012-5.csv	-1	1000	0	5	-	0.1	0.1	LC5a	1.1705e-08	2.5093e-08	3.1115e-09	0.737	1.58	0.196	629854000	4.96
Rolfe et al. (2012)	Lundy Island, SW Great Britain	platform	LC5ad	51.196	-4.676	94	3	2.4	0.12	1	187800	7000	NIST_27900	2010	Rolf2012-6.csv	-1	1000	0	5	-	0.1	0.1	LC5ad	9.6338e-09	1.6102e-08	2.7782e-09	0.607	1.01	0.175	629854000	4.96
Rolfe et al. (2012)	Lundy Island, SW Great Britain	platform	LC6b	51.189	-4.674	97	5	2.4	0.12	1	232900	8500	NIST_27900	2010	Rolf2012-7.csv	-1	1000	0	5	-	0.1	0.1	LC6b	7.9453e-09	9.3298e-09	2.5207e-09	0.5	0.588	0.159	629854000	4.96
Rolfe et al. (2012)	Lundy Island, SW Great Britain	platform	LC8b	51.179	-4.673	115	3	2.4	0.12	1	158300	5800	NIST_27900	2010	Rolf2012-8.csv	-1	1000	0	5	-	0.1	0.1	LC8b	1.1709e-08	2.5532e-08	3.0992e-09	0.737	1.61	0.195	629854000	4.96
Rolfe et al. (2012)	Lundy Island, SW Great Britain	platform	LC9b	51.174	-4.676	124	3	2.4	0.12	1	185300	6400	NIST_27900	2010	Rolf2012-9.csv	-1	1000	0	5	-	0.1	0.1	LC9b	9.9894e-09	1.6826e-08	2.884e-09	0.629	1.06	0.182	629854000	4.96
Small et al. (2018)	SE Ireland	platform	HO1	53.3734	-6.0967	171	2	2.65	0.133	1	118816	3374	NIST_27900	2013	Smal2018-9.csv	18550.2	1000	0	5	-	0.1	0.1	HO1	2.1248e-09	2.0716e-08	3.9555e-10	0.179	1.75	0.0334	844477000	4.74
Small et al. (2018)	SE Ireland	platform	HO2	53.3734	-6.0967	171	3	2.65	0.133	1	98103	3600	NIST_27900	2013	Smal2018-10.csv	18550.2	1000	0	5	-	0.1	0.1	HO2	5.1795e-09	1.1842e-07	2.0713e-09	0.437	10	0.175	844477000	4.74
Stroeven et al. (2016)	Lofoten, N Norway	platform	Lof-A1	69.2769	16.0039	350	2	2.65	0.133	0.999	113447	5287	NIST_Certified	2000	Stroe2016-97.csv	23008.1	1000	0	5	-	0.1	0.1	Lof-A1	3.584e-08	3.0308e-07	0	1.18	10	0	329941000	4.6
Svendsen et al. (2015)	SW Norway	platform	44-11NOR-55	59.1843	5.195	77	1	2.65	0.133	1	442731	8227	07KNSTD	2011	Sven2015-12.csv	17368	1000	0	5	-	0.1	0.1	44-11NOR-55	1.2069e-06	1.0047e-06	7.02e-07	3.13	2.6	1.82	25905000	5
Wilson et al. (2017)	Yorkshire Dales, N England	platform	NK-02A	54.0714	-1.8743	363	3	2.35	0.118	0.9663	81400	2750	NIST_27900	2015	Wils2017-2.csv	19168.7	1000	0	5	-	0.1	0.1	NK-02A	1.022e-06	1.022e-06	0	10	10	0	97851000	4.85
Young et al. (2018)	SW Spitsbergen	platform	SCO-14-12	77.5538	14.4423	142	1	2.65	0.133	0.9955	92616	2421	07KNSTD	2014	Youn2018-1.csv	12665.9	1000	0	5	-	0.1	0.1	SCO-14-12	3.0563e-10	1.1352e-08	5.5093e-11	0.0247	0.918	0.00446	808649000	3.72
Young et al. (2018)	SW Spitsbergen	platform	SCO-14-13	77.5557	14.4447	119	2	2.65	0.133	0.9973	85543	1629	07KNSTD	2014	Youn2018-2.csv	12661.4	1000	0	5	-	0.1	0.1	SCO-14-13	3.5093e-10	1.7504e-08	6.6397e-11	0.0284	1.42	0.00537	808649000	3.72
Young et al. (2018)	SW Spitsbergen	platform	SCO-14-14	77.5563	14.4438	104	1	2.65	0.133	0.9982	77270	1488	07KNSTD	2014	Youn2018-3.csv	12661.5	1000	0	5	-	0.1	0.1	SCO-14-14	4.9912e-10	5.0945e-08	1.1794e-10	0.0404	4.12	0.00954	808649000	3.72
Young et al. (2018)	SW Spitsbergen	platform	SCO-14-15	77.5563	14.4436	115	2	2.65	0.133	0.9982	84618	1738	07KNSTD	2014	Youn2018-4.csv	12661.7	1000	0	5	-	0.1	0.1	SCO-14-15	3.5998e-10	2.04e-08	6.994e-11	0.0291	1.65	0.00566	808649000	3.72
Young et al. (2018)	SW Spitsbergen	platform	70-NORD-1	77.0939	15.6894	751	2	2.65	0.133	0.9999	166380	2734	07KNSTD	2013	Youn2018-13.csv	11774.5	1000	0	5	-	0.1	0.1	70-NORD-1	1.2294e-10	3.1128e-07	3.1006e-11	0.00395	10	0.000996	321250000	3.41
Young et al. (2018)	SW Spitsbergen	platform	55-VAR-1	77.089	15.7062	698	5	2.65	0.133	0.9999	72048	4209	07KNSTD	2013	Youn2018-14.csv	11800.2	1000	0	5	-	0.1	0.1	55-VAR-1	1.071e-09	3.1128e-07	0	0.0344	10	0	321250000	3.41
Young et al. (2018)	SW Spitsbergen	platform	55-VAR-2	77.0885	15.7082	680	4.5	2.65	0.133	0.9967	140255	5036	07KNSTD	2013	Youn2018-15.csv	11802.6	1000	0	5	-	0.1	0.1	55-VAR-2	1.5001e-10	3.1128e-07	3.7197e-11	0.00482	10	0.00119	321250000	3.41
Andersen et al. (2018a)	Reinheimer, SC Norway	shield	AS01	61.9446	8.3562	1210	2	2.65	0.133	1	149721	4302	07KNSTD	2014	Ande2018a-1.csv	10097.7	1000	0	5	-	0.1	0.1	AS01	4.1185e-06	6.3566e-06	8.3069e-07	6.48	10	1.31	15732000	3.41
Andersen et al. (2018a)	Reinheimer, SC Norway	shield	AS02	61.9446	8.3562	1210	3	2.65	0.133	1	141861	3296	07KNSTD	2014	Ande2018a-2.csv	10097.7	1000	0	5	-	0.1	0.1	AS02	5.0722e-06	6.3566e-06	1.0732e-06	7.98	10	1.69	15732000	3.41
Andersen et al. (2018a)	Reinheimer, SC Norway	shield	AS03	61.9432	8.3642	1325	3	2.65	0.133	1	166814	4732	07KNSTD	2014	Ande2018a-3.csv	10087.9	1000	0	5	-	0.1	0.1	AS03	3.8009e-06	6.3566e-06	7.741e-07	5.98	10	1.22	15732000	3.41
Andersen et al. (2018a)	Reinheimer, SC Norway	shield	AS04	61.9437	8.3646	1324	2	2.65	0.133	1	155856	3649	07KNSTD	2014	Ande2018a-4.csv	10089.4	1000	0	5	-	0.1	0.1	AS04	5.3691e-06	6.3566e-06	1.1902e-06	8.45	10	1.87	15732000	3.41
Andersen et al. (2018a)	Reinheimer, SC Norway	shield	AS05	61.9434	8.3644	1323	3	2.65	0.133	1	138349	13803	07KNSTD	2014	Ande2018a-5.csv	10088.5	1000	0	5	-	0.1	0.1	AS05	6.3566e-06	6.3566e-06	0	10	10	0	15732000	3.41
Andersen et al. (2018a)	Reinheimer, SC Norway	shield	AS06	61.9437	8.3743	1386	2.5	2.65	0.133	1	167721	4356	07KNSTD	2014	Ande2018a-6.csv	10085.8	1000	0	5	-	0.1	0.1	AS06	4.716e-06	6.3566e-06	9.7359e-07	7.42	10	1.53	15732000	3.41
Andersen et al. (2018a)	Reinheimer, SC Norway	shield	AS07	61.9438	8.3753	1394	3	2.65	0.133	1	166469	3746	07KNSTD	2014	Ande2018a-7.csv	10085.7	1000	0	5	-	0.1	0.1	AS07	4.946e-06	6.3566e-06	1.0406e-06	7.78	10	1.64	15732000	3.41
Andersen et al. (2018a)	Reinheimer, SC Norway	shield	AS08	61.9432	8.375	1397	5	2.65	0.133	0.99	163231	3897	07KNSTD	2014	Ande2018a-8.csv	10084	1000	0	5	-	0.1	0.1	AS08	4.829e-06	6.3566e-06	1.0208e-06	7.6	10	1.61	15732000	3.41
Andersen et al. (2018a)	Reinheimer, SC Norway	shield	FD01	61.9042	8.6089	1068	2.5	2.65	0.133	1	112047	3088	07KNSTD	2014	Ande2018a-9.csv	10009.5	1000	0	5	-	0.1	0.1	FD01	9.9948e-09	1.6143e-06	0	0.0619	10	0	61945000	3.41
Andersen et al. (2018a)	Reinheimer, SC Norway	shield	FD02	61.8998	8.5908	1116	1	2.65	0.133	1	128370	3620	07KNSTD	2014	Ande2018a-10.csv	10005.3	1000	0	5	-	0.1	0.1	FD02	5.5586e-09	1.6143e-06	1.9663e-09	0.0344	10	0.0122	61945000	3.41
Andersen et al. (2018a)	Reinheimer, SC Norway	shield	FD03	61.8893	8.5783	1223	3.5	2.65	0.133	1	136533	3968	07KNSTD	2014	Ande2018a-11.csv	9993.84	1000	0	5	-	0.1	0.1	FD03	5.9265e-09	1.6143e-06	2.1619e-09	0.0367	10	0.0134	61945000	3.41
Andersen et al. (2018a)	Reinheimer, SC Norway	shield	FD05	61.9375	8.4428	1826	3	2.65	0.133	1	251200	6457	07KNSTD	2014	Ande2018a-12.csv	10056	1000	0	5	-	0.1	0.1	FD05	3.779e-06	6.3566e-06	7.4402e-07	5.95	10	1.17	15732000	3.41
Andersen et al. (2018a)	Reinheimer, SC Norway	shield	FD06	61.938	8.4458	1827	3	2.65	0.133	1	157487	4221	07KNSTD	2014	Ande2018a-13.csv	10056.3	1000	0	5	-	0.1	0.1	FD06	6.3566e-06	6.3566e-06	0	10	10	0	15732000	3.41
Andersen et al. (2018a)	Reinheimer, SC Norway	shield	FD07	61.9375	8.4558	1734	4	2.65	0.133	1	162559	3213	07KNSTD	2014	Ande2018a-14.csv	10055.1	1000	0	5	-	0.1	0.1	FD07	6.3566e-06	6.3566e-06	0	10	10	0	15732000	3.41
Andersen et al. (2018a)	Reinheimer, SC Norway	shield	FD08	61.9416	8.5276	1623	3	2.65	0.133	1	204333	3962	07KNSTD	2014	Ande2018a-15.csv	10055.3	1000	0	5	-	0.1	0.1	FD08	3.9279e-09	1.6143e-06	1.09e-09	0.0243	10	0.00675	61945000	3.41
Andersen et al. (2018a)	Reinheimer, SC Norway	shield	FD09	61.9414	8.5371	1597	1	2.65	0.133	1	187246	5123	07KNSTD	2014	Ande2018a-16.csv	10054.6	1000	0	5	-	0.1	0.1	FD09	6.9926e-09	1.6143e-06	2.9689e-09	0.0433	10	0.0184	61945000	3.41
Andersen et al. (2018a)	Reinheimer, SC Norway	shield	FD10	61.9404	8.5364	1591	4	2.65	0.133	1	211924	5337	07KNSTD	2014	Ande2018a-17.csv	10053.5	1000	0	5	-	0.1	0.1	FD10	2.9123e-09	1.6143e-06	7.5376e-10	0.018	10	0.00467	61945000	3.41
Andersen et al. (2018a)	Reinheimer, SC Norway	shield	FD11	61.9405	8.5482	1549	2.5	2.65	0.133	1	196728	3928	07KNSTD	2014	Ande2018a-18.csv	10053	1000	0	5	-	0.1	0.1	FD11	3.6186e-09	1.6143e-06	9.8114e-10	0.0224	10	0.00608	61945000	3.41
Andersen et al. (2018a)	Reinheimer, SC Norway	shield	FD12	61.9379	8.5911	1362	2	2.65	0.133	1	219091	4310	07KNSTD	2014	Ande2018a-19.csv	10048	1000	0	5	-	0.1	0.1	FD12	1.4244e-09	1.6143e-06	3.3349e-10	0.00882	10	0.00207	61945000	3.41
Andersen et al. (2018a)	Reinheimer, SC Norway	shield	GU02	62.0462	8.806	1761	2	2.65	0.133	1	660456	12018	07KNSTD	2015	Ande2018a-20.csv	10509.4	1000	0	5	-	0.1	0.1	GU02	5.7957e-10	5.7252e-10	2.2489e-10	0.00219	0.00216	0.00085	37811000	3.46
Andersen et al. (2018a)	Reinheimer, SC Norway	shield	GU03	62.0448	8.803	1749	3	2.65	0.133	1	626674	11409	07KNSTD	2015	Ande2018a-21.csv	10502.4	1000	0	5	-	0.1	0.1	GU03	6.3217e-10	5.8175e-10	2.4334e-10	0.00239	0.0022	0.00092	37811000	3.46
Andersen et al. (2018a)	Reinheimer, SC Norway	shield	KJ03	62.0508	8.7865	1720	3	2.65	0.133	1	567964	11367	07KNSTD	2015	Ande2018a-22.csv	10541.3	1000	0	5	-	0.1	0.1	KJ03	7.6751e-10	6.4655e-10	2.8297e-10	0.0029	0.00244	0.00107	37811000	3.46
Andersen et al. (2018a)	Reinheimer, SC Norway	shield	RE02	62.0481	8.8073	1739	1.5	2.65	0.133	1	663341	11490	07KNSTD	2014	Ande2018a-24.csv	10518.3	1000	0	5	-	0.1	0.1	RE02	5.5465e-10	5.2836e-10	2.1487e-10	0.0021	0.002	0.000812	37811000	3.46
Andersen et al. (2018a)	Reinheimer, SC Norway	shield	KJ04	62.0281	8.793	1608	3	2.65	0.133	1	523092	10587	07KNSTD	2015	Ande2018a-27.csv	10408.3	1000	0	5	-	0.1	0.1	KJ04	7.4518e-10	6.4401e-10	2.824e-10	0.00282	0.00244	0.00107	37811000	3.46
Andersen et al. (2018a)	Reinheimer, SC Norway	shield	KJ05	62.0281	8.793	1608	2	2.65	0.133	1	449293	8974	07KNSTD	2014	Ande2018a-28.csv	10407.3	1000	0	5	-	0.1	0.1	KJ05	1.1427e-09	8.8007e-10	3.871e-10	0.00432	0.00333	0.00146	37811000	3.46
Andersen et al. (2018a)	Reinheimer, SC Norway	shield	KJ01	61.9947	8.8128	1726	3	2.65	0.133	1	537758	10669	07KNSTD	2015	Ande2018a-29.csv	10236.2	1000	0	5	-	0.1	0.1	KJ01	6.3544e-10	6.3586e-10	2.3829e-10	0.00206	0.00206	0.000774	32468000	3.41
Andersen et al. (2018a)	Reinheimer, SC Norway	shield	KJ02	62.0577	8.7443	1735	2	2.65	0.133	1	236513	6616	07KNSTD	2015	Ande2018a-30.csv	10586.8	1000	0	5	-	0.1	0.1	KJ02	1.5e-08	2.6447e-06	4.2316e-09	0.0567	10	0.016	37811000	3.46
Andersen et al. (2018a)	Reinheimer, SC Norway	shield	RK01	61.9903	8.6978	1833	3	2.65	0.133	1	900484	15871	07KNSTD	2014	Ande2018a-43.csv	10221.8	1000	0	5	-	0.1	0.1	RK01	9.7667e-10	8.0013e-07	4.5579e-10	0.000792	0.649	0.00037	8114000	3.39
Andersen et al. (2018a)	Reinheimer, SC Norway	shield	RK02	61.9903	8.6972	1838	3	2.65	0.133	1	934298	15411	07KNSTD	2014	Ande2018a-44.csv	10221.8	1000	0	5	-	0.1	0.1	RK02	9.1113e-10	7.911e-07	4.3819e-10	0.000739	0.642	0.000356	8114000	3.39
Andersen et al. (2018a)	Reinheimer, SC Norway	shield	RK04	61.9925	8.6845	1863	3	2.65	0.133	1	648205	11685	07KNSTD	2014	Ande2018a-45.csv	10233.6	1000	0	5	-	0.1	0.1	RK04	2.3256e-09	1.094e-06	9.1039e-10	0.00189	0.888	0.000739	8114000	3.39
Andersen et al. (2018b)	Sognefjord, S Norway	shield	JD10	61.296	6.1975	996	2	2.65	0.133	1	165451	4660	07KNSTD	2016	Ande2018b-18.csv	11624.3	1000	0	5	-	0.1	0.1	JD10	1.7615e-09	9.3324e-10	2.7683e-10	0.0168	0.00888	0.00264	95192000	3.62
Andersen et al. (2018b)	Sognefjord, S Norway	shield	JD11	61.2999	6.206	1093	4.5	2.65	0.133	1	135306	4174	07KNSTD	2016	Ande2018b-19.csv	11622	1000	0	5	-	0.1	0.1	JD11	5.3584e-09	1.0505e-06	2.1491e-09	0.051	10	0.0205	95192000	3.62
Andersen et al. (2018b)	Sognefjord, S Norway	shield	JD13	61.3011	6.215	1089	6	2.65	0.133	1	172452	5248	07KNSTD	2016	Ande2018b-21.csv	11617.9	1000	0	5	-	0.1	0.1	JD13	1.779e-09	9.6928e-10	2.8189e-10	0.0169	0.00923	0.00268	95192000	3.62
Andersen et al. (2018b)	Sognefjord, S Norway	shield	JD14	61.2926	6.2022	1142	3	2.65	0.133	1	140416	4412	07KNSTD	2016	Ande2018b-22.csv	11619.6	1000	0	5	-	0.1	0.1	JD14	6.5561e-09	1.0505e-06	5.375e-09	0.0624	10	0.0512	95192000	3.62
Andersen et al. (2018b)	Sognefjord, S Norway	shield	SF07	60.9854	7.2829	1560	2.6	2.65	0.133	0.99	375570	11809	07KNSTD	2016	Ande2018b-27.csv	11089.3	1000	0	5	-	0.1	0.1	SF07	1.4474e-09	5.7078e-10	3.4006e-10	0.00491	0.00194	0.00115	33919000	3.51
Andersen et al. (2018b)	Sognefjord, S Norway	shield	SF08	60.9854	7.2834	1556	2.6	2.65	0.133	1	408921	13608	07KNSTD	2016	Ande2018b-28.csv	11089.1	1000	0	5	-	0.1	0.1	SF08	1.2479e-09	4.9215e-10	3.1176e-10	0.00423	0.00167	0.00106	33919000	3.51
Andersen et al. (2018b)	Sognefjord, S Norway	shield	SF32	61.0074	6.0637	1191	2.8	2.65	0.133	1	336354	9468	07KNSTD	2016	Ande2018b-45.csv	11575.3	1000	0	5	-	0.1	0.1	SF32	4.8659e-05	0	2.4841e-05	10	0	5.11	2055000	4.02
Andersen et al. (2018b)	Sognefjord, S Norway	shield	SF33	61.0082	6.0604	1199	3.8	2.65	0.133	1	452130	13728	07KNSTD	2016	Ande2018b-46.csv	11576.9	1000	0	5	-	0.1	0.1	SF33	4.8659e-05	4.8659e-05	2.4617e-05	10	10	5.06	2055000	4.02
Andersen et al. (2018b)	Sognefjord, S Norway	shield	SF34	61.0087	6.0607	1201	4.6	2.65	0.133	1	452101	13097	07KNSTD	2016	Ande2018b-47.csv	11576.9	1000	0	5	-	0.1	0.1	SF34	4.8659e-05	4.8659e-05	2.4401e-05	10	10	5.01	2055000	4.02
Andersen et al. (2018b)	Sognefjord, S Norway	shield	SF35	61.0083	6.0621	1189	2.9	2.65	0.133	1	188637	8885	07KNSTD	2016	Ande2018b-48.csv	11576.2	1000	0	5	-	0.1	0.1	SF35	4.8659e-05	0	2.4745e-05	10	0	5.09	2055000	4.02
Andersen et al. (2018b)	Sognefjord, S Norway	shield	SF36	61.0349	5.1555	705	4.6	2.65	0.133	1	114698	4642	07KNSTD	2016	Ande2018b-49.csv	11952.7	1000	0	5	-	0.1	0.1	SF36	1.8768e-09	6.8796e-07	4.6572e-10	0.0273	10	0.00677	145357000	3.66
Andersen et al. (2018b)	Sognefjord, S Norway	shield	SF37	61.0343	5.1584	683	5.2	2.65	0.133	1	108390	4500	07KNSTD	2016	Ande2018b-50.csv	11951.6	1000	0	5	-	0.1	0.1	SF37	2.1868e-09	6.8796e-07	6.4269e-10	0.0318	10	0.00934	145357000	3.66
Andersen et al. (2018b)	Sognefjord, S Norway	shield	SF38	61.0308	5.1631	675	5.5	2.65	0.133	1	104080	4940	07KNSTD	2016	Ande2018b-51.csv	11950.2	1000	0	5	-	0.1	0.1	SF38	2.6772e-09	6.8796e-07	9.9335e-10	0.0389	10	0.0144	145357000	3.66
Andersen et al. (2018b)	Sognefjord, S Norway	shield	SF41	61.0311	5.1574	681	4.2	2.65	0.133	1	111377	4485	07KNSTD	2016	Ande2018b-54.csv	11952.4	1000	0	5	-	0.1	0.1	SF41	1.9743e-09	6.8796e-07	5.1462e-10	0.0287	10	0.00748	145357000	3.66
Andersen et al. (2018b)	Sognefjord, S Norway	shield	SF43	61.1547	6.4532	951	3	2.65	0.133	1	116750	4032	07KNSTD	2016	Ande2018b-55.csv	11430.4	1000	0	5	-	0.1	0.1	SF43	6.7051e-10	1.6881e-07	2.1385e-10	0.0397	10	0.0127	592368000	3.45
Andersen et al. (2018b)	Sognefjord, S Norway	shield	SF44	61.1544	6.4534	952	3	2.65	0.133	1	119541	3641	07KNSTD	2016	Ande2018b-56.csv	11430.3	1000	0	5	-	0.1	0.1	SF44	5.0918e-10	1.6881e-07	2.7401e-10	0.0302	10	0.0162	592368000	3.45
Andersen et al. (2018b)	Sognefjord, S Norway	shield	SF45	61.1615	6.439	1008	3.2	2.65	0.133	1	129644	4153	07KNSTD	2016	Ande2018b-57.csv	11437.7	1000	0	5	-	0.1	0.1	SF45	3.29e-10	1.6881e-07	1.1961e-10	0.0195	10	0.00709	592368000	3.45
Andersen et al. (2018b)	Sognefjord, S Norway	shield	SF46	61.1615	6.4417	1013	3.5	2.65	0.133	1	130075	3605	07KNSTD	2016	Ande2018b-58.csv	11436.3	1000	0	5	-	0.1	0.1	SF46	3.2503e-10	1.6881e-07	1.1444e-10	0.0193	10	0.00678	592368000	3.45
Andersen et al. (2018b)	Sognefjord, S Norway	shield	SF53	61.1093	5.4439	678	1.5	2.65	0.133	1	104061	3620	07KNSTD	2016	Ande2018b-65.csv	11832.9	1000	0	5	-	0.1	0.1	SF53	9.3365e-11	5.4448e-08	3.1156e-11	0.0171	10	0.00572	1836601000	3.47
Andersen et al. (2018b)	Sognefjord, S Norway	shield	SF54	61.1096	5.4414	679	1.5	2.65	0.133	1	97300	3480	07KNSTD	2016	Ande2018b-66.csv	11833.9	1000	0	5	-	0.1	0.1	SF54	2.4493e-10	5.4448e-08	1.1933e-10	0.045	10	0.0219	1836601000	3.47
Andersen et al. (2018b)	Sognefjord, S Norway	shield	SF55	61.1094	5.4298	664	3.5	2.65	0.133	1	98007	3717	07KNSTD	2016	Ande2018b-67.csv	11838.5	1000	0	5	-	0.1	0.1	SF55	1.2047e-10	5.4448e-08	5.1325e-11	0.0221	10	0.00943	1836601000	3.47
Andersen et al. (2018b)	Sognefjord, S Norway	shield	SF56	61.1114	5.4307	672	3.5	2.65	0.133	1	94473	3517	07KNSTD	2016	Ande2018b-68.csv	11838.4	1000	0	5	-	0.1	0.1	SF56	2.4931e-10	5.4448e-08	1.1484e-10	0.0458	10	0.0211	1836601000	3.47
Andersen et al. (2018b)	Sognefjord, S Norway	shield	SF57	61.113	5.4348	679	3.8	2.65	0.133	1	99578	4114	07KNSTD	2016	Ande2018b-69.csv	11837	1000	0	5	-	0.1	0.1	SF57	1.142e-10	5.4448e-08	4.6825e-11	0.021	10	0.0086	1836601000	3.47
Anjar et al. (2014)	SE Sweden	shield	SJÖ04	56.8394	14.7665	191	2.5	2.65	0.133	1	95900	3500	NIST_30600	2008	Anja2014-8.csv	14513.3	1000	0	5	-	0.1	0.1	SJÖ04	7.5617e-09	2.87e-08	2.7343e-09	1.02	3.89	0.371	1355268000	4.91
Anjar et al. (2014)	SE Sweden	shield	SJÖ05	56.8287	14.7905	185	4	2.65	0.133	1	83900	3300	NIST_30600	2008	Anja2014-9.csv	14517.9	1000	0	5	-	0.1	0.1	SJÖ05	1.9812e-08	7.3786e-08	1.06e-08	2.69	10	1.44	1355268000	4.91
Anjar et al. (2014)	SE Sweden	shield	SVE0826	56.963	15.752	155	3	2.65	0.133	0.9995	84400	5700	NIST_30600	2008	Anja2014-12.csv	14339.2	1000	0	5	-	0.1	0.1	SVE0826	7.0212e-08	7.0212e-08	3.9305e-08	10	10	5.6	1424256000	4.85
Anjar et al. (2014)	SE Sweden	shield	SVE0828	56.9647	15.7518	160	6	2.65	0.133	1	97100	7300	NIST_30600	2008	Anja2014-13.csv	14337.8	1000	0	5	-	0.1	0.1	SVE0828	6.1716e-09	3.5377e-08	2.866e-09	0.879	5.04	0.408	1424256000	4.85
Anjar et al. (2014)	SE Sweden	shield	SVE0822	58.1026	14.9384	200	2.5	2.65	0.133	1	188600	5800	NIST_30600	2008	Anja2014-19.csv	12935.8	1000	0	5	-	0.1	0.1	SVE0822	8.3474e-10	4.0936e-10	1.7287e-10	0.0952	0.0467	0.0197	1140205000	4.77
Ballantyne et al. (2009)	NW Scotland	shield	BR-01	57.658	-5.595	290	1.7	2.63	0.132	0.9967	83270	2940	NIST_30600	2007	Ball2009-15.csv	13981.7	1000	0	5	-	0.1	0.1	BR-01	2.1903e-08	2.8307e-07	0	0.774	10	0	353273000	4.38
Ballantyne et al. (2009)	NW Scotland	shield	BR-02	57.658	-5.595	286	1.9	2.63	0.132	0.9617	95040	3510	NIST_30600	2007	Ball2009-16.csv	13981.7	1000	0	5	-	0.1	0.1	BR-02	3.5056e-09	2.8307e-07	1.1817e-09	0.124	10	0.0417	353273000	4.38
Briner et al. (2014)	SW Norway	shield	42-11NOR-29	58.9342	6.03285	113	1	2.65	0.133	1	66024	1487	07KNSTD	2011	Brin2014b-3.csv	14777.2	1000	0	5	-	0.1	0.1	42-11NOR-29	1.3721e-07	5.0687e-07	0	2.71	10	0	197291000	4.66
Briner et al. (2014)	SW Norway	shield	44-11NOR-25	59.1219	6.30642	457	2	2.65	0.133	0.998	94902	1786	07KNSTD	2011	Brin2014b-7.csv	13838.7	1000	0	5	-	0.1	0.1	44-11NOR-25	9.9834e-08	2.0371e-06	0	0.49	10	0	49090000	4.47
Briner et al. (2014)	SW Norway	shield	42-11NOR-39	58.912	6.0741	69	1.5	2.65	0.133	0.999	54386	2782	07KNSTD	2011	Brin2014b-8.csv	14727.5	1000	0	5	-	0.1	0.1	42-11NOR-39	1.4155e-07	5.0687e-07	0	2.79	10	0	197291000	4.66
Briner et al. (2014)	SW Norway	shield	42-11NOR-22	59.0311	6.39965	288	4	2.65	0.133	0.997	64734	1420	07KNSTD	2011	Brin2014b-9.csv	11727.9	1000	0	5	-	0.1	0.1	42-11NOR-22	9.2882e-08	5.0595e-07	2.3936e-08	1.84	10	0.473	197648000	4.38
Briner et al. (2014)	SW Norway	shield	42-11NOR-40	58.9614	6.18622	109	3	2.65	0.133	0.989	51295	1005	07KNSTD	2011	Brin2014b-10.csv	11945.7	1000	0	5	-	0.1	0.1	42-11NOR-40	3.7929e-07	1.7689e-06	0	2.14	10	0	56532000	4.57
Briner et al. (2014)	SW Norway	shield	42-11NOR-42	59.0656	6.64945	405	2	2.65	0.133	0.989	128564	2974	07KNSTD	2011	Brin2014b-11.csv	11283.4	1000	0	5	-	0.1	0.1	42-11NOR-42	4.1028e-09	2.5769e-09	4.0939e-10	0.0264	0.0166	0.00263	64308000	4.11
Briner et al. (2014)	SW Norway	shield	46-11NOR-46	59.0588	6.66843	89	1.5	2.65	0.133	0.98	48304	1341	07KNSTD	2011	Brin2014b-13.csv	11254.2	1000	0	5	-	0.1	0.1	46-11NOR-46	2.1536e-07	1.555e-06	0	1.38	10	0	64308000	4.11
Briner et al. (2014)	SW Norway	shield	42-11NOR-45	59.0592	6.66937	96	1	2.65	0.133	0.98	50733	1173	07KNSTD	2011	Brin2014b-14.csv	11250.7	1000	0	5	-	0.1	0.1	42-11NOR-45	2.1501e-07	1.555e-06	0	1.38	10	0	64308000	4.11
Briner et al. (2014)	SW Norway	shield	44-11NOR-20	59.1079	6.38538	603	1.5	2.65	0.133	1	91913	3075	07KNSTD	2011	Brin2014b-20.csv	13650.3	1000	0	5	-	0.1	0.1	44-11NOR-20	1.8749e-07	2.0371e-06	0	0.92	10	0	49090000	4.47
Briner et al. (2014)	SW Norway	shield	46-11NOR-74	59.2939	6.57585	863	1	2.65	0.133	0.999	105561	2282	07KNSTD	2011	Brin2014b-23.csv	11423.4	1000	0	5	-	0.1	0.1	46-11NOR-74	3.1006e-07	1.6376e-06	0	1.89	10	0	61063000	4.07
Briner et al. (2014)	SW Norway	shield	46-11NOR-71	59.3019	6.58967	791	2	2.65	0.133	0.999	94708	1976	07KNSTD	2011	Brin2014b-32.csv	11367.9	1000	0	5	-	0.1	0.1	46-11NOR-71	3.1115e-07	1.6376e-06	0	1.9	10	0	61063000	4.07
Darmody et al. (2008)	N Finland	shield	Pyha-Nattanen	68.1222	27.3701	508	4	2.75	0.138	1	389474	17544	NIST_Certified	2006	Darm2008-1.csv	10891.4	1000	0	5	-	0.1	0.1	Pyha-Nattanen	2.9601e-10	1.3728e-10	4.1549e-11	0.0103	0.00476	0.00144	346886000	4.23
Darmody et al. (2008)	N Finland	shield	Riestovaara	68.0435	27.1501	390	4	2.75	0.138	1	245614	13158	NIST_Certified	2006	Darm2008-2.csv	10845.9	1000	0	5	-	0.1	0.1	Riestovaara	4.7847e-10	1.6369e-10	5.4635e-11	0.014	0.0048	0.0016	293460000	4.2
Fabel et al. (2002)	N Swedish mountains	shield	Favrratcohkka	67.7736	19.3217	850	4	2.8	0.14	0.996	105648	17791	NIST_Certified	1999	Fabe2002-4.csv	9904.27	1000	0	5	-	0.1	0.1	Favrratcohkka	1.1386e-09	7.5836e-07	4.2984e-10	0.015	10	0.00567	131864000	3.48
Fabel et al. (2002)	N Swedish mountains	shield	Ailladis	67.7431	19.1822	910	4	2.8	0.14	1	522779	20261	NIST_Certified	1999	Fabe2002-5.csv	9877.69	1000	0	5	-	0.1	0.1	Ailladis	6.2981e-11	6.9541e-11	2.4852e-11	0.00083	0.000917	0.000328	131864000	3.48
Fabel et al. (2002)	N Swedish mountains	shield	Tjuolmma-920	67.1534	18.8616	920	7	2.8	0.14	0.9975	337809	17238	NIST_Certified	1998	Fabe2002-8.csv	9651.04	1000	0	5	-	0.1	0.1	Tjuolmma-920	2.529e-10	1.4671e-10	6.6007e-11	0.00257	0.00149	0.00067	101506000	3.54
Fabel et al. (2002)	N Swedish mountains	shield	Tjuolmma-R-920	67.1534	18.8616	920	7	2.8	0.14	0.9975	362855	15155	NIST_Certified	1998	Fabe2002-8.csv	9651.04	1000	0	5	-	0.1	0.1	Tjuolmma-R-920	2.2533e-10	1.4392e-10	6.0479e-11	0.00229	0.00146	0.000614	101506000	3.54
Fabel et al. (2002)	N Swedish mountains	shield	Tjuolmma-930	67.1578	18.8833	930	5	2.8	0.14	0.9982	100785	15613	NIST_Certified	1999	Fabe2002-9.csv	9654.04	1000	0	5	-	0.1	0.1	Tjuolmma-930	2.8103e-09	9.8517e-07	1.309e-09	0.0285	10	0.0133	101506000	3.54
Gjermundsen et al. (2013)	NW Svalbard	shield	Gran-1	79.545	11.7553	998	5	2.65	0.133	0.992375	426354	17388	07KNSTD	2011	Gjer2013-28.csv	10749.5	1000	0	5	-	0.1	0.1	Gran-1	0	0	0	0	0	0	12179000	3.2
Gjermundsen et al. (2013)	NW Svalbard	shield	Gran-2	79.5475	11.7538	1079	5	2.65	0.133	1	937171	40666	07KNSTD	2011	Gjer2013-29.csv	10755	1000	0	5	-	0.1	0.1	Gran-2	0	0	0	0	0	0	12179000	3.2
Gjermundsen et al. (2013)	NW Svalbard	shield	Gran-3	79.5567	11.7656	1075	5	2.65	0.133	0.998547	670250	20126	07KNSTD	2011	Gjer2013-30.csv	10748.8	1000	0	5	-	0.1	0.1	Gran-3	0	0	0	0	0	0	12179000	3.2
Gjermundsen et al. (2013)	NW Svalbard	shield	Gran-4	79.5564	11.7725	998	5	2.65	0.133	0.978592	30176	1859	07KNSTD	2011	Gjer2013-31.csv	10734.9	1000	0	5	-	0.1	0.1	Gran-4	2.5342e-07	8.2106e-06	0	0.309	10	0	12179000	3.2
Gjermundsen et al. (2013)	NW Svalbard	shield	Gran-5	79.5564	11.7725	998	5	2.65	0.133	0.978592	36770	3379	07KNSTD	2011	Gjer2013-32.csv	10734.9	1000	0	5	-	0.1	0.1	Gran-5	2.5342e-07	8.2106e-06	0	0.309	10	0	12179000	3.2
Gjermundsen et al. (2013)	NW Svalbard	shield	Bjo	79.595	11.855	878	5	2.65	0.133	0.997446	1171171	50717	07KNSTD	2011	Gjer2013-33.csv	10905.8	1000	0	5	-	0.1	0.1	Bjo	0	0	0	0	0	0	12179000	3.2
Gjermundsen et al. (2013)	NW Svalbard	shield	Jad-1	79.5852	11.9463	893	5	2.65	0.133	0.997329	170662	8395	07KNSTD	2011	Gjer2013-34.csv	11028.8	1000	0	5	-	0.1	0.1	Jad-1	1.0687e-09	8.2106e-06	1.1356e-09	0.0013	10	0.00138	12179000	3.2
Gjermundsen et al. (2013)	NW Svalbard	shield	Jad-3	79.5869	11.9582	1031	5	2.65	0.133	0.975957	405253	12177	07KNSTD	2011	Gjer2013-35.csv	11043.3	1000	0	5	-	0.1	0.1	Jad-3	0	0	0	0	0	0	12179000	3.2
Gjermundsen et al. (2013)	NW Svalbard	shield	Jad-4	79.589	11.9742	1150	5	2.65	0.133	0.997564	2256862	83813	07KNSTD	2011	Gjer2013-36.csv	11061.9	1000	0	5	-	0.1	0.1	Jad-4	0	0	0	0	0	0	12179000	3.2
Gjermundsen et al. (2013)	NW Svalbard	shield	Horn-2	79.5768	11.7278	1094	5	2.65	0.133	0.977301	1373461	49752	07KNSTD	2011	Gjer2013-37.csv	10878.3	1000	0	5	-	0.1	0.1	Horn-2	0	0	0	0	0	0	12179000	3.2
Gjermundsen et al. (2013)	NW Svalbard	shield	Horn-4	79.5725	11.7333	1026	5	2.65	0.133	0.992492	778270	29899	07KNSTD	2011	Gjer2013-38.csv	10856.8	1000	0	5	-	0.1	0.1	Horn-4	0	0	0	0	0	0	12179000	3.2
Gjermundsen et al. (2013)	NW Svalbard	shield	Mun-1	79.4532	11.9753	893	5	2.65	0.133	0.934292	17740	1610	07KNSTD	2011	Gjer2013-42.csv	10802.1	1000	0	5	-	0.1	0.1	Mun-1	5.8199e-08	4.829e-06	0	0.121	10	0	20708000	3.32
Gjermundsen et al. (2013)	NW Svalbard	shield	Mun-2	79.4516	11.9868	1043	5	2.65	0.133	0.975839	268645	8358	07KNSTD	2011	Gjer2013-43.csv	10817.4	1000	0	5	-	0.1	0.1	Mun-2	7.9256e-10	4.829e-06	3.4062e-10	0.00164	10	0.000705	20708000	3.32
Gjermundsen et al. (2013)	NW Svalbard	shield	Mun-topp	79.4499	11.9936	1190	5	2.65	0.133	0.999647	253266	11431	07KNSTD	2011	Gjer2013-44.csv	10832.6	1000	0	5	-	0.1	0.1	Mun-topp	1.5644e-09	4.829e-06	5.416e-10	0.00324	10	0.00112	20708000	3.32
Gjermundsen et al. (2013)	NW Svalbard	shield	Muh-1	79.436	11.9665	864	5	2.65	0.133	0.996346	170774	7042	07KNSTD	2011	Gjer2013-45.csv	10932.1	1000	0	5	-	0.1	0.1	Muh-1	2.17e-09	4.829e-06	7.0534e-10	0.00449	10	0.00146	20708000	3.32
Gjermundsen et al. (2013)	NW Svalbard	shield	Nisse-4	79.4036	11.038	455	5	2.65	0.133	0.997564	99385	3520	07KNSTD	2011	Gjer2013-46.csv	12634.1	1000	0	5	-	0.1	0.1	Nisse-4	2.2321e-09	3.1448e-06	6.7028e-10	0.0071	10	0.00213	31798000	3.36
Gjermundsen et al. (2013)	NW Svalbard	shield	Weg-2	79.4556	11.7619	860	5	2.65	0.133	0.97981	36775	2312	07KNSTD	2011	Gjer2013-47.csv	10699.9	1000	0	5	-	0.1	0.1	Weg-2	5.851e-08	4.829e-06	0	0.121	10	0	20708000	3.32
Gjermundsen et al. (2013)	NW Svalbard	shield	AtgSum	79.4814	11.1784	933	5	2.65	0.133	0.989622	1987022	59632	07KNSTD	2011	Gjer2013-48.csv	11916.3	1000	0	5	-	0.1	0.1	AtgSum	0	0	0	0	0	0	22163000	3.36
Gjermundsen et al. (2013)	NW Svalbard	shield	Konge	79.2913	12.4757	1458	5	2.65	0.133	0.997929	2779011	83385	07KNSTD	2011	Gjer2013-49.csv	11279.7	1000	0	5	-	0.1	0.1	Konge	0	0	0	0	0	0	14910000	3.2
Gjermundsen et al. (2013)	NW Svalbard	shield	Konge-2	79.2914	12.4758	1457	5	2.65	0.133	0.998143	2836380	85104	07KNSTD	2011	Gjer2013-50.csv	11279.5	1000	0	5	-	0.1	0.1	Konge-2	0	0	0	0	0	0	14910000	3.2
Grant (2016)	Kongsfjorden, Svalbard	shield	SARS1402	78.9521	12.4817	167	1.31	2.65	0.133	0.9979	90510	2930	NIST_30600	2014	Gra2016-22.csv	11711.3	1000	0	5	-	0.1	0.1	SARS1402	1.4216e-10	3.3253e-07	3.8296e-11	0.00427	10	0.00115	300724000	3.36
Grant (2016)	Kongsfjorden, Svalbard	shield	SARS1406	78.9557	12.4941	122	1.27	2.65	0.133	0.9991	85420	2840	NIST_30600	2014	Gra2016-25.csv	11671.1	1000	0	5	-	0.1	0.1	SARS1406	1.4865e-10	3.3253e-07	3.9551e-11	0.00447	10	0.00119	300724000	3.36
Harbor et al. (2006)	N Swedish mountains	shield	64	67.1408	18.7667	845	5	2.8	0.14	0.9999	134939	13161	NIST_Certified	1999	Harb2006-2.csv	9643.65	1000	0	5	-	0.1	0.1	64	9.9228e-10	9.2696e-07	2.0409e-10	0.0107	10	0.0022	107879000	3.54
Hättestrand et al. (2004)	NE Sweden	shield	98-01	67.3103	21.6892	575	1	2.8	0.14	1	320136	14853	NIST_Certified	1998	Hätt2004-1.csv	9994.9	1000	0	5	-	0.1	0.1	98-01	1.9194e-10	8.4924e-11	3.3689e-11	0.00456	0.00202	0.000801	237755000	3.78
Houmark-Nielsen et al. (2012)	Denmark	shield	BOR-0701	55.2846	14.7593	65	4.9	2.65	0.133	1	80400	2700	NIST_30600	2007	Houm2012-1.csv	15717.8	1000	0	5	-	0.1	0.1	BOR-0701	3.5382e-08	1.1629e-07	1.7647e-08	3.04	10	1.52	859900000	4.93
Houmark-Nielsen et al. (2012)	Denmark	shield	BOR-0806	55.2876	14.7557	50	2.5	2.65	0.133	1	79200	3200	NIST_30600	2008	Houm2012-2.csv	15718.9	1000	0	5	-	0.1	0.1	BOR-0806	4.5489e-08	1.1629e-07	2.5609e-08	3.91	10	2.2	859900000	4.93
Houmark-Nielsen et al. (2012)	Denmark	shield	BOR-0702	55.1055	14.892	125	5	2.65	0.133	1	99400	3400	NIST_30600	2007	Houm2012-3.csv	15779.4	1000	0	5	-	0.1	0.1	BOR-0702	2.5112e-08	7.1674e-08	8.9625e-09	1.42	4.05	0.507	565150000	4.95
Jansen et al. (2014)	Porjusfallet, N Sweden	shield	P1	66.9564	19.7888	353	2	2.7	0.135	0.9999	55798	3081	S2007N	2009	Jans2014-1.csv	9769.41	1000	0	5	-	0.1	0.1	P1	1.1175e-08	4.9431e-07	0	0.226	10	0	202302000	3.71
Jansen et al. (2014)	Porjusfallet, N Sweden	shield	P1	66.9564	19.7888	353	2	2.7	0.135	0.9999	54991	3518	S2007N	2009	Jans2014-1.csv	9769.41	1000	0	5	-	0.1	0.1	P1	1.1175e-08	4.9431e-07	0	0.226	10	0	202302000	3.71
Jansen et al. (2014)	Porjusfallet, N Sweden	shield	P2	66.9563	19.7903	337.9	2	2.7	0.135	0.9779	58860	6888	S2007N	2009	Jans2014-2.csv	9769.58	1000	0	5	-	0.1	0.1	P2	1.1291e-08	4.9431e-07	1.6527e-08	0.228	10	0.334	202302000	3.71
Jansen et al. (2014)	Porjusfallet, N Sweden	shield	P2	66.9563	19.7903	337.9	2	2.7	0.135	0.9779	60367	2974	S2007N	2009	Jans2014-2.csv	9769.58	1000	0	5	-	0.1	0.1	P2	4.3672e-09	4.9431e-07	2.7209e-09	0.0883	10	0.055	202302000	3.71
Jansen et al. (2014)	Harsprånget, N Sweden	shield	H1	66.867	19.8217	266.2	1	2.7	0.135	0.9998	48448	3280	S2007N	2009	Jans2014-3.csv	9779.78	1000	0	5	-	0.1	0.1	H1	1.4039e-08	5.4327e-07	0	0.258	10	0	184071000	3.72
Jansen et al. (2014)	Harsprånget, N Sweden	shield	H2	66.8669	19.819	257.4	1	2.7	0.135	0.9998	51910	3440	S2007N	2009	Jans2014-4.csv	9779.5	1000	0	5	-	0.1	0.1	H2	1.4125e-08	5.4327e-07	0	0.26	10	0	184071000	3.72
Jansen et al. (2014)	Harsprånget, N Sweden	shield	H3	66.8668	19.8182	253.4	1	2.7	0.135	0.9997	59167	3032	S2007N	2009	Jans2014-5.csv	9779.43	1000	0	5	-	0.1	0.1	H3	3.4202e-09	5.4327e-07	1.4653e-09	0.063	10	0.027	184071000	3.72
Jansen et al. (2014)	Harsprånget, N Sweden	shield	H4	66.8667	19.8177	246.5	1.5	2.7	0.135	0.9945	50698	3102	S2007N	2009	Jans2014-6.csv	9779.39	1000	0	5	-	0.1	0.1	H4	1.428e-08	5.4327e-07	0	0.263	10	0	184071000	3.72
Jansen et al. (2014)	Harsprånget, N Sweden	shield	H5	66.8672	19.8174	234.4	2	2.7	0.135	0.9842	57319	3681	S2007N	2009	Jans2014-7.csv	9779.3	1000	0	5	-	0.1	0.1	H5	3.1286e-09	5.4327e-07	1.2708e-09	0.0576	10	0.0234	184071000	3.72
Jansen et al. (2014)	Benbryteforsen, N Sweden	shield	B1	65.9048	19.9802	204.7	2	2.7	0.135	0.9997	120534	4716	NIST_30600	2009	Jans2014-8.csv	9954.72	1000	0	5	-	0.1	0.1	B1	1.1798e-10	2.7039e-11	1.1273e-11	0.0197	0.00452	0.00188	1670641000	4.04
Jansen et al. (2014)	Benbryteforsen, N Sweden	shield	B2	65.9055	19.9823	198.9	2	2.7	0.135	0.9999	66478	4388	NIST_30600	2009	Jans2014-9.csv	9954.78	1000	0	5	-	0.1	0.1	B2	3.4859e-10	5.9857e-08	1.0852e-10	0.0582	10	0.0181	1670641000	4.04
Jansen et al. (2014)	Kaxfallet, N Sweden	shield	K1	65.3196	20.1246	266.5	1.5	2.7	0.135	0.9999	99799	7767	NIST_30600	2009	Jans2014-10.csv	10093.6	1000	0	5	-	0.1	0.1	K1	2.4347e-10	1.3282e-09	3.2842e-11	0.0328	0.179	0.00443	1348496000	4.16
Jansen et al. (2014)	Vormforsen, N Sweden	shield	V1	64.8704	18.7235	237.7	1	2.7	0.135	0.9999	60246	4695	NIST_30600	2009	Jans2014-11.csv	10039.4	1000	0	5	-	0.1	0.1	V1	3.6799e-09	6.4124e-08	2.809e-09	0.574	10	0.438	1559470000	4.14
Jansen et al. (2014)	Bålforsen, N Sweden	shield	U1	64.654	18.4866	234.7	2	2.7	0.135	0.9997	86005	4485	S2007N	2009	Jans2014-12.csv	10064.6	1000	0	5	-	0.1	0.1	U1	1.933e-10	1.2246e-09	2.4194e-11	0.0344	0.218	0.00431	1780376000	4.15
Jansen et al. (2014)	Bålforsen, N Sweden	shield	U2	64.6544	18.4874	229.8	2	2.7	0.135	0.9994	51015	2732	S2007N	2009	Jans2014-13.csv	10064.6	1000	0	5	-	0.1	0.1	U2	3.3167e-09	5.6168e-08	0	0.59	10	0	1780376000	4.15
Jansen et al. (2014)	Midskog, N Sweden	shield	M1	63.2414	15.2392	229.6	2	2.7	0.135	0.9998	46301	3139	S2007N	2009	Jans2014-14.csv	9963.82	1000	0	5	-	0.1	0.1	M1	1.3331e-08	1.4511e-07	0	0.919	10	0	689113000	4.37
Jansen et al. (2014)	Midskog, N Sweden	shield	M2	63.2409	15.2416	228.1	2	2.7	0.135	0.9998	59426	5063	S2007N	2009	Jans2014-15.csv	9964.19	1000	0	5	-	0.1	0.1	M2	2.5539e-09	1.4511e-07	1.4465e-09	0.176	10	0.0997	689113000	4.37
Jansen et al. (2014)	N Swedish mountains	shield	S-02-24	67.0046	18.2886	870	5	2.7	0.135	0.9924	84409	2530	NIST_30200	2002	Jans2014-16.csv	9608.45	1000	0	5	-	0.1	0.1	S-02-24	6.9218e-09	7.9148e-07	0	0.0875	10	0	126346000	3.54
Landvik et al. (2003)	NW Svalbard	shield	99-1	79.7233	10.95	77	5	2.65	0.133	1	69500	7710	NIST_Certified	1999	Land2003-1.csv	14056	1000	0	5	-	0.1	0.1	99-1	1.4186e-09	3.8289e-07	5.4103e-10	0.037	10	0.0141	261172000	3.65
Landvik et al. (2003)	NW Svalbard	shield	99-5	79.7217	10.9483	74	5	2.65	0.133	1	81400	7950	NIST_Certified	1999	Land2003-2.csv	14009.4	1000	0	5	-	0.1	0.1	99-5	7.7338e-10	3.8289e-07	2.0236e-10	0.0202	10	0.00529	261172000	3.65
Landvik et al. (2003)	NW Svalbard	shield	99-17	79.75	10.795	469	5	2.65	0.133	0.999	277000	20100	NIST_Certified	1999	Land2003-6.csv	15671	1000	0	5	-	0.1	0.1	99-17	7.5758e-10	4.1014e-10	1.1212e-10	0.0141	0.00765	0.00209	186438000	4.09
Landvik et al. (2003)	NW Svalbard	shield	99-18	79.7517	10.8317	469	5	2.65	0.133	0.999	903000	54200	NIST_Certified	1999	Land2003-7.csv	15623.4	1000	0	5	-	0.1	0.1	99-18	1.6676e-10	2.1855e-10	3.3337e-11	0.00311	0.00407	0.000622	186438000	4.09
Landvik et al. (2013)	W Svalbard	shield	JL02-6	79.1753	11.6383	142	4	2.65	0.133	1	93500	7500	NIST_Certified	2002	Land2013-10.csv	12253.9	1000	0	5	-	0.1	0.1	JL02-6	2.8912e-10	1.7064e-10	7.352e-11	0.00605	0.00357	0.00154	209095000	3.47
Landvik et al. (2013)	W Svalbard	shield	JL02-10	79.1763	11.5768	232	5	2.65	0.133	0.9872	133100	9800	NIST_Certified	2002	Land2013-12.csv	12313.2	1000	0	5	-	0.1	0.1	JL02-10	1.5444e-10	8.1655e-11	4.6924e-11	0.00323	0.00171	0.000981	209095000	3.47
Landvik et al. (2013)	W Svalbard	shield	JL02-13	79.1765	11.5763	235	5	2.65	0.133	0.9872	134600	9600	NIST_Certified	2002	Land2013-13.csv	12312.2	1000	0	5	-	0.1	0.1	JL02-13	1.5183e-10	8.0347e-11	4.5634e-11	0.00317	0.00168	0.000954	209095000	3.47
Landvik et al. (2013)	W Svalbard	shield	JL02-11	79.177	11.5612	352	4	2.65	0.133	0.9991	329100	20000	NIST_Certified	2002	Land2013-14.csv	12323.4	1000	0	5	-	0.1	0.1	JL02-11	3.6838e-11	4.5452e-11	1.5688e-11	0.00077	0.00095	0.000328	209095000	3.47
Landvik et al. (2013)	W Svalbard	shield	JL02-12	79.177	11.5612	352	4	2.65	0.133	0.9991	301900	18700	NIST_Certified	2002	Land2013-15.csv	12323.4	1000	0	5	-	0.1	0.1	JL02-12	4.2487e-11	4.5649e-11	1.7531e-11	0.000888	0.000954	0.000367	209095000	3.47
Landvik et al. (2013)	W Svalbard	shield	JL02-20	79.1903	11.5267	563	5	2.65	0.133	1	129100	9500	NIST_Certified	2002	Land2013-20.csv	12229.9	1000	0	5	-	0.1	0.1	JL02-20	3.3966e-10	3.6452e-10	8.2912e-11	0.0071	0.00762	0.00173	209095000	3.47
Landvik et al. (2013)	W Svalbard	shield	JL02-21	79.191	11.5197	553	4	2.65	0.133	1	300500	18200	NIST_Certified	2002	Land2013-21.csv	12226.9	1000	0	5	-	0.1	0.1	JL02-21	5.9404e-11	5.0959e-11	2.1971e-11	0.00124	0.00107	0.000459	209095000	3.47
Larsen et al. (2012)	SW Sweden	shield	SVE0801	57.0237	12.4636	65	3	2.65	0.133	0.9987	78200	4700	NIST_30600	2008	Lars2012-1.csv	17098.9	1000	0	5	-	0.1	0.1	SVE0801	5.4407e-08	5.4571e-08	0	9.97	10	0	1832461000	4.9
Larsen et al. (2012)	SW Sweden	shield	SVE0802	57.0474	12.4236	85	3.5	2.65	0.133	1	80800	3400	NIST_30600	2008	Lars2012-2.csv	17106.1	1000	0	5	-	0.1	0.1	SVE0802	5.3954e-08	5.4571e-08	0	9.89	10	0	1832461000	4.9
Larsen et al. (2012)	SW Sweden	shield	SVE0803	57.0474	12.4236	85	2	2.65	0.133	1	93600	4300	NIST_30600	2008	Lars2012-3.csv	17106.1	1000	0	5	-	0.1	0.1	SVE0803	1.0169e-08	5.4571e-08	5.0283e-09	1.86	10	0.921	1832461000	4.9
Larsen et al. (2012)	SW Sweden	shield	SVE0804	57.1311	12.3825	40	1.5	2.65	0.133	1	68900	3000	NIST_30600	2008	Lars2012-4.csv	16171.4	1000	0	5	PD2015	0.1	0.1	SVE0804	1.7899e-08	5.2932e-08	9.302e-09	3.38	10	1.76	1889211000	4.9
Larsen et al. (2012)	SW Sweden	shield	SVE0805	57.1282	12.3793	76	2	2.65	0.133	1	87400	3100	NIST_30600	2008	Lars2012-5.csv	16454.1	1000	0	5	-	0.1	0.1	SVE0805	1.2579e-08	5.2932e-08	6.462e-09	2.38	10	1.22	1889211000	4.9
Larsen et al. (2012)	SW Sweden	shield	SVE0807	57.354	12.3023	30	4	2.65	0.133	0.9986	65100	3400	NIST_30600	2008	Lars2012-7.csv	15439.5	1000	0	5	-	0.1	0.1	SVE0807	5.6987e-08	5.6987e-08	0	10	10	0	1754795000	4.9
Larsen et al. (2012)	SW Sweden	shield	SVE0809	57.3734	12.292	56	3	2.65	0.133	0.9999	66300	2600	NIST_30600	2008	Lars2012-9.csv	15390.7	1000	0	5	-	0.1	0.1	SVE0809	5.6987e-08	5.6987e-08	0	10	10	0	1754795000	4.9
Larsen et al. (2012)	SW Sweden	shield	SVE0811	57.4516	12.1924	30	5	2.65	0.133	0.9999	67100	3700	NIST_30600	2008	Lars2012-11.csv	15428.2	1000	0	5	PD2015	0.1	0.1	SVE0811	6.3152e-09	1.6338e-08	2.4081e-09	1.32	3.4	0.502	2083344000	4.9
Larsen et al. (2012)	SW Sweden	shield	SVE0812	57.4516	12.1924	30	3	2.65	0.133	0.9999	62400	3200	NIST_30600	2008	Lars2012-12.csv	15428.2	1000	0	5	PD2015	0.1	0.1	SVE0812	1.2488e-08	4.8e-08	5.8639e-09	2.6	10	1.22	2083344000	4.9
Linge et al. (2006a)	S Norway	shield	SV99-1	59.5198	8.59529	1370	1	2.65	0.133	1	179245	15288	NIST_Certified	1999	Ling2006a-1.csv	10821.6	1000	0	5	-	0.1	0.1	SV99-1	2.6855e-09	4.0639e-07	1.0665e-09	0.0661	10	0.0262	246070000	4.06
Linge et al. (2006a)	S Norway	shield	SV99-2	59.5193	8.59441	1370	1	2.65	0.133	1	213020	16933	NIST_Certified	1999	Ling2006a-2.csv	10821.6	1000	0	5	-	0.1	0.1	SV99-2	1.4472e-09	3.3921e-08	2.5922e-10	0.0356	0.835	0.00638	246070000	4.06
Linge et al. (2006a)	S Norway	shield	SV99-3	59.5211	8.5776	1275	1	2.65	0.133	0.9998	478402	30962	NIST_Certified	1999	Ling2006a-3.csv	10817	1000	0	5	-	0.1	0.1	SV99-3	4.6125e-10	1.4579e-10	4.9569e-11	0.0113	0.00359	0.00122	246070000	4.06
Linge et al. (2006a)	S Norway	shield	SV99-4	59.5209	8.53406	1020	1	2.65	0.133	0.9965	135714	11875	NIST_Certified	1999	Ling2006a-4.csv	10807.4	1000	0	5	-	0.1	0.1	SV99-4	2.4584e-09	4.0639e-07	8.7278e-10	0.0605	10	0.0215	246070000	4.06
Linge et al. (2006a)	S Norway	shield	SV99-5	59.5134	8.55015	900	1	2.65	0.133	0.9886	107275	9075	NIST_Certified	1999	Ling2006a-5.csv	10814	1000	0	5	-	0.1	0.1	SV99-5	1.6064e-08	4.0639e-07	1.4661e-08	0.395	10	0.361	246070000	4.06
Linge et al. (2006a)	S Norway	shield	GA99-1	59.8542	8.64925	1883	1	2.65	0.133	1	292336	22625	NIST_Certified	1999	Ling2006a-6.csv	10652.4	1000	0	5	-	0.1	0.1	GA99-1	1.2365e-09	5.7318e-07	2.3299e-10	0.0216	10	0.00406	174464000	3.77
Linge et al. (2006a)	S Norway	shield	GA99-2	59.8542	8.64925	1878	1	2.65	0.133	0.9998	461402	31583	NIST_Certified	1999	Ling2006a-7.csv	10652.4	1000	0	5	-	0.1	0.1	GA99-2	6.112e-10	1.6635e-10	7.9851e-11	0.0107	0.0029	0.00139	174464000	3.77
Linge et al. (2006a)	S Norway	shield	GA99-3	59.8542	8.64925	1878	1	2.65	0.133	0.9998	638284	41817	NIST_Certified	1999	Ling2006a-8.csv	10652.4	1000	0	5	-	0.1	0.1	GA99-3	4.0957e-10	1.2767e-10	5.9979e-11	0.00715	0.00223	0.00105	174464000	3.77
Linge et al. (2006a)	S Norway	shield	GA99-4	59.8542	8.64925	1883	1	2.65	0.133	0.9993	235577	16816	NIST_Certified	1999	Ling2006a-9.csv	10652.4	1000	0	5	-	0.1	0.1	GA99-4	5.0808e-09	5.7318e-07	4.0671e-09	0.0886	10	0.071	174464000	3.77
Linge et al. (2006a)	S Norway	shield	GA99-5	59.8482	8.66002	1715	1	2.65	0.133	0.9982	1537419	92512	NIST_Certified	1999	Ling2006a-10.csv	10658.4	1000	0	5	-	0.1	0.1	GA99-5	1.1708e-10	9.827e-11	2.7459e-11	0.00204	0.00171	0.000479	174464000	3.77
Linge et al. (2006a)	S Norway	shield	GA99-6	59.8482	8.66002	1715	1	2.65	0.133	0.9983	1745206	102780	NIST_Certified	1999	Ling2006a-11.csv	10658.4	1000	0	5	-	0.1	0.1	GA99-6	1.0099e-10	9.4135e-11	2.4661e-11	0.00176	0.00164	0.00043	174464000	3.77
Linge et al. (2006a)	S Norway	shield	GA99-7	59.8417	8.67704	1620	1	2.65	0.133	0.9999	902631	53695	NIST_Certified	1999	Ling2006a-12.csv	10666.1	1000	0	5	-	0.1	0.1	GA99-7	2.069e-10	1.0749e-10	4.1657e-11	0.00361	0.00188	0.000727	174464000	3.77
Linge et al. (2006a)	S Norway	shield	GA99-8	59.8415	8.67579	1620	1	2.65	0.133	0.9999	917830	54742	NIST_Certified	1999	Ling2006a-13.csv	10666	1000	0	5	-	0.1	0.1	GA99-8	2.0255e-10	1.0566e-10	4.1036e-11	0.00353	0.00184	0.000716	174464000	3.77
Linge et al. (2006a)	S Norway	shield	GA99-9	59.837	8.68154	1520	1	2.65	0.133	0.9914	393077	27399	NIST_Certified	1999	Ling2006a-14.csv	10670	1000	0	5	-	0.1	0.1	GA99-9	5.1847e-10	1.4617e-10	7.0605e-11	0.00905	0.00255	0.00123	174464000	3.77
Linge et al. (2006a)	S Norway	shield	GA99-10	59.837	8.68511	1515	1	2.65	0.133	0.9914	172116	12349	NIST_Certified	1999	Ling2006a-15.csv	10670.7	1000	0	5	-	0.1	0.1	GA99-10	6.2237e-09	5.7318e-07	2.8671e-08	0.109	10	0.5	174464000	3.77
Linge et al. (2006a)	S Norway	shield	GA99-13	59.8382	8.70383	1298	1	2.65	0.133	0.9938	260537	22251	NIST_Certified	1999	Ling2006a-16.csv	10673.9	1000	0	5	-	0.1	0.1	GA99-13	6.9846e-10	2.0601e-10	1.0104e-10	0.0122	0.00359	0.00176	174464000	3.77
Linge et al. (2006a)	S Norway	shield	GA99-14	59.8366	8.70875	1220	1	2.65	0.133	0.9966	154096	18123	NIST_Certified	1999	Ling2006a-17.csv	10675.9	1000	0	5	-	0.1	0.1	GA99-14	1.6355e-09	5.7318e-07	4.8371e-10	0.0285	10	0.00844	174464000	3.77
Linge et al. (2006a)	S Norway	shield	GA99-15	59.8364	8.71009	1220	1	2.65	0.133	0.9956	148737	13601	NIST_Certified	1999	Ling2006a-18.csv	10676.3	1000	0	5	-	0.1	0.1	GA99-15	1.8679e-09	5.7318e-07	5.8881e-10	0.0326	10	0.0103	174464000	3.77
Linge et al. (2006a)	S Norway	shield	GA99-16	59.8362	8.71143	1200	1	2.65	0.133	1	171193	12144	NIST_Certified	1999	Ling2006a-19.csv	10676.8	1000	0	5	-	0.1	0.1	GA99-16	1.2069e-09	5.7318e-07	2.1579e-10	0.0211	10	0.00376	174464000	3.77
Linge et al. (2006b)	NW Russia	shield	00-418	68.5217	43.6169	115	4	2.65	0.133	1	250000	16000	NIST_Certified	2000	Ling2006b-1.csv	-1	1000	0	5	-	0.1	0.1	00-418	1.8479e-08	5.2048e-08	9.3077e-09	1.1	3.1	0.555	596455000	4.86
Linge et al. (2006b)	NW Russia	shield	00-419	68.5217	43.6169	100	0.5	2.65	0.133	1	271000	19000	NIST_Certified	2000	Ling2006b-2.csv	-1	1000	0	5	-	0.1	0.1	00-419	1.0105e-08	4.601e-08	4.3485e-09	0.603	2.74	0.259	596455000	4.86
Linge et al. (2006b)	NW Russia	shield	00-420	68.5217	43.6169	50	1.5	2.65	0.133	0.9996	86000	7000	NIST_Certified	2000	Ling2006b-3.csv	-1	1000	0	5	-	0.1	0.1	00-420	1.6766e-07	1.6766e-07	0	10	10	0	596455000	4.86
Mangerud et al. (2017)	Blomvåg, W Norway	shield	14NOR-64	60.5477	4.867	35	3	2.65	0.133	1	72300	1390	07KNSTD	2014	Mang2017-5.csv	14736.2	1000	0	5	-	0.1	0.1	14NOR-64	7.1235e-07	7.1235e-07	1.2176e-07	10	10	1.71	140380000	4.98
Marr et al. (2019)	SW Norway	shield	DanBed1	62.0476	7.27404	1476	4.8	2.6	0.13	0.999935	204000	8000	07KNSTD	2017	Marr2019-1.csv	11926.7	1000	0	5	-	0.1	0.1	DanBed1	6.2731e-09	2.3598e-06	2.0369e-09	0.0266	10	0.00863	42376000	3.56
Marr et al. (2019)	SW Norway	shield	DanBed2	62.0499	7.27527	1418	3.5	2.6	0.13	0.999997	170000	13000	07KNSTD	2017	Marr2019-2.csv	11933.6	1000	0	5	-	0.1	0.1	DanBed2	1.5689e-08	2.3598e-06	0	0.0665	10	0	42376000	3.56
Marr et al. (2019)	SW Norway	shield	DanBed3	62.0493	7.27026	1464	5.9	2.6	0.13	0.999976	210000	8000	07KNSTD	2017	Marr2019-3.csv	11935.9	1000	0	5	-	0.1	0.1	DanBed3	4.9019e-09	2.3598e-06	1.2461e-09	0.0208	10	0.00528	42376000	3.56
Marr et al. (2019)	SW Norway	shield	DanBed5	62.0483	7.28786	1334	4.7	2.6	0.13	0.999544	148000	6000	07KNSTD	2017	Marr2019-5.csv	11916.7	1000	0	5	-	0.1	0.1	DanBed5	1.6158e-08	2.3598e-06	0	0.0685	10	0	42376000	3.56
Mathers (2014)	NW Scotland	shield	RISP01	58.5506	-4.66278	31	3	2.7	0.135	0.9992	81200	3800	NIST_30600	2007	Mat2014-1.csv	16149.6	1000	0	5	-	0.1	0.1	RISP01	9.2433e-09	2.176e-07	4.206e-09	0.425	10	0.193	459569000	4.54
Mathers (2014)	NW Scotland	shield	CRAN01	58.4527	-4.82748	733	2	2.7	0.135	0.9997	1147900	39600	NIST_30600	2010	Mat2014-15.csv	16075.9	1000	0	5	-	0.1	0.1	CRAN01	8.7072e-10	7.8364e-10	2.2159e-10	0.00817	0.00736	0.00208	93884000	4.43
Mathers (2014)	NW Scotland	shield	ERE03b	58.501	-4.6379	60	3	2.7	0.135	0.9992	75900	2800	NIST_30600	2007	Mat2014-20.csv	16055.7	1000	0	5	-	0.1	0.1	ERE03b	3.1308e-08	2.176e-07	0	1.44	10	0	459569000	4.54
Mathers (2014)	NW Scotland	shield	ERE3c	58.501	-4.6379	60	3	2.7	0.135	0.9992	80000	2900	NIST_30600	2007	Mat2014-21.csv	16055.7	1000	0	5	-	0.1	0.1	ERE3c	1.4245e-08	2.176e-07	6.8583e-09	0.655	10	0.315	459569000	4.54
Nesje et al. (2007)	Andøya, N Norway	shield	COSMO-9	69.261	16.038	105	2	2.65	0.133	0.9994	181000	22000	NIST_Certified	2005	Nesj2007-6.csv	22831.1	1000	0	5	-	0.1	0.1	COSMO-9	9.9919e-10	4.8782e-10	1.6782e-10	0.0413	0.0202	0.00694	413669000	4.48
Nesje et al. (2007)	Andøya, N Norway	shield	COSMO-9	69.261	16.038	105	2	2.65	0.133	0.9994	222000	20000	NIST_Certified	2005	Nesj2007-6.csv	22831.1	1000	0	5	-	0.1	0.1	COSMO-9	7.7504e-10	3.6915e-10	1.1892e-10	0.0321	0.0153	0.00492	413669000	4.48
Small et al. (2017)	W Scotland	shield	T7MIN03	56.821	-7.6306	223	2.8	2.65	0.133	1	110712	3114	NIST_27900	2015	Smal2017-11.csv	17829.3	1000	0	5	-	0.1	0.1	T7MIN03	1.4189e-09	9.7645e-08	3.1404e-10	0.145	10	0.0322	1024115000	4.59
Small et al. (2017)	W Scotland	shield	T7MIN07	56.8152	-7.6379	52	3.3	2.65	0.133	0.999	89493	2399	NIST_27900	2015	Smal2017-14.csv	17869.7	1000	0	5	-	0.1	0.1	T7MIN07	2.0667e-09	9.7645e-08	6.3067e-10	0.212	10	0.0646	1024115000	4.59
Stone and Ballantyne (2006)	Outer Hebrides, NW Scotland	shield	NH-1	57.963	-6.812	790	3	2.65	0.133	1	943000	28000	LLNL1000	2004	StoBal2006-1.csv	15733.1	1000	0	5	-	0.1	0.1	NH-1	1.7062e-09	1.3936e-09	3.0082e-10	0.00581	0.00475	0.00102	34069000	4.18
Stone and Ballantyne (2006)	Outer Hebrides, NW Scotland	shield	NH-2	57.963	-6.812	790	4.8	2.65	0.133	1	364000	9000	LLNL1000	2004	StoBal2006-2.csv	15733.1	1000	0	5	-	0.1	0.1	NH-2	5.0013e-09	1.768e-09	5.1773e-10	0.017	0.00602	0.00176	34069000	4.18
Stone and Ballantyne (2006)	Outer Hebrides, NW Scotland	shield	NH-3	57.983	-6.935	662	3.6	2.65	0.133	1	132000	4000	LLNL1000	2004	StoBal2006-3.csv	15610.5	1000	0	5	-	0.1	0.1	NH-3	5.6693e-08	2.9352e-06	6.808e-08	0.193	10	0.232	34069000	4.18
Stone and Ballantyne (2006)	Outer Hebrides, NW Scotland	shield	BM-1	57.262	-7.298	605	3.6	2.65	0.133	1	773000	18000	LLNL1000	2004	StoBal2006-4.csv	16666.4	1000	0	5	-	0.1	0.1	BM-1	3.9838e-10	2.7749e-10	9.3314e-11	0.0113	0.00786	0.00264	283369000	4.44
Stone and Ballantyne (2006)	Outer Hebrides, NW Scotland	shield	H-1	57.29	-7.272	605	4.9	2.65	0.133	1	575000	13000	LLNL1000	2004	StoBal2006-5.csv	16623.1	1000	0	5	-	0.1	0.1	H-1	5.1828e-10	2.845e-10	1.0908e-10	0.0147	0.00806	0.00309	283369000	4.44
Stone and Ballantyne (2006)	Outer Hebrides, NW Scotland	shield	NH-4	57.976	-6.937	425	4.8	2.65	0.133	1	106000	2000	LLNL1000	2004	StoBal2006-6.csv	15623.1	1000	0	5	-	0.1	0.1	NH-4	5.587e-08	2.9352e-06	2.855e-08	0.19	10	0.0973	34069000	4.18
Stone and Ballantyne (2006)	Outer Hebrides, NW Scotland	shield	NH-5	57.949	-6.819	370	2.6	2.65	0.133	1	139000	6000	LLNL1000	2004	StoBal2006-7.csv	15755.1	1000	0	5	-	0.1	0.1	NH-5	1.1928e-08	1.4292e-08	1.5566e-09	0.0406	0.0487	0.0053	34069000	4.18
Stone and Ballantyne (2006)	Outer Hebrides, NW Scotland	shield	NH-6	57.949	-6.819	370	4.9	2.65	0.133	1	138000	3000	LLNL1000	2004	StoBal2006-8.csv	15755.1	1000	0	5	-	0.1	0.1	NH-6	1.1701e-08	1.2981e-08	1.349e-09	0.0399	0.0442	0.0046	34069000	4.18
Stone and Ballantyne (2006)	Outer Hebrides, NW Scotland	shield	BM-2	57.27	-7.287	310	2.7	2.65	0.133	1	99000	3000	LLNL1000	2004	StoBal2006-9.csv	16652.9	1000	0	5	-	0.1	0.1	BM-2	2.9515e-08	3.529e-07	0	0.836	10	0	283369000	4.44
Stone and Ballantyne (2006)	Outer Hebrides, NW Scotland	shield	015-NH	57.832	-6.828	118	2.7	2.65	0.133	1	87000	2000	LLNL1000	2004	StoBal2006-10.csv	15922.3	1000	0	5	-	0.1	0.1	015-NH	3.6047e-09	1.0921e-07	1.4018e-09	0.33	10	0.128	915638000	4.56
Stone and Ballantyne (2006)	Outer Hebrides, NW Scotland	shield	016-NH	57.833	-6.827	122	3.2	2.65	0.133	1	128000	3000	LLNL1000	2004	StoBal2006-11.csv	15921.8	1000	0	5	-	0.1	0.1	016-NH	8.2179e-10	2.2886e-09	1.0224e-10	0.0752	0.21	0.00936	915638000	4.56
Stone and Ballantyne (2006)	Outer Hebrides, NW Scotland	shield	017-NH	57.893	-6.74	135	3.4	2.65	0.133	1	100000	2000	LLNL1000	2004	StoBal2006-12.csv	15938.4	1000	0	5	-	0.1	0.1	017-NH	3.438e-09	3.2176e-07	6.8613e-10	0.107	10	0.0213	310794000	4.51
Stone and Ballantyne (2006)	Outer Hebrides, NW Scotland	shield	019-NH	57.894	-6.738	152	9	2.65	0.133	1	116000	3000	LLNL1000	2004	StoBal2006-13.csv	15939.6	1000	0	5	-	0.1	0.1	019-NH	2.1673e-09	8.1109e-09	2.8855e-10	0.0674	0.252	0.00897	310794000	4.51
Stone and Ballantyne (2006)	Outer Hebrides, NW Scotland	shield	023-NH	57.87	-6.812	70	5.5	2.65	0.133	1	85000	2000	LLNL1000	2004	StoBal2006-14.csv	15886.4	1000	0	5	-	0.1	0.1	023-NH	5.7595e-09	3.2176e-07	1.8019e-09	0.179	10	0.056	310794000	4.51
Stroeven et al. (2002a)	NE Sweden	shield	99-01	67.6772	23.0725	360	4	2.7	0.135	1	470742	24710	NIST_Certified	1999	Stroe2002a-1.csv	10238.4	1000	0	5	-	0.1	0.1	99-01	9.0378e-11	6.6023e-11	1.6881e-11	0.00333	0.00243	0.000622	368720000	3.9
Stroeven et al. (2002a)	NE Sweden	shield	99-04	67.6814	23.1953	300	4	2.7	0.135	1	367096	21434	NIST_Certified	1999	Stroe2002a-2.csv	10256.8	1000	0	5	-	0.1	0.1	99-04	1.1365e-10	6.0724e-11	1.709e-11	0.00504	0.00269	0.000758	443395000	3.98
Stroeven et al. (2002a)	NE Sweden	shield	99-06	67.7069	23.2794	350	4	2.7	0.135	1	227315	14893	NIST_Certified	1999	Stroe2002a-3.csv	10277.3	1000	0	5	-	0.1	0.1	99-06	2.0154e-10	6.6997e-11	2.3026e-11	0.00894	0.00297	0.00102	443395000	3.98
Stroeven et al. (2002a)	NE Sweden	shield	99-07	67.7519	22.7722	280	3	2.7	0.135	1	63810	11710	NIST_Certified	1999	Stroe2002a-4.csv	10230	1000	0	5	-	0.1	0.1	99-07	1.39e-09	3.4407e-07	5.3861e-10	0.0404	10	0.0157	290639000	3.84
Stroeven et al. (2002b)	N Swedish mountains	shield	Bieskecohka	68.2664	19.5929	575	3	2.7	0.135	0.9997	107104	12501	NIST_Certified	1999	Stroe2002b-3.csv	10297.1	1000	0	5	-	0.1	0.1	Bieskecohka	1.3392e-10	1.6222e-07	3.4095e-11	0.00826	10	0.0021	616431000	3.5
Stroeven et al. (2006)	N Swedish mountains	shield	Kiuhtisvaara	67.7069	23.2794	350	3	2.75	0.138	1	115881	8872	NIST_30200	1999	Stroe2006-3.csv	10277.3	1000	0	5	-	0.1	0.1	Kiuhtisvaara	4.7234e-10	1.5405e-10	5.801e-11	0.0209	0.00683	0.00257	443395000	3.98
Stroeven et al. (2011)	N Norway	shield	130	69.3203	23.4976	540	2	2.7	0.135	0.963	90865	3570	NIST_30200	2002	Stroe2011-8.csv	11255.3	1000	0	5	-	0.1	0.1	130	1.4109e-09	2.5009e-07	6.2998e-10	0.0564	10	0.0252	399854000	3.81
Stroeven et al. (2011)	N Norway	shield	132	69.3894	23.5266	365	2	2.7	0.135	0.961363	81899	2360	NIST_30200	2002	Stroe2011-10.csv	11344.2	1000	0	5	-	0.1	0.1	132	8.2792e-10	2.0996e-07	2.0858e-10	0.0394	10	0.00993	476284000	3.84
Stroeven et al. (2011)	N Norway	shield	133	69.3899	23.5263	355	2	2.7	0.135	0.956452	77979	3637	NIST_30200	2002	Stroe2011-11.csv	11344.8	1000	0	5	-	0.1	0.1	133	1.0547e-09	2.0996e-07	3.9349e-10	0.0502	10	0.0187	476284000	3.84
Stroeven et al. (2011)	N Swedish mountains	shield	114	67.1274	18.7507	797	2	2.7	0.135	0.972247	95821	4355	NIST_30200	2002	Stroe2011-12.csv	9645.51	1000	0	5	-	0.1	0.1	114	5.4709e-09	9.2696e-07	3.6446e-09	0.059	10	0.0393	107879000	3.54
Stroeven et al. (2015)	Billingen, S Sweden	shield	S-03-02	58.5189	13.7294	115	2	2.65	0.133	1	59741	3444	KNSTD	2003	Stroe2015-1.csv	12013.3	1000	0	5	PD2015	0.1	0.1	S-03-02	2.3371e-08	7.7351e-08	8.93e-09	3.02	10	1.15	1292814000	4.7
Stroeven et al. (2015)	Billingen, S Sweden	shield	S-03-03	58.5189	13.7294	119	4	2.65	0.133	1	61935	2940	KNSTD	2003	Stroe2015-2.csv	12013.3	1000	0	5	PD2015	0.1	0.1	S-03-03	2.3443e-08	7.7351e-08	2.1127e-08	3.03	10	2.73	1292814000	4.7
Stroeven et al. (2015)	Billingen, S Sweden	shield	S-03-07	58.5003	13.6383	106	5	2.65	0.133	0.9954	57758	2240	KNSTD	2003	Stroe2015-6.csv	12030.9	1000	0	5	PD2015	0.1	0.1	S-03-07	3.0185e-08	8.5935e-08	9.2168e-09	3.51	10	1.07	1163675000	4.71
Stroeven et al. (2015)	Billingen, S Sweden	shield	S-03-08	58.5003	13.6383	105	5	2.65	0.133	0.9954	60860	2596	KNSTD	2003	Stroe2015-7.csv	12030.9	1000	0	5	PD2015	0.1	0.1	S-03-08	1.4663e-08	8.5935e-08	8.2919e-09	1.71	10	0.965	1163675000	4.71
Stroeven et al. (2015)	Billingen, S Sweden	shield	S-03-09	58.4966	13.638	120	5	2.65	0.133	1	59133	4350	KNSTD	2003	Stroe2015-8.csv	12033.5	1000	0	5	PD2015	0.1	0.1	S-03-09	2.9613e-08	8.5935e-08	1.4605e-08	3.45	10	1.7	1163675000	4.71
Stroeven et al. (2016)	N Swedish mountains	shield	98-20	67.1534	18.8616	920	7	2.8	0.14	0.9975	364213	18067	NIST_30200	1998	Fabe2002-8.csv	9651.04	1000	0	5	-	0.1	0.1	98-20	2.7145e-10	1.5449e-10	6.8613e-11	0.00276	0.00157	0.000696	101506000	3.54
Stroeven et al. (2016)	NE Sweden	shield	99-03	67.7244	23.3561	394	2	2.65	0.133	1	113022	243598	NIST_Certified	1999	Stroe2016-10.csv	10293.3	1000	0	5	-	0.1	0.1	99-03	3.4841e-10	1.6612e-07	2.1287e-10	0.021	10	0.0128	601966000	3.98
Stroeven et al. (2016)	N Sweden	shield	99-08	68.5492	20.3558	740	5	2.65	0.133	1	230102	9118	NIST_30200	1999	Stroe2016-11.csv	10503.4	1000	0	5	-	0.1	0.1	99-08	1.6533e-10	6.1134e-11	3.212e-11	0.00448	0.00166	0.00087	270843000	3.54
Stroeven et al. (2016)	N Sweden	shield	S-02-28	67.5087	19.9754	530	2	2.65	0.133	0.9994	96533	2575	NIST_30200	2002	Stroe2016-35.csv	9838.18	1000	0	5	-	0.1	0.1	S-02-28	1.0044e-09	5.573e-07	1.8296e-10	0.018	10	0.00328	179436000	3.59
Stroeven et al. (2016)	N Norway	shield	S-02-42	69.2231	23.5946	270	2	2.65	0.133	0.9999	112825	5948	NIST_30200	2002	Stroe2016-41.csv	11152.5	1000	0	5	-	0.1	0.1	S-02-42	3.88e-10	2.8471e-10	4.6126e-11	0.0164	0.0121	0.00195	423330000	3.82
Stroeven et al. (2016)	NE Sweden	shield	S-02-54	68.26	22.0408	530	3	2.65	0.133	0.999	119809	7152	KNSTD	2002	Stroe2016-49.csv	10423.6	1000	0	5	-	0.1	0.1	S-02-54	7.9214e-10	4.7021e-07	1.2283e-10	0.0168	10	0.00261	212670000	3.71
Stroeven et al. (2016)	NE Sweden	shield	S-02-57	68.1551	21.8768	630	1	2.65	0.133	0.9976	85459	4392	NIST_Certified	2002	Stroe2016-51.csv	10356.4	1000	0	5	-	0.1	0.1	S-02-57	1.8809e-09	4.7638e-07	7.1042e-10	0.0395	10	0.0149	209918000	3.69
Stroeven et al. (2016)	NE Sweden	shield	S-02-59	68.1551	21.8768	635	2	2.65	0.133	0.9998	82921	4042	NIST_Certified	2002	Stroe2016-52.csv	10356.4	1000	0	5	-	0.1	0.1	S-02-59	2.9321e-09	4.7638e-07	1.7763e-09	0.0615	10	0.0373	209918000	3.69
Stroeven et al. (2016)	SE Finland	shield	S-03-20	62.0191	28.7972	145	3	2.65	0.133	1	85457	2969	07KNSTD	2003	Stroe2016-63.csv	11774.8	1000	0	5	-	0.1	0.1	S-03-20	6.849e-10	3.0473e-09	1.3201e-10	0.135	0.6	0.026	1968353000	4.69
Stroeven et al. (2016)	SE Finland	shield	S-03-21	62.0191	28.7972	135	3	2.65	0.133	1	68639	2744	07KNSTD	2003	Stroe2016-64.csv	11774.8	1000	0	5	-	0.1	0.1	S-03-21	1.5256e-09	5.0804e-08	5.4344e-10	0.3	10	0.107	1968353000	4.69
Stroeven et al. (2016)	SC Finland	shield	S-03-23	62.5492	27.0167	170	1	2.65	0.133	1	68762	3471	07KNSTD	2003	Stroe2016-66.csv	11300.7	1000	0	5	-	0.1	0.1	S-03-23	1.1219e-09	4.9762e-08	4.1823e-10	0.225	10	0.084	2009567000	4.62
Stroeven et al. (2016)	EC Sweden	shield	S-03-35	63.5432	19.5692	30	4	2.65	0.133	1	35681	3010	KNSTD	2003	Stroe2016-78.csv	10351.3	1000	0	5	PD2015	0.1	0.1	S-03-35	2.2678e-10	5.2589e-11	3.3836e-11	0.0694	0.0161	0.0103	3058881000	4.4
Stroeven et al. (2016)	N Sweden	shield	S-03-54	66.0344	17.8698	570	3	2.65	0.133	1	113899	5159	KNSTD	2003	Stroe2016-85.csv	9732.77	1000	0	5	-	0.1	0.1	S-03-54	8.3345e-10	3.7158e-07	1.1712e-10	0.0224	10	0.00315	269121000	3.76
Stroeven et al. (2016)	NE Sweden	shield	S-03-91	67.2028	21.9809	487	3	2.65	0.133	1	317331	17935	KNSTD	2003	Stroe2016-94.csv	10021.4	1000	0	5	-	0.1	0.1	S-03-91	2.8064e-10	1.0248e-10	3.6011e-11	0.00729	0.00266	0.000936	259864000	3.88
Stroeven et al. (2016)	N Sweden	shield	CH-01-00	67.0349	20.0574	667	5	2.65	0.133	1	202390	10344	NIST_30200	2000	Stroe2016-100.csv	9785.91	1000	0	5	-	0.1	0.1	CH-01-00	4.5093e-10	1.3394e-10	7.3926e-11	0.00818	0.00243	0.00134	181374000	3.65
Stroeven et al. (2016)	NE Sweden	shield	CH-03-00	67.6723	23.1281	320	5	2.65	0.133	1	127840	5588	NIST_30200	2000	Stroe2016-102.csv	10245.3	1000	0	5	-	0.1	0.1	CH-03-00	4.1353e-10	9.6691e-11	4.0823e-11	0.0183	0.00429	0.00181	443395000	3.98
Stroeven et al. (2016)	NE Sweden	shield	CH-06-00	67.6987	23.0197	418	5	2.65	0.133	1	333924	12721	NIST_30200	2000	Stroe2016-104.csv	10240.4	1000	0	5	-	0.1	0.1	CH-06-00	1.6881e-10	6.9472e-11	2.2227e-11	0.00622	0.00256	0.00082	368720000	3.9
Stroeven et al. (2016)	NE Sweden	shield	CH-04-00	67.5583	23.0546	425	5	2.65	0.133	1	532581	16028	NIST_30200	2000	Stroe2016-105.csv	10200.3	1000	0	5	-	0.1	0.1	CH-04-00	1.0796e-10	7.1973e-11	1.8529e-11	0.00376	0.0025	0.000645	347854000	3.92
Stroeven et al. (2016)	SW Sweden	shield	MJ-13	58.2846	12.3431	55	1	2.65	0.133	1	118305	2839	NIST_30200	2000	Stroe2016-121.csv	14034.3	1000	0	5	PD2015	0.1	0.1	MJ-13	6.2478e-10	2.6367e-10	1.2045e-10	0.119	0.0503	0.023	1907321000	4.76
Stroeven et al. (2016)	SW Sweden	shield	MJ-14	58.2783	12.2972	55	2	2.65	0.133	1	155612	14532	NIST_30200	2000	Stroe2016-122.csv	14092.9	1000	0	5	PD2015	0.1	0.1	MJ-14	4.8479e-10	1.8829e-10	1.0991e-10	0.0925	0.0359	0.021	1907321000	4.76
Stroeven et al. (2016)	SW Sweden	shield	MJ-15	58.2783	12.2972	55	1	2.65	0.133	1	182668	4205	NIST_30200	2000	Stroe2016-123.csv	14092.9	1000	0	5	PD2015	0.1	0.1	MJ-15	4.2888e-10	1.7052e-10	9.8129e-11	0.0818	0.0325	0.0187	1907321000	4.76
Svendsen et al. (2015)	SW Norway	shield	45-11NOR-59	59.4609	5.47705	89	4	2.65	0.133	0.999	75416	2278	07KNSTD	2011	Sven2015-16.csv	16091.4	1000	0	5	-	0.1	0.1	45-11NOR-59	2.7125e-05	2.7125e-05	0	10	10	0	3687000	5
Wilson et al. (2019)	NW Ireland	shield	MH-02	55.3811	-7.37255	65	5	2.59	0.13	0.9939	96023	3633	NIST_27900	2014	Wils2019-4.csv	17598.4	1000	0	5	-	0.1	0.1	MH-02	1.0209e-09	1.2545e-08	2.1479e-10	0.15	1.84	0.0316	1469398000	4.63
Wilson et al. (2019)	NW Ireland	shield	MH-03	55.3816	-7.37716	30	3	2.65	0.133	0.9996	84333	2720	NIST_27900	2013	Wils2019-5.csv	17604.3	1000	0	5	-	0.1	0.1	MH-03	1.8766e-09	6.8055e-08	6.8209e-10	0.276	10	0.1	1469398000	4.63
Wilson et al. (2019)	NW Ireland	shield	MH-04	55.3803	-7.37458	55	2.5	2.58	0.129	0.638	68810	4717	NIST_27900	2013	Wils2019-6.csv	17595.1	1000	0	5	-	0.1	0.1	MH-04	7.8239e-10	5.9752e-09	1.5142e-10	0.115	0.878	0.0222	1469398000	4.63
Young et al. (2018)	SW Spitsbergen	shield	68-BRATT-1	77.0674	15.2118	110	2.43	2.65	0.133	1	170651	3361	07KNSTD	2013	Youn2018-19.csv	12443.4	1000	0	5	-	0.1	0.1	68-BRATT-1	1.0169e-10	7.2876e-11	3.4954e-11	0.0018	0.00129	0.000618	176703000	3.48
Young et al. (2018)	SW Spitsbergen	shield	66-BRATT-2	77.0674	15.2114	110	0.94	2.65	0.133	1	173339	3347	07KNSTD	2013	Youn2018-20.csv	12443.9	1000	0	5	-	0.1	0.1	66-BRATT-2	1.0105e-10	7.1231e-11	3.5156e-11	0.00179	0.00126	0.000621	176703000	3.48
Young et al. (2018)	SW Spitsbergen	shield	66-BRATT-3	77.0674	15.2115	109	1.26	2.65	0.133	1	163393	3007	07KNSTD	2013	Youn2018-21.csv	12443.8	1000	0	5	-	0.1	0.1	66-BRATT-3	1.128e-10	7.5254e-11	3.7592e-11	0.00199	0.00133	0.000664	176703000	3.48
Young et al. (2018)	SW Spitsbergen	shield	66-GUL-1	77.0522	15.1845	548	1.27	2.65	0.133	1	179608	3156	07KNSTD	2013	Youn2018-22.csv	12570.6	1000	0	5	-	0.1	0.1	66-GUL-1	2.236e-10	7.2154e-09	5.6881e-11	0.00395	0.127	0.00101	176703000	3.48
Young et al. (2018)	SW Spitsbergen	shield	66-GUL-2	77.0535	15.1838	580	1.78	2.65	0.133	1	109342	2034	07KNSTD	2013	Youn2018-23.csv	12563.7	1000	0	5	-	0.1	0.1	66-GUL-2	1.8905e-09	5.6592e-07	9.0259e-10	0.0334	10	0.0159	176703000	3.48
Young et al. (2018)	SW Spitsbergen	shield	67-GUL-3	77.0515	15.1852	526	1.47	2.65	0.133	1	215620	3495	07KNSTD	2013	Youn2018-24.csv	12573.9	1000	0	5	-	0.1	0.1	67-GUL-3	1.4489e-10	8.543e-11	4.5189e-11	0.00256	0.00151	0.000799	176703000	3.48
Young et al. (2018)	SW Spitsbergen	shield	67-Jahn-1	77.044	15.2406	600	2	2.65	0.133	1	131504	2262	07KNSTD	2013	Youn2018-25.csv	12548.3	1000	0	5	-	0.1	0.1	67-Jahn-1	5.7411e-10	1.4191e-07	1.1795e-10	0.0101	2.51	0.00208	176703000	3.48
Young et al. (2018)	SW Spitsbergen	shield	68-JAHN-2	77.0461	15.2449	510	2	2.65	0.133	1	231315	4600	07KNSTD	2013	Youn2018-26.csv	12530.9	1000	0	5	-	0.1	0.1	68-JAHN-2	1.1989e-10	7.6055e-11	3.955e-11	0.00212	0.00134	0.000699	176703000	3.48
Young et al. (2018)	SW Spitsbergen	shield	FAN-14-01	77.0103	15.7024	388	3	2.65	0.133	1	78935	1865	07KNSTD	2014	Youn2018-27.csv	12128.2	1000	0	5	-	0.1	0.1	FAN-14-01	1.4568e-07	1.7117e-07	9.0509e-08	8.51	10	5.29	584199000	3.51
Young et al. (2018)	SW Spitsbergen	shield	FAN-14-02	77.0145	15.7017	397	3	2.65	0.133	0.997	112784	2976	07KNSTD	2014	Youn2018-28.csv	12113.1	1000	0	5	-	0.1	0.1	FAN-14-02	1.7019e-10	1.027e-08	3.2694e-11	0.00994	0.6	0.00191	584199000	3.51
Young et al. (2018)	SW Spitsbergen	shield	FAN-14-03	77.0097	15.7015	380	3	2.65	0.133	0.999	34889	898	07KNSTD	2014	Youn2018-29.csv	12131.7	1000	0	5	-	0.1	0.1	FAN-14-03	1.7117e-07	1.7117e-07	0	10	10	0	584199000	3.51
Young et al. (2018)	SW Spitsbergen	shield	ARD-01	77.0068	15.491	61	2.89	2.65	0.133	0.9965	62610	1479	07KNSTD	2014	Youn2018-30.csv	12426.7	1000	0	5	-	0.1	0.1	ARD-01	3.0875e-08	1.7117e-07	3.003e-08	1.8	10	1.75	584199000	3.51
Young et al. (2018)	SW Spitsbergen	shield	14TORB-1	77.0265	15.2679	633	1.87	2.65	0.133	0.9773	124966	2031	07KNSTD	2014	Youn2018-31.csv	12610.2	1000	0	5	-	0.1	0.1	14TORB-1	7.5515e-10	2.748e-07	1.7027e-10	0.0133	4.86	0.00301	176703000	3.48
Young et al. (2018)	SW Spitsbergen	shield	14TORB-2	77.0263	15.2601	515	3.04	2.65	0.133	0.9781	126381	2068	07KNSTD	2014	Youn2018-32.csv	12621.2	1000	0	5	-	0.1	0.1	14TORB-2	4.6114e-10	7.4237e-08	9.0144e-11	0.00815	1.31	0.00159	176703000	3.48
Young et al. (2018)	SW Spitsbergen	shield	14TORB-3	77.0271	15.2312	252	2.45	2.65	0.133	0.9951	140213	2153	07KNSTD	2014	Youn2018-33.csv	12654.7	1000	0	5	-	0.1	0.1	14TORB-3	2.0244e-10	1.1357e-10	5.5252e-11	0.00358	0.00201	0.000976	176703000	3.48
Young et al. (2018)	SW Spitsbergen	shield	14TORB-4	77.0273	15.2343	279	1.53	2.65	0.133	0.991	203065	3313	07KNSTD	2014	Youn2018-34.csv	12649.6	1000	0	5	-	0.1	0.1	14TORB-4	1.0021e-10	6.9831e-11	3.4675e-11	0.00177	0.00123	0.000613	176703000	3.48
Young et al. (2018)	SW Spitsbergen	shield	14TORB-5	77.0276	15.2281	225	2.09	2.65	0.133	0.9936	106472	1789	07KNSTD	2014	Youn2018-35.csv	12656.2	1000	0	5	-	0.1	0.1	14TORB-5	3.6672e-10	2.9157e-08	7.8059e-11	0.00648	0.515	0.00138	176703000	3.48
