# Supplementary material for: The extreme yet transient nature of glacial erosion
Source: Nat Commun. 2022 Nov 30;13:7377. doi: 10.1038/s41467-022-35072-0 (PMC9712427; doi:10.1038/s41467-022-35072-0)
Supplement: Supplementary file 5 — Supplementary Data 2 [file 41467_2022_35072_MOESM5_ESM.zip]

Archive with 711 entries (710 files):
- ERA40.mat
- ERA40atm.m
- LR04.txt
- LSD_fix.m
- Muons.m
- Neutrons.m
- PMag_Sep12.mat
- P_mu_expage.m
- P_sp_expage.m
- Protons.m
- Reference.mat
- XSectsReedyAll.mat
- antatm.m
- csv_glacialEcalib/
- csv_glacialEcalib/Ande2018a-1.csv
- csv_glacialEcalib/Ande2018a-10.csv
- csv_glacialEcalib/Ande2018a-11.csv
- csv_glacialEcalib/Ande2018a-12.csv
- csv_glacialEcalib/Ande2018a-13.csv
- csv_glacialEcalib/Ande2018a-14.csv
- csv_glacialEcalib/Ande2018a-15.csv
- csv_glacialEcalib/Ande2018a-16.csv
- csv_glacialEcalib/Ande2018a-17.csv
- csv_glacialEcalib/Ande2018a-18.csv
- csv_glacialEcalib/Ande2018a-19.csv
- csv_glacialEcalib/Ande2018a-2.csv
- csv_glacialEcalib/Ande2018a-20.csv
- csv_glacialEcalib/Ande2018a-21.csv
- csv_glacialEcalib/Ande2018a-22.csv
- csv_glacialEcalib/Ande2018a-24.csv
- csv_glacialEcalib/Ande2018a-25.csv
- csv_glacialEcalib/Ande2018a-26.csv
- csv_glacialEcalib/Ande2018a-27.csv
- csv_glacialEcalib/Ande2018a-28.csv
- csv_glacialEcalib/Ande2018a-29.csv
- csv_glacialEcalib/Ande2018a-3.csv
- csv_glacialEcalib/Ande2018a-30.csv
- csv_glacialEcalib/Ande2018a-31.csv
- csv_glacialEcalib/Ande2018a-32.csv
- csv_glacialEcalib/Ande2018a-37.csv
- csv_glacialEcalib/Ande2018a-38.csv
- csv_glacialEcalib/Ande2018a-39.csv
- csv_glacialEcalib/Ande2018a-4.csv
- csv_glacialEcalib/Ande2018a-40.csv
- csv_glacialEcalib/Ande2018a-41.csv
- csv_glacialEcalib/Ande2018a-42.csv
- csv_glacialEcalib/Ande2018a-43.csv
- csv_glacialEcalib/Ande2018a-44.csv
- csv_glacialEcalib/Ande2018a-45.csv
- csv_glacialEcalib/Ande2018a-5.csv
- csv_glacialEcalib/Ande2018a-6.csv
- csv_glacialEcalib/Ande2018a-7.csv
- csv_glacialEcalib/Ande2018a-8.csv
- csv_glacialEcalib/Ande2018a-9.csv
- csv_glacialEcalib/Ande2018b-1.csv
- csv_glacialEcalib/Ande2018b-10.csv
- csv_glacialEcalib/Ande2018b-11.csv
- csv_glacialEcalib/Ande2018b-12.csv
- csv_glacialEcalib/Ande2018b-13.csv
- csv_glacialEcalib/Ande2018b-14.csv
- csv_glacialEcalib/Ande2018b-15.csv
- csv_glacialEcalib/Ande2018b-16.csv
- csv_glacialEcalib/Ande2018b-17.csv
- csv_glacialEcalib/Ande2018b-18.csv
- csv_glacialEcalib/Ande2018b-19.csv
- csv_glacialEcalib/Ande2018b-2.csv
- csv_glacialEcalib/Ande2018b-21.csv
- csv_glacialEcalib/Ande2018b-22.csv
- csv_glacialEcalib/Ande2018b-23.csv
- csv_glacialEcalib/Ande2018b-24.csv
- csv_glacialEcalib/Ande2018b-27.csv
- csv_glacialEcalib/Ande2018b-28.csv
- csv_glacialEcalib/Ande2018b-29.csv
- csv_glacialEcalib/Ande2018b-3.csv
- csv_glacialEcalib/Ande2018b-30.csv
- csv_glacialEcalib/Ande2018b-31.csv
- csv_glacialEcalib/Ande2018b-32.csv
- csv_glacialEcalib/Ande2018b-33.csv
- csv_glacialEcalib/Ande2018b-35.csv
- csv_glacialEcalib/Ande2018b-36.csv
- csv_glacialEcalib/Ande2018b-37.csv
- csv_glacialEcalib/Ande2018b-38.csv
- csv_glacialEcalib/Ande2018b-4.csv
- csv_glacialEcalib/Ande2018b-41.csv
- csv_glacialEcalib/Ande2018b-42.csv
- csv_glacialEcalib/Ande2018b-43.csv
- csv_glacialEcalib/Ande2018b-45.csv
- csv_glacialEcalib/Ande2018b-46.csv
- csv_glacialEcalib/Ande2018b-47.csv
- csv_glacialEcalib/Ande2018b-48.csv
- csv_glacialEcalib/Ande2018b-49.csv
- csv_glacialEcalib/Ande2018b-5.csv
- csv_glacialEcalib/Ande2018b-50.csv
- csv_glacialEcalib/Ande2018b-51.csv
- csv_glacialEcalib/Ande2018b-54.csv
- csv_glacialEcalib/Ande2018b-55.csv
- csv_glacialEcalib/Ande2018b-56.csv
- csv_glacialEcalib/Ande2018b-57.csv
- csv_glacialEcalib/Ande2018b-58.csv
- csv_glacialEcalib/Ande2018b-59.csv
- csv_glacialEcalib/Ande2018b-6.csv
- csv_glacialEcalib/Ande2018b-60.csv
- csv_glacialEcalib/Ande2018b-61.csv
- csv_glacialEcalib/Ande2018b-62.csv
- csv_glacialEcalib/Ande2018b-63.csv
- csv_glacialEcalib/Ande2018b-64.csv
- csv_glacialEcalib/Ande2018b-65.csv
- csv_glacialEcalib/Ande2018b-66.csv
- csv_glacialEcalib/Ande2018b-67.csv
- csv_glacialEcalib/Ande2018b-68.csv
- csv_glacialEcalib/Ande2018b-69.csv
- csv_glacialEcalib/Ande2018b-7.csv
- csv_glacialEcalib/Ande2018b-8.csv
- csv_glacialEcalib/Ande2018b-9.csv
- csv_glacialEcalib/Anja2014-1.csv
- csv_glacialEcalib/Anja2014-12.csv
- csv_glacialEcalib/Anja2014-13.csv
- csv_glacialEcalib/Anja2014-19.csv
- csv_glacialEcalib/Anja2014-2.csv
- csv_glacialEcalib/Anja2014-3.csv
- csv_glacialEcalib/Anja2014-4.csv
- csv_glacialEcalib/Anja2014-5.csv
- csv_glacialEcalib/Anja2014-8.csv
- csv_glacialEcalib/Anja2014-9.csv
- csv_glacialEcalib/BalSto2015-5.csv
- csv_glacialEcalib/BalSto2015-6.csv
- csv_glacialEcalib/Ball2006-1.csv
- csv_glacialEcalib/Ball2006-2.csv
- csv_glacialEcalib/Ball2006-3.csv
- csv_glacialEcalib/Ball2006-4.csv
- csv_glacialEcalib/Ball2006-5.csv
- csv_glacialEcalib/Ball2006-6.csv
- csv_glacialEcalib/Ball2006-7.csv
- csv_glacialEcalib/Ball2007-4.csv
- csv_glacialEcalib/Ball2008-1.csv
- csv_glacialEcalib/Ball2008-10.csv
- csv_glacialEcalib/Ball2008-11.csv
- csv_glacialEcalib/Ball2008-2.csv
- csv_glacialEcalib/Ball2008-3.csv
- csv_glacialEcalib/Ball2008-4.csv
- csv_glacialEcalib/Ball2008-5.csv
- csv_glacialEcalib/Ball2008-6.csv
- csv_glacialEcalib/Ball2008-7.csv
- csv_glacialEcalib/Ball2008-8.csv
- csv_glacialEcalib/Ball2008-9.csv
- csv_glacialEcalib/Ball2009-15.csv
- csv_glacialEcalib/Ball2009-16.csv
- csv_glacialEcalib/Ball2009-17.csv
- csv_glacialEcalib/Ball2009-18.csv
- csv_glacialEcalib/Ball2009-19.csv
- csv_glacialEcalib/Ball2011-1.csv
- csv_glacialEcalib/Ball2011-2.csv
- csv_glacialEcalib/Ball2011-3.csv
- csv_glacialEcalib/Ball2011-4.csv
- csv_glacialEcalib/Borc2016-1.csv
- csv_glacialEcalib/Borc2016-2.csv
- csv_glacialEcalib/BriHor2018-21.csv
- csv_glacialEcalib/Brin2014b-10.csv
- csv_glacialEcalib/Brin2014b-11.csv
- csv_glacialEcalib/Brin2014b-13.csv
- csv_glacialEcalib/Brin2014b-14.csv
- csv_glacialEcalib/Brin2014b-20.csv
- csv_glacialEcalib/Brin2014b-23.csv
- csv_glacialEcalib/Brin2014b-3.csv
- csv_glacialEcalib/Brin2014b-32.csv
- csv_glacialEcalib/Brin2014b-7.csv
- csv_glacialEcalib/Brin2014b-8.csv
- csv_glacialEcalib/Brin2014b-9.csv
- csv_glacialEcalib/Broo1996-1.csv
- csv_glacialEcalib/Broo1996-2.csv
- csv_glacialEcalib/Broo1996-3.csv
- csv_glacialEcalib/Broo1996-4.csv
- csv_glacialEcalib/Böhm2019-1.csv
- csv_glacialEcalib/Chiv2018-1.csv
- csv_glacialEcalib/Chiv2018-2.csv
- csv_glacialEcalib/Darm2008-1.csv
- csv_glacialEcalib/Darm2008-2.csv
- csv_glacialEcalib/Fabe2002-12.csv
- csv_glacialEcalib/Fabe2002-2.csv
- csv_glacialEcalib/Fabe2002-3.csv
- csv_glacialEcalib/Fabe2002-4.csv
- csv_glacialEcalib/Fabe2002-5.csv
- csv_glacialEcalib/Fabe2002-6.csv
- csv_glacialEcalib/Fabe2002-8.csv
- csv_glacialEcalib/Fabe2002-9.csv
- csv_glacialEcalib/Fame2018-10.csv
- csv_glacialEcalib/Fame2018-11.csv
- csv_glacialEcalib/Fame2018-12.csv
- csv_glacialEcalib/Fame2018-13.csv
- csv_glacialEcalib/Fame2018-14.csv
- csv_glacialEcalib/Fame2018-15.csv
- csv_glacialEcalib/Fame2018-16.csv
- csv_glacialEcalib/Fame2018-17.csv
- csv_glacialEcalib/Fame2018-18.csv
- csv_glacialEcalib/Fame2018-19.csv
- csv_glacialEcalib/Fame2018-20.csv
- csv_glacialEcalib/Fame2018-21.csv
- csv_glacialEcalib/Fame2018-22.csv
- csv_glacialEcalib/Fame2018-23.csv
- csv_glacialEcalib/Fame2018-24.csv
- csv_glacialEcalib/Fame2018-25.csv
- csv_glacialEcalib/Fame2018-26.csv
- csv_glacialEcalib/Fame2018-27.csv
- csv_glacialEcalib/Fame2018-28.csv
- csv_glacialEcalib/Fame2018-4.csv
- csv_glacialEcalib/Fame2018-5.csv
- csv_glacialEcalib/Fame2018-6.csv
- csv_glacialEcalib/Fame2018-7.csv
- csv_glacialEcalib/Fame2018-8.csv
- csv_glacialEcalib/Fame2018-9.csv
- csv_glacialEcalib/Fjel2006-1.csv
- csv_glacialEcalib/Fjel2006-10.csv
- csv_glacialEcalib/Fjel2006-2.csv
- csv_glacialEcalib/Fjel2006-3.csv
- csv_glacialEcalib/Fjel2006-4.csv
- csv_glacialEcalib/Fjel2006-5.csv
- csv_glacialEcalib/Fjel2006-6.csv
- csv_glacialEcalib/Fjel2006-7.csv
- csv_glacialEcalib/Fjel2006-8.csv
- csv_glacialEcalib/Gheo2012-15.csv
- csv_glacialEcalib/Gheo2012-16.csv
- csv_glacialEcalib/Gjer2013-13.csv
- csv_glacialEcalib/Gjer2013-17.csv
- csv_glacialEcalib/Gjer2013-28.csv
- csv_glacialEcalib/Gjer2013-29.csv
- csv_glacialEcalib/Gjer2013-30.csv
- csv_glacialEcalib/Gjer2013-31.csv
- csv_glacialEcalib/Gjer2013-32.csv
- csv_glacialEcalib/Gjer2013-33.csv
- csv_glacialEcalib/Gjer2013-34.csv
- csv_glacialEcalib/Gjer2013-35.csv
- csv_glacialEcalib/Gjer2013-36.csv
- csv_glacialEcalib/Gjer2013-37.csv
- csv_glacialEcalib/Gjer2013-38.csv
- csv_glacialEcalib/Gjer2013-39.csv
- csv_glacialEcalib/Gjer2013-40.csv
- csv_glacialEcalib/Gjer2013-41.csv
- csv_glacialEcalib/Gjer2013-42.csv
- csv_glacialEcalib/Gjer2013-43.csv
- csv_glacialEcalib/Gjer2013-44.csv
- csv_glacialEcalib/Gjer2013-45.csv
- csv_glacialEcalib/Gjer2013-46.csv
- csv_glacialEcalib/Gjer2013-47.csv
- csv_glacialEcalib/Gjer2013-48.csv
- csv_glacialEcalib/Gjer2013-49.csv
- csv_glacialEcalib/Gjer2013-50.csv
- csv_glacialEcalib/Glas2012b-1.csv
- csv_glacialEcalib/Glas2012b-2.csv
- csv_glacialEcalib/Glas2012b-3.csv
- csv_glacialEcalib/Glas2012b-4.csv
- csv_glacialEcalib/Glas2012b-5.csv
- csv_glacialEcalib/Glas2012b-6.csv
- csv_glacialEcalib/Glas2012b-7.csv
- csv_glacialEcalib/Glas2012b-8.csv
- csv_glacialEcalib/Glas2018-7.csv
- csv_glacialEcalib/Goeh2008-11.csv
- csv_glacialEcalib/Goeh2008-12.csv
- csv_glacialEcalib/Goeh2008-13.csv
- csv_glacialEcalib/Goeh2008-14.csv
- csv_glacialEcalib/Goeh2008-17.csv
- csv_glacialEcalib/Goeh2008-18.csv
- csv_glacialEcalib/Goeh2008-19.csv
- csv_glacialEcalib/Goeh2008-20.csv
- csv_glacialEcalib/Goeh2008-21.csv
- csv_glacialEcalib/Goeh2008-22.csv
- csv_glacialEcalib/Goeh2008-23.csv
- csv_glacialEcalib/Goeh2008-28.csv
- csv_glacialEcalib/Goeh2008-29.csv
- csv_glacialEcalib/Goeh2008-30.csv
- csv_glacialEcalib/Goeh2008-31.csv
- csv_glacialEcalib/Goeh2008-32.csv
- csv_glacialEcalib/Goeh2008-33.csv
- csv_glacialEcalib/Goeh2008-34.csv
- csv_glacialEcalib/Goeh2008-35.csv
- csv_glacialEcalib/Goeh2008-37.csv
- csv_glacialEcalib/Goeh2008-38.csv
- csv_glacialEcalib/Goeh2008-39.csv
- csv_glacialEcalib/Goeh2008-40.csv
- csv_glacialEcalib/Goeh2008-41.csv
- csv_glacialEcalib/Goeh2008-42.csv
- csv_glacialEcalib/Goeh2008-43.csv
- csv_glacialEcalib/Goeh2008-46.csv
- csv_glacialEcalib/Goeh2008-47.csv
- csv_glacialEcalib/Goeh2008-48.csv
- csv_glacialEcalib/Goeh2008-49.csv
- csv_glacialEcalib/Goeh2008-50.csv
- csv_glacialEcalib/Goeh2008-51.csv
- csv_glacialEcalib/Goll2007-3.csv
- csv_glacialEcalib/Good2014-1.csv
- csv_glacialEcalib/Good2014-2.csv
- csv_glacialEcalib/Gra2016-22.csv
- csv_glacialEcalib/Gra2016-25.csv
- csv_glacialEcalib/Hall2016-3.csv
- csv_glacialEcalib/Hall2016-4.csv
- csv_glacialEcalib/Harb2006-2.csv
- csv_glacialEcalib/Harb2006-4.csv
- csv_glacialEcalib/Harb2006-5.csv
- csv_glacialEcalib/Horm2011-14.csv
- csv_glacialEcalib/Horm2011-15.csv
- csv_glacialEcalib/Horm2011-16.csv
[truncated: 411 more entries]
