# Supplementary material for: The extreme yet transient nature of glacial erosion
Source: Nat Commun. 2022 Nov 30;13:7377. doi: 10.1038/s41467-022-35072-0 (PMC9712427; doi:10.1038/s41467-022-35072-0)
Supplement: Supplementary file 5 — Supplementary Data 2 [file 41467_2022_35072_MOESM5_ESM.zip › ERA40atm.m]

function out = ERA40atm(site_lat,site_lon,site_elv)

% Looks up mean sea level pressure and mean 1000 mb temp from ERA-40 reanalysis and calculates site
% atmospheric pressures using these as inputs to the standard atmosphere equation. 
%
% Syntax: pressure = ERA40(site_lat,site_lon,site_elv);
% 
% Requires:
%     site_lat: latitude (DD). Southern hemisphere is negative.
%     site_lon: longitude (DD). Western hemisphere is negative.
%         Tries to deal with 0-360 longitudes gracefully.
%     site_elv: elevation (m).
%
% Returns site pressure in hPa.
%
% Vectorized. Send vectors of equal length.
%
% Note: this must load the data file ERA40.mat whenever called. 
% Repeated calls to this function will be slow for this reason. 
%
% Also: This function is OK but not great for Antarctica.
%
% Remember: it is always better to estimate the average pressure at your site using a
% pressure-altitude relation obtained from nearby station data.
%

% Written by Greg Balco -- UW Cosmogenic Nuclide Lab
% balcs@u.washington.edu
% October, 2007
% Part of the CRONUS-Earth online calculators: 
%     http://hess.ess.washington.edu/math
%
% Copyright 2001-2007, University of Washington
% All rights reserved
% Developed in part with funding from the National Science Foundation.
% 
% Modified by Nat Lifton -- Purdue University to use ERA-40 instead of NCEP
% March 2011

% This program is free software; you can redistribute it and/or modify it under the terms of the GNU
% General Public License, version 3, as published by the Free Software Foundation (www.fsf.org).


% correct negative longitudes

sz = find(site_lon < 0);
site_lon(sz) = site_lon(sz) + 360;

% data load

load ERA40;

% Interpolate sea level pressure and 1000-mb temperature from global reanalysis data grids. 

% site_T in K, site_P in hPa

site_slp = interp2(ERA40lon,ERA40lat,meanP,site_lon,site_lat);
site_T = interp2(ERA40lon,ERA40lat,meanT,site_lon,site_lat);

% site_slp = 1013.25;
% site_T = 288.15;
% 
% site_T_degK = site_T + 273.15;

% More parameters

gmr = -0.03417; % Assorted constants
% dtdz = 0.0065; % Lapse rate from standard atmosphere

% Lifton Lapse Rate Fit to COSPAR CIRA-86 <10 km altitude

lr = [-6.1517E-03 -3.1831E-06 -1.5014E-07 1.8097E-09 1.1791E-10 -6.5359E-14 -9.5209E-15];

dtdz = lr(1) + lr(2).*site_lat + lr(3).*site_lat.^2 + lr(4).*site_lat.^3 + lr(5).*site_lat.^4 + ...
    lr(6).* site_lat.^5 + lr(7).*site_lat.^6;
dtdz = -dtdz;

% Variable lapse rate experiments -- attempts to make lapse rate a  physically reasonable function
% of temperature. No guarantees on the correctness of this part. 
%
% Not used in final version. Probably more physically correct but has a very limited effect on the
% overall results. Code retained here as comments for those who are interested. If you are an
% atmospheric scientist, feel free to suggest a better way to do this. 
% 
% Temp assumed for lapse rate is 15 degrees less than real temp. Chosen because in stdatm, std T is
% 15 and LR is MALR for 0 deg C. Not sure why this is the case. Ask an atmospheric scientist. 
%
%Tlr = site_T_degK - 15;
%
% Calculate the saturation vapor pressure
%
%esat = 10.*0.6112.*exp(17.67.*(Tlr-273.15)./((Tlr-273.15)+243.5));
%
% Calculate the mixing ratio and thence the lapse rate
%
%rv = 0.622.*esat./(1013.25-esat);
%Lv = 2.501e6; R = 287; E = 0.62; g = 9.8066; cpd = 1005.7;
%dtdz = g.*(1+(Lv*rv./R./Tlr))./(cpd + (Lv.^2.*rv.*E./R./(Tlr.^2)));

% Calculate site pressure using the site-specific SLP and T1000 with the std atmosphere equation.

out = site_slp .* exp( (gmr./dtdz) .* ( log(site_T) - log(site_T - (site_elv.*dtdz)) ) );
