# Supplementary material for: The extreme yet transient nature of glacial erosion
Source: Nat Commun. 2022 Nov 30;13:7377. doi: 10.1038/s41467-022-35072-0 (PMC9712427; doi:10.1038/s41467-022-35072-0)
Supplement: Supplementary file 5 — Supplementary Data 2 [file 41467_2022_35072_MOESM5_ESM.zip › csv_glacialEcalib/Ande2018a-1.csv]

Year	Q	IceH
0	0	0
50	0	0
100	0	0
150	0	0
200	0	0
250	0	0
300	0	0
350	0	0
400	0	0
450	0	0
500	0	0
550	0	0
600	0	0
650	0	0
700	0	0
750	0	0
800	0	0
850	0	0
900	0	0
950	0	0
1000	0	0
1050	0	0
1100	0	0
1150	0	0
1200	0	0
1250	0	0
1300	0	0
1350	0	0
1400	0	0
1450	0	0
1500	0	0
1550	0	0
1600	0	0
1650	0	0
1700	0	0
1750	0	0
1800	0	0
1850	0	0
1900	0	0
1950	0	0
2000	0	0
2050	0	0
2100	0	0
2150	0	0
2200	0	0
2250	0	0
2300	0	0
2350	0	0
2400	0	0
2450	0	0
2500	0	0
2550	0	0
2600	0	0
2650	0	0
2700	0	0
2750	0	0
2800	0	0
2850	0	0
2900	0	0
2950	0	0
3000	0	0
3050	0	0
3100	0	0
3150	0	0
3200	0	0
3250	0	0
3300	0	0
3350	0	0
3400	0	0
3450	0	0
3500	0	0
3550	0	0
3600	0	0
3650	0	0
3700	0	0
3750	0	0
3800	0	0
3850	0	0
3900	0	0
3950	0	0
4000	0	0
4050	0	0
4100	0	0
4150	0	0
4200	0	0
4250	0	0
4300	0	0
4350	0	0
4400	0	0
4450	0	0
4500	0	0
4550	0	0
4600	0	0
4650	0	0
4700	0	0
4750	0	0
4800	0	0
4850	0	0
4900	0	0
4950	0	0
5000	0	0
5050	0	0
5100	0	0
5150	0	0
5200	0	0
5250	0	0
5300	0	0
5350	0	0
5400	0	0
5450	0	0
5500	0	0
5550	0	0
5600	0	0
5650	0	0
5700	0	0
5750	0	0
5800	0	0
5850	0	0
5900	0	0
5950	0	0
6000	0	0
6050	0	0
6100	0	0
6150	0	0
6200	0	0
6250	0	0
6300	0	0
6350	0	0
6400	0	0
6450	0	0
6500	0	0
6550	0	0
6600	0	0
6650	0	0
6700	0	0
6750	0	0
6800	0	0
6850	0	0
6900	0	0
6950	0	0
7000	0	0
7050	0	0
7100	0	0
7150	0	0
7200	0	0
7250	0	0
7300	0	0
7350	0	0
7400	0	0
7450	0	0
7500	0	0
7550	0	0
7600	0	0
7650	0	0
7700	0	0
7750	0	0
7800	0	0
7850	0	0
7900	0	0
7950	0	0
8000	0	0
8050	0	0
8100	0	0
8150	0	0
8200	0	0
8250	0	0
8300	0	0
8350	0	0
8400	0	0
8450	0	0
8500	0	0
8550	0	0
8600	0	0
8650	0	0
8700	0	0
8750	0	0
8800	0	0
8850	0	0
8900	0	0
8950	0	0
9000	0	0
9050	0	0
9100	0	0
9150	0	0
9200	0	0
9250	0	0
9300	0	0
9350	0	0
9400	0	0
9450	0	0
9500	0	0
9550	0	0
9600	0	0
9650	0	0
9700	8538.0	259.014
9750	1028.97	239.783
9800	1534.98	261.926
9850	1728.36	271.936
9900	1400.63	266.203
9950	2677.53	252.525
10000	609.793	211.553
10050	490.525	215.25
10100	506.695	220.834
10150	445.235	250.519
10200	579.656	299.567
10250	818.551	344.172
10300	990.245	387.73
10350	930.267	424.262
10400	829.324	453.331
10450	758.928	484.551
10500	664.374	514.554
10550	621.452	534.022
10600	584.232	555.077
10650	520.033	570.944
10700	493.011	582.04
10750	435.545	589.614
10800	398.417	592.111
10850	406.4	591.158
10900	426.501	591.914
10950	443.47	594.954
11000	440.634	598.874
11050	413.574	601.996
11100	440.456	602.592
11150	485.198	606.782
11200	456.594	611.376
11250	398.815	610.135
11300	345.83	603.179
11350	347.335	593.121
11400	404.903	585.501
11450	532.169	587.603
11500	625.846	604.641
11550	667.925	625.383
11600	687.013	630.446
11650	781.038	632.225
11700	912.981	639.62
11750	952.029	646.772
11800	971.299	645.965
11850	1122.75	646.394
11900	1283.48	655.6
11950	1253.54	662.688
12000	1217.51	660.647
12050	1307.26	660.979
12100	1456.74	668.263
12150	1581.34	679.779
12200	1701.0	688.409
12250	2010.68	699.046
12300	2781.04	716.025
12350	2245.21	714.13
12400	1962.68	712.548
12450	1699.98	708.252
12500	1433.4	702.04
12550	1234.64	693.854
12600	1147.79	684.863
12650	1109.98	678.56
12700	1182.6	676.289
12750	1571.48	681.368
12800	1487.07	686.621
12850	1284.11	688.542
12900	1095.32	687.706
12950	879.767	684.974
13000	741.016	677.95
13050	678.649	669.725
13100	632.14	662.294
13150	608.256	656.598
13200	594.982	651.903
13250	642.224	649.705
13300	627.718	650.589
13350	755.376	653.417
13400	792.921	659.279
13450	752.1	663.874
13500	641.134	663.94
13550	637.945	659.218
13600	683.515	655.622
13650	655.038	655.622
13700	632.228	654.914
13750	693.632	653.929
13800	688.592	656.85
13850	588.445	660.855
13900	469.66	658.567
13950	406.032	649.89
14000	411.093	639.65
14050	431.376	631.637
14100	422.975	626.518
14150	432.136	621.456
14200	451.164	617.014
14250	470.065	613.313
14300	498.247	609.973
14350	505.017	606.419
14400	581.391	601.303
14450	741.149	598.164
14500	1170.99	608.044
14550	1689.53	640.254
14600	1612.41	657.092
14650	1294.82	671.674
14700	1217.85	670.385
14750	1188.09	668.483
14800	1177.16	669.437
14850	1276.48	671.679
14900	1269.43	677.531
14950	1299.82	680.304
15000	1379.77	681.196
15050	1475.21	683.058
15100	1596.77	686.729
15150	1721.47	690.302
15200	2269.42	693.416
15250	4085.72	708.066
15300	3260.07	732.974
15350	2920.31	728.933
15400	2430.15	723.663
15450	2011.89	715.841
15500	1711.0	707.088
15550	1388.26	699.678
15600	1194.58	691.837
15650	1306.78	685.623
15700	1459.0	685.695
15750	1571.42	690.85
15800	1746.0	696.419
15850	2097.42	704.878
15900	2348.61	718.173
15950	2664.2	722.986
16000	2881.3	720.983
16050	2807.73	717.195
16100	2527.43	711.878
16150	2123.32	705.35
16200	1758.3	696.446
16250	1436.59	687.011
16300	1159.68	677.462
16350	909.283	667.886
16400	816.11	656.718
16450	1146.83	653.389
16500	2345.56	660.891
16550	2815.64	707.986
16600	2445.86	706.322
16650	2109.41	701.395
16700	1970.37	693.824
16750	1863.49	688.398
16800	1720.72	685.981
16850	1562.54	685.045
16900	1453.72	683.904
16950	1404.92	682.461
17000	1199.14	680.757
17050	1028.25	674.317
17100	1013.25	666.481
17150	1026.51	662.686
17200	928.672	663.387
17250	848.741	661.443
17300	820.788	659.278
17350	648.329	659.129
17400	451.338	653.554
17450	447.675	645.167
17500	461.149	645.167
17550	468.989	645.483
17600	476.478	645.477
17650	552.645	644.834
17700	602.577	650.201
17750	610.234	658.46
17800	626.939	662.978
17850	661.845	663.5
17900	681.356	661.174
17950	718.824	656.514
18000	815.021	652.236
18050	847.805	652.208
18100	881.318	653.041
18150	938.844	653.98
18200	911.138	657.304
18250	950.729	655.723
18300	1082.08	654.289
18350	1133.84	658.36
18400	1182.15	661.807
18450	1225.38	665.619
18500	1246.44	669.216
18550	1291.57	672.239
18600	1270.09	675.532
18650	1302.52	674.836
18700	1441.11	673.387
18750	1518.22	675.123
18800	1411.67	677.108
18850	1486.49	672.866
18900	1554.11	669.156
18950	1538.7	666.077
19000	1610.87	661.372
19050	1707.63	659.569
19100	1744.06	661.395
19150	1564.05	664.271
19200	1642.03	659.235
19250	1939.99	655.416
19300	1828.24	662.561
19350	1783.17	665.831
19400	1799.72	665.831
19450	1748.76	665.828
19500	1799.39	663.762
19550	1913.47	662.415
19600	1942.69	663.098
19650	1970.35	665.672
19700	1951.74	670.36
19750	1792.25	675.706
19800	1716.99	676.149
19850	1816.28	673.389
19900	1878.55	673.302
19950	1665.61	674.8
20000	1719.75	666.975
20050	2052.85	658.454
20100	2165.6	658.686
20150	2086.34	663.862
20200	2081.96	665.614
20250	2067.02	667.951
20300	2050.55	670.242
20350	2078.12	672.303
20400	1798.48	677.973
20450	1767.82	675.82
20500	1909.11	671.498
20550	2014.49	670.288
20600	2043.69	670.873
20650	1848.64	673.675
20700	1940.58	670.068
20750	2084.76	668.053
20800	1997.05	669.99
20850	2056.01	669.545
20900	2007.83	669.672
20950	2017.21	667.845
21000	2284.18	664.814
21050	2320.65	669.44
21100	2195.5	676.771
21150	2029.84	680.941
21200	2012.86	680.714
21250	2031.49	678.449
21300	2081.08	675.442
21350	2315.9	672.437
21400	2251.6	673.876
21450	2210.91	672.615
21500	2323.15	669.266
21550	2409.48	667.528
21600	2602.19	667.246
21650	2638.22	671.263
21700	2637.93	676.919
21750	2548.95	681.376
21800	2589.26	683.339
21850	2764.1	684.871
21900	2721.15	689.232
21950	2745.04	690.833
22000	2882.99	691.974
22050	2660.4	694.373
22100	2804.13	689.506
22150	3214.22	685.869
22200	3113.21	691.501
22250	3040.81	693.398
22300	3373.74	692.423
22350	3477.34	697.122
22400	3434.6	703.422
22450	3381.44	706.328
22500	3288.57	705.526
22550	3340.77	700.426
22600	3517.68	695.38
22650	3729.79	693.109
22700	3770.92	695.356
22750	3290.52	704.969
22800	3346.16	704.554
22850	3409.42	706.849
22900	3223.11	712.975
22950	3208.02	714.167
23000	3171.42	715.027
23050	3096.98	715.07
23100	3203.65	714.849
23150	3233.82	715.197
23200	3041.9	717.301
23250	3049.68	715.386
23300	3082.86	712.45
23350	3248.0	709.956
23400	3339.46	710.311
23450	3209.51	714.825
23500	3206.54	717.446
23550	3183.56	718.678
23600	3035.05	719.523
23650	2987.62	716.61
23700	3166.06	712.273
23750	3189.31	712.273
23800	3020.79	713.144
23850	3007.98	712.399
23900	3017.73	710.826
23950	3176.71	709.949
24000	3197.99	713.234
24050	3014.8	717.756
24100	3094.6	717.837
24150	3223.85	719.906
24200	3086.34	723.116
24250	3076.14	723.096
24300	3000.17	721.256
24350	3057.89	716.432
24400	3272.8	713.922
24450	3226.56	718.085
24500	3042.48	721.292
24550	3040.0	719.789
24600	3212.49	718.277
24650	3162.01	721.201
24700	3131.68	722.665
24750	3294.05	723.103
24800	3282.63	727.231
24850	3091.97	729.92
24900	3321.71	727.268
24950	3560.79	728.058
25000	3622.93	735.62
25050	3635.65	742.238
25100	3587.8	744.528
25150	3573.12	741.775
25200	3464.31	736.781
25250	3096.48	731.546
25300	2687.51	724.166
25350	2427.22	714.717
25400	2156.56	706.266
25450	1909.15	700.848
25500	2095.07	697.786
25550	2440.49	699.331
25600	3155.4	709.644
25650	4731.6	727.893
25700	3671.54	732.966
25750	3501.87	730.01
25800	3531.24	728.101
25850	3608.64	728.981
25900	3819.29	734.734
25950	3932.04	744.127
26000	3883.11	751.215
26050	3887.69	749.81
26100	3988.63	744.738
26150	4000.7	740.719
26200	3885.99	737.758
26250	3557.28	734.028
26300	3179.03	727.713
26350	2983.44	719.255
26400	2787.83	711.11
26450	2779.67	703.747
26500	4736.78	704.741
26550	3231.82	720.758
26600	3211.99	716.897
26650	5252.34	717.444
26700	4466.29	739.476
26750	4254.78	739.916
26800	4114.58	739.234
26850	4010.73	736.57
26900	3732.78	733.975
26950	3287.25	729.762
27000	2938.98	721.816
27050	2712.4	711.209
27100	2488.16	699.49
27150	2390.86	687.43
27200	2440.94	676.752
27250	2540.07	670.031
27300	2758.8	667.574
27350	3279.02	671.72
27400	2949.97	690.267
27450	2562.65	715.06
27500	2708.47	721.414
27550	2982.56	727.878
27600	3142.56	735.635
27650	3462.24	740.339
27700	3749.13	743.439
27750	4029.79	745.691
27800	4241.72	746.618
27850	4194.92	746.421
27900	4086.17	743.325
27950	3849.39	739.202
28000	3565.35	733.661
28050	3350.19	726.338
28100	3003.97	719.036
28150	2771.8	709.234
28200	2545.68	697.374
28250	2542.38	685.393
28300	2637.53	675.807
28350	2432.09	671.287
28400	2208.11	666.223
28450	2309.27	660.255
28500	2497.87	661.18
28550	2366.01	676.194
28600	2208.07	692.406
28650	2111.68	700.198
28700	2052.52	701.296
28750	2044.28	701.294
28800	2091.27	699.579
28850	2166.7	699.116
28900	2101.9	699.72
28950	2168.11	697.631
29000	2370.76	698.176
29050	2629.54	705.611
29100	2923.26	718.344
29150	2323.68	718.604
29200	2050.43	712.327
29250	2041.29	710.105
29300	2064.31	707.659
29350	2078.58	705.748
29400	2198.63	703.354
29450	2200.92	703.354
29500	2187.77	704.727
29550	2221.29	704.677
29600	2343.94	705.835
29650	2392.16	711.068
29700	2391.8	714.76
29750	2397.83	716.414
29800	2482.5	717.126
29850	2632.26	717.994
29900	2604.93	720.687
29950	2743.79	720.227
30000	2889.73	720.229
30050	2793.83	721.371
30100	2768.12	717.569
30150	2771.94	711.818
30200	2593.83	707.202
30250	2558.06	701.119
30300	2696.79	698.21
30350	2710.39	702.182
30400	2656.14	708.105
30450	2704.81	710.087
30500	2856.59	713.058
30550	2861.19	718.814
30600	2899.76	721.301
30650	2998.38	721.387
30700	3134.91	722.638
30750	3227.56	724.427
30800	3474.63	726.82
30850	3568.79	731.947
30900	3650.69	735.32
30950	3860.79	735.578
31000	4076.41	737.979
31050	4090.81	741.673
31100	4240.36	742.399
31150	4501.94	743.533
31200	4550.27	747.429
31250	4516.57	748.464
31300	4496.59	747.166
31350	4346.32	745.081
31400	4278.7	741.388
31450	4099.75	738.274
31500	3840.91	735.046
31550	3495.05	730.486
31600	3174.22	724.292
31650	2891.82	716.569
31700	2602.42	707.895
31750	2297.04	698.225
31800	2158.02	686.825
31850	2184.22	676.887
31900	2483.51	672.321
31950	3479.03	678.538
32000	3016.61	683.002
32050	2971.97	680.381
32100	3084.13	679.048
32150	3179.82	679.914
32200	4024.46	685.849
32250	3856.11	703.535
32300	3598.81	725.544
32350	3644.22	733.826
32400	3861.91	738.534
32450	4023.38	742.416
32500	4227.72	744.534
32550	4335.65	746.406
32600	4188.83	747.378
32650	3854.38	744.499
32700	3672.06	738.463
32750	3628.96	732.471
32800	3423.7	728.461
32850	3091.92	724.264
32900	2756.22	717.935
32950	2433.84	709.542
33000	2128.59	700.101
33050	1756.45	689.773
33100	1423.48	677.473
33150	1209.25	661.879
33200	1230.42	646.914
33250	1309.6	636.883
33300	1413.78	634.073
33350	1827.25	637.676
33400	1706.03	644.183
33450	1621.86	638.036
33500	1806.73	634.644
33550	1971.55	642.065
33600	2026.54	657.778
33650	2057.18	667.576
33700	2107.31	674.119
33750	2132.9	678.42
33800	2072.41	680.85
33850	2186.69	680.591
33900	2315.54	682.386
33950	2375.82	686.893
34000	2512.23	691.222
34050	2679.44	697.195
34100	2825.26	705.145
34150	2935.49	710.385
34200	3118.17	712.199
34250	3189.57	713.016
34300	3032.56	712.826
34350	2690.4	709.386
34400	2439.99	702.37
34450	2302.28	692.804
34500	2140.61	683.606
34550	2038.23	673.943
34600	1965.46	666.007
34650	1670.86	661.161
34700	1362.86	655.021
34750	1080.0	647.258
34800	938.066	637.804
34850	1175.96	634.905
34900	2261.31	646.35
34950	1668.3	648.196
35000	1467.47	642.38
35050	1362.45	635.328
35100	1284.58	629.939
35150	1303.53	626.645
35200	1481.92	627.833
35250	1544.1	628.982
35300	1686.46	625.318
35350	1942.94	632.368
35400	2042.35	656.09
35450	1936.76	670.209
35500	1888.89	670.379
35550	1888.8	669.814
35600	2059.52	670.86
35650	2714.83	681.175
35700	2244.49	704.198
35750	1842.26	697.301
35800	1582.84	688.335
35850	1661.57	681.847
35900	1738.76	680.979
35950	1693.65	685.741
36000	1662.17	687.192
36050	1671.82	688.357
36100	1719.98	690.679
36150	1801.42	695.06
36200	1812.73	698.601
36250	1706.51	696.506
36300	1576.9	691.866
36350	1300.72	687.979
36400	1036.79	682.007
36450	857.336	674.643
36500	647.355	667.8
36550	538.156	658.287
36600	567.811	650.85
36650	582.813	649.576
36700	549.424	651.1
36750	521.06	650.764
36800	506.586	648.443
36850	435.276	645.805
36900	336.076	639.378
36950	280.544	626.759
37000	248.446	610.363
37050	244.514	591.613
37100	285.061	573.037
37150	329.245	557.286
37200	363.207	539.623
37250	449.319	518.676
37300	816.021	497.198
37350	867.352	496.022
37400	760.324	502.82
37450	553.111	504.314
37500	727.796	489.732
37550	910.572	480.167
37600	847.172	482.377
37650	801.821	484.497
37700	691.45	490.145
37750	720.985	488.79
37800	634.482	496.694
37850	532.595	508.187
37900	494.321	514.237
37950	451.104	523.575
38000	434.61	532.369
38050	478.378	549.298
38100	390.719	574.093
38150	403.256	570.537
38200	539.619	574.76
38250	807.406	585.355
38300	931.267	592.877
38350	1038.67	618.151
38400	1049.9	636.324
38450	1023.7	639.497
38500	1014.85	639.074
38550	1079.11	638.716
38600	1133.43	643.029
38650	1123.17	646.659
38700	1136.45	646.9
38750	1210.92	649.72
38800	1185.73	654.92
38850	1136.12	654.874
38900	1129.31	651.937
38950	1088.75	649.278
39000	1087.04	645.684
39050	1120.57	643.97
39100	1229.51	645.591
39150	1323.97	656.102
39200	1303.07	663.474
39250	1275.88	663.76
39300	1293.58	662.521
39350	1399.11	662.98
39400	1438.0	667.56
39450	1474.7	670.22
39500	1573.46	671.565
39550	1635.76	675.529
39600	1771.71	678.62
39650	1947.96	683.658
39700	2021.61	687.743
39750	2255.28	686.251
39800	2257.82	686.242
39850	1916.15	681.975
39900	1609.85	673.312
39950	1177.42	664.348
40000	853.955	651.712
40050	650.76	636.879
40100	615.694	623.45
40150	689.226	616.787
40200	1002.14	620.841
40250	1808.55	649.88
40300	1916.65	650.939
40350	1773.81	662.931
40400	1699.46	670.407
40450	1726.27	670.416
40500	1717.3	670.887
40550	1709.73	671.037
40600	1695.94	671.515
40650	1691.81	673.346
40700	1759.18	677.995
40750	1890.94	686.412
40800	2057.51	694.101
40850	2084.54	694.972
40900	1948.35	692.26
40950	1676.79	688.299
41000	1429.41	681.559
41050	1361.99	671.789
41100	1326.85	663.299
41150	1141.82	656.083
41200	960.011	646.744
41250	848.016	635.37
41300	800.974	624.726
41350	716.606	615.99
41400	563.137	608.839
41450	476.599	599.896
41500	426.261	591.146
41550	435.745	584.645
41600	513.323	583.153
41650	718.554	591.704
41700	1616.11	631.243
41750	1435.12	649.237
41800	1422.33	666.729
41850	1448.79	671.87
41900	1487.06	673.212
41950	1540.01	675.688
42000	1646.32	681.153
42050	1783.05	686.747
42100	1820.55	687.865
42150	1817.6	686.556
42200	1596.24	685.78
42250	1326.98	681.896
42300	1097.67	676.572
42350	888.828	671.371
42400	922.644	667.149
42450	1062.51	666.581
42500	1087.66	665.62
42550	941.209	661.491
42600	881.831	654.09
42650	831.176	648.427
42700	700.511	644.803
42750	569.909	640.567
42800	447.017	634.765
42850	394.867	626.719
42900	404.525	621.046
42950	386.239	615.305
43000	397.515	609.335
43050	404.608	605.528
43100	401.273	602.43
43150	393.39	599.21
43200	386.407	595.489
43250	369.559	590.732
43300	354.06	584.513
43350	336.372	576.088
43400	357.317	569.624
43450	387.845	569.548
43500	394.674	574.381
43550	486.084	583.552
43600	460.078	598.557
43650	480.554	598.944
43700	515.179	614.944
43750	754.597	642.774
43800	693.58	646.354
43850	652.904	647.555
43900	621.498	647.438
43950	575.87	644.813
44000	555.932	639.271
44050	567.009	634.082
44100	560.286	631.547
44150	528.048	631.225
44200	525.136	630.927
44250	533.65	632.028
44300	500.016	633.385
44350	506.111	631.841
44400	509.364	630.619
44450	473.815	630.635
44500	393.594	628.634
44550	333.988	623.49
44600	305.164	616.598
44650	266.007	609.88
44700	237.827	601.57
44750	242.664	592.5
44800	295.584	586.493
44850	435.231	602.287
44900	410.403	603.157
44950	378.97	605.374
45000	331.267	606.028
45050	285.915	603.089
45100	275.962	597.232
45150	267.956	591.336
45200	243.532	585.533
45250	224.087	577.651
45300	221.565	568.44
45350	268.087	560.038
45400	315.032	556.648
45450	338.95	557.58
45500	364.439	562.414
45550	431.47	573.897
45600	277.371	589.517
45650	272.469	585.622
45700	264.952	582.261
45750	248.019	578.274
45800	250.356	572.884
45850	263.677	567.673
45900	299.106	564.915
45950	326.013	566.216
46000	257.454	569.213
46050	263.145	564.355
46100	269.216	560.008
46150	266.41	556.638
46200	267.734	552.862
46250	267.03	548.234
46300	266.223	542.206
46350	276.114	535.437
46400	289.99	528.451
46450	320.293	521.284
46500	414.953	516.86
46550	514.751	519.764
46600	576.024	539.47
46650	278.841	559.111
46700	282.82	558.215
46750	283.305	558.215
46800	273.193	558.182
46850	261.369	555.849
46900	259.654	552.511
46950	272.93	549.537
47000	276.262	548.03
47050	251.687	546.525
47100	264.357	542.946
47150	303.603	542.333
47200	301.856	543.126
47250	381.401	549.335
47300	472.244	567.557
47350	435.917	577.309
47400	349.186	591.861
47450	304.602	596.691
47500	294.628	596.672
47550	293.417	595.588
47600	305.531	594.869
47650	298.974	595.963
47700	288.113	596.444
47750	285.125	596.261
47800	280.306	594.468
47850	304.897	593.439
47900	313.506	596.325
47950	279.804	599.209
48000	264.209	599.715
48050	264.018	596.647
48100	294.774	594.804
48150	325.837	595.767
48200	329.887	602.105
48250	306.494	608.136
48300	301.796	609.913
48350	313.096	610.02
48400	341.048	611.213
48450	360.187	616.478
48500	373.478	622.702
48550	415.318	628.994
48600	462.182	635.796
48650	512.875	641.03
48700	508.011	640.539
48750	472.207	636.758
48800	428.188	632.357
48850	410.262	627.604
48900	447.656	624.729
48950	443.171	621.986
49000	434.099	618.789
49050	437.793	615.677
49100	427.894	613.727
49150	399.898	612.054
49200	382.123	609.51
49250	379.582	607.151
49300	368.529	604.745
49350	380.164	601.878
49400	417.132	600.393
49450	433.283	600.814
49500	449.846	602.962
49550	404.144	605.273
49600	345.404	605.261
49650	356.033	601.23
49700	408.21	598.618
49750	439.415	602.091
49800	424.756	609.786
49850	402.932	616.787
49900	371.513	617.7
49950	340.342	614.879
50000	332.17	610.798
50050	328.786	606.834
50100	325.001	604.237
50150	334.77	601.531
50200	356.414	601.207
50250	345.553	601.27
50300	346.924	601.27
50350	348.944	601.27
50400	337.201	601.27
50450	324.836	601.137
50500	319.89	599.488
50550	342.698	598.693
50600	357.494	599.414
50650	329.881	599.839
50700	319.281	599.263
50750	320.679	598.204
50800	319.492	598.204
50850	311.943	598.171
50900	308.709	596.971
50950	307.201	594.901
51000	306.696	593.699
51050	324.419	593.153
51100	325.173	593.5
51150	305.613	594.063
51200	309.213	592.925
51250	316.245	592.468
51300	322.237	592.473
51350	314.195	593.318
51400	300.769	593.291
51450	302.929	591.688
51500	298.505	590.702
51550	292.905	590.354
51600	301.049	589.334
51650	312.303	589.362
51700	301.949	590.194
51750	286.785	589.878
51800	290.506	588.04
51850	279.464	586.651
51900	269.246	584.505
51950	285.523	581.047
52000	306.076	580.673
52050	312.34	581.477
52100	294.864	581.644
52150	273.342	580.949
52200	268.938	577.403
52250	252.56	572.974
52300	261.125	567.641
52350	298.151	563.379
52400	315.518	563.405
52450	294.521	563.429
52500	284.223	562.773
52550	288.759	560.932
52600	302.34	558.405
52650	315.816	558.384
52700	298.569	558.287
52750	298.454	556.288
52800	311.731	554.608
52850	327.43	554.623
52900	334.504	555.097
52950	319.113	556.974
53000	312.323	556.974
53050	305.531	556.523
53100	300.346	555.698
53150	332.251	554.787
53200	331.264	555.248
53250	332.426	555.581
53300	313.506	555.606
53350	300.72	554.808
53400	306.212	552.575
53450	311.424	551.222
53500	321.438	549.439
53550	333.453	548.028
53600	325.359	547.894
53650	333.41	546.476
53700	329.449	545.675
53750	337.564	544.384
53800	341.07	544.28
53850	321.651	542.954
53900	323.042	541.014
53950	338.462	539.146
54000	343.072	539.146
54050	329.103	539.111
54100	334.44	538.191
54150	344.456	538.191
54200	348.228	538.607
54250	335.575	539.237
54300	332.11	539.613
54350	334.018	539.692
54400	355.557	541.751
54450	302.86	543.11
54500	282.86	542.772
54550	282.327	540.256
54600	308.346	538.987
54650	311.98	541.106
54700	325.686	544.262
54750	244.656	546.177
54800	211.644	540.08
54850	242.557	530.318
54900	339.631	525.855
54950	392.466	532.479
55000	450.334	562.713
55050	651.647	626.12
55100	533.476	633.352
55150	472.722	635.426
55200	427.747	633.342
55250	358.332	629.221
55300	288.108	623.391
55350	233.529	615.131
55400	209.348	603.974
55450	215.607	592.223
55500	275.287	584.013
55550	288.676	584.155
55600	275.184	583.816
55650	265.297	581.572
55700	239.947	576.775
55750	292.664	571.14
55800	489.203	576.659
55850	444.829	625.106
55900	337.614	627.897
55950	290.875	623.605
56000	262.555	616.84
56050	237.685	609.298
56100	212.15	599.744
56150	202.478	588.792
56200	201.545	577.193
56250	216.237	565.304
56300	231.423	555.708
56350	241.347	548.842
56400	274.343	543.319
56450	320.454	541.756
56500	401.031	546.07
56550	562.567	571.328
56600	443.486	627.408
56650	348.127	630.225
56700	288.815	626.242
56750	255.108	619.132
56800	231.99	610.916
56850	229.808	601.334
56900	282.537	593.064
56950	368.23	595.634
57000	355.705	603.509
57050	331.215	609.372
57100	290.285	611.292
57150	262.415	607.217
57200	244.984	600.991
57250	242.886	593.232
57300	257.179	585.607
57350	274.072	579.546
57400	346.742	576.946
57450	349.891	580.573
57500	353.488	585.812
57550	328.855	590.935
57600	293.113	592.055
57650	273.09	589.89
57700	269.627	585.571
57750	270.271	580.668
57800	257.913	575.014
57850	245.428	567.483
57900	260.022	557.328
57950	291.786	546.002
58000	335.423	534.369
58050	417.503	522.666
58100	539.784	517.096
58150	523.944	517.591
58200	499.643	519.247
58250	445.157	520.074
58300	435.183	519.451
58350	460.582	520.508
58400	442.744	525.849
58450	406.304	531.321
58500	428.848	538.544
58550	535.02	554.313
58600	434.878	595.935
58650	443.197	599.818
58700	443.185	603.28
58750	485.656	605.062
58800	424.051	608.055
58850	315.478	608.126
58900	296.505	602.529
58950	360.814	597.256
59000	459.232	602.861
59050	507.007	624.204
59100	504.103	634.874
59150	506.81	632.959
59200	539.922	630.389
59250	470.569	625.465
59300	422.409	619.155
59350	413.578	612.327
59400	460.887	606.387
59450	540.88	605.94
59500	585.727	610.342
59550	701.327	619.495
59600	776.351	620.46
59650	961.218	616.81
59700	1168.27	617.023
59750	1382.33	621.972
59800	1834.68	636.859
59850	1473.01	658.347
59900	1061.07	657.065
59950	885.705	647.507
60000	812.192	635.451
60050	949.517	623.19
60100	1269.88	616.611
60150	1376.08	627.278
60200	1143.98	650.088
60250	982.481	660.407
60300	948.497	660.072
60350	937.233	657.394
60400	1004.08	654.231
60450	1084.3	654.498
60500	1022.19	658.154
60550	970.183	657.943
60600	1065.69	656.202
60650	1081.81	656.239
60700	1091.86	658.585
60750	1095.21	660.212
60800	1093.86	661.759
60850	1143.44	662.118
60900	1252.94	662.927
60950	1493.49	666.186
61000	2160.33	674.641
61050	4051.4	693.222
61100	2684.1	708.439
61150	2543.19	705.056
61200	2391.74	701.772
61250	2291.81	698.762
61300	2186.24	696.08
61350	2077.76	695.03
61400	1996.67	695.066
61450	1918.74	695.103
61500	1864.18	695.103
61550	1850.98	695.103
61600	1854.18	695.103
61650	1870.77	695.103
61700	1853.21	695.103
61750	1815.08	695.048
61800	1800.15	692.908
61850	1786.78	692.417
61900	1765.01	690.967
61950	1711.16	689.011
62000	1618.56	687.158
62050	1588.18	684.906
62100	1593.11	684.224
62150	1611.23	685.355
62200	1624.47	688.761
62250	1503.12	691.557
62300	1437.62	689.813
62350	1474.29	685.873
62400	1550.47	683.795
62450	1578.92	684.655
62500	1519.43	688.301
62550	1433.39	688.307
62600	1480.34	685.801
62650	1568.4	686.07
62700	1531.42	689.914
62750	1491.08	691.733
62800	1481.12	691.711
62850	1582.89	691.315
62900	1655.88	693.168
62950	1622.02	696.37
63000	1675.3	696.764
63050	1807.83	698.892
63100	1890.36	704.144
63150	1954.98	709.043
63200	2072.68	711.795
63250	2276.2	714.037
63300	2469.67	717.281
63350	2739.32	721.151
63400	2942.36	725.989
63450	3115.31	728.789
63500	3426.18	729.688
63550	3542.62	732.373
63600	3571.94	732.854
63650	3693.37	732.68
63700	3731.91	732.68
63750	3651.17	732.654
63800	3458.49	730.933
63850	3358.13	727.475
63900	3293.21	724.118
63950	3266.94	720.607
64000	3265.56	717.171
64050	3215.18	714.613
64100	3134.27	712.325
64150	2962.13	710.109
64200	2730.68	707.303
64250	2521.12	702.498
64300	2366.66	696.706
64350	2118.03	691.504
64400	1837.63	684.973
64450	1545.99	675.912
64500	1337.13	663.972
64550	1309.75	651.256
64600	1408.65	640.779
64650	1583.67	636.91
64700	2025.37	641.429
64750	3274.92	660.632
64800	2129.29	675.621
64850	1914.75	683.217
64900	1768.57	686.87
64950	1786.77	686.87
65000	1879.64	689.051
65050	1840.08	695.387
65100	1885.66	698.794
65150	1909.41	701.726
65200	1907.48	703.2
65250	1970.37	702.65
65300	2052.11	701.184
65350	2059.43	701.018
65400	2076.43	699.176
65450	2146.33	697.758
65500	2127.09	697.758
65550	2081.75	696.663
65600	2053.98	693.497
65650	2036.73	691.287
65700	2014.74	691.287
65750	1926.22	691.023
65800	1889.9	688.337
65850	1956.36	686.667
65900	2018.35	687.444
65950	2050.38	692.476
66000	1955.73	698.28
66050	1962.7	700.587
66100	2067.68	701.084
66150	2081.11	703.382
66200	2120.71	705.034
66250	2229.58	705.551
66300	2375.17	707.47
66350	2519.21	711.192
66400	2644.27	716.499
66450	2773.33	721.352
66500	2908.52	723.99
66550	3098.04	724.543
66600	3232.38	724.37
66650	3291.86	724.37
66700	3294.09	724.341
66750	3273.65	724.246
66800	3360.33	723.518
66850	3446.53	723.518
66900	3570.46	724.631
66950	3658.07	728.989
67000	3721.54	732.465
67050	3916.34	734.222
67100	3963.33	736.329
67150	3907.76	736.396
67200	3995.78	735.18
67250	3948.84	735.105
67300	3837.87	733.313
67350	3884.87	730.404
67400	3970.88	730.404
67450	3871.62	730.404
67500	3798.1	730.389
67550	3830.44	729.621
67600	3885.78	729.621
67650	3793.93	729.616
67700	3677.33	728.429
67750	3529.0	725.418
67800	3449.53	721.8
67850	3179.46	719.283
67900	2891.51	714.645
67950	2811.28	708.434
68000	2805.4	703.115
68050	2855.21	700.509
68100	2853.77	701.402
68150	2862.4	704.679
68200	2898.64	708.851
68250	2985.39	714.03
68300	3040.73	718.866
68350	3079.07	721.652
68400	3241.78	722.743
68450	3482.22	724.658
68500	3545.99	728.403
68550	3636.99	730.595
68600	3821.62	731.705
68650	3959.65	733.969
68700	4042.82	736.095
68750	4147.91	737.145
68800	4106.49	737.225
68850	4073.96	737.214
68900	4187.46	736.612
68950	4259.46	736.612
69000	4186.61	736.832
69050	4168.49	736.84
69100	4096.43	736.821
69150	3911.93	735.907
69200	3810.14	733.263
69250	3758.46	730.707
69300	3770.89	729.154
69350	3831.21	728.132
69400	3816.5	728.132
69450	3734.42	727.922
69500	3683.09	725.525
69550	3645.54	723.393
69600	3463.1	721.895
69650	3387.47	718.712
69700	3273.58	716.14
69750	3024.17	713.894
69800	2817.3	710.532
69850	2573.64	706.073
69900	2358.4	699.991
69950	2287.7	692.797
70000	2178.8	685.561
70050	2017.81	677.474
70100	1930.8	668.317
70150	2068.48	659.972
70200	2481.08	656.958
70250	3624.58	665.457
70300	4201.69	716.927
70350	3635.1	725.656
70400	3313.54	726.016
70450	3138.12	722.803
70500	2988.46	719.009
70550	2788.54	714.733
70600	2634.85	710.111
70650	2486.69	705.579
70700	2412.88	701.389
70750	2429.67	698.087
70800	2444.87	696.886
70850	2345.41	694.254
70900	2122.73	691.264
70950	1872.47	686.576
71000	1693.62	680.547
71050	1592.63	674.419
71100	1702.95	670.714
71150	1827.67	671.713
71200	1928.81	674.287
71250	1894.55	675.237
71300	1867.91	674.744
71350	1689.78	671.799
71400	1472.13	667.028
71450	1266.22	660.748
71500	1140.93	652.409
71550	1115.11	644.66
71600	1087.79	639.749
71650	1067.28	638.018
71700	1124.27	638.682
71750	1303.04	642.682
71800	1059.05	640.824
71850	945.786	635.007
71900	929.733	630.129
71950	981.621	629.331
72000	1187.53	635.457
72050	1423.05	644.528
72100	1341.41	642.022
72150	1290.28	638.183
72200	1258.24	635.056
72250	1180.96	632.181
72300	1118.17	629.267
72350	1115.88	626.293
72400	1176.04	624.695
72450	1267.94	624.867
72500	1332.34	624.015
72550	1347.89	621.452
72600	1359.05	619.365
72650	1400.23	617.971
72700	1494.0	617.129
72750	1739.47	617.68
72800	1817.74	617.627
72850	1829.11	618.359
72900	2060.52	619.938
72950	3203.43	631.928
73000	2755.49	658.086
73050	2510.46	681.014
73100	2279.44	692.009
73150	2257.1	693.058
73200	2298.94	693.37
73250	2315.83	695.908
73300	2250.2	698.448
73350	2202.3	698.584
73400	2196.42	698.584
73450	2221.82	698.584
73500	2225.92	698.584
73550	2194.42	698.584
73600	2226.8	698.331
73650	2283.37	698.358
73700	2248.26	700.095
73750	2191.03	701.667
73800	2228.36	701.669
73850	2259.43	701.807
73900	2246.05	704.408
73950	2254.73	706.362
74000	2268.48	708.246
74050	2285.56	711.226
74100	2266.24	712.749
74150	2277.89	712.677
74200	2301.49	712.203
74250	2301.54	711.486
74300	2262.6	710.736
74350	2194.18	710.736
74400	2012.28	709.655
74450	1817.08	706.693
74500	1671.37	702.231
74550	1539.91	697.707
74600	1390.54	693.229
74650	1208.1	687.833
74700	1043.86	681.092
74750	937.062	672.66
74800	841.39	664.343
74850	746.903	656.332
74900	714.507	647.674
74950	752.058	641.455
75000	724.412	638.341
75050	655.423	639.921
75100	588.457	639.596
75150	552.206	635.702
75200	530.53	632.423
75250	501.957	629.212
75300	499.128	625.548
75350	492.035	623.524
75400	469.975	621.253
75450	469.379	619.017
75500	464.626	617.275
75550	459.138	617.275
75600	447.321	617.245
75650	439.619	615.743
75700	438.007	614.527
75750	423.161	614.033
75800	407.591	612.849
75850	398.185	611.125
75900	396.588	609.784
75950	388.888	608.846
76000	377.474	608.839
76050	362.309	607.132
76100	354.902	604.789
76150	343.699	602.273
76200	344.542	599.286
76250	346.328	597.359
76300	351.371	595.716
76350	353.82	595.711
76400	344.552	595.678
76450	327.806	593.819
76500	325.142	590.942
76550	341.483	588.363
76600	348.616	586.812
76650	344.703	585.915
76700	340.194	583.598
76750	348.859	580.594
76800	353.067	577.596
76850	357.655	575.068
76900	370.367	572.017
76950	380.671	569.552
77000	418.321	568.773
77050	602.597	575.354
77100	1362.06	607.739
77150	1397.82	654.315
77200	1235.44	665.585
77250	1144.04	667.415
77300	1074.72	666.006
77350	1023.24	664.102
77400	936.072	663.881
77450	789.981	662.38
77500	663.873	659.199
77550	552.89	653.469
77600	466.501	647.163
77650	395.967	640.692
77700	372.331	633.993
77750	406.603	632.004
77800	395.549	633.345
77850	379.476	634.692
77900	371.513	635.086
77950	379.954	635.119
78000	382.669	636.175
78050	342.48	636.012
78100	302.197	631.72
78150	279.69	624.995
78200	265.987	617.814
78250	259.787	611.018
78300	251.86	604.913
78350	248.742	598.454
78400	245.562	592.394
78450	232.96	584.99
78500	237.157	577.719
78550	257.89	570.766
78600	285.636	566.059
78650	316.114	565.322
78700	402.599	571.808
78750	309.804	576.901
78800	301.051	577.788
78850	310.062	580.701
78900	280.088	578.151
78950	309.704	578.276
79000	266.496	574.565
79050	299.892	570.972
79100	269.279	570.801
79150	291.101	565.936
79200	329.581	564.51
79250	281.472	565.721
79300	289.916	562.305
79350	289.607	558.117
79400	290.847	553.251
79450	307.188	547.948
79500	350.506	545.263
79550	332.271	543.486
79600	348.047	540.719
79650	415.59	541.732
79700	337.456	543.429
79750	358.039	542.163
79800	326.401	541.287
79850	356.415	537.081
79900	414.77	534.232
79950	488.712	536.168
80000	525.599	544.51
80050	355.482	551.426
80100	394.99	550.328
80150	421.184	547.978
80200	399.725	545.089
80250	427.785	539.577
80300	480.838	533.855
80350	541.418	528.12
80400	599.274	522.143
80450	678.901	515.812
80500	765.72	509.627
80550	903.86	505.393
80600	962.316	500.327
80650	1047.26	494.822
80700	1150.59	487.787
80750	1294.99	481.429
80800	1391.07	475.843
80850	1463.43	471.114
80900	1576.67	465.274
80950	1616.31	460.039
81000	1610.15	454.629
81050	1647.42	447.91
81100	1653.59	441.098
81150	1669.64	433.94
81200	1768.02	427.062
81250	1815.54	421.833
81300	1795.66	417.126
81350	1675.26	412.128
81400	1653.07	403.87
81450	1737.82	394.832
81500	1940.59	385.11
81550	1861.41	391.115
81600	1807.57	387.321
81650	1759.04	381.6
81700	1988.07	373.116
81750	1776.67	377.148
81800	1762.07	373.101
81850	1749.51	368.319
81900	1810.43	361.357
81950	1799.81	366.456
82000	1773.43	365.239
82050	1710.65	363.425
82100	1718.02	357.658
82150	1886.87	358.095
82200	1666.1	358.766
82250	1616.01	356.228
82300	1632.45	351.539
82350	1788.62	350.146
82400	1668.48	354.051
82450	1812.69	353.462
82500	1735.16	359.49
82550	1836.83	363.66
82600	1768.29	368.076
82650	1833.93	365.623
82700	1662.6	373.095
82750	1623.94	369.62
82800	1630.34	365.869
82850	1700.37	364.6
82900	1963.79	360.745
82950	1672.35	377.141
83000	1573.32	372.42
83050	1612.16	365.209
83100	1823.16	360.515
83150	1715.09	364.096
83200	1616.19	369.217
83250	1580.53	368.181
83300	1569.84	364.986
83350	1751.44	361.593
83400	1723.1	365.099
83450	1693.19	379.6
83500	1741.61	381.158
83550	1539.99	382.215
83600	1521.17	377.988
83650	1459.53	376.545
83700	1509.52	375.095
83750	1640.89	377.29
83800	1639.61	385.353
83850	1702.34	395.511
83900	1736.58	401.666
83950	1602.35	411.447
84000	1488.72	416.556
84050	1431.17	416.832
84100	1388.82	416.084
84150	1311.97	416.129
84200	1243.49	416.562
84250	1223.59	418.877
84300	1126.2	426.703
84350	1157.05	435.028
84400	1028.75	450.681
84450	838.751	465.581
84500	743.29	472.38
84550	698.42	472.774
84600	691.834	472.034
84650	608.464	476.552
84700	487.781	488.597
84750	456.297	494.73
84800	431.969	501.476
84850	473.99	510.226
84900	438.993	521.373
84950	320.434	539.678
85000	297.038	544.629
85050	283.192	547.221
85100	298.817	548.923
85150	364.673	550.495
85200	393.511	554.96
85250	512.464	562.742
85300	881.745	578.389
85350	1718.9	599.734
85400	3108.4	628.705
85450	3117.36	658.514
85500	2750.61	682.254
85550	2230.46	679.161
85600	1898.65	668.174
85650	1798.58	655.498
85700	2006.79	646.572
85750	1990.55	649.135
85800	1909.83	651.959
85850	2072.56	651.623
85900	2040.17	656.895
85950	1882.32	656.585
86000	1858.96	650.732
86050	1943.52	646.984
86100	2031.73	648.165
86150	2066.82	653.693
86200	2095.33	655.791
86250	2149.98	655.921
86300	2174.86	659.925
86350	2166.22	662.549
86400	2182.79	662.572
86450	2116.64	663.06
86500	2204.82	662.564
86550	2217.34	663.693
86600	1999.11	663.956
86650	1931.58	657.284
86700	1946.31	651.733
86750	1866.73	649.073
86800	1989.16	645.444
86850	2117.48	647.274
86900	2146.87	655.096
86950	2174.2	657.582
87000	2202.71	659.587
87050	2127.78	660.723
87100	2067.22	658.778
87150	2084.47	654.863
87200	2218.01	654.392
87250	2328.28	657.946
87300	2433.05	663.472
87350	2507.63	668.967
87400	2383.26	673.478
87450	2386.11	672.875
87500	2524.4	671.212
87550	2559.83	672.098
87600	2653.2	673.486
87650	2789.16	676.624
87700	3003.07	682.706
87750	3184.31	692.652
87800	3313.69	702.038
87850	3473.33	708.096
87900	3653.46	713.545
87950	3929.31	718.181
88000	4226.38	724.359
88050	4392.48	730.449
88100	4356.43	733.289
88150	4179.4	733.472
88200	3783.46	731.026
88250	3475.88	725.083
88300	3301.73	717.038
88350	3283.11	709.6
88400	3231.08	702.889
88450	3412.84	699.737
88500	3572.76	702.435
88550	3089.74	704.823
88600	2835.86	701.049
88650	2650.09	694.885
88700	2627.7	688.897
88750	2672.29	685.26
88800	2680.12	682.247
88850	2546.13	680.69
88900	2418.31	680.717
88950	2256.17	677.974
89000	2154.3	672.504
89050	2301.84	669.304
89100	2486.04	671.333
89150	2222.75	672.92
89200	2020.52	669.96
89250	2242.92	668.066
89300	2379.72	668.733
89350	2314.7	669.214
89400	2324.02	671.077
89450	2503.24	676.684
89500	2415.2	680.075
89550	2094.41	679.071
89600	1969.06	673.403
89650	2042.88	668.435
89700	2113.04	663.81
89750	2059.47	660.935
89800	1944.08	659.115
89850	2036.49	659.106
89900	2051.44	658.282
89950	1819.11	656.494
90000	1670.27	652.604
90050	2028.46	651.316
90100	2564.35	655.805
90150	2448.52	657.353
90200	2320.04	654.879
90250	2455.19	652.726
90300	2634.86	654.949
90350	2968.95	657.364
90400	3246.25	664.57
90450	3605.01	673.279
90500	3292.41	680.095
90550	3182.47	678.739
90600	3484.24	676.394
90650	4277.07	680.39
90700	4609.07	691.606
90750	4260.18	703.801
90800	3797.93	707.033
90850	3743.11	705.163
90900	3812.31	703.45
90950	3660.66	702.575
91000	3683.31	701.309
91050	3526.37	699.226
91100	3433.83	695.683
91150	3333.87	692.355
91200	3300.47	689.821
91250	3386.9	688.587
91300	3271.88	689.7
91350	3161.43	688.273
91400	3322.09	686.931
91450	3271.81	688.249
91500	3189.73	688.328
91550	3074.58	684.636
91600	3376.21	683.411
91650	3455.29	684.799
91700	3146.94	686.84
91750	3236.85	684.9
91800	3340.16	687.158
91850	3369.18	688.358
91900	3212.37	687.805
91950	3561.46	688.864
92000	3599.68	690.925
92050	3348.94	692.216
92100	3564.39	692.087
92150	3650.3	695.103
92200	3618.34	697.457
92250	3279.76	696.222
92300	3314.58	692.328
92350	3468.11	690.529
92400	3701.33	690.166
92450	3513.17	690.196
92500	3619.11	690.829
92550	3675.19	695.954
92600	3509.22	697.727
92650	3644.09	695.929
92700	3949.64	699.46
92750	4029.29	704.982
92800	3877.43	705.282
92850	3694.83	703.837
92900	3741.49	701.507
92950	3741.58	698.441
93000	3709.91	698.46
93050	3914.2	698.379
93100	3914.34	700.115
93150	3654.46	700.706
93200	3643.22	699.912
93250	3660.47	700.206
93300	3604.28	699.079
93350	3687.72	698.59
93400	4010.85	701.909
93450	3669.03	705.203
93500	3357.36	702.441
93550	3532.44	698.885
93600	3576.54	699.137
93650	3379.15	698.938
93700	3140.56	695.599
93750	3194.4	693.261
93800	3326.3	692.318
93850	3198.12	690.586
93900	3108.06	689.335
93950	3208.43	690.906
94000	3275.47	694.342
94050	3082.59	692.29
94100	2948.75	689.427
94150	3392.5	689.376
94200	3388.99	693.343
94250	3078.42	694.127
94300	2922.59	691.239
94350	2853.29	687.511
94400	2751.43	686.209
94450	2670.15	682.743
94500	3119.32	682.682
94550	2829.57	682.651
94600	2762.43	683.002
94650	2634.47	680.486
94700	2708.44	678.461
94750	2677.82	679.556
94800	2577.12	678.693
94850	2472.73	679.415
94900	2400.18	680.719
94950	2831.25	685.367
95000	2388.1	683.257
95050	2480.52	682.131
95100	2489.91	686.911
95150	2815.09	692.035
95200	2473.56	687.593
95250	2354.2	682.328
95300	2277.41	677.776
95350	2183.0	676.921
95400	2138.81	674.616
95450	1969.75	672.767
95500	1693.3	668.085
95550	1372.83	661.353
95600	1379.97	655.312
95650	2247.51	667.364
95700	1980.03	671.012
95750	1831.37	671.029
95800	1630.09	666.114
95850	1556.91	662.421
95900	1971.27	665.505
95950	1779.64	667.522
96000	1698.81	669.417
96050	1534.45	665.395
96100	1599.49	661.389
96150	1480.55	659.631
96200	1240.04	654.398
96250	1112.78	649.387
96300	1337.86	649.974
96350	1052.21	650.597
96400	1079.75	649.796
96450	1758.13	665.228
96500	1567.09	665.015
96550	1618.98	663.124
96600	1737.75	664.505
96650	1520.91	665.074
96700	1433.85	662.795
96750	1526.72	659.849
96800	1468.7	659.193
96850	1323.46	655.871
96900	1167.31	651.794
96950	983.497	646.959
97000	824.166	641.379
97050	800.581	639.815
97100	1286.93	657.768
97150	1278.81	663.993
97200	1050.24	659.324
97250	992.522	652.076
97300	938.882	647.393
97350	1181.85	652.474
97400	1216.08	658.87
97450	1027.21	657.542
97500	844.231	651.732
97550	718.317	643.365
97600	670.048	634.996
97650	555.384	628.039
97700	510.603	618.388
97750	737.232	624.138
97800	926.073	638.213
97850	1131.39	647.327
97900	1207.67	649.841
97950	1241.87	650.54
98000	1202.67	652.559
98050	996.821	654.099
98100	830.601	650.131
98150	774.585	643.076
98200	624.062	635.954
98250	506.111	626.328
98300	538.389	617.713
98350	666.088	623.961
98400	742.314	632.532
98450	834.652	641.86
98500	894.832	648.457
98550	930.524	650.866
98600	883.28	651.73
98650	812.948	650.965
98700	717.214	647.852
98750	605.196	642.8
98800	527.306	635.496
98850	435.177	625.093
98900	388.742	612.019
98950	418.614	599.377
99000	546.174	601.967
99050	586.267	611.297
99100	608.29	622.177
99150	624.16	628.516
99200	613.632	629.066
99250	591.832	626.605
99300	566.559	623.024
99350	486.368	618.372
99400	380.143	608.765
99450	333.293	592.336
99500	375.243	576.569
99550	464.235	579.982
99600	496.199	582.619
99650	532.893	590.126
99700	544.656	601.893
99750	556.022	610.718
99800	569.111	616.993
99850	605.445	621.674
99900	677.545	627.577
[truncated: 459 more rows]
