# Supplementary material for: The extreme yet transient nature of glacial erosion
Source: Nat Commun. 2022 Nov 30;13:7377. doi: 10.1038/s41467-022-35072-0 (PMC9712427; doi:10.1038/s41467-022-35072-0)
Supplement: Supplementary file 5 — Supplementary Data 2 [file 41467_2022_35072_MOESM5_ESM.zip › csv_glacialEcalib/Ande2018a-10.csv]

Year	Q	IceH
0	0	0
50	0	0
100	0	0
150	0	0
200	0	0
250	0	0
300	0	0
350	0	0
400	0	0
450	0	0
500	0	0
550	0	0
600	0	0
650	0	0
700	0	0
750	0	0
800	0	0
850	0	0
900	0	0
950	0	0
1000	0	0
1050	0	0
1100	0	0
1150	0	0
1200	0	0
1250	0	0
1300	0	0
1350	0	0
1400	0	0
1450	0	0
1500	0	0
1550	0	0
1600	0	0
1650	0	0
1700	0	0
1750	0	0
1800	0	0
1850	0	0
1900	0	0
1950	0	0
2000	0	0
2050	0	0
2100	0	0
2150	0	0
2200	0	0
2250	0	0
2300	0	0
2350	0	0
2400	0	0
2450	0	0
2500	0	0
2550	0	0
2600	0	0
2650	0	0
2700	0	0
2750	0	0
2800	0	0
2850	0	0
2900	0	0
2950	0	0
3000	0	0
3050	0	0
3100	0	0
3150	0	0
3200	0	0
3250	0	0
3300	0	0
3350	0	0
3400	0	0
3450	0	0
3500	0	0
3550	0	0
3600	0	0
3650	0	0
3700	0	0
3750	0	0
3800	0	0
3850	0	0
3900	0	0
3950	0	0
4000	0	0
4050	0	0
4100	0	0
4150	0	0
4200	0	0
4250	0	0
4300	0	0
4350	0	0
4400	0	0
4450	0	0
4500	0	0
4550	0	0
4600	0	0
4650	0	0
4700	0	0
4750	0	0
4800	0	0
4850	0	0
4900	0	0
4950	0	0
5000	0	0
5050	0	0
5100	0	0
5150	0	0
5200	0	0
5250	0	0
5300	0	0
5350	0	0
5400	0	0
5450	0	0
5500	0	0
5550	0	0
5600	0	0
5650	0	0
5700	0	0
5750	0	0
5800	0	0
5850	0	0
5900	0	0
5950	0	0
6000	0	0
6050	0	0
6100	0	0
6150	0	0
6200	0	0
6250	0	0
6300	0	0
6350	0	0
6400	0	0
6450	0	0
6500	0	0
6550	0	0
6600	0	0
6650	0	0
6700	0	0
6750	0	0
6800	0	0
6850	0	0
6900	0	0
6950	0	0
7000	0	0
7050	0	0
7100	0	0
7150	0	0
7200	0	0
7250	0	0
7300	0	0
7350	0	0
7400	0	0
7450	0	0
7500	0	0
7550	0	0
7600	0	0
7650	0	0
7700	0	0
7750	0	0
7800	0	0
7850	0	0
7900	0	0
7950	0	0
8000	0	0
8050	0	0
8100	0	0
8150	0	0
8200	0	0
8250	0	0
8300	0	0
8350	0	0
8400	0	0
8450	0	0
8500	0	0
8550	0	0
8600	0	0
8650	0	0
8700	0	0
8750	0	0
8800	0	0
8850	0	0
8900	0	0
8950	0	0
9000	0	0
9050	0	0
9100	0	0
9150	0	0
9200	0	0
9250	0	0
9300	0	0
9350	0	0
9400	0	0
9450	0	0
9500	0	0
9550	0	0
9600	0	0
9650	0	0
9700	96859.2	506.741
9750	48375.9	476.517
9800	58650.2	508.784
9850	53760.3	521.344
9900	61588.6	512.337
9950	66581.3	496.747
10000	55965.0	452.231
10050	55613.3	452.286
10100	54443.6	460.769
10150	34409.7	480.452
10200	13488.5	520.265
10250	12196.5	559.706
10300	12897.2	603.02
10350	13714.5	639.516
10400	13985.5	670.472
10450	14642.4	703.526
10500	13723.4	735.348
10550	13353.2	756.255
10600	12690.3	779.095
10650	11101.8	797.181
10700	10083.9	810.328
10750	8705.33	819.943
10800	7844.28	823.59
10850	7892.05	823.075
10900	7912.43	824.697
10950	7724.55	829.104
11000	7095.98	835.047
11050	6281.41	839.895
11100	6295.01	841.455
11150	5783.8	848.905
11200	4795.58	855.91
11250	4173.65	854.909
11300	3894.31	847.218
11350	4199.05	836.148
11400	4902.93	827.723
11450	6182.6	829.339
11500	5375.65	852.27
11550	3678.3	880.487
11600	3178.0	888.295
11650	3452.11	891.201
11700	3175.71	903.048
11750	2369.47	915.8
11800	2347.74	915.565
11850	2757.65	916.296
11900	2536.32	930.304
11950	1929.69	940.257
12000	2031.65	937.021
12050	2431.71	936.03
12100	2599.63	944.559
12150	2392.26	958.624
12200	2420.9	968.209
12250	2878.69	980.323
12300	2248.27	1009.32
12350	1744.17	1005.22
12400	1596.86	1000.87
12450	1540.44	993.282
12500	1502.96	983.496
12550	1556.28	971.699
12600	1818.63	959.162
12650	2095.91	950.511
12700	2544.76	946.442
12750	3344.22	955.877
12800	2106.93	963.749
12850	2096.47	962.65
12900	2114.36	958.165
12950	2126.76	951.121
13000	2280.54	940.724
13050	2602.42	929.146
13100	2902.7	919.807
13150	3155.46	912.105
13200	3502.77	905.744
13250	4044.78	902.596
13300	3864.51	903.816
13350	4912.26	906.204
13400	3464.13	917.663
13450	3483.92	921.274
13500	3094.98	920.428
13550	3321.76	915.131
13600	3564.84	911.394
13650	3524.82	911.157
13700	3499.94	909.834
13750	3763.58	909.408
13800	3878.23	911.191
13850	3497.52	913.776
13900	3313.5	908.998
13950	3347.75	898.802
14000	3783.27	886.941
14050	4123.63	878.23
14100	4181.89	872.85
14150	4278.84	867.803
14200	4233.77	864.425
14250	4018.23	862.313
14300	3755.47	860.921
14350	3399.21	859.937
14400	3231.49	857.424
14450	3355.39	857.296
14500	3913.21	872.637
14550	2184.61	922.002
14600	2231.8	938.648
14650	1820.01	950.785
14700	1908.54	947.456
14750	2070.02	943.587
14800	2243.82	943.885
14850	2389.95	946.629
14900	2247.49	953.304
14950	2172.36	957.108
15000	2192.34	959.295
15050	2188.28	962.966
15100	2188.49	968.617
15150	2110.94	975.062
15200	2605.07	983.095
15250	4024.94	1012.53
15300	3549.81	1032.87
15350	2686.81	1027.78
15400	1867.82	1020.92
15450	1410.12	1009.77
15500	1317.27	996.154
15550	1305.81	983.129
15600	1486.26	969.935
15650	2076.46	963.338
15700	2272.71	964.227
15750	2271.82	971.015
15800	2311.21	978.847
15850	2491.74	990.521
15900	2244.86	1009.1
15950	2166.44	1019.81
16000	2529.44	1020.48
16050	2573.55	1016.33
16100	2129.29	1009.73
16150	1605.94	1000.56
16200	1329.06	988.101
16250	1250.63	973.334
16300	1325.93	957.416
16350	1432.96	941.661
16400	1817.54	925.353
16450	3364.32	923.4
16500	4142.67	950.336
16550	2492.89	1006.58
16600	1985.52	1003.51
16650	1619.98	996.57
16700	1544.6	986.622
16750	1556.27	979.089
16800	1605.15	973.576
16850	1650.36	969.587
16900	1733.23	965.835
16950	1813.05	963.128
17000	1616.43	959.564
17050	1593.39	949.662
17100	1875.31	939.04
17150	2168.76	933.538
17200	2168.69	932.214
17250	2254.86	928.225
17300	2476.24	923.061
17350	2388.48	918.519
17400	2584.45	905.25
17450	5011.95	889.542
17500	4962.93	889.917
17550	4756.4	891.604
17600	4389.17	892.97
17650	4666.6	893.513
17700	4667.34	900.258
17750	4312.37	909.934
17800	3854.04	916.896
17850	3382.02	920.386
17900	2964.17	921.235
17950	2616.21	919.49
18000	2708.21	916.612
18050	2673.41	917.534
18100	2641.5	919.31
18150	2632.76	921.174
18200	2467.46	925.547
18250	2301.42	926.167
18300	2397.04	926.227
18350	2396.45	931.361
18400	2330.87	935.836
18450	2288.92	940.75
18500	2222.24	945.509
18550	2208.0	949.102
18600	2062.52	953.368
18650	1958.95	955.094
18700	1983.31	954.896
18750	2026.36	957.862
18800	1777.17	960.985
18850	1734.43	958.741
18900	1711.06	956.104
18950	1647.86	954.374
19000	1670.15	950.599
19050	1772.58	949.004
19100	1822.7	950.452
19150	1670.22	953.414
19200	1664.52	950.619
19250	1907.16	948.185
19300	1841.04	954.086
19350	1816.26	957.073
19400	1805.54	957.346
19450	1750.11	957.607
19500	1766.2	956.585
19550	1843.78	956.362
19600	1854.43	956.879
19650	1894.27	959.27
19700	1897.43	962.852
19750	1817.35	966.794
19800	1737.87	966.794
19850	1792.07	965.529
19900	1827.32	965.32
19950	1639.95	966.72
20000	1636.05	961.23
20050	1957.88	955.101
20100	2056.67	955.602
20150	1937.7	960.027
20200	1937.05	961.516
20250	1928.09	963.744
20300	1895.3	965.676
20350	1925.4	966.926
20400	1740.92	970.133
20450	1698.59	968.161
20500	1802.48	965.78
20550	1880.93	965.457
20600	1902.68	965.727
20650	1747.28	967.536
20700	1795.81	964.934
20750	1932.89	963.839
20800	1864.44	965.375
20850	1905.93	965.375
20900	1871.65	965.393
20950	1905.23	964.894
21000	2183.88	963.075
21050	2159.11	967.192
21100	1995.57	972.822
21150	1843.01	975.987
21200	1809.99	975.884
21250	1856.92	974.449
21300	1933.04	972.512
21350	2170.83	970.548
21400	2148.04	972.008
21450	2179.26	970.892
21500	2427.27	968.37
21550	2675.2	967.457
21600	2973.79	967.945
21650	2910.39	971.907
21700	2770.35	977.269
21750	2647.5	981.254
21800	2713.35	983.493
21850	2978.24	985.368
21900	2908.42	989.75
21950	3075.23	991.351
22000	3364.8	992.639
22050	3339.99	994.678
22100	4115.07	989.948
22150	5027.61	986.937
22200	4709.82	992.301
22250	4713.4	994.025
22300	5483.71	993.813
22350	5517.35	998.859
22400	5401.37	1004.85
22450	5483.03	1007.53
22500	5586.24	1006.62
22550	5866.97	1001.78
22600	6445.12	997.048
22650	6927.99	994.451
22700	6765.67	997.166
22750	5368.68	1006.03
22800	5384.93	1006.19
22850	5154.8	1008.53
22900	4461.46	1014.11
22950	4370.3	1015.07
23000	4298.14	1015.69
23050	4251.61	1015.77
23100	4414.86	1015.5
23150	4443.22	1015.88
23200	3987.8	1017.53
23250	4189.84	1015.73
23300	4440.6	1012.63
23350	4799.43	1010.94
23400	4789.13	1011.31
23450	4203.7	1015.56
23500	4042.36	1018.13
23550	4011.46	1019.23
23600	3795.08	1019.46
23650	3999.25	1016.49
23700	4446.56	1012.66
23750	4284.1	1012.56
23800	3893.72	1012.81
23850	3903.45	1012.09
23900	3962.55	1010.72
23950	4135.41	1010.44
24000	3850.08	1013.68
24050	3351.05	1017.64
24100	3540.36	1017.7
24150	3634.31	1019.66
24200	3420.91	1022.61
24250	3556.49	1022.44
24300	3651.82	1020.61
24350	4000.29	1016.07
24400	4219.1	1014.0
24450	3788.95	1017.65
24500	3334.68	1020.54
24550	3465.42	1019.41
24600	3734.71	1017.84
24650	3444.9	1020.52
24700	3380.12	1022.14
24750	3584.64	1022.67
24800	3508.78	1026.86
24850	3386.25	1029.34
24900	3875.69	1026.82
24950	4082.21	1028.02
25000	3892.62	1035.76
25050	4130.99	1042.09
25100	4672.57	1044.36
25150	5118.76	1041.43
25200	5065.86	1036.13
25250	4266.89	1029.96
25300	3124.01	1021.78
25350	2290.49	1011.49
25400	1697.73	1001.19
25450	1459.4	992.023
25500	1873.48	989.523
25550	2191.07	992.408
25600	2822.41	1006.98
25650	6797.31	1030.34
25700	5591.17	1032.6
25750	5096.44	1029.01
25800	4805.26	1027.5
25850	4485.96	1028.56
25900	4366.55	1034.79
25950	4626.13	1044.23
26000	5384.98	1051.23
26050	5895.78	1050.23
26100	6276.76	1045.16
26150	6346.49	1040.98
26200	6162.92	1037.79
26250	5563.75	1033.53
26300	4735.61	1026.4
26350	4180.36	1017.46
26400	3457.26	1009.45
26450	2741.28	1003.06
26500	7348.14	1011.5
26550	4576.98	1019.39
26600	3779.34	1016.71
26650	7910.82	1025.03
26700	7357.62	1040.66
26750	6910.55	1040.66
26800	6573.48	1039.82
26850	6371.15	1036.81
26900	5785.84	1033.86
26950	4835.52	1028.43
27000	4239.12	1019.71
27050	3819.32	1008.91
27100	3369.83	997.103
27150	3078.78	984.67
27200	2970.26	974.22
27250	2943.29	967.33
27300	2992.43	965.15
27350	3271.45	969.667
27400	2519.41	986.868
27450	2088.19	1008.93
27500	2159.01	1016.13
27550	2367.61	1024.33
27600	2583.36	1033.16
27650	3307.72	1039.84
27700	4518.95	1043.23
27750	5719.22	1046.02
27800	6608.55	1047.14
27850	6677.03	1047.04
27900	6613.93	1043.7
27950	6163.52	1039.23
28000	5571.63	1032.96
28050	5178.35	1024.95
28100	4464.1	1017.04
28150	4086.85	1006.77
28200	3786.94	994.859
28250	3687.37	982.959
28300	3626.69	973.048
28350	2937.89	967.706
28400	2340.23	961.868
28450	2193.51	955.571
28500	2218.91	956.191
28550	2093.03	969.355
28600	1977.86	983.55
28650	1830.25	990.56
28700	1745.2	991.903
28750	1701.62	991.897
28800	1751.22	991.082
28850	1823.23	991.082
28900	1731.94	991.52
28950	1824.38	989.988
29000	2019.73	990.923
29050	2233.62	999.538
29100	2607.43	1015.32
29150	1836.99	1013.6
29200	1420.95	1003.57
29250	1673.6	1000.18
29300	1687.63	998.298
29350	1680.75	996.887
29400	1813.83	995.43
29450	1828.04	995.46
29500	1797.04	996.819
29550	1822.54	996.82
29600	1928.22	998.205
29650	1915.13	1003.75
29700	1897.75	1007.28
29750	1894.93	1009.89
29800	1949.66	1011.33
29850	2089.7	1013.15
29900	2051.72	1016.47
29950	2273.68	1017.06
30000	2550.48	1017.44
30050	2729.39	1018.79
30100	3014.53	1014.93
30150	3201.99	1009.07
30200	2829.91	1003.94
30250	2536.6	997.684
30300	2440.39	994.704
30350	2345.79	998.313
30400	2239.24	1003.94
30450	2289.45	1006.12
30500	2424.15	1009.58
30550	2435.73	1015.68
30600	2562.95	1018.87
30650	2848.96	1019.08
30700	3185.29	1020.76
30750	3492.4	1022.63
30800	4035.66	1025.59
30850	4465.79	1030.89
30900	5020.07	1034.45
30950	5725.99	1034.87
31000	6273.05	1037.64
31050	6399.06	1041.2
31100	6728.11	1042.52
31150	7300.46	1043.96
31200	7435.16	1048.04
31250	7516.66	1049.22
31300	7578.49	1047.86
31350	7254.29	1045.49
31400	7075.05	1041.62
31450	6636.62	1037.97
31500	6097.38	1034.19
31550	5434.68	1028.77
31600	4762.08	1021.89
31650	4053.2	1013.52
31700	3309.43	1004.36
31750	2514.04	994.024
31800	2091.34	981.739
31850	1949.83	971.928
31900	2219.57	967.926
31950	4352.16	978.131
32000	4801.17	980.102
32050	4597.79	977.902
32100	4662.05	976.779
32150	4679.49	977.645
32200	5904.62	985.031
32250	5070.61	1002.77
32300	4215.93	1024.61
32350	4525.29	1032.71
32400	5311.88	1037.7
32450	5996.23	1041.98
32500	6587.53	1044.33
32550	6861.23	1046.55
32600	6581.12	1047.14
32650	5996.52	1043.69
32700	5634.78	1037.13
32750	5481.33	1030.48
32800	4955.88	1026.06
32850	4173.96	1021.23
32900	3242.14	1014.43
32950	2481.77	1004.98
33000	1829.68	994.219
33050	1360.76	981.235
33100	1084.75	965.859
33150	1031.63	946.979
33200	1373.65	929.36
33250	1613.72	918.039
33300	1930.56	914.481
33350	2474.71	922.294
33400	1512.36	934.908
33450	1486.94	926.749
33500	1785.2	922.647
33550	2084.32	930.585
33600	2035.1	947.576
33650	1966.02	958.521
33700	1932.17	965.108
33750	1909.88	970.013
33800	1796.63	972.679
33850	1903.7	972.702
33900	2035.7	975.405
33950	2056.72	980.195
34000	2163.43	985.437
34050	2301.6	991.909
34100	2435.58	1001.05
34150	2761.9	1007.65
34200	3362.14	1009.9
34250	3844.87	1010.75
34300	3688.62	1009.73
34350	3019.98	1005.55
34400	2491.16	997.937
34450	2202.46	987.85
34500	1913.72	977.849
34550	1754.05	966.971
34600	1640.14	957.513
34650	1393.11	949.211
34700	1284.98	938.145
34750	1293.1	924.299
34800	1522.77	909.146
34850	2802.3	903.992
34900	4704.11	930.2
34950	1463.16	937.108
35000	1369.95	928.51
35050	1408.65	918.838
35100	1508.17	910.347
35150	1743.94	905.477
35200	2129.95	908.038
35250	1447.84	915.692
35300	1734.2	910.646
35350	2212.1	918.59
35400	2131.41	944.97
35450	1773.3	959.72
35500	1725.01	959.72
35550	1744.03	958.725
35600	2044.35	958.94
35650	2826.62	973.422
35700	1837.9	997.817
35750	1340.9	987.869
35800	1216.33	974.483
35850	1667.44	965.318
35900	1972.5	963.185
35950	1852.04	968.263
36000	1839.3	968.737
36050	1921.08	969.151
36100	2016.91	971.386
36150	2086.44	976.417
36200	1812.31	982.545
36250	1588.03	980.343
36300	1564.88	972.808
36350	1517.4	964.149
36400	1543.73	952.444
36450	1775.3	938.45
36500	1973.66	925.197
36550	2471.42	910.142
36600	3455.71	899.826
36650	3983.26	896.559
36700	3974.4	897.427
36750	3840.37	897.073
36800	3960.27	893.379
36850	3937.92	888.638
36900	3800.88	878.259
36950	4134.64	861.618
37000	4549.81	841.817
37050	5040.96	819.801
37100	6058.91	797.084
37150	7134.21	779.286
37200	7022.21	761.112
37250	7028.09	738.939
37300	24209.1	711.399
37350	24706.6	709.755
37400	24810.2	716.88
37450	18495.8	722.581
37500	22748.2	705.433
37550	25657.2	693.141
37600	25337.5	696.036
37650	25508.6	698.339
37700	25132.3	705.077
37750	25366.5	703.459
37800	24972.1	712.327
37850	24767.1	724.716
37900	24830.1	731.592
37950	24602.1	742.09
38000	24525.0	751.861
38050	25438.3	766.926
38100	3775.58	816.794
38150	4629.4	810.05
38200	6089.85	814.875
38250	2459.89	845.806
38300	3522.59	850.917
38350	3069.18	882.095
38400	2414.92	904.573
38450	2068.52	909.373
38500	2080.03	908.652
38550	2401.37	907.786
38600	2375.35	913.489
38650	2210.54	917.487
38700	2249.29	918.088
38750	2402.67	921.422
38800	2162.68	927.915
38850	1934.31	928.378
38900	1957.96	925.231
38950	1880.22	922.467
39000	1933.06	917.992
39050	2107.38	914.805
39100	2551.86	916.157
39150	2430.77	929.521
39200	2078.79	938.835
39250	1932.9	939.818
39300	1968.88	938.022
39350	2235.22	938.627
39400	2118.14	945.254
39450	2015.41	948.705
39500	2072.46	951.091
39550	1987.37	956.653
39600	2085.12	961.377
39650	2125.16	968.806
39700	1872.0	977.511
39750	2045.13	977.828
39800	2008.99	979.434
39850	1598.67	973.725
39900	1293.81	960.743
39950	1090.81	944.851
40000	1086.69	924.807
40050	1246.25	902.174
40100	2039.21	881.342
40150	3313.26	871.493
40200	16323.9	877.692
40250	1615.12	937.838
40300	1884.92	936.225
40350	1928.07	945.653
40400	1738.34	954.154
40450	1829.34	954.157
40500	1819.84	954.252
40550	1818.08	954.252
40600	1833.22	954.43
40650	1879.19	955.004
40700	2115.26	958.454
40750	2226.57	968.062
40800	2046.33	980.896
40850	1779.94	984.406
40900	1606.25	980.677
40950	1454.99	973.822
41000	1365.29	964.25
41050	1491.58	952.467
41100	1500.61	942.831
41150	1431.03	932.31
41200	1417.77	919.67
41250	1473.81	904.698
41300	1619.0	891.024
41350	1811.39	877.728
41400	2003.33	865.241
41450	2369.13	851.091
41500	2949.01	837.791
41550	3671.36	828.445
41600	4775.39	825.757
41650	17536.9	835.727
41700	2026.29	908.69
41750	2363.89	921.174
41800	2175.85	941.36
41850	2024.58	948.761
41900	2006.25	950.465
41950	2136.2	952.279
42000	2231.55	959.327
42050	2078.35	968.79
42100	1778.13	972.833
42150	1746.43	971.358
42200	1548.72	968.069
42250	1503.86	958.755
42300	1596.36	947.468
42350	1842.09	935.749
42400	2902.65	928.481
42450	2604.12	932.571
42500	2083.52	934.493
42550	1846.78	928.993
42600	1976.86	918.599
42650	2167.68	909.895
42700	2338.37	902.523
42750	2596.19	892.86
42800	2920.24	881.743
42850	3586.78	868.835
42900	4292.41	861.422
42950	4203.91	855.325
43000	4491.86	848.89
43050	4664.05	844.592
43100	4659.98	841.523
43150	4574.0	838.396
43200	4507.07	834.543
43250	4355.38	829.747
43300	4243.67	823.206
43350	4224.28	813.904
43400	5166.48	803.833
43450	6538.35	800.141
43500	6976.89	803.956
43550	24453.8	810.377
43600	3254.05	843.897
43650	5384.95	836.412
43700	22247.1	849.927
43750	2121.93	904.367
43800	2158.92	906.39
43850	2159.2	906.39
43900	2079.0	906.385
43950	1919.99	903.914
44000	1883.27	898.2
44050	2010.11	891.874
44100	2219.78	887.762
44150	2378.13	885.563
44200	2667.4	883.902
44250	2812.09	884.095
44300	2608.57	886.194
44350	2504.26	885.019
44400	2602.97	883.099
44450	2575.71	882.074
44500	2492.58	877.737
44550	2579.75	869.657
44600	2871.16	860.06
44650	3079.23	850.108
44700	3365.22	838.862
44750	4036.24	827.043
44800	5645.55	816.804
44850	29495.8	843.845
44900	3610.79	847.826
44950	3639.5	848.469
45000	3469.54	848.369
45050	3369.53	843.412
45100	3560.34	835.801
45150	3851.33	827.967
45200	4048.5	819.741
45250	4347.12	809.383
45300	4763.19	796.966
45350	6126.21	784.471
45400	7441.36	779.62
45450	19658.4	779.823
45500	21509.9	783.968
45550	26807.3	794.154
45600	4355.29	825.179
45650	4578.27	819.935
45700	4795.36	815.129
45750	4843.79	809.551
45800	5153.49	802.493
45850	5667.52	796.067
45900	6552.23	792.011
45950	7281.08	792.309
46000	5254.54	799.242
46050	5470.15	793.563
46100	5775.55	788.702
46150	5858.68	784.588
46200	5977.43	780.033
46250	5985.96	774.751
46300	5990.79	768.09
46350	6202.06	760.294
46400	6424.46	752.213
46450	6918.54	743.401
46500	8688.66	736.433
46550	22284.8	736.94
46600	30308.8	753.937
46650	5510.8	789.44
46700	5530.23	788.614
46750	5538.55	788.613
46800	5307.15	788.611
46850	5087.03	786.449
46900	5099.64	783.0
46950	5275.03	780.186
47000	5237.55	779.13
47050	4859.73	778.142
47100	5077.82	774.454
47150	5537.35	774.102
47200	5323.25	775.018
47250	6975.26	779.472
47300	7099.95	810.612
47350	4537.17	817.052
47400	4450.26	829.39
47450	4301.61	833.355
47500	4170.53	833.347
47550	4197.36	832.124
47600	4574.99	830.85
47650	4630.66	831.38
47700	4459.29	831.764
47750	4403.72	831.715
47800	4336.12	829.815
47850	4897.21	827.699
47900	5279.3	829.335
47950	19240.8	831.951
48000	18463.9	833.261
48050	16814.2	830.829
48100	4747.05	828.802
48150	5459.85	828.574
48200	5789.38	834.115
48250	5398.08	840.698
48300	5060.03	843.697
48350	4955.38	844.605
48400	5209.12	846.467
48450	5321.0	852.124
48500	5140.26	860.101
48550	4906.58	868.983
48600	4334.68	880.204
48650	3304.45	892.189
48700	2355.85	895.723
48750	2214.62	890.467
48800	2364.08	883.713
48850	2674.85	877.103
48900	2934.3	875.446
48950	2588.26	873.578
49000	2628.16	869.893
49050	2738.08	866.127
49100	2829.94	863.341
49150	2885.74	860.484
49200	2996.23	857.145
49250	3055.46	854.221
49300	3070.5	851.399
49350	3183.58	848.44
49400	3328.86	847.583
49450	3411.62	847.754
49500	3356.51	850.655
49550	3228.22	851.493
49600	3035.84	850.688
49650	3209.7	846.545
49700	3554.0	843.93
49750	4036.74	845.875
49800	4360.77	852.221
49850	4018.59	860.733
49900	3345.55	863.146
49950	3166.43	859.991
50000	3294.57	854.878
50050	3484.6	849.997
50100	3642.73	846.397
50150	3814.6	843.321
50200	4018.48	842.558
50250	3960.28	842.535
50300	4010.32	842.415
50350	4060.96	842.352
50400	3998.31	842.339
50450	3955.04	842.106
50500	4093.49	839.685
50550	4422.98	838.638
50600	4506.21	839.606
50650	4124.9	840.428
50700	4093.63	839.437
50750	4307.95	837.333
50800	4439.9	837.069
50850	4291.71	837.048
50900	4321.12	835.798
50950	4389.01	833.193
51000	4597.55	830.977
51050	4975.72	830.331
51100	4847.03	831.316
51150	4567.42	831.801
51200	4631.3	830.221
51250	4827.79	829.389
51300	5060.82	829.086
51350	4961.59	829.815
51400	4741.29	830.021
51450	4755.82	828.165
51500	4887.66	826.917
51550	4895.03	826.012
51600	5228.15	824.136
51650	5506.32	824.127
51700	5259.58	825.051
51750	5060.68	824.558
51800	5272.36	822.008
51850	5213.54	820.391
51900	5240.14	817.086
51950	5679.02	813.001
52000	6166.76	811.929
52050	6308.78	812.505
52100	6082.22	813.076
52150	5743.72	811.644
52200	5850.08	807.125
52250	5717.97	802.562
52300	5981.22	796.556
52350	6749.93	792.055
52400	7104.41	792.165
52450	6665.71	792.598
52500	6520.22	791.596
52550	6664.62	789.034
52600	6936.58	786.313
52650	7192.18	785.979
52700	6810.53	785.818
52750	6947.4	783.675
52800	7197.76	781.609
52850	7537.48	781.499
52900	7649.61	782.225
52950	7230.84	784.137
53000	7216.12	784.126
53050	7023.5	783.676
53100	6975.49	782.976
53150	7626.34	781.499
53200	7568.29	782.026
53250	7633.06	782.18
53300	7266.93	782.745
53350	7044.14	781.952
53400	7141.24	779.509
53450	7261.92	777.757
53500	7463.33	775.56
53550	7739.52	773.844
53600	7513.6	773.796
53650	7718.48	772.018
53700	7670.98	771.492
53750	7767.36	770.018
53800	7865.33	769.587
53850	7451.55	768.677
53900	7527.89	766.654
53950	7836.23	764.54
54000	7984.65	764.81
54050	7597.42	764.713
54100	7784.45	763.825
54150	8039.44	763.461
54200	8169.49	763.472
54250	7914.19	765.096
54300	7865.7	765.507
54350	7852.5	765.638
54400	8611.69	767.626
54450	7189.7	770.852
54500	6819.87	770.737
54550	6828.9	768.173
54600	7459.4	766.379
54650	7361.55	769.992
54700	7175.33	773.7
54750	5441.35	778.069
54800	5048.64	770.637
54850	5878.83	758.749
54900	8413.03	751.086
54950	22575.5	756.705
55000	22398.5	789.383
55050	2566.15	883.933
55100	2837.08	887.384
55150	2693.96	889.053
55200	2477.85	885.87
55250	2546.97	878.31
55300	2781.27	868.148
55350	3071.85	855.495
55400	3524.23	840.688
55450	4332.08	825.434
55500	6160.39	811.651
55550	7110.94	811.714
55600	6560.74	812.647
55650	6135.18	811.617
55700	5466.95	808.188
55750	6521.42	801.143
55800	10963.4	802.828
55850	3512.71	873.717
55900	3249.71	873.591
55950	3273.44	867.046
56000	3474.08	858.195
56050	3631.62	848.334
56100	3679.6	836.821
56150	3850.52	824.638
56200	4064.29	811.786
56250	4541.24	799.388
56300	5107.5	788.633
56350	5586.61	779.926
56400	6534.47	772.081
56450	7796.69	768.484
56500	20770.6	771.131
56550	27956.3	792.667
56600	3526.32	876.115
56650	3281.19	876.479
56700	3253.6	869.693
56750	3604.5	859.273
56800	4032.04	847.785
56850	4670.69	834.999
56900	6212.82	822.585
56950	9103.88	821.984
57000	8446.57	832.166
57050	7074.4	841.715
57100	5373.35	847.718
57150	4629.3	844.369
57200	4661.51	836.715
57250	4963.2	827.641
57300	5568.31	818.4
57350	6169.21	810.203
57400	8194.88	804.563
57450	8152.55	809.974
57500	7764.64	817.128
57550	6613.78	824.974
57600	5681.36	827.143
57650	5521.45	824.337
57700	5681.84	818.974
57750	5881.54	813.17
57800	5844.94	806.622
57850	5691.28	798.171
57900	5870.48	787.001
57950	6190.68	774.678
58000	6431.47	761.914
58050	7106.47	747.573
58100	10240.0	737.663
58150	10206.0	738.668
58200	9991.06	740.907
58250	9163.68	742.672
58300	9277.54	742.23
58350	10117.0	742.731
58400	10163.6	748.596
58450	21472.7	754.958
58500	23124.1	762.082
58550	29208.5	776.69
58600	3666.07	845.295
58650	3663.56	849.604
58700	3389.38	854.596
58750	3115.48	858.111
58800	3088.55	858.442
58850	2860.73	856.462
58900	3105.97	848.511
58950	4011.99	841.665
59000	5742.42	844.337
59050	6504.0	867.807
59100	2251.55	892.837
59150	2819.8	889.939
59200	1998.91	892.309
59250	1860.9	885.231
59300	1992.89	876.551
59350	2212.89	867.777
59400	2576.61	861.785
59450	2646.5	862.662
59500	3296.55	865.261
59550	2211.51	884.363
59600	1509.18	893.138
59650	1794.12	891.817
59700	1653.33	896.027
59750	1941.3	901.982
59800	2455.2	921.083
59850	1327.49	946.17
59900	1105.96	940.063
59950	1104.33	927.525
60000	1167.14	914.04
60050	1397.12	902.111
60100	1772.26	895.815
60150	2183.97	905.054
60200	2137.29	924.024
60250	1925.78	933.444
60300	1797.47	933.769
60350	1712.2	931.392
60400	1871.15	929.173
60450	1980.64	929.257
60500	1852.02	932.561
60550	1739.65	932.46
60600	1879.11	931.712
60650	1912.44	931.877
60700	1900.98	934.371
60750	1870.43	936.056
60800	1861.73	937.544
60850	1862.4	939.032
60900	1930.73	942.223
60950	2185.25	948.482
61000	2608.59	965.815
61050	5674.84	999.232
61100	3601.4	1006.66
61150	3085.67	1003.05
61200	2529.07	999.199
61250	2134.66	995.727
61300	1889.23	992.371
61350	1708.54	989.944
61400	1603.89	988.266
61450	1566.39	987.487
61500	1529.24	987.055
61550	1516.1	986.855
61600	1536.32	986.855
61650	1582.62	986.854
61700	1547.04	986.855
61750	1492.13	986.829
61800	1492.77	984.195
61850	1490.82	983.652
61900	1481.04	982.279
61950	1468.08	979.348
62000	1398.29	976.613
62050	1438.97	973.075
62100	1538.06	970.695
62150	1651.79	971.411
62200	1713.68	974.38
62250	1502.76	977.424
62300	1379.06	976.047
62350	1429.88	971.896
62400	1579.93	969.372
62450	1684.87	969.657
62500	1625.76	972.959
62550	1475.11	973.268
62600	1557.06	970.235
62650	1710.58	970.45
62700	1666.69	974.104
62750	1551.8	976.783
62800	1531.08	976.783
62850	1641.69	976.816
62900	1712.55	978.997
62950	1617.73	982.441
63000	1619.82	983.474
63050	1736.11	986.385
63100	1759.95	992.623
63150	1680.9	999.039
63200	1695.05	1003.73
63250	1809.13	1008.11
63300	1966.21	1012.88
63350	2283.42	1018.65
63400	2755.62	1024.77
63450	3563.24	1028.34
63500	4710.1	1029.67
63550	5267.92	1032.54
63600	5609.26	1033.25
63650	5929.04	1032.97
63700	6040.72	1032.91
63750	5880.24	1032.88
63800	5476.1	1030.99
63850	5270.2	1027.25
63900	5165.59	1023.76
63950	5174.2	1020.32
64000	5230.32	1016.76
64050	5098.54	1014.03
64100	4878.36	1011.46
64150	4476.96	1008.65
64200	3966.75	1005.22
64250	3376.04	1000.07
64300	2854.36	993.83
64350	2221.88	987.759
64400	1678.79	980.329
64450	1279.37	969.564
64500	1081.4	955.436
64550	1129.0	941.734
64600	1310.32	929.992
64650	1578.37	925.926
64700	2131.45	932.967
64750	3438.75	959.996
64800	1801.48	969.461
64850	1633.98	974.952
64900	1505.17	976.894
64950	1589.21	976.894
65000	1707.17	978.437
65050	1660.06	984.47
65100	1663.82	988.52
65150	1628.49	992.429
65200	1560.89	995.269
65250	1582.19	995.617
65300	1667.66	995.524
65350	1656.09	995.524
65400	1703.0	993.716
65450	1820.41	992.839
65500	1787.51	992.839
65550	1746.54	992.094
65600	1727.08	988.752
65650	1716.57	985.615
65700	1671.69	985.561
65750	1567.1	984.788
65800	1540.51	981.655
65850	1594.12	979.38
65900	1693.7	979.91
65950	1741.53	984.334
66000	1615.93	989.641
66050	1585.49	992.444
66100	1673.31	993.688
66150	1659.06	996.284
66200	1677.74	998.613
66250	1782.56	1000.16
66300	1923.12	1002.93
66350	2065.05	1007.09
66400	2229.25	1013.2
66450	2537.7	1018.99
66500	3187.61	1022.49
66550	4075.54	1023.38
66600	4777.2	1023.49
66650	5140.13	1023.4
66700	5206.86	1023.16
66750	5197.15	1022.95
66800	5280.35	1022.69
66850	5405.94	1022.69
66900	5643.82	1023.73
66950	5782.56	1028.44
67000	5941.62	1032.23
67050	6384.88	1034.34
67100	6593.79	1036.8
67150	6690.55	1036.82
67200	6993.29	1035.69
67250	6885.62	1035.54
67300	6576.28	1033.77
67350	6724.43	1030.54
67400	6827.64	1030.54
67450	6664.24	1030.54
67500	6517.23	1030.53
67550	6594.27	1029.76
67600	6713.16	1029.76
67650	6533.47	1029.76
67700	6258.42	1028.33
67750	5956.51	1024.74
67800	5782.28	1021.09
67850	5210.06	1017.72
67900	4605.85	1012.54
67950	4390.75	1005.98
68000	4298.69	1000.33
68050	4054.91	998.028
68100	3702.42	999.249
68150	3446.36	1002.75
68200	3255.13	1006.96
68250	3384.07	1012.39
68300	3713.42	1016.98
68350	4120.76	1019.83
68400	4678.99	1021.25
68450	5241.04	1023.57
68500	5504.79	1027.32
68550	5768.82	1029.87
68600	6231.83	1031.35
68650	6538.04	1033.96
68700	6788.67	1036.24
68750	7079.93	1037.58
68800	7128.43	1037.58
68850	7064.42	1037.55
68900	7272.44	1037.12
68950	7422.98	1037.12
69000	7274.41	1037.12
69050	7239.36	1037.12
69100	7094.75	1037.07
69150	6674.92	1036.02
69200	6409.35	1032.95
69250	6338.18	1029.97
69300	6381.7	1028.46
69350	6555.68	1027.85
69400	6535.47	1027.84
69450	6345.98	1027.39
69500	6276.26	1024.72
69550	6152.64	1022.39
69600	5702.77	1020.64
69650	5517.5	1017.05
69700	5264.78	1013.91
69750	4713.3	1011.09
69800	4224.63	1007.37
69850	3631.15	1002.3
69900	3150.24	995.956
69950	3006.86	988.808
70000	2857.26	981.349
70050	2442.64	973.103
70100	2218.3	963.453
70150	2267.35	955.773
70200	2659.35	953.816
70250	4224.86	966.269
70300	6995.01	1016.2
70350	5754.9	1023.84
70400	5136.77	1023.77
70450	4798.69	1020.4
70500	4429.78	1016.04
70550	3953.19	1011.2
70600	3430.52	1006.44
70650	2969.34	1001.38
70700	2533.9	997.268
70750	2441.03	994.022
70800	2620.13	992.786
70850	2428.11	989.858
70900	1954.49	985.811
70950	1536.58	979.783
71000	1310.51	971.872
71050	1267.17	963.243
71100	1593.77	958.338
71150	1689.71	960.845
71200	1721.03	964.944
71250	1639.39	967.039
71300	1556.09	966.429
71350	1364.16	961.714
71400	1221.63	954.545
71450	1127.05	944.978
71500	1155.05	934.29
71550	1275.58	923.599
71600	1437.89	916.118
71650	1624.98	911.776
71700	1908.88	911.764
71750	2136.19	920.956
71800	1262.81	918.561
71850	1318.45	909.41
71900	1555.27	901.382
71950	1955.16	898.373
72000	2611.61	905.225
72050	1380.23	929.446
72100	1346.28	926.15
72150	1334.12	920.811
72200	1359.47	916.633
72250	1368.11	912.448
72300	1378.93	907.867
72350	1478.09	904.077
72400	1626.09	902.28
72450	1731.96	904.746
72500	1375.79	908.088
72550	1389.08	905.328
72600	1375.14	903.46
72650	1425.98	902.699
72700	1521.46	902.716
72750	1757.88	907.215
72800	1695.84	908.426
72850	1687.14	909.123
72900	1944.88	912.189
72950	3323.0	929.262
73000	2873.51	954.726
73050	2341.8	977.053
73100	1957.29	987.126
73150	1880.59	988.022
73200	1916.26	988.211
73250	1900.95	990.729
73300	1847.1	992.866
73350	1809.97	992.866
73400	1805.66	992.866
73450	1824.53	992.866
73500	1827.7	992.866
73550	1806.17	992.866
73600	1810.36	992.866
73650	1866.62	992.876
73700	1794.29	994.092
73750	1699.96	994.9
73800	1729.26	994.845
73850	1762.37	995.062
73900	1734.62	997.428
73950	1728.24	999.459
74000	1739.51	1000.79
74050	1739.45	1003.77
74100	1738.47	1006.13
74150	1750.0	1006.13
74200	1747.73	1005.69
74250	1734.99	1004.65
74300	1676.77	1003.27
74350	1576.68	1002.53
74400	1445.76	999.578
74450	1332.45	994.609
74500	1298.86	988.032
74550	1302.12	980.834
74600	1289.5	973.493
74650	1264.01	965.368
74700	1269.29	955.589
74750	1345.54	943.838
74800	1467.52	932.562
74850	1538.05	921.765
74900	1727.12	911.511
74950	2022.46	903.537
75000	2087.82	898.74
75050	2091.79	898.695
75100	1949.8	898.052
75150	2068.77	892.054
75200	2206.27	887.444
75250	2284.72	882.828
75300	2471.68	878.365
75350	2541.93	875.7
75400	2564.39	872.537
75450	2677.04	869.705
75500	2743.18	867.486
75550	2821.56	866.864
75600	2801.23	866.346
75650	2879.04	864.184
75700	2897.13	862.96
75750	2956.02	861.45
75800	2997.49	859.531
75850	3078.37	856.954
75900	3174.37	854.988
75950	3293.33	853.318
76000	3311.5	852.886
76050	3301.48	850.463
76100	3361.07	847.689
76150	3365.42	844.563
76200	3456.65	841.507
76250	3529.62	839.045
76300	3568.79	837.549
76350	3587.78	837.28
76400	3532.04	837.256
76450	3450.3	834.99
76500	3481.96	831.995
76550	3579.98	829.426
76600	3516.57	828.649
76650	3355.56	828.119
76700	3256.75	826.232
76750	3238.69	823.7
76800	3119.52	821.788
76850	3028.03	819.942
76900	2984.11	817.664
76950	3026.09	815.484
77000	3295.13	814.369
77050	4765.83	819.886
77100	6798.3	863.589
77150	1906.41	931.191
77200	1600.31	942.503
77250	1453.37	943.462
77300	1469.78	940.446
77350	1526.6	937.226
77400	1534.73	933.716
77450	1524.77	927.981
77500	1525.13	921.27
77550	1659.79	911.302
77600	1861.48	901.045
77650	2076.96	890.129
77700	2633.71	878.879
77750	3654.82	873.734
77800	3821.76	874.078
77850	3924.42	874.531
77900	4039.2	874.46
77950	4232.16	874.508
78000	4188.38	876.369
78050	3541.2	877.262
78100	3332.35	871.834
78150	3508.33	863.416
78200	3777.22	854.493
78250	4089.61	845.865
78300	4347.05	838.414
78350	4623.75	830.296
78400	4846.27	823.818
78450	4673.72	816.285
78500	4883.41	807.709
78550	5392.52	799.911
78600	6041.72	794.372
78650	6794.32	792.068
78700	9191.62	796.715
78750	6167.22	805.977
78800	6280.75	805.601
78850	7051.69	807.879
78900	6126.85	804.967
78950	7314.14	804.176
79000	5853.51	801.73
79050	6829.07	795.776
79100	5902.4	797.983
79150	6472.84	791.794
79200	7522.76	788.124
79250	6367.16	791.424
79300	6733.02	787.681
79350	6640.27	782.649
79400	6690.44	777.113
79450	7044.52	771.486
79500	7999.84	767.404
79550	7502.19	766.55
79600	7659.86	763.014
79650	9480.07	761.308
79700	7655.18	766.595
79750	7993.59	764.041
79800	7206.23	764.319
79850	7724.44	759.364
79900	8521.59	755.092
79950	9834.63	754.308
80000	24304.0	760.043
80050	7673.52	773.166
80100	8868.29	771.179
80150	8789.61	768.175
80200	7970.07	766.43
80250	8040.62	760.155
80300	8450.43	753.443
80350	8812.56	746.938
80400	8778.74	740.363
80450	9141.3	732.767
80500	9339.72	725.965
80550	10739.0	720.171
80600	9977.19	715.557
80650	9947.07	709.041
80700	10013.8	700.775
80750	10994.9	692.801
80800	11283.9	686.2
80850	11167.1	680.444
80900	11644.2	673.34
80950	11888.0	667.081
81000	11805.0	660.704
81050	11726.3	652.915
81100	11816.6	644.998
81150	11933.6	636.66
81200	12751.4	628.157
81250	13020.7	621.783
81300	13274.1	615.867
81350	12497.3	610.957
81400	12546.0	601.58
81450	13552.9	590.7
81500	14616.3	578.737
81550	15424.0	585.526
81600	14240.5	581.412
81650	14251.1	574.816
81700	30048.3	562.805
81750	14874.7	569.571
81800	15064.3	565.129
81850	15081.7	560.019
81900	14916.1	552.337
81950	15561.2	557.553
82000	15058.8	556.505
82050	15886.5	554.816
82100	15738.8	549.071
82150	29677.3	542.739
82200	15306.5	550.373
82250	16438.6	548.533
82300	15395.3	543.583
82350	32038.3	539.55
82400	15494.6	546.392
82450	31060.2	543.774
82500	14984.1	552.888
82550	15616.5	556.107
82600	15166.7	561.863
82650	28461.1	558.649
82700	13931.2	568.216
82750	13668.2	564.917
82800	13645.2	561.207
82850	13874.3	559.413
82900	28871.8	554.177
82950	14394.0	572.735
83000	13213.8	568.365
83050	13425.4	560.94
83100	28409.8	553.161
83150	27680.8	558.497
83200	14113.9	565.318
83250	13571.0	564.875
83300	13174.8	562.191
83350	27128.2	556.484
83400	26706.9	561.648
83450	13866.4	577.275
83500	28540.5	577.423
83550	13340.3	581.152
83600	13320.1	577.172
83650	12619.2	576.554
83700	14210.3	574.666
83750	28817.7	576.288
83800	14004.4	586.691
83850	14672.1	597.478
83900	25466.9	603.721
83950	12574.2	615.756
84000	11934.3	622.566
84050	11619.5	623.6
84100	11811.7	623.21
84150	11605.1	623.859
84200	11441.9	625.132
84250	11773.1	628.648
84300	11184.6	638.114
84350	12157.3	646.01
84400	11624.3	663.111
84450	10581.3	680.836
84500	9839.79	689.177
84550	9467.05	690.008
84600	10118.7	688.171
84650	9980.74	693.61
84700	10548.5	708.238
84750	9359.18	714.886
84800	9287.05	722.365
84850	10544.9	729.151
84900	10108.4	741.5
84950	7086.91	767.63
85000	6134.38	775.988
85050	5279.1	781.348
85100	4625.88	786.995
85150	4502.11	792.165
85200	3677.92	800.636
85250	4010.26	810.535
85300	2567.41	842.336
85350	4118.56	874.425
85400	3183.06	922.101
85450	3240.41	955.179
85500	2533.78	977.778
85550	1914.0	972.422
85600	1615.27	958.788
85650	1637.57	943.766
85700	1986.98	934.174
85750	2092.01	935.855
85800	2004.79	939.099
85850	2208.14	939.749
85900	2053.55	945.632
85950	1852.13	944.937
86000	1919.64	938.144
86050	2140.19	934.333
86100	2242.15	936.386
86150	2176.25	942.801
86200	2148.95	945.306
86250	2227.32	945.841
86300	2190.11	950.087
86350	2147.76	953.081
86400	2154.03	953.13
86450	2055.7	953.542
86500	2165.35	953.336
86550	2163.9	954.693
86600	1875.84	954.099
86650	1873.01	946.557
86700	1991.85	940.199
86750	1932.12	936.877
86800	2143.87	933.449
86850	2282.57	936.591
86900	2193.75	945.262
86950	2199.83	948.326
87000	2197.17	950.811
87050	2088.9	951.731
87100	1996.23	949.385
87150	2084.25	945.514
87200	2224.67	945.485
87250	2290.1	949.912
87300	2351.22	956.459
87350	2367.55	962.663
87400	2156.77	966.802
87450	2154.43	966.428
87500	2293.62	965.473
87550	2326.73	966.664
87600	2408.83	968.677
87650	2531.44	972.481
87700	2711.92	979.396
87750	2864.11	990.156
87800	3007.97	1000.25
87850	3255.3	1007.02
87900	3589.31	1013.04
87950	4171.88	1018.08
88000	5045.78	1024.59
88050	5931.82	1030.67
88100	6146.76	1032.8
88150	5692.45	1032.55
88200	4643.4	1029.4
88250	3886.71	1023.04
88300	3488.0	1014.58
88350	3388.08	1007.04
88400	3147.79	999.858
88450	3205.26	996.743
88500	3337.69	999.945
88550	2686.34	1000.92
88600	2387.53	996.233
88650	2151.77	988.656
88700	2167.12	981.976
88750	2236.55	978.537
88800	2205.31	975.237
88850	2088.86	971.965
88900	2068.1	971.292
88950	1894.25	967.869
89000	1872.46	960.457
89050	2140.2	957.152
89100	2357.06	960.605
89150	1905.1	961.358
89200	1886.0	955.811
89250	2316.0	954.765
89300	2121.58	957.352
89350	2026.72	957.123
89400	2224.3	957.662
89450	2503.03	964.845
89500	2055.85	969.631
89550	1816.52	966.508
89600	1873.11	959.177
89650	1913.83	954.939
89700	1947.31	950.662
89750	1908.8	946.432
89800	1974.85	942.581
89850	2030.99	944.26
89900	1968.39	943.671
89950	1791.96	939.507
90000	1913.91	932.857
90050	2249.28	934.589
90100	2554.47	945.712
90150	2089.65	948.715
90200	1969.69	945.27
90250	2152.35	943.053
90300	2272.98	947.198
90350	2615.58	951.383
90400	2909.42	960.117
90450	3646.51	970.716
90500	3923.85	976.863
90550	3694.81	975.555
90600	4077.3	973.834
90650	5449.99	979.447
90700	6869.46	990.735
90750	6456.25	1002.71
90800	5389.6	1005.41
90850	5222.88	1003.55
90900	5358.68	1001.81
90950	4922.62	1000.67
91000	4975.05	999.343
91050	4736.89	997.032
91100	4519.94	993.133
91150	4170.78	989.627
91200	3892.85	987.018
91250	3737.57	986.293
91300	3780.34	986.827
91350	3531.32	985.05
91400	3549.44	984.272
91450	3663.97	985.242
91500	3532.35	985.131
91550	3190.76	981.553
91600	3558.09	981.083
91650	3730.16	982.498
91700	3554.8	983.599
91750	3353.92	982.046
91800	3742.49	984.946
91850	4171.51	985.511
91900	3575.15	984.642
91950	3936.46	987.026
92000	4143.67	989.282
92050	3809.67	989.933
92100	3809.85	990.529
92150	4137.01	993.662
92200	4533.21	995.602
92250	3797.44	993.66
92300	3734.67	990.056
92350	4103.62	988.666
92400	4767.28	988.611
92450	4405.97	987.966
92500	4193.63	989.062
92550	4601.56	994.125
92600	4469.9	995.32
92650	4298.3	994.27
92700	5096.82	998.281
92750	5990.06	1003.47
92800	5684.94	1003.44
92850	5171.45	1001.85
92900	5363.54	999.56
92950	5231.91	996.355
93000	5080.96	996.355
93050	5427.77	996.789
93100	5581.89	998.264
93150	4837.81	998.461
93200	4611.76	997.895
93250	4877.67	997.958
93300	4584.2	996.752
93350	4377.95	996.649
93400	5045.47	1000.56
93450	4669.99	1003.05
93500	3819.92	999.672
93550	3889.61	996.707
93600	4049.06	996.849
93650	3776.4	995.986
93700	3092.56	992.009
93750	3036.31	990.042
93800	3280.79	989.44
93850	3195.48	986.933
93900	2835.76	985.337
93950	2879.02	987.16
94000	3365.04	990.959
94050	2900.98	988.208
94100	2568.19	984.577
94150	3026.26	985.682
94200	3227.67	990.028
94250	2799.85	989.934
94300	2523.07	986.202
94350	2407.88	981.823
94400	2320.87	980.029
94450	2206.64	975.684
94500	2812.08	977.721
94550	2389.34	976.458
94600	2343.34	976.425
94650	2192.16	973.327
94700	2286.6	970.903
94750	2217.34	972.003
94800	2132.94	969.673
94850	2139.35	968.967
94900	2032.47	969.192
94950	2463.66	977.959
95000	1940.68	972.813
95050	2239.13	970.078
95100	2120.94	975.322
95150	2323.62	985.142
95200	1974.25	978.763
95250	1917.38	971.745
95300	1983.11	965.385
95350	1926.58	963.497
95400	2084.11	960.229
95450	1827.88	957.152
95500	1721.32	948.521
95550	1783.67	935.671
95600	2420.3	924.176
95650	3412.02	948.552
95700	2042.65	953.605
95750	1847.94	952.811
95800	1902.42	944.248
95850	2207.26	936.611
95900	2491.74	945.317
95950	2303.13	944.886
96000	1918.32	948.246
96050	1986.89	940.962
96100	2415.97	936.255
96150	1936.69	934.39
96200	2029.89	923.813
96250	2396.06	913.553
96300	3986.24	913.92
96350	2381.38	913.366
96400	3687.12	905.923
96450	2946.4	940.645
96500	2181.89	939.88
96550	2383.98	937.215
96600	2341.88	940.503
96650	2185.94	939.007
96700	2279.05	934.494
96750	2557.06	932.013
96800	2199.77	931.676
96850	2202.76	925.592
96900	2252.66	917.74
96950	2420.81	908.226
97000	2846.28	896.638
97050	4240.32	887.933
97100	4780.35	916.803
97150	2352.7	932.075
97200	2293.13	923.565
97250	2600.62	912.67
97300	3103.66	904.262
97350	4284.08	910.658
97400	2786.83	923.663
97450	2482.06	919.452
97500	2609.28	909.178
97550	2891.32	896.443
97600	3421.41	884.16
97650	3467.0	873.854
97700	4523.68	858.343
97750	7663.42	862.396
97800	5715.72	886.86
97850	3755.4	906.754
97900	3006.52	913.09
97950	2897.69	914.625
98000	2832.33	915.076
98050	2744.03	914.124
98100	2781.15	906.753
98150	3001.75	896.659
98200	3261.83	884.448
98250	3718.98	869.904
98300	5277.72	855.551
98350	6547.98	862.82
98400	6057.3	875.042
98450	5225.33	889.358
98500	4327.77	900.361
98550	3717.41	905.326
98600	3506.13	905.981
98650	3477.13	903.582
98700	3631.1	897.588
98750	3807.95	889.061
98800	4112.96	877.814
98850	4448.16	863.562
98900	5029.98	846.435
98950	6471.15	828.763
99000	9385.89	828.816
99050	9080.96	840.713
99100	7721.21	856.537
99150	6144.66	868.148
99200	4964.41	871.882
99250	4762.75	869.552
99300	4832.91	864.378
99350	4890.98	856.797
99400	4941.69	843.566
99450	5380.66	823.827
99500	6913.29	802.262
99550	9791.22	802.516
99600	10210.5	805.32
99650	10309.7	814.241
99700	9041.74	829.411
99750	8192.18	841.22
99800	7442.26	850.612
99850	6957.79	858.33
99900	6562.59	867.305
[truncated: 459 more rows]
