# Supplementary material for: The extreme yet transient nature of glacial erosion
Source: Nat Commun. 2022 Nov 30;13:7377. doi: 10.1038/s41467-022-35072-0 (PMC9712427; doi:10.1038/s41467-022-35072-0)
Supplement: Supplementary file 5 — Supplementary Data 2 [file 41467_2022_35072_MOESM5_ESM.zip › csv_glacialEcalib/Ande2018a-20.csv]

Year	Q	IceH
0	0	0
50	0	0
100	0	0
150	0	0
200	0	0
250	0	0
300	0	0
350	0	0
400	0	0
450	0	0
500	0	0
550	0	0
600	0	0
650	0	0
700	0	0
750	0	0
800	0	0
850	0	0
900	0	0
950	0	0
1000	0	0
1050	0	0
1100	0	0
1150	0	0
1200	0	0
1250	0	0
1300	0	0
1350	0	0
1400	0	0
1450	0	0
1500	0	0
1550	0	0
1600	0	0
1650	0	0
1700	0	0
1750	0	0
1800	0	0
1850	0	0
1900	0	0
1950	0	0
2000	0	0
2050	0	0
2100	0	0
2150	0	0
2200	0	0
2250	0	0
2300	0	0
2350	0	0
2400	0	0
2450	0	0
2500	0	0
2550	0	0
2600	0	0
2650	0	0
2700	0	0
2750	0	0
2800	0	0
2850	0	0
2900	0	0
2950	0	0
3000	0	0
3050	0	0
3100	0	0
3150	0	0
3200	0	0
3250	0	0
3300	0	0
3350	0	0
3400	0	0
3450	0	0
3500	0	0
3550	0	0
3600	0	0
3650	0	0
3700	0	0
3750	0	0
3800	0	0
3850	0	0
3900	0	0
3950	0	0
4000	0	0
4050	0	0
4100	0	0
4150	0	0
4200	0	0
4250	0	0
4300	0	0
4350	0	0
4400	0	0
4450	0	0
4500	0	0
4550	0	0
4600	0	0
4650	0	0
4700	0	0
4750	0	0
4800	0	0
4850	0	0
4900	0	0
4950	0	0
5000	0	0
5050	0	0
5100	0	0
5150	0	0
5200	0	0
5250	0	0
5300	0	0
5350	0	0
5400	0	0
5450	0	0
5500	0	0
5550	0	0
5600	0	0
5650	0	0
5700	0	0
5750	0	0
5800	0	0
5850	0	0
5900	0	0
5950	0	0
6000	0	0
6050	0	0
6100	0	0
6150	0	0
6200	0	0
6250	0	0
6300	0	0
6350	0	0
6400	0	0
6450	0	0
6500	0	0
6550	0	0
6600	0	0
6650	0	0
6700	0	0
6750	0	0
6800	0	0
6850	0	0
6900	0	0
6950	0	0
7000	0	0
7050	0	0
7100	0	0
7150	0	0
7200	0	0
7250	0	0
7300	0	0
7350	0	0
7400	0	0
7450	0	0
7500	0	0
7550	0	0
7600	0	0
7650	0	0
7700	0	0
7750	0	0
7800	0	0
7850	0	0
7900	0	0
7950	0	0
8000	0	0
8050	0	0
8100	0	0
8150	0	0
8200	0	0
8250	0	0
8300	0	0
8350	0	0
8400	0	0
8450	0	0
8500	0	0
8550	0	0
8600	0	0
8650	0	0
8700	0	0
8750	0	0
8800	0	0
8850	0	0
8900	0	0
8950	0	0
9000	0	0
9050	0	0
9100	0	0
9150	0	0
9200	0	0
9250	0	0
9300	0	0
9350	0	0
9400	0	0
9450	0	0
9500	0	0
9550	0	0
9600	0	0
9650	0	0
9700	0	0
9750	0	0
9800	0	0
9850	0	0
9900	0	0
9950	0	0
10000	0	24.6165
10050	89.2344	105.228
10100	167.101	181.217
10150	321.88	245.499
10200	482.593	294.402
10250	664.431	335.574
10300	897.394	375.142
10350	1123.48	408.96
10400	1261.14	434.486
10450	1409.1	462.498
10500	1521.08	489.705
10550	1660.71	505.686
10600	1864.54	524.186
10650	1818.01	538.571
10700	1869.55	547.444
10750	1772.99	555.046
10800	1687.34	556.554
10850	1769.3	554.758
10900	1894.7	554.407
10950	2030.91	556.523
11000	2124.75	559.424
11050	2030.29	562.009
11100	2157.11	562.553
11150	2429.68	565.446
11200	2329.36	569.965
11250	2071.41	568.898
11300	1821.89	562.135
11350	1835.59	552.321
11400	2092.98	544.75
11450	2589.42	544.158
11500	3088.8	559.185
11550	3173.68	579.266
11600	3133.77	584.79
11650	3496.43	585.731
11700	3846.16	593.841
11750	3647.19	602.507
11800	3665.72	601.5
11850	4256.7	600.889
11900	4550.42	610.86
11950	4109.34	619.32
12000	4058.59	617.59
12050	4478.3	617.292
12100	4848.46	623.973
12150	4958.92	636.056
12200	5137.26	644.393
12250	5820.67	654.803
12300	7049.98	673.637
12350	5182.0	673.075
12400	4709.25	671.293
12450	4280.13	666.755
12500	3803.29	660.483
12550	3501.9	651.705
12600	3522.65	642.895
12650	3628.01	636.582
12700	3921.66	633.373
12750	4918.89	638.502
12800	4376.8	644.154
12850	3953.64	646.151
12900	3602.25	645.374
12950	3098.13	642.412
13000	2789.69	635.394
13050	2717.21	627.104
13100	2686.04	619.794
13150	2674.37	613.419
13200	2681.96	608.68
13250	2871.85	606.141
13300	2802.59	606.918
13350	3343.87	609.712
13400	3300.36	615.401
13450	3124.06	620.24
13500	2717.78	620.435
13550	2765.98	615.858
13600	3008.31	612.147
13650	2904.5	612.747
13700	2854.28	612.18
13750	3072.45	611.268
13800	3089.44	614.313
13850	2703.55	619.001
13900	2199.18	617.824
13950	1988.25	609.658
14000	2054.15	598.371
14050	2166.21	590.182
14100	2153.92	584.731
14150	2201.53	578.998
14200	2326.43	574.229
14250	2422.1	570.314
14300	2516.22	566.821
14350	2518.51	563.17
14400	2727.06	557.778
14450	3219.96	554.501
14500	4430.55	562.606
14550	5059.64	598.286
14600	4966.83	614.988
14650	4089.91	630.595
14700	3922.38	628.853
14750	4034.87	626.679
14800	4066.15	627.366
14850	4352.45	629.049
14900	4276.22	635.231
14950	4253.1	637.722
15000	4403.13	638.69
15050	4588.94	641.101
15100	4771.76	644.614
15150	4844.53	648.823
15200	6076.61	651.445
15250	9652.0	667.464
15300	6408.74	694.034
15350	5969.82	689.981
15400	5159.45	685.031
15450	4575.76	677.303
15500	4238.16	668.006
15550	3765.9	659.25
15600	3567.25	650.121
15650	4134.49	644.518
15700	4601.68	644.425
15750	4775.98	649.378
15800	5121.15	654.983
15850	5799.02	663.746
15900	5828.94	677.551
15950	5862.15	682.988
16000	6065.14	681.572
16050	5866.29	678.195
16100	5424.0	673.065
16150	4815.99	666.771
16200	4248.52	657.966
16250	3830.04	648.302
16300	3440.78	636.787
16350	2999.83	624.872
16400	2977.54	612.452
16450	4321.42	608.985
16500	7334.74	619.174
16550	6010.49	669.588
16600	5398.23	668.168
16650	4835.38	663.308
16700	4752.78	655.619
16750	4741.92	650.362
16800	4631.17	647.558
16850	4389.75	646.007
16900	4271.16	644.324
16950	4230.84	642.541
17000	3753.57	640.825
17050	3388.53	633.909
17100	3473.22	625.338
17150	3704.93	620.966
17200	3434.73	621.637
17250	3269.34	619.117
17300	3312.42	615.612
17350	2858.18	615.538
17400	2234.91	610.951
17450	2296.47	603.958
17500	2377.11	603.957
17550	2393.85	603.958
17600	2366.81	603.494
17650	2748.53	601.925
17700	3015.03	607.576
17750	2977.85	616.408
17800	2941.42	621.26
17850	2932.52	621.937
17900	2921.96	620.247
17950	2954.75	615.627
18000	3300.76	610.997
18050	3392.99	610.997
18100	3473.28	611.547
18150	3701.15	612.747
18200	3470.02	616.756
18250	3499.37	615.425
18300	3955.87	613.36
18350	4068.16	617.3
18400	4179.54	620.801
18450	4241.89	624.915
18500	4211.84	628.882
18550	4334.8	632.24
18600	4124.02	636.173
18650	4101.55	636.032
18700	4436.69	634.284
18750	4603.09	635.905
18800	4181.67	638.925
18850	4315.96	634.85
18900	4485.09	631.099
18950	4311.67	628.208
19000	4549.66	623.519
19050	4842.54	621.042
19100	5062.36	622.454
19150	4425.88	626.442
19200	4459.32	620.803
19250	5387.16	615.658
19300	5181.44	623.335
19350	4997.27	626.633
19400	5027.21	626.635
19450	4843.19	627.511
19500	4917.92	625.344
19550	5210.41	623.65
19600	5292.2	623.76
19650	5434.49	625.945
19700	5427.43	630.386
19750	5052.44	636.428
19800	4764.99	637.184
19850	4982.35	634.561
19900	5252.42	634.404
19950	4496.96	636.86
20000	4416.82	629.302
20050	5333.34	620.159
20100	5723.35	619.514
20150	5495.49	624.711
20200	5537.73	626.398
20250	5524.62	628.852
20300	5440.09	630.98
20350	5606.23	632.333
20400	4876.1	638.676
20450	4794.57	636.957
20500	5120.14	632.937
20550	5394.91	631.575
20600	5513.44	631.692
20650	4926.55	635.438
20700	5109.26	631.63
20750	5565.09	629.272
20800	5285.48	631.664
20850	5465.71	631.177
20900	5281.09	631.656
20950	5149.91	630.055
21000	5863.9	625.96
21050	6016.15	629.719
21100	5765.46	637.324
21150	5292.79	642.38
21200	5221.08	642.523
21250	5226.09	640.751
21300	5242.21	637.963
21350	5851.28	634.474
21400	5634.72	636.936
21450	5490.79	636.466
21500	5692.27	632.925
21550	5863.87	631.311
21600	6372.94	630.217
21650	6475.77	634.028
21700	6456.24	639.738
21750	6209.9	644.906
21800	6209.81	646.848
21850	6633.83	648.218
21900	6393.14	653.198
21950	6403.41	655.446
22000	6726.03	657.019
22050	6065.29	660.916
22100	6310.5	656.359
22150	7355.72	652.412
22200	7062.32	658.341
22250	6812.55	660.521
22300	7588.68	659.269
22350	7820.68	663.793
22400	7612.76	670.645
22450	7409.82	674.343
22500	7099.84	674.345
22550	7228.18	669.679
22600	7650.19	664.422
22650	8221.79	661.815
22700	8281.02	663.094
22750	7210.42	672.272
22800	7357.96	671.472
22850	7599.88	672.827
22900	7051.83	678.612
22950	7011.63	679.853
23000	6972.9	680.977
23050	6780.19	681.412
23100	6988.53	680.951
23150	7150.99	681.459
23200	6647.94	683.695
23250	6567.35	681.869
23300	6665.88	678.959
23350	6995.46	676.344
23400	7316.69	676.341
23450	7070.56	680.742
23500	6963.97	683.05
23550	6922.12	684.674
23600	6482.66	685.59
23650	6367.61	682.905
23700	6819.44	678.906
23750	6938.74	678.393
23800	6587.5	679.421
23850	6535.78	678.496
23900	6591.18	676.959
23950	6998.84	675.874
24000	7058.67	678.692
24050	6540.81	683.185
24100	6758.59	683.193
24150	6956.17	684.669
24200	6615.33	688.262
24250	6509.2	688.262
24300	6243.51	686.655
24350	6483.68	682.622
24400	7034.76	679.95
24450	6923.09	683.151
24500	6448.35	686.13
24550	6398.12	685.178
24600	6854.03	683.851
24650	6731.31	686.501
24700	6594.89	687.867
24750	7011.8	688.295
24800	6931.66	692.456
24850	6352.64	694.688
24900	6834.12	692.403
24950	7478.01	693.256
25000	7546.44	700.762
25050	7434.27	707.541
25100	7177.41	710.712
25150	7075.61	708.166
25200	6898.09	703.158
25250	6180.23	697.338
25300	5456.16	689.175
25350	5122.38	679.572
25400	4821.54	670.687
25450	4582.39	664.038
25500	5136.56	661.072
25550	6007.99	662.461
25600	7364.35	673.023
25650	10673.8	695.295
25700	7320.55	700.578
25750	7077.76	697.254
25800	7129.46	694.676
25850	7436.04	695.448
25900	7884.1	700.681
25950	8074.77	710.776
26000	7651.98	718.958
26050	7524.09	718.047
26100	7786.93	713.115
26150	7885.37	709.445
26200	7685.51	706.158
26250	7058.94	701.663
26300	6358.8	694.871
26350	6023.73	685.746
26400	5670.94	676.582
26450	5846.53	668.003
26500	11265.4	676.061
26550	6479.51	686.611
26600	6432.51	680.711
26650	12391.0	687.88
26700	8802.08	707.298
26750	8487.74	707.524
26800	8137.42	706.015
26850	7978.43	703.19
26900	7416.69	700.127
26950	6604.53	695.47
27000	5899.28	687.373
27050	5529.42	676.908
27100	5251.71	665.839
27150	5164.99	654.219
27200	5364.32	643.582
27250	5737.33	636.371
27300	6192.14	633.535
27350	7407.81	636.941
27400	6786.3	654.622
27450	5928.43	679.18
27500	6117.08	685.541
27550	6535.94	692.117
27600	6634.59	700.42
27650	6980.13	705.612
27700	7491.39	709.147
27750	7945.78	712.463
27800	8331.53	713.826
27850	8199.83	713.578
27900	8070.07	710.34
27950	7541.29	705.889
28000	7055.09	699.726
28050	6718.81	692.572
28100	6078.97	685.097
28150	5674.9	675.631
28200	5352.47	664.631
28250	5465.31	652.843
28300	5780.98	642.946
28350	5439.27	638.109
28400	5040.64	632.972
28450	5324.21	626.285
28500	5906.44	625.589
28550	5767.59	639.823
28600	5451.56	655.744
28650	5091.45	662.691
28700	4938.8	664.062
28750	4892.79	664.06
28800	4952.26	662.457
28850	5133.59	661.993
28900	4947.32	662.687
28950	5072.35	660.781
29000	5636.95	660.68
29050	6177.44	667.676
29100	6558.52	681.606
29150	4889.06	682.443
29200	4658.26	674.612
29250	4837.94	672.086
29300	4907.82	670.083
29350	4863.92	668.387
29400	5156.32	666.144
29450	5190.33	666.294
29500	5131.67	667.573
29550	5211.65	667.535
29600	5590.5	668.624
29650	5570.59	673.623
29700	5505.94	677.429
29750	5456.4	679.794
29800	5535.39	680.537
29850	5872.99	682.319
29900	5627.94	685.273
29950	5823.89	685.268
30000	6198.2	685.698
30050	5850.74	687.017
30100	5744.96	683.44
30150	5808.91	678.163
30200	5486.93	673.359
30250	5467.24	667.449
30300	5904.42	664.063
30350	6053.81	667.601
30400	5847.56	672.818
30450	5933.41	674.681
30500	6249.39	677.621
30550	6146.67	683.324
30600	6085.95	685.799
30650	6303.31	685.959
30700	6519.64	687.443
30750	6734.12	689.484
30800	7166.73	692.17
30850	7308.03	697.601
30900	7319.25	700.853
30950	7799.96	701.767
31000	8186.47	704.54
31050	8102.86	708.205
31100	8348.15	709.286
31150	8898.15	710.763
31200	8866.69	714.272
31250	8676.94	715.367
31300	8675.73	713.911
31350	8380.94	711.5
31400	8252.02	707.523
31450	8006.91	704.297
31500	7493.33	700.76
31550	6924.97	696.197
31600	6342.17	689.981
31650	5817.48	682.146
31700	5354.36	673.289
31750	4805.97	663.363
31800	4664.31	652.233
31850	4832.87	642.233
31900	5589.67	637.141
31950	8046.86	644.535
32000	6384.95	650.749
32050	6324.93	648.289
32100	6563.19	646.54
32150	6716.8	647.181
32200	8560.17	652.007
32250	8013.12	669.297
32300	7449.3	690.562
32350	7424.49	698.854
32400	7764.5	703.756
32450	7962.92	708.007
32500	8279.27	710.234
32550	8409.91	711.947
32600	8028.91	712.32
32650	7400.64	709.118
32700	7102.75	702.884
32750	7099.53	696.671
32800	6785.18	692.591
32850	6182.08	688.171
32900	5574.69	681.598
32950	5073.47	673.463
33000	4587.13	664.503
33050	3970.48	654.099
33100	3391.08	640.957
33150	3105.2	625.381
33200	3392.41	610.503
33250	3780.64	600.282
33300	4132.48	596.343
33350	5191.41	599.795
33400	4164.17	609.702
33450	4128.27	602.54
33500	4729.28	598.299
33550	5201.4	604.403
33600	5212.84	620.805
33650	5207.69	631.082
33700	5198.62	637.039
33750	5194.96	641.408
33800	4955.21	643.931
33850	5207.49	643.834
33900	5478.42	646.025
33950	5557.98	650.555
34000	5766.11	655.024
34050	6077.97	660.617
34100	6212.08	668.533
34150	6219.78	674.293
34200	6450.12	676.205
34250	6522.27	677.055
34300	6194.19	676.495
34350	5510.02	673.029
34400	5047.05	666.053
34450	4858.54	656.914
34500	4636.98	648.501
34550	4555.65	639.12
34600	4535.93	631.178
34650	4036.67	625.962
34700	3561.99	618.794
34750	3057.69	609.491
34800	2947.82	598.774
34850	3993.1	595.358
34900	6722.61	609.208
34950	4143.91	613.667
35000	3830.15	607.228
35050	3692.39	599.638
35100	3684.09	593.557
35150	3836.22	589.616
35200	4360.34	591.032
35250	3967.02	593.759
35300	4472.82	589.052
35350	5162.44	594.69
35400	5226.21	619.153
35450	4794.75	633.958
35500	4677.26	634.02
35550	4624.96	633.036
35600	5189.53	633.604
35650	6749.04	644.654
35700	4780.97	668.564
35750	4117.85	660.451
35800	3804.09	650.478
35850	4298.23	643.988
35900	4605.54	643.474
35950	4421.45	648.345
36000	4344.16	649.939
36050	4377.93	650.863
36100	4511.33	653.148
36150	4608.65	657.252
36200	4452.59	660.01
36250	4161.42	657.963
36300	4003.2	653.594
36350	3525.42	649.171
36400	3043.85	642.691
36450	2748.28	635.0
36500	2302.57	627.544
36550	2128.74	618.621
36600	2327.11	611.924
36650	2456.19	610.422
36700	2327.02	612.286
36750	2203.13	612.21
36800	2176.48	610.04
36850	1962.99	608.588
36900	1573.11	603.762
36950	1317.81	593.041
37000	1135.17	579.032
37050	1051.34	563.358
37100	1083.99	548.457
37150	1093.59	534.858
37200	1028.67	521.596
37250	967.049	506.794
37300	1300.18	495.149
37350	1356.08	495.278
37400	1302.3	498.754
37450	1028.94	496.92
37500	1164.22	486.401
37550	1335.1	481.366
37600	1322.75	482.828
37650	1338.93	484.321
37700	1259.01	486.632
37750	1404.88	487.34
37800	1377.58	492.783
37850	1388.46	498.896
37900	1442.52	502.548
37950	1485.37	508.211
38000	1615.13	515.737
38050	2569.66	531.578
38100	1879.55	538.847
38150	1851.48	537.113
38200	2348.4	539.565
38250	2939.81	547.752
38300	3299.21	554.391
38350	3698.47	578.84
38400	3516.78	598.347
38450	3332.42	601.944
38500	3302.73	601.376
38550	3558.78	600.764
38600	3638.67	605.104
38650	3531.66	608.881
38700	3593.03	609.199
38750	3827.24	612.006
38800	3654.44	617.941
38850	3440.79	618.43
38900	3447.19	615.543
38950	3327.0	613.029
39000	3316.53	608.939
39050	3489.28	606.009
39100	3930.07	607.416
39150	4033.58	618.486
39200	3808.65	626.408
39250	3681.46	627.166
39300	3710.47	625.675
39350	4051.94	626.058
39400	4044.21	631.208
39450	4052.5	634.159
39500	4298.79	635.901
39550	4342.23	640.097
39600	4579.67	643.352
39650	4842.09	648.813
39700	4718.57	652.742
39750	5138.69	651.775
39800	5016.88	651.882
39850	4311.72	647.576
39900	3839.08	638.495
39950	3074.26	627.975
40000	2509.93	613.867
40050	2185.99	598.072
40100	2245.24	584.651
40150	2778.85	577.966
40200	4204.51	584.496
40250	4371.87	616.021
40300	4907.37	616.334
40350	4646.27	628.257
40400	4302.9	636.062
40450	4369.33	636.062
40500	4355.06	636.453
40550	4340.55	636.729
40600	4310.96	637.075
40650	4373.64	638.119
40700	4594.52	642.303
40750	4784.89	650.457
40800	4838.6	658.031
40850	4743.59	659.216
40900	4494.7	656.481
40950	4005.3	651.999
41000	3543.9	645.072
41050	3518.43	636.078
41100	3535.39	627.939
41150	3167.3	620.614
41200	2804.3	610.884
41250	2654.72	599.141
41300	2633.91	587.758
41350	2521.61	577.988
41400	2214.71	570.538
41450	2054.91	561.919
41500	1947.41	554.649
41550	1931.41	549.588
41600	2227.93	548.224
41650	3120.1	557.31
41700	4488.01	595.183
41750	4250.66	612.461
41800	3980.81	631.203
41850	3911.47	636.435
41900	3964.2	637.572
41950	4131.32	639.811
42000	4321.97	645.219
42050	4431.23	650.776
42100	4371.05	651.807
42150	4396.31	650.265
42200	3961.45	649.413
42250	3512.67	645.018
42300	3118.73	638.888
42350	2791.59	632.988
42400	3007.67	629.154
42450	3271.41	628.513
42500	3242.98	627.634
42550	2850.08	623.583
42600	2805.18	615.984
42650	2785.22	610.082
42700	2536.9	606.77
42750	2249.18	602.458
42800	1899.92	596.665
42850	1774.15	589.162
42900	1854.28	583.601
42950	1795.68	578.021
43000	1841.63	571.993
43050	1893.44	568.002
43100	1890.3	564.91
43150	1869.69	561.679
43200	1849.27	558.025
43250	1801.59	553.719
43300	1736.74	548.508
43350	1676.5	542.081
43400	1701.94	537.972
43450	1718.98	539.175
43500	1777.49	543.67
43550	2287.09	552.393
43600	2088.54	560.845
43650	2231.04	562.944
43700	2494.38	580.206
43750	2548.72	604.613
43800	2403.61	607.843
43850	2302.76	609.179
43900	2177.23	608.913
43950	2031.23	606.072
44000	1985.24	601.026
44050	2062.3	596.35
44100	2098.73	593.422
44150	2045.27	593.281
44200	2078.79	593.281
44250	2101.15	593.741
44300	1963.35	595.296
44350	1987.33	593.726
44400	2063.26	592.583
44450	1906.81	592.573
44500	1664.26	591.173
44550	1488.65	586.544
44600	1423.19	580.225
44650	1279.58	573.914
44700	1160.29	567.093
44750	1193.78	559.541
44800	1381.58	555.767
44850	1930.42	564.548
44900	1840.44	564.751
44950	1766.74	567.83
45000	1566.5	569.53
45050	1383.91	567.699
45100	1336.07	562.093
45150	1320.91	557.255
45200	1198.9	552.976
45250	1081.48	546.933
45300	1004.09	540.146
45350	1050.68	534.279
45400	1176.16	532.11
45450	1243.12	533.643
45500	1335.08	539.147
45550	1547.85	549.827
45600	1318.75	555.343
45650	1303.17	552.337
45700	1249.51	549.655
45750	1156.13	546.505
45800	1124.55	541.555
45850	1169.76	536.947
45900	1259.52	534.556
45950	1302.52	536.647
46000	1123.8	537.685
46050	1141.68	533.113
46100	1163.45	529.74
46150	1140.7	527.115
46200	1112.43	523.961
46250	1061.76	520.29
46300	1020.26	515.714
46350	1011.08	511.042
46400	982.161	506.599
46450	972.394	501.912
46500	1112.0	499.454
46550	1283.9	504.783
46600	1534.93	521.308
46650	1252.17	526.92
46700	1280.64	525.359
46750	1291.69	525.352
46800	1249.4	525.147
46850	1205.93	522.588
46900	1211.84	519.21
46950	1290.06	516.088
47000	1297.97	514.414
47050	1201.82	513.727
47100	1237.59	510.408
47150	1365.86	508.585
47200	1430.55	509.133
47250	1714.78	515.364
47300	2158.07	529.956
47350	1996.08	540.369
47400	1748.13	556.51
47450	1524.88	562.186
47500	1459.31	562.178
47550	1456.01	561.017
47600	1546.99	560.799
47650	1517.16	562.277
47700	1438.57	562.278
47750	1430.91	562.249
47800	1418.11	560.641
47850	1554.75	560.066
47900	1576.6	563.153
47950	1413.44	567.258
48000	1328.75	566.958
48050	1345.43	563.7
48100	1476.07	561.559
48150	1617.97	562.531
48200	1610.19	569.257
48250	1481.63	575.198
48300	1444.81	575.958
48350	1515.09	575.966
48400	1636.94	576.714
48450	1695.77	581.373
48500	1738.31	587.093
48550	1879.8	592.37
48600	2013.3	598.382
48650	2046.87	602.557
48700	1949.48	601.615
48750	1863.57	597.8
48800	1763.18	593.304
48850	1748.55	588.924
48900	1887.94	585.962
48950	1853.49	583.03
49000	1833.38	579.491
49050	1873.73	576.391
49100	1866.16	574.477
49150	1781.52	573.397
49200	1746.57	570.935
49250	1742.83	568.374
49300	1698.65	565.728
49350	1751.88	562.753
49400	1897.62	561.013
49450	1957.26	561.159
49500	2005.04	563.423
49550	1847.98	566.193
49600	1610.4	566.317
49650	1650.41	561.967
49700	1889.86	558.943
49750	2053.45	562.651
49800	2001.97	571.182
49850	1849.89	577.882
49900	1713.22	579.337
49950	1583.23	576.832
50000	1573.1	572.679
50050	1572.78	568.735
50100	1559.27	566.125
50150	1604.11	563.18
50200	1699.1	562.369
50250	1663.13	562.74
50300	1673.41	562.74
50350	1681.54	562.74
50400	1626.02	563.006
50450	1567.39	562.979
50500	1543.87	561.406
50550	1647.11	560.26
50600	1704.18	560.67
50650	1599.97	561.809
50700	1546.77	561.414
50750	1579.07	560.526
50800	1568.65	560.526
50850	1517.55	560.5
50900	1499.24	559.368
50950	1480.64	557.069
51000	1465.68	555.359
51050	1559.47	555.086
51100	1575.18	555.743
51150	1480.2	556.184
51200	1475.22	554.823
51250	1504.63	554.766
51300	1541.97	554.796
51350	1529.56	555.933
51400	1443.32	555.911
51450	1446.47	554.378
51500	1451.18	553.992
51550	1399.15	553.958
51600	1429.56	553.468
51650	1485.51	553.497
51700	1442.13	554.62
51750	1357.3	554.587
51800	1354.04	552.959
51850	1317.85	552.211
51900	1246.03	550.325
51950	1311.54	547.158
52000	1376.62	546.764
52050	1382.75	547.546
52100	1346.2	548.817
52150	1211.07	548.77
52200	1170.53	545.861
52250	1094.72	541.994
52300	1102.25	536.494
52350	1231.25	531.722
52400	1313.04	531.751
52450	1220.18	532.153
52500	1174.04	532.113
52550	1155.71	530.177
52600	1212.98	528.109
52650	1253.97	528.109
52700	1163.48	528.073
52750	1150.75	526.299
52800	1173.94	524.233
52850	1245.2	524.232
52900	1291.12	525.032
52950	1226.64	527.11
53000	1194.31	527.11
53050	1171.63	527.054
53100	1145.51	526.17
53150	1237.03	524.598
53200	1236.42	525.177
53250	1245.62	526.078
53300	1198.15	526.629
53350	1145.57	526.592
53400	1147.72	524.944
53450	1134.93	523.476
53500	1148.1	521.771
53550	1167.92	520.824
53600	1129.88	520.792
53650	1134.84	519.512
53700	1136.47	518.624
53750	1141.39	517.471
53800	1132.81	517.471
53850	1095.46	517.125
53900	1088.67	515.274
53950	1142.24	513.454
54000	1182.54	513.454
54050	1113.79	513.419
54100	1134.1	512.932
54150	1158.23	512.932
54200	1146.81	513.04
54250	1177.62	512.882
54300	1169.85	512.882
54350	1197.77	512.882
54400	1269.97	513.827
54450	1179.85	514.849
54500	1123.44	514.724
54550	1115.9	512.117
54600	1194.68	510.042
54650	1337.01	510.106
54700	1449.17	513.003
54750	1207.86	517.128
54800	989.348	514.835
54850	1012.17	507.556
54900	1230.98	504.798
54950	1497.47	512.333
55000	2123.21	535.155
55050	2709.92	584.698
55100	2354.64	592.619
55150	2106.01	595.605
55200	1957.93	593.34
55250	1749.62	589.653
55300	1487.41	585.026
55350	1238.7	578.602
55400	1104.83	570.051
55450	1087.45	561.168
55500	1159.92	555.671
55550	1218.62	555.369
55600	1214.23	553.977
55650	1206.67	550.973
55700	1145.22	546.591
55750	1331.85	541.929
55800	2014.42	548.452
55850	2147.99	584.95
55900	1690.29	588.992
55950	1501.74	585.723
56000	1379.56	580.095
56050	1238.94	573.556
56100	1106.13	565.348
56150	1041.75	555.36
56200	1008.4	544.088
56250	1092.31	533.368
56300	1164.0	525.702
56350	1138.79	521.195
56400	1159.45	518.367
56450	1240.27	518.746
56500	1572.34	525.227
56550	2886.57	553.369
56600	2174.22	586.913
56650	1755.4	590.921
56700	1504.66	588.182
56750	1353.27	582.853
56800	1199.86	576.895
56850	1123.41	570.102
56900	1202.76	564.825
56950	1404.08	567.48
57000	1443.11	572.812
57050	1466.0	576.229
57100	1397.21	576.378
57150	1314.94	572.698
57200	1204.22	567.42
57250	1162.06	561.025
57300	1180.17	554.918
57350	1133.46	550.263
57400	1265.12	548.487
57450	1387.56	550.138
57500	1485.82	553.249
57550	1505.48	557.173
57600	1393.04	558.919
57650	1281.88	557.787
57700	1231.2	554.629
57750	1205.51	551.206
57800	1110.09	547.724
57850	990.848	542.409
57900	923.77	534.116
57950	905.881	525.485
58000	867.028	517.107
58050	878.052	508.924
58100	1013.19	505.278
58150	1049.83	504.625
58200	1061.89	505.532
58250	1031.08	505.842
58300	1062.64	505.477
58350	1147.39	505.66
58400	1185.5	509.653
58450	1183.63	514.91
58500	1332.46	520.229
58550	1760.98	533.234
58600	2200.43	553.573
58650	2244.7	557.694
58700	2225.47	561.617
58750	2367.19	563.306
58800	2141.92	566.704
58850	1678.24	567.951
58900	1589.93	562.174
58950	1932.52	557.055
59000	2380.82	563.196
59050	2542.09	584.536
59100	2243.89	594.032
59150	2240.83	592.788
59200	2265.38	589.817
59250	2064.02	584.234
59300	1906.95	577.599
59350	1930.54	570.428
59400	2183.79	564.749
59450	2539.93	564.221
59500	2728.63	569.388
59550	2773.93	579.265
59600	2691.49	580.512
59650	3146.9	576.699
59700	3650.29	576.578
59750	4239.56	581.506
59800	5331.32	596.355
59850	3983.9	620.927
59900	3045.12	619.044
59950	2670.78	608.848
60000	2532.1	596.565
60050	2997.3	583.706
60100	3982.07	575.847
60150	4385.35	584.328
60200	3862.14	609.401
60250	3348.89	621.074
60300	3162.95	620.966
60350	3102.47	617.984
60400	3276.51	614.529
60450	3617.07	614.583
60500	3443.38	619.013
60550	3212.06	618.846
60600	3466.64	616.856
60650	3571.35	616.878
60700	3559.97	619.308
60750	3572.9	621.033
60800	3573.44	622.578
60850	3639.25	622.877
60900	3826.15	623.527
60950	4398.44	626.697
61000	5829.61	635.671
61050	9897.77	663.414
61100	5547.19	674.594
61150	5302.92	670.64
61200	5093.85	666.891
61250	4947.84	663.649
61300	4853.59	661.058
61350	4741.13	659.31
61400	4668.21	659.044
61450	4561.74	659.044
61500	4460.48	659.044
61550	4436.33	659.041
61600	4443.73	659.033
61650	4482.58	659.033
61700	4412.92	659.033
61750	4319.33	658.987
61800	4375.75	657.109
61850	4317.86	656.185
61900	4235.77	654.952
61950	4202.08	652.979
62000	4028.85	651.228
62050	4047.43	648.492
62100	4172.63	647.838
62150	4265.93	648.672
62200	4304.28	651.873
62250	3937.48	654.501
62300	3700.58	652.953
62350	3838.8	648.807
62400	4099.38	646.876
62450	4244.96	647.561
62500	4042.89	650.982
62550	3750.99	650.898
62600	3944.0	648.402
62650	4245.89	648.648
62700	4159.23	652.822
62750	3952.22	654.644
62800	3920.51	654.629
62850	4152.04	654.127
62900	4337.75	655.972
62950	4165.66	659.238
63000	4265.63	659.635
63050	4607.43	661.768
63100	4724.07	667.288
63150	4664.36	672.776
63200	4774.64	675.831
63250	5052.2	678.129
63300	5355.8	681.308
63350	5777.19	685.817
63400	5962.46	691.071
63450	6208.39	694.649
63500	6796.87	696.483
63550	6964.09	699.431
63600	7027.72	700.209
63650	7276.93	699.772
63700	7352.09	699.613
63750	7161.77	699.559
63800	6739.2	697.474
63850	6576.88	693.906
63900	6475.43	690.407
63950	6506.01	686.922
64000	6531.53	683.622
64050	6457.75	680.723
64100	6313.97	678.323
64150	6041.98	675.723
64200	5569.5	672.28
64250	5205.86	667.23
64300	4975.55	661.651
64350	4576.7	656.304
64400	4090.31	649.828
64450	3561.58	640.538
64500	3255.51	628.714
64550	3255.21	616.441
64600	3647.63	605.049
64650	4163.47	600.27
64700	5241.55	603.73
64750	8771.21	625.218
64800	5037.54	641.063
64850	4656.49	648.035
64900	4285.65	650.943
64950	4398.49	650.943
65000	4693.45	652.63
65050	4548.27	658.535
65100	4609.97	662.11
65150	4550.37	665.493
65200	4404.81	667.214
65250	4467.9	666.717
65300	4617.14	665.836
65350	4607.14	665.762
65400	4670.12	664.134
65450	4772.87	662.756
65500	4715.84	662.756
65550	4605.3	661.848
65600	4591.63	658.86
65650	4648.62	656.65
65700	4580.26	656.442
65750	4398.07	656.042
65800	4359.13	653.288
65850	4560.05	651.575
65900	4788.12	652.119
65950	4880.81	656.645
66000	4651.16	662.516
66050	4568.97	664.746
66100	4782.57	665.466
66150	4772.22	667.883
66200	4763.5	669.411
66250	4938.45	670.325
66300	5192.12	672.189
66350	5460.48	675.973
66400	5613.44	681.693
66450	5735.04	687.465
66500	5869.74	690.98
66550	6108.43	692.613
66600	6387.06	693.037
66650	6508.41	693.096
66700	6534.37	693.096
66750	6516.72	693.095
66800	6614.13	692.09
66850	6830.18	692.095
66900	7152.0	693.144
66950	7242.58	697.284
67000	7258.07	700.64
67050	7589.15	702.618
67100	7603.78	704.997
67150	7514.53	705.057
67200	7712.09	704.072
67250	7598.51	703.804
67300	7317.41	701.849
67350	7532.89	698.904
67400	7748.32	698.717
67450	7521.2	698.798
67500	7373.61	698.788
67550	7454.36	697.722
67600	7565.93	697.713
67650	7376.16	697.691
67700	7085.56	696.031
67750	6879.1	692.874
67800	6775.95	689.531
67850	6279.36	686.761
67900	5723.54	682.031
67950	5622.26	675.761
68000	5698.36	670.391
68050	5876.77	667.709
68100	5908.02	668.15
68150	5917.0	670.729
68200	5991.99	674.436
68250	6109.15	679.451
68300	6160.53	684.222
68350	6191.7	687.642
68400	6455.28	689.173
68450	6901.03	691.389
68500	6978.88	695.26
68550	7086.41	697.766
68600	7468.05	699.049
68650	7677.91	701.538
68700	7802.63	703.567
68750	7922.21	704.6
68800	7813.25	704.852
68850	7742.83	704.852
68900	7975.23	704.075
68950	8106.83	704.075
69000	7992.41	704.478
69050	7908.43	704.478
69100	7738.86	704.458
69150	7359.34	703.536
69200	7225.54	700.777
69250	7202.6	698.197
69300	7247.67	696.687
69350	7381.04	695.757
69400	7349.52	695.757
69450	7167.3	694.883
69500	7111.76	692.398
69550	7043.65	690.06
69600	6661.84	688.313
69650	6518.83	685.021
69700	6364.26	682.56
69750	5939.56	680.269
69800	5544.84	676.769
69850	5105.28	672.012
69900	4738.77	665.819
69950	4673.92	658.73
70000	4524.9	651.697
70050	4245.34	643.945
70100	4153.2	635.075
70150	4459.14	626.895
70200	5386.53	622.782
70250	7826.95	631.216
70300	8149.85	683.701
70350	6957.1	691.334
70400	6304.94	691.271
70450	6013.17	688.021
70500	5758.9	684.187
70550	5437.3	680.109
70600	5145.72	675.331
70650	4950.31	670.538
70700	4837.31	665.631
70750	4997.44	662.312
70800	5053.91	661.018
70850	4879.65	658.745
70900	4486.14	655.95
70950	4042.05	651.098
71000	3745.86	644.576
71050	3709.77	638.097
71100	4148.46	634.545
71150	4349.6	635.59
71200	4470.26	638.367
71250	4347.27	639.54
71300	4223.45	638.891
71350	3895.82	636.093
71400	3520.45	631.538
71450	3162.44	624.895
71500	2981.18	616.258
71550	3053.0	608.107
71600	3121.64	602.68
71650	3161.25	600.297
71700	3404.59	601.183
71750	3707.98	606.543
71800	2938.37	604.086
71850	2783.01	598.027
71900	2863.26	592.198
71950	3144.63	590.708
72000	3776.83	597.349
72050	3603.39	609.324
72100	3444.52	606.959
72150	3396.27	602.721
72200	3375.35	599.167
72250	3269.11	596.15
72300	3163.55	592.941
72350	3178.19	589.41
72400	3403.42	588.053
72450	3600.48	588.593
72500	3495.82	588.626
72550	3609.24	585.959
72600	3585.85	583.563
72650	3682.72	581.737
72700	3896.49	581.089
72750	4296.25	582.393
72800	4387.24	582.65
72850	4344.17	583.357
72900	4829.02	584.748
72950	7293.18	595.337
73000	6024.87	623.522
73050	5474.53	646.004
73100	4881.39	656.184
73150	4821.61	656.707
73200	4957.97	656.854
73250	4989.06	659.257
73300	4816.08	661.817
73350	4712.74	662.083
73400	4696.35	662.083
73450	4747.04	662.083
73500	4749.23	662.084
73550	4670.41	662.084
73600	4716.57	661.914
73650	4863.1	661.939
73700	4809.09	663.528
73750	4649.31	664.515
73800	4729.13	664.493
73850	4829.38	664.901
73900	4788.38	667.393
73950	4769.9	669.244
74000	4834.52	670.907
74050	4815.13	673.492
74100	4660.45	674.899
74150	4681.65	674.837
74200	4704.9	674.002
74250	4691.02	672.794
74300	4632.61	671.733
74350	4473.78	671.084
74400	4207.99	669.508
74450	3918.96	666.643
74500	3718.24	662.433
74550	3549.11	657.656
74600	3318.21	653.216
74650	3009.61	647.589
74700	2742.5	640.987
74750	2599.01	632.628
74800	2466.4	624.437
74850	2317.68	616.613
74900	2294.47	608.392
74950	2480.39	601.82
75000	2465.45	598.829
75050	2297.6	600.418
75100	2034.36	600.089
75150	2000.49	596.254
75200	1966.69	592.94
75250	1900.5	589.76
75300	1937.46	586.431
75350	1941.13	584.42
75400	1872.69	582.136
75450	1910.75	579.606
75500	1920.22	578.075
75550	1907.32	578.022
75600	1837.45	577.864
75650	1841.93	576.543
75700	1853.76	575.494
75750	1801.59	575.222
75800	1763.03	574.152
75850	1735.31	572.488
75900	1733.79	571.396
75950	1733.43	571.012
76000	1681.36	570.994
76050	1617.37	569.541
76100	1607.82	567.298
76150	1559.53	564.724
76200	1587.64	562.0
76250	1593.59	559.846
76300	1630.99	558.765
76350	1630.29	558.643
76400	1589.59	558.62
76450	1521.8	556.633
76500	1528.12	553.748
76550	1575.35	550.769
76600	1618.3	549.361
76650	1575.03	548.205
76700	1564.11	545.457
76750	1595.54	541.847
76800	1633.87	538.477
76850	1644.16	535.302
76900	1683.81	532.296
76950	1739.86	530.455
77000	1837.94	530.666
77050	2499.57	537.567
77100	5087.54	568.643
77150	3756.56	616.927
77200	3283.44	627.473
77250	3033.76	628.639
77300	2945.41	627.241
77350	2855.52	625.712
77400	2678.8	624.316
77450	2435.87	622.326
77500	2138.8	618.838
77550	1931.87	613.359
77600	1747.59	606.888
77650	1594.87	600.671
77700	1597.94	594.805
77750	1765.72	593.725
77800	1737.61	595.392
77850	1674.28	597.152
77900	1639.75	597.723
77950	1677.17	597.755
78000	1670.17	598.672
78050	1514.6	598.648
78100	1368.96	595.118
78150	1289.54	589.483
78200	1253.99	583.25
78250	1235.11	577.27
78300	1210.09	571.979
78350	1174.14	566.227
78400	1134.37	560.276
78450	1086.87	553.279
78500	1075.96	545.921
78550	1147.82	539.338
78600	1240.1	534.871
78650	1330.25	535.343
78700	1517.6	541.24
78750	1369.51	545.369
78800	1325.27	547.723
78850	1266.26	550.585
78900	1195.52	549.607
78950	1211.57	549.236
79000	1132.64	545.652
79050	1167.93	543.27
79100	1106.74	541.751
79150	1163.61	538.22
79200	1223.79	538.136
79250	1101.28	537.53
79300	1091.85	534.478
79350	1055.6	531.124
79400	1013.53	527.329
79450	1042.47	522.719
79500	1107.79	520.173
79550	1082.74	518.569
79600	1095.61	516.886
79650	1186.64	518.151
79700	1097.7	518.329
79750	1091.61	517.557
79800	1022.67	516.399
79850	1079.07	513.017
79900	1170.49	512.523
79950	1234.66	518.027
80000	1248.5	527.841
80050	1052.81	528.695
80100	1070.8	527.784
80150	1072.66	525.937
80200	980.728	523.031
80250	963.579	519.125
80300	970.397	514.348
80350	977.622	510.169
80400	948.626	505.749
80450	951.407	500.834
80500	973.932	496.069
80550	1019.61	492.392
80600	1008.4	488.011
80650	985.25	483.55
80700	1008.0	477.856
80750	1064.93	473.015
80800	1106.63	468.331
80850	1132.26	463.699
80900	1194.38	458.842
80950	1233.28	455.601
81000	1223.56	450.927
81050	1266.13	444.854
81100	1288.07	438.826
81150	1328.13	432.772
81200	1442.33	426.777
81250	1506.15	422.551
81300	1511.96	418.922
81350	1451.91	413.651
81400	1474.37	406.503
81450	1597.65	399.935
81500	1787.58	396.292
81550	1687.86	395.359
81600	1690.0	392.616
81650	1697.99	389.589
81700	1820.84	386.894
81750	1688.91	384.039
81800	1685.13	380.192
81850	1721.26	376.541
81900	1784.85	374.629
81950	1713.8	374.187
82000	1704.66	372.945
82050	1677.68	371.314
82100	1711.11	368.861
82150	1677.58	368.595
82200	1608.55	367.052
82250	1586.99	364.282
82300	1633.11	361.678
82350	1660.5	362.582
82400	1628.86	364.147
82450	1651.32	366.252
82500	1644.67	368.2
82550	1680.27	372.681
82600	1620.83	376.738
82650	1656.45	378.304
82700	1518.23	378.631
82750	1514.3	376.867
82800	1549.57	375.149
82850	1641.92	375.382
82900	1767.09	379.854
82950	1516.65	382.864
83000	1454.99	380.034
83050	1520.12	375.442
83100	1578.29	375.498
83150	1523.47	376.12
83200	1451.81	375.989
83250	1449.55	375.707
83300	1463.25	375.707
83350	1516.59	376.948
83400	1537.75	378.473
83450	1432.79	384.487
83500	1376.78	387.553
83550	1264.71	385.608
83600	1242.27	382.244
83650	1182.81	380.445
83700	1188.87	378.72
83750	1226.49	379.616
83800	1264.88	387.503
83850	1286.37	398.902
83900	1261.58	405.942
83950	1169.48	410.733
84000	1078.08	413.506
84050	1036.21	413.494
84100	1017.61	413.035
84150	984.601	413.035
84200	978.546	412.565
84250	1018.57	413.704
84300	1026.67	420.973
84350	1125.28	430.661
84400	1109.25	443.234
84450	1019.48	453.716
84500	967.201	458.134
84550	938.68	459.166
84600	983.945	459.341
84650	1007.97	461.776
84700	1056.87	468.584
84750	1086.67	473.791
84800	1121.38	480.715
84850	1205.92	488.666
84900	1284.41	496.962
84950	1367.53	506.463
85000	1395.2	510.293
85050	1372.76	511.186
85100	1527.84	510.865
85150	1779.1	510.183
85200	1931.15	514.918
85250	2280.36	522.956
85300	3284.59	536.658
85350	5482.99	559.754
85400	7293.76	590.509
85450	6918.78	622.212
85500	6326.43	646.21
85550	5317.63	643.679
85600	4702.3	632.446
85650	4639.63	618.799
85700	5326.26	608.966
85750	5392.15	610.465
85800	5212.64	613.266
85850	5658.63	612.032
85900	5620.47	618.239
85950	5061.51	618.589
86000	5076.11	612.04
86050	5345.29	607.237
86100	5663.84	608.015
86150	5702.9	613.76
86200	5616.08	616.055
86250	5872.2	616.132
86300	5906.43	620.218
86350	5856.29	623.238
86400	5883.79	623.389
86450	5677.86	624.668
86500	5880.38	623.589
86550	5918.67	624.774
86600	5270.73	626.51
86650	5117.89	619.539
86700	5270.9	613.359
86750	5080.95	610.508
86800	5454.7	605.772
86850	5819.25	607.317
86900	5822.43	615.586
86950	5853.71	618.364
87000	5889.83	620.609
87050	5652.53	622.591
87100	5472.75	620.827
87150	5564.9	616.719
87200	5871.63	615.41
87250	6125.06	618.821
87300	6298.72	624.507
87350	6412.13	630.368
87400	6088.27	636.14
87450	5999.16	635.764
87500	6263.16	633.997
87550	6298.54	635.116
87600	6453.45	636.407
87650	6710.12	639.367
87700	7173.38	645.358
87750	7425.12	655.857
87800	7496.05	665.635
87850	7624.1	672.26
87900	7791.92	678.169
87950	8245.93	682.997
88000	8662.25	689.305
88050	8770.04	695.527
88100	8614.97	697.944
88150	8180.51	697.755
88200	7433.06	695.267
88250	6864.23	689.301
88300	6661.78	681.672
88350	6729.65	674.158
88400	6687.68	667.06
88450	7141.38	663.435
88500	7522.15	665.771
88550	6467.89	668.602
88600	6090.38	665.048
88650	5785.24	658.413
88700	5902.03	652.122
88750	6076.33	648.547
88800	6130.91	645.644
88850	5924.68	643.815
88900	5767.69	643.838
88950	5379.97	641.213
89000	5228.11	635.32
89050	5677.62	631.626
89100	6045.42	633.924
89150	5460.26	635.982
89200	5037.02	632.394
89250	5634.89	630.336
89300	5902.78	631.222
89350	5698.71	631.734
89400	5775.78	633.038
89450	6165.56	638.955
89500	5885.2	643.086
89550	5101.73	641.917
89600	4977.69	635.866
89650	5185.06	630.913
89700	5298.1	626.62
89750	5210.36	623.753
89800	5078.77	621.393
89850	5278.19	621.571
89900	5267.88	621.059
89950	4812.93	619.461
90000	4528.64	614.782
90050	5449.68	613.268
90100	6413.19	618.864
90150	5912.31	620.875
90200	5550.16	618.316
90250	5973.07	615.146
90300	6168.29	618.62
90350	6828.17	620.585
90400	7288.14	627.728
90450	7869.9	637.283
90500	7035.9	645.41
90550	6817.22	644.021
90600	7362.63	641.294
90650	9043.19	645.49
90700	9443.31	657.644
90750	8675.24	670.317
90800	7681.24	673.613
90850	7629.96	671.675
90900	7837.07	669.786
90950	7507.64	668.859
91000	7667.21	667.451
91050	7269.42	665.454
91100	7163.91	661.851
91150	6973.93	658.048
91200	7057.17	655.095
91250	7238.5	653.333
91300	7041.97	655.183
91350	6745.91	653.414
91400	7178.41	651.277
91450	7146.92	653.233
91500	6962.62	653.758
91550	6578.4	649.286
91600	7480.79	647.584
91650	7588.32	648.76
91700	6689.78	652.0
91750	6976.54	648.902
91800	7093.26	651.93
91850	7219.1	653.951
91900	6823.83	652.723
91950	7901.23	653.494
92000	7818.9	655.956
92050	7001.13	657.457
92100	7661.3	656.456
92150	7780.37	660.193
92200	7585.62	663.569
92250	6773.21	662.556
92300	6995.21	657.979
92350	7344.28	656.308
92400	7779.84	656.084
92450	7229.48	655.872
92500	7644.28	655.464
92550	7705.02	661.642
92600	7225.26	664.013
92650	7516.68	661.348
92700	8132.94	665.005
92750	8203.88	671.907
92800	7817.17	672.286
92850	7448.02	670.926
92900	7691.3	668.506
92950	7677.11	665.264
93000	7598.94	665.159
93050	8069.61	664.819
93100	7966.25	666.643
93150	7446.17	667.196
93200	7402.89	666.252
93250	7550.19	666.81
93300	7315.98	665.201
93350	7509.83	664.172
93400	8418.28	667.924
93450	7505.24	671.667
93500	6806.2	668.875
93550	7289.11	664.58
93600	7452.14	665.019
93650	7027.13	664.928
93700	6480.87	661.04
93750	6732.6	658.2
93800	7060.03	657.478
93850	6683.84	656.105
93900	6515.92	653.936
93950	6833.14	654.904
94000	6902.41	659.975
94050	6445.69	657.465
94100	6205.44	653.738
94150	7478.51	653.467
94200	7205.82	658.454
94250	6485.54	659.519
94300	6260.71	656.538
94350	6148.5	652.371
94400	6014.14	651.463
94450	5862.82	647.46
94500	6982.38	647.737
94550	6197.93	647.618
94600	6122.67	647.789
94650	5814.44	645.479
94700	6046.66	642.848
94750	5966.73	644.404
94800	5884.79	642.918
94850	5739.07	643.137
94900	5595.04	643.944
94950	6479.98	650.068
95000	5381.58	647.19
95050	5837.52	645.058
95100	5791.2	649.791
95150	6209.67	656.733
95200	5488.1	652.359
95250	5373.95	646.817
95300	5364.23	641.927
95350	5248.06	640.879
95400	5193.65	638.127
95450	4859.07	636.291
95500	4404.91	631.388
95550	3796.52	622.839
95600	4164.26	615.05
95650	6011.16	629.988
95700	4992.76	634.058
95750	4671.16	633.971
95800	4351.61	628.495
95850	4348.62	623.946
95900	5259.77	627.924
95950	4754.55	629.796
96000	4510.25	631.962
96050	4241.34	627.77
96100	4446.4	623.75
96150	4122.05	621.778
96200	3672.17	615.253
96250	3566.41	609.409
96300	4415.16	610.212
96350	3417.52	610.021
96400	3836.86	608.513
96450	4906.07	626.817
96500	4326.3	626.623
96550	4466.78	624.375
96600	4813.63	626.045
96650	4230.8	626.804
96700	4071.25	624.075
96750	4345.72	621.323
96800	4165.42	621.195
96850	3850.49	617.486
96900	3583.02	612.927
96950	3222.44	607.212
97000	2930.76	600.492
97050	3136.07	598.179
97100	4443.36	617.987
97150	3896.55	625.223
97200	3315.0	620.27
97250	3280.2	612.411
97300	3266.86	606.828
97350	4069.15	612.399
97400	3938.95	619.6
97450	3358.16	618.719
97500	2914.59	612.382
97550	2651.59	603.272
97600	2608.97	594.427
97650	2308.86	587.436
97700	2228.54	577.912
97750	3226.83	583.804
97800	3605.68	597.477
97850	3835.55	606.233
97900	3945.68	608.854
97950	3977.49	610.32
98000	3881.65	612.692
98050	3312.01	614.462
98100	2947.95	610.136
98150	2881.18	603.22
98200	2443.65	596.113
98250	2121.22	586.356
98300	2340.96	578.07
98350	2893.68	583.901
98400	3110.21	591.969
98450	3264.74	600.82
98500	3345.96	606.812
98550	3395.52	609.609
98600	3224.81	611.396
98650	2978.06	610.991
98700	2720.7	607.835
98750	2442.09	603.054
98800	2257.65	596.725
98850	1912.75	587.262
98900	1711.31	574.34
98950	1835.84	563.069
99000	2388.71	565.763
99050	2535.36	574.121
99100	2586.55	583.43
99150	2616.83	588.114
99200	2620.34	588.019
99250	2547.38	586.203
99300	2443.27	583.09
99350	2133.95	579.878
99400	1700.98	571.998
99450	1504.29	556.66
99500	1636.15	542.988
99550	2068.09	546.021
99600	2198.63	548.494
99650	2344.78	554.997
99700	2419.68	565.193
99750	2431.9	573.048
99800	2483.46	578.701
99850	2589.75	582.421
99900	2836.27	586.95
[truncated: 459 more rows]
