# Supplementary material for: The extreme yet transient nature of glacial erosion
Source: Nat Commun. 2022 Nov 30;13:7377. doi: 10.1038/s41467-022-35072-0 (PMC9712427; doi:10.1038/s41467-022-35072-0)
Supplement: Supplementary file 5 — Supplementary Data 2 [file 41467_2022_35072_MOESM5_ESM.zip › csv_glacialEcalib/Ande2018a-25.csv]

Year	Q	IceH
0	0	0
50	0	0
100	0	0
150	0	0
200	0	0
250	0	0
300	0	0
350	0	0
400	0	0
450	0	0
500	0	0
550	0	0
600	0	0
650	0	0
700	0	0
750	0	0
800	0	0
850	0	0
900	0	0
950	0	0
1000	0	0
1050	0	0
1100	0	0
1150	0	0
1200	0	0
1250	0	0
1300	0	0
1350	0	0
1400	0	0
1450	0	0
1500	0	0
1550	0	0
1600	0	0
1650	0	0
1700	0	0
1750	0	0
1800	0	0
1850	0	0
1900	0	0
1950	0	0
2000	0	0
2050	0	0
2100	0	0
2150	0	0
2200	0	0
2250	0	0
2300	0	0
2350	0	0
2400	0	0
2450	0	0
2500	0	0
2550	0	0
2600	0	0
2650	0	0
2700	0	0
2750	0	0
2800	0	0
2850	0	0
2900	0	0
2950	0	0
3000	0	0
3050	0	0
3100	0	0
3150	0	0
3200	0	0
3250	0	0
3300	0	0
3350	0	0
3400	0	0
3450	0	0
3500	0	0
3550	0	0
3600	0	0
3650	0	0
3700	0	0
3750	0	0
3800	0	0
3850	0	0
3900	0	0
3950	0	0
4000	0	0
4050	0	0
4100	0	0
4150	0	0
4200	0	0
4250	0	0
4300	0	0
4350	0	0
4400	0	0
4450	0	0
4500	0	0
4550	0	0
4600	0	0
4650	0	0
4700	0	0
4750	0	0
4800	0	0
4850	0	0
4900	0	0
4950	0	0
5000	0	0
5050	0	0
5100	0	0
5150	0	0
5200	0	0
5250	0	0
5300	0	0
5350	0	0
5400	0	0
5450	0	0
5500	0	0
5550	0	0
5600	0	0
5650	0	0
5700	0	0
5750	0	0
5800	0	0
5850	0	0
5900	0	0
5950	0	0
6000	0	0
6050	0	0
6100	0	0
6150	0	0
6200	0	0
6250	0	0
6300	0	0
6350	0	0
6400	0	0
6450	0	0
6500	0	0
6550	0	0
6600	0	0
6650	0	0
6700	0	0
6750	0	0
6800	0	0
6850	0	0
6900	0	0
6950	0	0
7000	0	0
7050	0	0
7100	0	0
7150	0	0
7200	0	0
7250	0	0
7300	0	0
7350	0	0
7400	0	0
7450	0	0
7500	0	0
7550	0	0
7600	0	0
7650	0	0
7700	0	0
7750	0	0
7800	0	0
7850	0	0
7900	0	0
7950	0	0
8000	0	0
8050	0	0
8100	0	0
8150	0	0
8200	0	0
8250	0	0
8300	0	0
8350	0	0
8400	0	0
8450	0	0
8500	0	0
8550	0	0
8600	0	0
8650	0	0
8700	0	0
8750	0	0
8800	0	0
8850	0	0
8900	0	0
8950	0	0
9000	0	0
9050	0	0
9100	0	0
9150	0	0
9200	0	0
9250	0	0
9300	0	0
9350	0	0
9400	0	0
9450	0	0
9500	0	0
9550	0	0
9600	0	0
9650	0	0
9700	7068.55	185.85
9750	7809.35	193.306
9800	8803.43	201.088
9850	10734.2	226.893
9900	7540.11	207.621
9950	4634.74	156.982
10000	133.703	113.99
10050	103.626	118.744
10100	228.598	147.394
10150	540.78	211.512
10200	911.333	274.309
10250	1346.84	326.22
10300	1786.25	374.013
10350	2189.01	412.473
10400	2534.7	445.932
10450	2872.17	482.969
10500	2833.36	517.012
10550	2762.23	539.283
10600	2614.32	564.021
10650	2315.99	584.279
10700	2029.18	599.019
10750	1743.06	610.216
10800	1505.28	614.359
10850	1501.07	614.362
10900	1501.18	616.451
10950	1469.33	621.53
11000	1345.65	628.38
11050	1163.54	633.711
11100	1197.89	635.693
11150	1123.69	644.385
11200	927.09	652.352
11250	786.453	651.982
11300	693.643	643.869
11350	732.467	632.32
11400	888.072	623.576
11450	1141.53	624.966
11500	1055.88	649.2
11550	814.468	678.206
11600	762.355	686.117
11650	867.301	688.769
11700	946.868	700.66
11750	865.038	712.669
11800	864.773	712.152
11850	1042.54	713.092
11900	1149.2	725.98
11950	1047.81	735.476
12000	1018.04	732.769
12050	1120.01	732.047
12100	1242.23	739.717
12150	1281.59	752.906
12200	1329.35	761.735
12250	1541.4	772.843
12300	2139.28	797.014
12350	1581.31	794.329
12400	1325.05	790.939
12450	1131.19	784.911
12500	946.887	776.455
12550	852.506	766.125
12600	834.828	755.203
12650	854.569	747.256
12700	942.567	742.998
12750	1357.33	751.725
12800	1059.98	758.9
12850	933.592	758.565
12900	836.432	754.923
12950	705.762	748.497
13000	647.171	738.375
13050	651.966	727.138
13100	666.245	717.318
13150	665.694	709.374
13200	711.555	702.819
13250	831.137	699.61
13300	772.167	700.102
13350	1077.62	703.03
13400	811.167	715.028
13450	810.142	718.781
13500	678.307	717.633
13550	720.588	712.417
13600	775.838	709.049
13650	773.665	709.023
13700	760.473	707.845
13750	827.026	707.041
13800	842.351	708.954
13850	723.956	711.687
13900	670.802	706.643
13950	661.702	696.048
14000	718.867	684.511
14050	783.251	675.732
14100	788.261	670.165
14150	801.067	665.114
14200	805.67	661.972
14250	793.049	660.492
14300	773.233	659.648
14350	719.538	658.833
14400	734.374	656.488
14450	842.502	656.065
14500	1179.41	669.917
14550	1333.47	716.952
14600	1304.98	733.994
14650	1035.23	747.169
14700	969.003	744.088
14750	992.21	741.061
14800	1014.49	741.054
14850	1097.52	743.418
14900	1102.43	749.819
14950	1093.81	753.107
15000	1143.58	754.98
15050	1199.8	758.394
15100	1258.45	763.16
15150	1315.8	768.554
15200	1762.38	774.81
15250	3894.54	800.901
15300	3689.99	820.336
15350	2994.62	815.104
15400	2182.69	808.995
15450	1580.13	799.881
15500	1217.08	788.468
15550	980.248	777.154
15600	880.559	765.577
15650	1044.72	759.619
15700	1183.21	760.358
15750	1237.61	766.567
15800	1355.45	773.843
15850	1571.46	784.066
15900	1670.65	800.724
15950	2069.18	808.553
16000	2732.15	808.002
16050	2826.43	803.739
16100	2414.12	797.792
16150	1819.96	789.802
16200	1360.38	779.535
16250	1031.95	767.391
16300	854.761	753.316
16350	703.793	738.1
16400	652.507	721.748
16450	1134.49	720.427
16500	2272.06	744.402
16550	2770.48	794.777
16600	2197.14	792.407
16650	1754.67	786.591
16700	1531.4	778.408
16750	1383.18	771.961
16800	1257.73	767.548
16850	1129.63	764.582
16900	1080.54	761.526
16950	1071.29	759.247
17000	920.929	756.245
17050	815.884	747.335
17100	839.841	737.45
17150	880.22	731.989
17200	813.859	730.718
17250	760.548	726.123
17300	756.402	721.372
17350	615.58	716.878
17400	501.452	701.866
17450	961.736	686.344
17500	966.3	687.335
17550	932.026	689.218
17600	845.671	690.456
17650	911.257	690.998
17700	961.815	697.989
17750	938.063	708.362
17800	884.338	715.831
17850	809.862	719.567
17900	764.223	720.547
17950	732.238	718.899
18000	801.901	716.06
18050	810.677	716.833
18100	835.368	718.51
18150	881.471	720.468
18200	839.604	724.756
18250	849.946	725.074
18300	951.357	725.081
18350	998.479	730.117
18400	1029.97	734.551
18450	1049.17	739.189
18500	1061.51	743.586
18550	1088.83	747.205
18600	1060.19	751.263
18650	1068.04	752.31
18700	1149.24	751.849
18750	1210.29	754.007
18800	1106.07	757.23
18850	1160.74	754.616
18900	1230.5	751.548
18950	1211.9	749.679
19000	1276.54	745.788
19050	1379.14	744.209
19100	1420.26	745.218
19150	1249.28	748.394
19200	1342.93	744.321
19250	1660.09	741.201
19300	1536.94	747.837
19350	1455.32	750.41
19400	1480.59	750.698
19450	1429.78	751.258
19500	1506.68	749.932
19550	1642.6	749.289
19600	1666.78	749.544
19650	1703.05	751.635
19700	1662.94	755.493
19750	1468.91	759.914
19800	1394.6	760.355
19850	1482.94	758.566
19900	1567.84	758.567
19950	1336.01	760.105
20000	1440.88	754.269
20050	1889.1	747.337
20100	2038.5	747.385
20150	1900.39	752.035
20200	1900.16	753.52
20250	1858.26	755.651
20300	1784.78	757.047
20350	1810.05	758.535
20400	1467.11	762.767
20450	1467.82	761.049
20500	1644.28	758.479
20550	1749.44	757.465
20600	1788.83	757.918
20650	1551.6	760.043
20700	1687.7	757.439
20750	1886.94	756.169
20800	1793.42	757.84
20850	1849.53	757.84
20900	1817.52	757.84
20950	1847.65	757.049
21000	2225.79	754.343
21050	2226.09	758.007
21100	1968.63	764.023
21150	1736.01	767.734
21200	1732.23	767.718
21250	1788.85	766.606
21300	1883.68	764.568
21350	2234.31	762.516
21400	2138.93	764.396
21450	2191.51	764.137
21500	2433.42	761.485
21550	2653.01	760.284
21600	2970.64	760.262
21650	2989.76	764.082
21700	2863.1	769.285
21750	2704.64	773.702
21800	2770.84	775.921
21850	3025.67	777.713
21900	2914.39	782.098
21950	3016.47	784.431
22000	3291.56	786.419
22050	3124.12	789.727
22100	3721.23	786.404
22150	4503.88	783.536
22200	4240.85	789.002
22250	4254.26	791.115
22300	4890.06	790.747
22350	4972.19	795.627
22400	4838.08	801.717
22450	4876.62	805.38
22500	4985.62	805.77
22550	5305.84	801.728
22600	5799.14	797.489
22650	6105.3	794.656
22700	6015.05	796.0
22750	4847.4	803.415
22800	4823.64	802.682
22850	4735.65	803.94
22900	4118.44	808.567
22950	4056.83	809.707
23000	4006.41	810.658
23050	3912.68	811.042
23100	4055.77	810.636
23150	4109.21	811.046
23200	3742.62	812.562
23250	3854.33	810.976
23300	4058.72	808.551
23350	4293.63	806.483
23400	4337.03	806.312
23450	3948.16	810.018
23500	3789.57	812.008
23550	3752.71	813.503
23600	3539.71	813.884
23650	3710.51	811.789
23700	4022.87	808.27
23750	3958.23	807.488
23800	3625.59	808.012
23850	3615.19	807.072
23900	3679.68	805.737
23950	3862.14	804.867
24000	3656.48	807.605
24050	3263.32	811.403
24100	3443.74	811.444
24150	3528.6	812.977
24200	3321.05	815.995
24250	3419.75	815.994
24300	3462.75	814.713
24350	3724.42	810.916
24400	3901.14	808.401
24450	3568.25	811.045
24500	3251.16	813.69
24550	3321.59	812.945
24600	3529.95	811.72
24650	3340.75	814.122
24700	3281.34	815.708
24750	3488.26	816.191
24800	3402.88	820.002
24850	3299.66	822.292
24900	3661.75	820.533
24950	3873.34	821.705
25000	3740.57	829.065
25050	3924.74	835.605
25100	4346.63	839.142
25150	4748.65	836.729
25200	4690.3	831.281
25250	3965.28	823.899
25300	3074.16	814.326
25350	2381.53	803.819
25400	1782.24	793.635
25450	1362.69	785.822
25500	1495.23	783.531
25550	1803.78	786.275
25600	2444.09	800.183
25650	6034.17	827.909
25700	5103.05	829.373
25750	4639.54	825.394
25800	4330.41	822.685
25850	4114.22	823.301
25900	4062.22	828.984
25950	4253.72	839.537
26000	4833.21	848.214
26050	5440.52	847.862
26100	5771.78	843.334
26150	5816.24	839.672
26200	5657.21	836.031
26250	5156.83	830.916
26300	4383.44	822.756
26350	3822.75	812.802
26400	3213.28	802.991
26450	2733.53	795.091
26500	5560.02	810.263
26550	4166.58	814.413
26600	3582.83	808.908
26650	6089.5	823.913
26700	6793.18	838.918
26750	6446.89	838.604
26800	6142.39	836.655
26850	5924.02	833.424
26900	5412.91	829.343
26950	4568.06	823.348
27000	3909.04	814.479
27050	3468.94	803.465
27100	3055.2	791.809
27150	2769.85	780.229
27200	2691.11	769.706
27250	2675.85	762.88
27300	2781.75	760.04
27350	3113.9	763.856
27400	2360.51	780.424
27450	1817.01	802.543
27500	1919.5	809.26
27550	2152.31	817.336
27600	2465.81	826.289
27650	3129.28	833.079
27700	4126.93	838.106
27750	5122.54	842.302
27800	5937.0	844.253
27850	6217.93	844.524
27900	6183.8	841.305
27950	5740.7	835.935
28000	5198.92	828.943
28050	4741.48	820.823
28100	4090.18	812.615
28150	3636.87	802.504
28200	3283.53	791.21
28250	3172.65	779.433
28300	3078.63	769.252
28350	2581.89	763.778
28400	2145.16	757.699
28450	2031.8	750.864
28500	2012.5	750.507
28550	1752.06	763.179
28600	1562.96	777.462
28650	1440.62	784.222
28700	1429.32	785.542
28750	1413.55	785.405
28800	1446.25	784.163
28850	1502.1	784.035
28900	1449.2	784.502
28950	1500.88	782.861
29000	1693.87	783.752
29050	1870.97	791.393
29100	2176.98	807.099
29150	1919.02	805.21
29200	1406.13	795.807
29250	1391.46	793.071
29300	1415.76	791.388
29350	1423.37	789.912
29400	1500.59	788.047
29450	1528.82	788.482
29500	1517.32	789.681
29550	1533.88	789.683
29600	1641.88	790.964
29650	1649.96	796.046
29700	1646.86	799.726
29750	1669.12	802.458
29800	1730.21	803.601
29850	1882.52	805.91
29900	1899.45	809.28
29950	2073.53	809.933
30000	2345.9	811.106
30050	2525.36	812.913
30100	2741.77	809.369
30150	2804.8	804.074
30200	2544.22	798.898
30250	2263.86	792.385
30300	2197.05	789.058
30350	2095.49	792.292
30400	1976.18	797.234
30450	2044.4	799.083
30500	2180.34	802.581
30550	2236.8	808.297
30600	2371.71	811.072
30650	2649.8	812.28
30700	2890.72	814.02
30750	3150.36	816.35
30800	3525.98	819.639
30850	3902.16	825.532
30900	4346.44	829.299
30950	4958.98	830.97
31000	5432.17	834.185
31050	5612.91	837.936
31100	5957.39	839.453
31150	6432.93	841.335
31200	6657.97	845.312
31250	6723.54	846.415
31300	6789.15	845.32
31350	6553.82	842.643
31400	6388.83	838.137
31450	6052.2	834.263
31500	5493.77	829.574
31550	4885.38	823.981
31600	4195.35	816.558
31650	3576.18	807.797
31700	2897.08	797.952
31750	2280.81	787.309
31800	1911.98	775.613
31850	1754.46	765.648
31900	1888.89	762.354
31950	3579.98	775.343
32000	3870.33	778.572
32050	3676.76	776.12
32100	3658.46	774.441
32150	3666.44	775.376
32200	4720.46	782.207
32250	4184.12	798.001
32300	3649.66	818.109
32350	3903.55	826.465
32400	4537.35	832.374
32450	5205.36	837.352
32500	5744.23	839.732
32550	6071.77	841.711
32600	5964.48	841.918
32650	5445.27	838.16
32700	5101.41	831.092
32750	4873.38	824.166
32800	4376.77	818.914
32850	3672.04	813.208
32900	2968.11	805.456
32950	2300.96	796.347
33000	1741.56	785.922
33050	1273.53	773.787
33100	952.99	759.27
33150	790.388	741.79
33200	841.28	725.701
33250	917.698	715.03
33300	1022.43	710.884
33350	1438.8	717.93
33400	1259.31	730.246
33450	1157.23	722.282
33500	1291.18	718.059
33550	1428.91	724.991
33600	1448.96	741.865
33650	1470.35	752.35
33700	1489.7	758.496
33750	1498.17	763.034
33800	1451.69	765.76
33850	1524.05	765.913
33900	1616.04	768.431
33950	1672.82	773.334
34000	1762.62	778.02
34050	1917.39	784.454
34100	2058.98	793.064
34150	2364.44	799.633
34200	2874.61	802.377
34250	3243.1	803.188
34300	3160.7	801.597
34350	2652.14	796.976
34400	2240.07	789.37
34450	1958.76	779.704
34500	1683.57	770.707
34550	1509.17	760.555
34600	1372.17	751.669
34650	1096.64	744.028
34700	871.49	733.744
34750	689.506	720.393
34800	619.263	705.154
34850	984.769	700.527
34900	2233.67	726.45
34950	1148.06	732.387
35000	995.976	724.702
35050	913.612	715.391
35100	887.864	707.394
35150	915.912	702.125
35200	1133.15	704.842
35250	1055.69	711.49
35300	1147.73	706.385
35350	1361.83	713.182
35400	1422.47	739.145
35450	1323.05	753.819
35500	1303.82	753.952
35550	1246.73	752.288
35600	1362.05	752.595
35650	1928.43	766.556
35700	1678.21	789.655
35750	1213.05	779.845
35800	972.351	767.359
35850	1061.68	759.473
35900	1139.91	757.802
35950	1103.05	762.641
36000	1064.57	763.594
36050	1064.66	763.703
36100	1109.69	765.77
36150	1154.54	770.371
36200	1125.13	775.632
36250	1029.35	773.3
36300	942.939	766.661
36350	786.606	759.247
36400	646.427	748.101
36450	578.638	734.447
36500	539.215	720.25
36550	627.649	704.543
36600	852.763	693.915
36650	970.358	690.079
36700	966.163	690.817
36750	935.484	690.473
36800	938.018	686.682
36850	921.693	681.491
36900	875.345	669.982
36950	936.547	651.103
37000	1050.82	629.406
37050	1213.28	606.612
37100	1546.19	583.272
37150	1697.2	565.715
37200	1741.5	547.585
37250	1869.36	524.973
37300	3376.19	502.237
37350	3593.19	501.555
37400	3418.84	507.37
37450	2362.27	510.742
37500	2979.46	494.413
37550	3659.8	484.485
37600	3619.37	487.441
37650	3652.48	490.226
37700	3380.51	496.011
37750	3643.44	496.172
37800	3555.13	505.255
37850	3227.27	516.718
37900	3151.39	523.956
37950	2961.63	534.132
38000	3039.26	545.467
38050	4278.99	572.161
38100	854.56	611.048
38150	1091.79	603.268
38200	1494.55	609.122
38250	701.459	642.903
38300	976.854	647.313
38350	945.389	679.142
38400	836.123	702.082
38450	775.447	707.496
38500	756.2	706.142
38550	838.347	704.84
38600	857.038	710.245
38650	825.116	714.374
38700	838.101	715.012
38750	910.585	718.226
38800	868.135	724.808
38850	812.602	725.56
38900	807.911	722.565
38950	769.84	719.978
39000	757.03	715.31
39050	792.988	711.842
39100	931.866	712.847
39150	965.177	725.978
39200	919.986	735.248
39250	883.632	736.179
39300	878.147	734.387
39350	972.831	734.983
39400	990.909	741.443
39450	981.362	744.765
39500	1045.65	747.296
39550	1068.34	752.684
39600	1145.39	757.078
39650	1255.45	764.222
39700	1305.32	771.804
39750	1473.01	772.319
39800	1568.08	773.81
39850	1297.43	767.659
39900	997.096	755.57
39950	695.145	740.769
40000	500.72	721.161
40050	410.528	698.391
40100	559.708	677.322
40150	868.366	667.386
40200	1463.24	677.117
40250	1174.17	734.223
40300	1211.25	732.52
40350	1116.64	742.193
40400	1046.51	750.274
40450	1081.89	750.14
40500	1072.57	750.382
40550	1067.1	750.543
40600	1057.95	750.598
40650	1058.52	750.845
40700	1093.85	753.824
40750	1188.71	763.131
40800	1267.25	774.753
40850	1274.71	777.68
40900	1172.58	774.001
40950	989.735	767.531
41000	857.087	758.531
41050	847.698	748.116
41100	825.179	739.216
41150	709.717	729.377
41200	608.095	717.0
41250	566.235	702.612
41300	556.349	688.708
41350	544.086	674.818
41400	524.29	661.632
41450	574.473	646.38
41500	690.828	632.007
41550	877.262	621.898
41600	1171.35	619.2
41650	1690.45	631.947
41700	1002.39	705.242
41750	927.977	717.524
41800	934.665	738.078
41850	927.325	745.124
41900	931.478	746.448
41950	970.199	748.14
42000	1050.5	754.723
42050	1114.54	763.669
42100	1090.72	767.164
42150	1092.99	765.772
42200	920.766	762.53
42250	766.675	754.286
42300	645.825	743.237
42350	596.571	731.195
42400	885.185	724.161
42450	867.275	728.389
42500	755.433	730.536
42550	636.311	725.091
42600	632.927	714.889
42650	638.92	706.028
42700	622.416	698.01
42750	638.782	687.476
42800	672.12	675.073
42850	819.06	660.94
42900	991.856	653.61
42950	956.748	647.497
43000	1025.5	640.804
43050	1063.28	636.261
43100	1060.59	633.307
43150	1036.11	630.296
43200	1022.43	626.642
43250	989.538	622.044
43300	970.031	615.66
43350	975.872	605.543
43400	1244.99	594.255
43450	1636.59	589.996
43500	1711.45	594.163
43550	2477.19	603.579
43600	719.613	636.71
43650	1243.29	627.09
43700	1715.22	642.332
43750	640.315	700.023
43800	632.526	702.077
43850	623.023	702.077
43900	599.18	702.072
43950	552.375	699.563
44000	520.532	693.881
44050	540.703	687.891
44100	574.378	683.226
44150	598.389	680.691
44200	666.64	678.745
44250	692.567	678.781
44300	635.771	681.295
44350	607.997	680.39
44400	622.085	678.044
44450	598.811	676.611
44500	562.981	671.755
44550	563.759	663.129
44600	602.641	652.174
44650	632.657	641.0
44700	701.602	628.769
44750	841.562	615.451
44800	1304.0	604.001
44850	2167.31	638.525
44900	785.702	639.992
44950	780.853	640.495
45000	736.365	640.356
45050	717.408	635.321
45100	753.102	627.227
45150	821.286	618.564
45200	874.584	609.451
45250	949.017	597.599
45300	1078.59	584.191
45350	1494.12	571.26
45400	1837.99	566.782
45450	1987.12	567.159
45500	2203.35	571.025
45550	2907.12	583.188
45600	932.649	614.918
45650	1002.24	609.474
45700	1050.02	604.0
45750	1059.96	597.95
45800	1125.54	590.458
45850	1264.48	583.655
45900	1493.34	579.071
45950	1743.61	580.011
46000	1174.03	587.524
46050	1236.49	581.828
46100	1316.8	576.596
46150	1350.64	572.563
46200	1388.31	567.968
46250	1399.65	562.483
46300	1417.89	555.37
46350	1508.64	547.29
46400	1601.93	538.858
46450	1777.64	529.324
46500	2327.13	521.901
46550	3025.76	523.556
46600	4130.91	545.565
46650	1247.82	579.114
46700	1254.42	578.944
46750	1256.18	578.944
46800	1177.07	579.03
46850	1115.47	576.58
46900	1111.62	573.422
46950	1155.72	570.638
47000	1150.71	569.383
47050	1059.44	568.429
47100	1120.43	564.897
47150	1209.08	564.395
47200	1145.08	564.682
47250	1601.38	569.603
47300	1523.8	604.588
47350	1014.16	609.606
47400	975.975	621.967
47450	984.502	626.114
47500	953.306	626.102
47550	941.286	624.435
47600	1020.89	622.769
47650	1061.01	623.512
47700	1019.13	623.963
47750	999.805	623.851
47800	969.623	621.683
47850	1106.78	619.209
47900	1219.49	621.021
47950	1203.23	625.001
48000	1067.58	626.437
48050	983.58	623.45
48100	1056.26	620.083
48150	1230.11	619.427
48200	1364.18	625.05
48250	1304.04	631.91
48300	1201.47	634.997
48350	1150.95	635.791
48400	1189.45	637.549
48450	1235.06	643.371
48500	1206.07	651.741
48550	1157.39	661.627
48600	1047.82	674.023
48650	810.759	687.655
48700	558.304	691.471
48750	503.705	685.78
48800	521.712	678.31
48850	590.106	671.472
48900	662.507	670.516
48950	570.39	668.738
49000	564.338	664.349
49050	580.181	660.419
49100	593.919	657.31
49150	602.309	654.378
49200	623.136	650.88
49250	633.038	647.745
49300	630.892	644.83
49350	665.268	641.968
49400	701.306	641.033
49450	728.472	641.54
49500	718.54	644.364
49550	682.611	645.059
49600	620.625	644.032
49650	646.752	639.699
49700	742.985	636.638
49750	846.645	638.209
49800	920.555	644.254
49850	829.715	653.409
49900	684.055	656.105
49950	639.388	652.796
50000	653.442	647.322
50050	683.362	641.923
50100	714.667	638.418
50150	756.845	635.278
50200	786.463	634.017
50250	779.12	634.013
50300	783.825	633.811
50350	797.154	633.726
50400	787.675	633.714
50450	763.874	633.182
50500	787.075	630.651
50550	850.258	629.292
50600	885.843	630.929
50650	805.325	631.59
50700	785.026	630.067
50750	839.357	628.141
50800	867.202	627.975
50850	833.558	627.965
50900	821.665	626.25
50950	826.384	623.223
51000	854.962	620.881
51050	941.861	620.072
51100	929.501	621.511
51150	855.653	622.146
51200	870.915	620.54
51250	903.663	618.958
51300	960.735	618.542
51350	949.687	619.793
51400	895.324	620.086
51450	905.356	618.254
51500	934.923	616.826
51550	927.556	615.074
51600	1009.52	612.987
51650	1070.05	613.231
51700	1041.34	614.274
51750	980.17	613.538
51800	1030.19	610.847
51850	1019.22	608.949
51900	1012.52	605.423
51950	1121.37	601.107
52000	1237.42	599.748
52050	1261.67	600.51
52100	1227.98	601.113
52150	1155.06	599.308
52200	1192.01	594.637
52250	1153.1	589.72
52300	1202.55	583.703
52350	1368.91	578.65
52400	1447.51	578.74
52450	1363.49	579.284
52500	1335.58	578.364
52550	1347.66	575.657
52600	1436.19	572.771
52650	1506.73	572.527
52700	1412.66	572.5
52750	1429.96	570.186
52800	1479.3	568.106
52850	1561.66	567.724
52900	1611.19	568.595
52950	1513.68	570.841
53000	1506.85	570.931
53050	1474.24	570.348
53100	1448.52	569.693
53150	1583.6	568.158
53200	1577.5	568.899
53250	1607.06	569.128
53300	1523.96	569.98
53350	1484.68	569.071
53400	1530.21	566.493
53450	1543.02	564.804
53500	1574.31	562.285
53550	1659.96	560.755
53600	1602.05	560.588
53650	1663.18	559.188
53700	1621.34	558.542
53750	1673.2	557.161
53800	1703.41	557.132
53850	1612.05	556.163
53900	1628.54	554.213
53950	1729.68	552.306
54000	1747.0	552.793
54050	1658.79	552.755
54100	1709.52	551.827
54150	1761.74	551.264
54200	1788.96	551.527
54250	1703.75	553.254
54300	1678.95	553.839
54350	1678.63	554.122
54400	1816.03	556.854
54450	1493.41	560.632
54500	1381.42	560.578
54550	1381.12	558.011
54600	1531.94	556.247
54650	1422.46	560.037
54700	1441.19	565.243
54750	1076.52	570.303
54800	1019.97	561.873
54850	1275.24	549.344
54900	1957.66	541.574
54950	2348.97	548.67
55000	2349.66	584.365
55050	613.599	682.0
55100	614.456	685.356
55150	575.509	687.483
55200	498.832	683.819
55250	468.473	675.681
55300	478.91	663.94
55350	521.754	650.1
55400	609.123	633.675
55450	796.437	616.032
55500	1311.23	601.677
55550	1491.34	602.946
55600	1323.3	604.432
55650	1178.28	603.6
55700	1010.68	599.553
55750	1267.18	591.194
55800	2413.08	593.108
55850	661.081	670.274
55900	593.344	670.142
55950	583.065	663.196
56000	609.101	653.707
56050	630.576	642.989
56100	649.538	631.361
56150	668.194	618.581
56200	683.333	605.325
56250	800.923	592.32
56300	945.19	581.144
56350	1081.55	571.333
56400	1353.33	562.981
56450	1686.44	559.012
56500	2242.82	562.809
56550	4109.4	597.435
56600	653.601	673.07
56650	585.759	673.34
56700	552.382	665.548
56750	603.127	653.832
56800	681.172	640.551
56850	834.878	625.918
56900	1238.57	611.507
56950	1915.85	611.973
57000	1727.72	623.356
57050	1381.46	634.643
57100	974.653	641.728
57150	797.688	638.173
57200	800.017	629.672
57250	852.58	619.828
57300	993.591	609.604
57350	1148.11	599.961
57400	1678.64	594.77
57450	1592.67	600.836
57500	1476.38	609.042
57550	1216.31	618.183
57600	1014.05	620.652
57650	985.923	617.137
57700	1045.34	611.408
57750	1105.18	605.267
57800	1143.9	598.656
57850	1130.45	589.749
57900	1203.08	577.869
57950	1328.04	565.179
58000	1439.52	550.993
58050	1688.03	535.491
58100	2429.39	526.971
58150	2417.07	527.991
58200	2367.64	530.66
58250	2169.23	532.849
58300	2215.74	532.1
58350	2409.01	532.874
58400	2389.71	539.031
58450	2233.61	546.644
58500	2413.5	553.976
58550	3183.35	570.58
58600	652.367	643.82
58650	668.687	648.392
58700	642.293	653.983
58750	605.046	657.866
58800	563.631	657.975
58850	471.409	655.572
58900	489.254	646.571
58950	656.038	638.526
59000	1010.7	639.835
59050	1304.28	665.79
59100	492.667	692.532
59150	639.384	690.33
59200	516.073	692.752
59250	445.115	685.678
59300	422.576	676.787
59350	443.093	667.927
59400	534.535	661.906
59450	584.348	662.613
59500	727.484	664.815
59550	667.741	684.483
59600	642.999	692.279
59650	799.094	690.141
59700	918.638	692.875
59750	1101.26	698.24
59800	1479.38	716.08
59850	1137.1	740.704
59900	784.751	736.209
59950	667.138	724.331
60000	635.295	711.472
60050	760.809	699.53
60100	1012.6	692.558
60150	1116.02	701.113
60200	934.77	722.265
60250	806.01	731.715
60300	776.124	732.123
60350	758.784	729.825
60400	814.323	727.064
60450	880.47	727.487
60500	833.547	730.858
60550	784.185	730.824
60600	863.161	729.656
60650	881.34	729.764
60700	880.993	732.193
60750	887.379	734.254
60800	889.151	735.955
60850	920.276	736.999
60900	990.663	739.116
60950	1184.64	744.559
61000	1758.42	759.545
61050	4227.96	796.091
61100	3347.28	801.051
61150	2938.77	796.573
61200	2535.63	792.265
61250	2183.41	788.199
61300	1904.95	785.282
61350	1691.12	783.092
61400	1525.95	781.843
61450	1420.53	781.184
61500	1375.97	781.016
61550	1359.6	780.988
61600	1339.31	780.816
61650	1347.9	780.816
61700	1339.22	780.816
61750	1313.39	780.646
61800	1323.72	778.891
61850	1297.04	777.725
61900	1248.93	776.097
61950	1216.91	773.87
62000	1142.05	771.338
62050	1114.13	768.169
62100	1104.7	766.54
62150	1127.23	767.194
62200	1133.88	770.144
62250	1048.84	772.808
62300	1008.65	771.497
62350	1038.5	767.48
62400	1076.96	765.012
62450	1107.78	765.557
62500	1059.31	768.469
62550	992.124	768.695
62600	1032.35	766.237
62650	1105.55	766.456
62700	1084.45	770.127
62750	1056.53	772.399
62800	1049.19	772.385
62850	1101.74	772.227
62900	1146.74	774.346
62950	1113.92	777.56
63000	1159.34	778.66
63050	1245.63	781.399
63100	1304.96	787.462
63150	1328.83	793.455
63200	1425.62	797.563
63250	1605.38	801.179
63300	1832.27	805.664
63350	2176.2	811.245
63400	2633.28	817.727
63450	3292.75	822.321
63500	4152.36	825.346
63550	4696.67	828.864
63600	5118.63	830.575
63650	5525.61	830.626
63700	5674.26	830.493
63750	5507.24	830.266
63800	5114.54	827.402
63850	4899.37	823.368
63900	4779.85	819.843
63950	4782.91	816.364
64000	4747.79	812.789
64050	4608.77	809.551
64100	4389.46	806.537
64150	4083.7	803.316
64200	3566.56	798.946
64250	3100.66	792.875
64300	2674.23	786.345
64350	2202.01	780.199
64400	1714.37	772.569
64450	1310.88	762.233
64500	1075.36	749.885
64550	982.354	736.908
64600	1077.51	725.901
64650	1201.97	721.665
64700	1570.84	727.551
64750	3256.3	754.06
64800	1648.33	764.299
64850	1378.96	769.673
64900	1215.86	771.443
64950	1241.48	771.445
65000	1308.68	773.101
65050	1269.19	778.661
65100	1301.02	782.556
65150	1309.2	786.261
65200	1321.63	788.861
65250	1375.8	789.001
65300	1486.29	788.857
65350	1531.2	788.849
65400	1605.09	787.727
65450	1682.55	786.572
65500	1665.98	786.571
65550	1660.6	785.419
65600	1633.01	782.452
65650	1587.76	779.992
65700	1509.71	779.493
65750	1415.93	778.601
65800	1371.24	775.613
65850	1393.19	773.495
65900	1424.57	774.142
65950	1429.78	778.281
66000	1359.07	783.828
66050	1357.36	785.914
66100	1438.86	787.454
66150	1469.16	790.116
66200	1502.23	792.027
66250	1609.63	793.328
66300	1749.64	796.083
66350	1886.36	800.39
66400	2050.15	806.834
66450	2324.08	813.222
66500	2825.94	817.967
66550	3448.48	820.386
66600	3993.16	821.512
66650	4373.58	821.924
66700	4499.68	821.911
66750	4503.97	821.907
66800	4564.59	821.081
66850	4636.95	821.085
66900	4809.49	822.479
66950	4941.31	826.824
67000	5136.39	830.499
67050	5579.43	833.242
67100	5797.16	836.054
67150	5915.77	836.624
67200	6133.66	835.859
67250	6070.36	835.539
67300	5814.41	833.189
67350	5903.54	830.193
67400	6004.38	829.908
67450	5852.26	829.908
67500	5743.5	829.907
67550	5818.57	828.85
67600	5898.3	828.85
67650	5766.18	828.82
67700	5520.43	826.69
67750	5294.62	823.047
67800	5096.16	819.061
67850	4590.15	815.44
67900	4056.35	809.708
67950	3739.06	802.977
68000	3572.97	797.187
68050	3343.2	794.347
68100	3086.85	794.783
68150	2909.45	797.235
68200	2811.23	800.918
68250	2909.24	806.237
68300	3197.01	811.301
68350	3477.05	815.265
68400	3855.7	817.093
68450	4355.6	820.024
68500	4678.09	824.348
68550	4960.6	827.056
68600	5397.39	828.901
68650	5675.26	831.875
68700	5945.88	834.586
68750	6177.03	835.925
68800	6163.82	836.328
68850	6111.14	836.329
68900	6293.49	835.772
68950	6392.86	835.772
69000	6284.03	835.865
69050	6244.96	835.865
69100	6130.84	835.84
69150	5784.31	834.262
69200	5622.26	831.296
69250	5530.06	828.442
69300	5530.44	826.901
69350	5668.59	826.222
69400	5651.52	826.222
69450	5530.87	825.373
69500	5441.08	822.536
69550	5309.87	819.722
69600	4937.29	817.296
69650	4720.43	813.447
69700	4445.23	810.191
69750	4002.01	807.138
69800	3479.13	802.621
69850	3022.21	797.184
69900	2639.67	790.943
69950	2500.86	784.052
70000	2336.06	776.469
70050	2008.43	768.052
70100	1815.31	759.13
70150	1826.41	751.597
70200	2117.55	749.306
70250	3238.66	762.388
70300	5871.21	813.289
70350	4941.31	819.265
70400	4400.01	818.652
70450	4089.92	814.961
70500	3705.82	810.341
70550	3283.7	805.413
70600	2879.74	800.0
70650	2498.6	794.5
70700	2206.8	789.457
70750	2110.92	786.919
70800	2244.55	785.519
70850	2108.75	782.342
70900	1725.77	778.113
70950	1372.89	772.033
71000	1127.74	764.289
71050	1025.1	756.225
71100	1104.27	752.369
71150	1182.89	754.189
71200	1261.45	758.233
71250	1285.05	760.328
71300	1245.42	759.142
71350	1090.55	754.917
71400	922.855	748.333
71450	792.304	739.773
71500	723.36	729.778
71550	719.88	719.855
71600	714.523	712.617
71650	709.258	708.362
71700	788.77	708.243
71750	1018.03	717.664
71800	676.662	715.167
71850	616.889	706.506
71900	625.11	698.174
71950	709.782	694.683
72000	960.663	701.547
72050	916.971	724.91
72100	858.545	721.794
72150	844.309	717.3
72200	820.214	713.003
72250	778.081	708.987
72300	749.361	704.79
72350	750.654	700.528
72400	816.357	698.574
72450	924.359	701.159
72500	893.762	704.132
72550	922.202	701.876
72600	922.659	699.498
72650	975.971	698.202
72700	1050.11	698.199
72750	1263.17	702.754
72800	1334.37	703.552
72850	1324.31	704.325
72900	1491.87	707.177
72950	2607.03	723.3
73000	2258.84	749.671
73050	1918.58	770.563
73100	1664.41	779.779
73150	1631.11	780.308
73200	1659.2	780.363
73250	1646.74	782.519
73300	1592.07	784.814
73350	1554.13	784.814
73400	1549.5	784.814
73450	1565.37	784.814
73500	1567.35	784.814
73550	1547.21	784.814
73600	1551.03	784.597
73650	1592.62	784.601
73700	1536.58	785.914
73750	1447.31	786.296
73800	1466.16	786.296
73850	1489.8	786.668
73900	1454.98	788.761
73950	1446.7	790.348
74000	1434.28	791.958
74050	1444.46	794.57
74100	1439.87	796.118
74150	1482.34	796.062
74200	1510.45	795.191
74250	1501.2	793.847
74300	1452.19	792.358
74350	1324.6	790.47
74400	1166.56	787.812
74450	1034.08	783.738
74500	927.699	777.948
74550	847.171	771.66
74600	765.759	765.265
74650	679.273	757.69
74700	610.383	748.867
74750	573.897	737.88
74800	548.771	727.311
74850	522.967	717.11
74900	533.403	706.69
74950	591.892	698.868
75000	591.155	694.427
75050	581.735	694.41
75100	523.766	693.096
75150	538.643	687.137
75200	551.07	682.098
75250	560.383	677.4
75300	601.934	672.781
75350	612.561	669.908
75400	614.465	666.817
75450	631.555	663.83
75500	651.856	661.635
75550	665.365	660.599
75600	652.095	660.109
75650	675.999	657.791
75700	675.98	656.565
75750	686.534	654.862
75800	693.026	652.976
75850	705.972	650.114
75900	729.173	647.771
75950	755.341	645.798
76000	755.764	645.467
76050	752.599	642.95
76100	763.067	639.982
76150	760.164	637.019
76200	783.976	633.787
76250	800.372	631.29
76300	818.786	629.743
76350	830.663	629.743
76400	811.686	629.724
76450	787.581	627.582
76500	794.904	624.576
76550	812.816	621.73
76600	804.463	621.25
76650	773.867	621.221
76700	740.858	619.465
76750	736.404	617.056
76800	709.137	615.557
76850	684.997	613.89
76900	679.387	611.642
76950	683.02	609.399
77000	746.188	607.128
77050	1150.9	611.89
77100	2016.27	660.336
77150	862.984	726.243
77200	743.786	737.188
77250	671.083	737.401
77300	644.051	734.727
77350	618.994	731.836
77400	570.547	728.25
77450	520.207	723.113
77500	464.086	715.69
77550	456.038	705.881
77600	468.81	694.781
77650	496.709	682.724
77700	628.876	670.826
77750	881.46	665.728
77800	910.43	665.728
77850	927.153	665.728
77900	960.042	665.727
77950	994.981	665.775
78000	977.903	667.759
78050	806.922	668.629
78100	747.51	662.613
78150	780.465	653.746
78200	835.618	644.163
78250	910.052	635.145
78300	955.6	627.374
78350	1038.79	618.86
78400	1071.78	612.543
78450	1008.61	604.296
78500	1052.39	595.4
78550	1183.03	587.101
78600	1341.97	581.13
78650	1570.39	578.238
78700	2228.84	584.847
78750	1400.11	593.296
78800	1453.16	592.256
78850	1612.58	595.467
78900	1433.7	591.331
78950	1701.75	591.694
79000	1335.35	587.973
79050	1617.48	581.675
79100	1344.36	584.113
79150	1519.55	577.594
79200	1831.44	573.874
79250	1471.53	577.482
79300	1535.84	573.713
79350	1545.22	568.33
79400	1573.17	562.56
79450	1671.07	556.576
79500	1927.73	552.782
79550	1794.66	551.703
79600	1890.25	547.555
79650	2370.35	546.645
79700	1822.2	551.519
79750	1935.44	548.84
79800	1711.87	549.182
79850	1849.39	543.571
79900	2137.74	538.757
79950	2539.28	537.941
80000	2960.11	546.776
80050	1873.8	556.723
80100	2092.55	555.14
80150	2155.75	551.613
80200	1935.58	548.899
80250	1979.69	542.318
80300	2089.82	535.156
80350	2199.66	527.956
80400	2200.67	521.084
80450	2298.2	513.051
80500	2392.3	505.854
80550	2665.47	500.319
80600	2548.16	494.928
80650	2510.38	488.059
80700	2548.49	479.229
80750	2722.42	471.104
80800	2784.25	463.829
80850	2802.36	457.629
80900	2927.83	450.578
80950	2957.97	444.517
81000	2867.05	438.068
81050	2867.78	429.614
81100	2838.81	421.273
81150	2834.85	412.369
81200	2986.94	403.142
81250	3034.25	396.307
81300	3002.62	390.648
81350	2750.44	384.304
81400	2667.52	373.55
81450	2767.95	361.753
81500	3065.18	352.125
81550	2915.55	355.064
81600	2813.47	350.601
81650	2749.23	344.058
81700	3051.09	337.249
81750	2701.35	337.089
81800	2635.23	331.788
81850	2589.05	325.198
81900	2651.15	319.66
81950	2593.17	321.935
82000	2544.84	320.287
82050	2484.89	317.881
82100	2483.78	312.543
82150	2583.8	313.717
82200	2351.84	311.861
82250	2314.0	308.352
82300	2336.36	303.707
82350	2499.18	305.31
82400	2397.22	308.459
82450	2571.71	311.134
82500	2491.73	315.863
82550	2649.98	322.464
82600	2611.82	329.334
82650	2706.36	329.341
82700	2482.56	334.052
82750	2444.56	331.378
82800	2462.77	328.711
82850	2568.83	327.316
82900	2965.88	330.221
82950	2523.94	340.016
83000	2368.3	336.189
83050	2415.1	328.485
83100	2666.45	327.343
83150	2536.63	329.067
83200	2409.15	331.807
83250	2371.93	331.702
83300	2376.9	330.759
83350	2611.48	331.301
83400	2591.66	333.395
83450	2545.74	345.264
83500	2592.47	349.236
83550	2301.85	348.747
83600	2286.02	344.854
83650	2179.51	343.695
83700	2240.29	342.081
83750	2383.81	345.648
83800	2511.26	356.457
83850	2739.72	371.128
83900	2805.1	380.505
83950	2629.46	389.879
84000	2473.09	396.418
84050	2390.46	398.019
84100	2397.13	398.132
84150	2353.11	399.119
84200	2334.41	401.04
84250	2418.33	405.016
84300	2432.8	415.406
84350	2791.68	425.587
84400	2753.09	443.261
84450	2477.26	460.932
84500	2272.1	470.747
84550	2187.41	472.151
84600	2377.19	470.75
84650	2358.9	476.402
84700	2160.58	491.772
84750	2122.62	498.67
84800	2133.18	507.471
84850	2509.08	515.091
84900	2380.26	527.883
84950	1455.33	557.657
85000	1224.66	567.221
85050	1026.28	573.7
85100	898.391	580.703
85150	910.584	587.269
85200	749.103	595.997
85250	894.154	606.2
85300	798.567	639.24
85350	1697.08	670.871
85400	2264.84	715.171
85450	2941.62	747.583
85500	2292.97	770.284
85550	1717.26	766.013
85600	1383.06	753.179
85650	1275.75	738.514
85700	1431.55	728.584
85750	1451.64	730.362
85800	1386.81	733.423
85850	1537.71	733.312
85900	1537.23	739.816
85950	1373.31	739.29
86000	1351.9	732.435
86050	1444.15	728.003
86100	1543.34	729.636
86150	1570.84	735.749
86200	1565.8	738.398
86250	1631.78	738.576
86300	1651.82	742.907
86350	1644.05	745.746
86400	1651.62	745.925
86450	1576.26	746.78
86500	1654.52	745.956
86550	1674.18	747.359
86600	1458.35	747.876
86650	1392.4	740.64
86700	1417.09	734.291
86750	1358.26	731.077
86800	1484.5	727.031
86850	1610.98	729.592
86900	1617.96	738.188
86950	1629.97	741.033
87000	1646.4	743.311
87050	1584.08	744.93
87100	1521.27	742.764
87150	1552.67	738.798
87200	1652.21	738.364
87250	1756.12	742.32
87300	1838.01	748.566
87350	1904.04	754.816
87400	1796.07	759.867
87450	1772.09	759.481
87500	1900.22	758.411
87550	1923.1	759.655
87600	1994.21	761.384
87650	2108.74	764.693
87700	2307.04	771.369
87750	2461.33	782.305
87800	2616.77	792.386
87850	2805.53	799.327
87900	3052.26	805.385
87950	3518.91	811.002
88000	4128.49	818.0
88050	4772.66	824.287
88100	5009.67	826.119
88150	4676.05	824.976
88200	3903.37	820.997
88250	3323.68	814.345
88300	3000.85	806.604
88350	2912.61	799.096
88400	2738.06	791.913
88450	2754.32	788.498
88500	2886.0	791.393
88550	2382.31	792.373
88600	2103.31	787.899
88650	1854.17	780.468
88700	1816.58	774.282
88750	1861.23	771.047
88800	1851.89	767.761
88850	1707.37	764.81
88900	1606.41	764.294
88950	1482.77	761.025
89000	1398.98	753.807
89050	1505.44	750.194
89100	1688.11	753.761
89150	1448.01	754.701
89200	1292.9	749.381
89250	1525.59	748.242
89300	1570.71	750.555
89350	1488.51	750.077
89400	1524.36	750.941
89450	1693.85	757.984
89500	1576.74	762.751
89550	1328.04	759.611
89600	1285.46	752.802
89650	1347.31	748.655
89700	1387.4	744.455
89750	1313.11	740.371
89800	1273.76	736.967
89850	1366.7	738.559
89900	1352.92	738.105
89950	1173.77	734.626
90000	1087.47	727.829
90050	1362.8	728.884
90100	1799.42	739.248
90150	1699.7	742.159
90200	1586.39	738.682
90250	1715.62	736.19
90300	1848.6	740.684
90350	2164.76	744.16
90400	2492.82	752.678
90450	3086.37	764.221
90500	3188.78	771.408
90550	3033.74	770.197
90600	3336.09	768.195
90650	4347.24	775.034
90700	5384.92	787.396
90750	5011.78	799.142
90800	4249.27	801.281
90850	4103.09	799.215
90900	4203.79	797.599
90950	3906.28	796.205
91000	3962.97	795.058
91050	3764.03	792.647
91100	3564.88	788.968
91150	3310.14	784.562
91200	3151.88	781.474
91250	3021.52	780.064
91300	3073.3	781.579
91350	2877.5	779.393
91400	2928.43	777.806
91450	2997.75	779.585
91500	2881.01	779.621
91550	2644.37	774.943
91600	2959.06	774.877
91650	3139.64	776.538
91700	2885.25	777.789
91750	2781.3	775.493
91800	3033.05	778.782
91850	3290.29	780.961
91900	2895.76	778.741
91950	3260.85	781.681
92000	3391.77	784.086
92050	3077.36	783.995
92100	3171.86	784.402
92150	3383.86	788.239
92200	3545.76	790.982
92250	3023.77	788.323
92300	2996.38	784.821
92350	3225.29	784.013
92400	3685.2	784.315
92450	3418.83	782.768
92500	3367.28	783.383
92550	3611.72	789.483
92600	3474.4	790.865
92650	3394.91	788.809
92700	3947.11	793.515
92750	4545.01	800.135
92800	4311.32	799.904
92850	3952.11	798.359
92900	4082.5	796.143
92950	3999.8	793.021
93000	3866.16	792.721
93050	4124.17	793.293
93100	4194.08	794.552
93150	3712.62	794.228
93200	3547.91	793.661
93250	3773.06	794.182
93300	3530.43	791.969
93350	3419.2	791.263
93400	3906.62	796.249
93450	3586.21	798.074
93500	3015.92	794.242
93550	3070.1	791.021
93600	3199.56	791.707
93650	2975.42	790.251
93700	2511.96	785.574
93750	2459.79	783.473
93800	2630.95	783.304
93850	2556.32	780.791
93900	2313.23	778.376
93950	2379.18	779.727
94000	2675.81	785.113
94050	2362.57	781.49
94100	2097.49	777.164
94150	2445.13	778.828
94200	2588.62	783.547
94250	2268.27	783.244
94300	2035.96	779.401
94350	1931.94	775.167
94400	1861.05	773.628
94450	1719.32	768.84
94500	2151.6	771.346
94550	1900.39	770.068
94600	1852.23	770.194
94650	1723.22	766.995
94700	1740.94	764.376
94750	1744.28	765.694
94800	1636.7	763.361
94850	1551.44	762.405
94900	1459.45	762.292
94950	1805.79	771.247
95000	1438.35	765.77
95050	1514.5	762.953
95100	1491.93	767.712
95150	1777.32	777.979
95200	1521.95	771.918
95250	1416.42	765.076
95300	1393.34	759.431
95350	1307.25	757.365
95400	1342.17	754.268
95450	1183.82	751.252
95500	988.776	743.536
95550	819.036	730.35
95600	903.154	718.068
95650	1696.92	743.01
95700	1207.06	747.929
95750	1086.93	747.042
95800	992.381	738.89
95850	977.256	731.208
95900	1279.48	739.801
95950	1117.29	739.306
96000	1023.73	742.8
96050	951.845	736.053
96100	1088.83	731.368
96150	900.331	729.465
96200	797.879	718.888
96250	798.682	708.023
96300	1358.91	709.049
96350	743.294	707.094
96400	1067.94	698.45
96450	1282.02	735.28
96500	990.121	734.337
96550	1033.55	731.371
96600	1099.1	735.088
96650	963.404	733.603
96700	920.688	729.067
96750	1052.15	726.814
96800	927.854	726.797
96850	861.905	720.84
96900	807.092	713.042
96950	747.668	702.563
97000	768.159	689.652
97050	1074.19	678.622
97100	1519.66	711.09
97150	871.217	727.184
97200	766.616	718.508
97250	794.139	706.951
97300	886.374	697.416
97350	1327.37	704.712
97400	954.356	718.715
97450	793.502	714.468
97500	757.951	703.5
97550	784.806	690.115
97600	895.881	677.059
97650	815.961	665.414
97700	1031.13	647.481
97750	1942.8	653.039
97800	1601.62	679.381
97850	1147.75	700.636
97900	975.972	707.024
97950	964.505	708.838
98000	931.65	709.88
98050	833.614	708.437
98100	799.503	700.9
98150	825.469	690.347
98200	832.749	677.197
98250	873.365	660.649
98300	1273.81	644.733
98350	1640.28	653.336
98400	1565.6	665.986
98450	1383.88	680.938
98500	1172.46	692.835
98550	1032.83	698.227
98600	978.45	699.15
98650	942.828	696.318
98700	949.114	689.658
98750	968.345	680.761
98800	1017.12	669.047
98850	1066.78	653.3
98900	1155.47	634.296
98950	1538.7	614.775
99000	2292.5	616.082
99050	2252.48	628.305
99100	1939.24	645.419
99150	1538.19	658.326
99200	1228.08	662.711
99250	1176.27	660.396
99300	1187.69	654.933
99350	1187.85	646.794
99400	1158.24	632.352
99450	1224.34	610.522
99500	1647.29	586.981
99550	2226.63	589.374
99600	2377.43	591.998
99650	2445.52	600.985
99700	2180.3	616.956
99750	2004.69	629.417
99800	1840.53	639.301
99850	1715.09	647.312
99900	1632.02	656.799
[truncated: 459 more rows]
