# Supplementary material for: The extreme yet transient nature of glacial erosion
Source: Nat Commun. 2022 Nov 30;13:7377. doi: 10.1038/s41467-022-35072-0 (PMC9712427; doi:10.1038/s41467-022-35072-0)
Supplement: Supplementary file 5 — Supplementary Data 2 [file 41467_2022_35072_MOESM5_ESM.zip › csv_glacialEcalib/Ande2018a-29.csv]

Year	Q	IceH
0	0	0
50	0	0
100	0	0
150	0	0
200	0	0
250	0	0
300	0	0
350	0	0
400	0	0
450	0	0
500	0	0
550	0	0
600	0	0
650	0	0
700	0	0
750	0	0
800	0	0
850	0	0
900	0	0
950	0	0
1000	0	0
1050	0	0
1100	0	0
1150	0	0
1200	0	0
1250	0	0
1300	0	0
1350	0	0
1400	0	0
1450	0	0
1500	0	0
1550	0	0
1600	0	0
1650	0	0
1700	0	0
1750	0	0
1800	0	0
1850	0	0
1900	0	0
1950	0	0
2000	0	0
2050	0	0
2100	0	0
2150	0	0
2200	0	0
2250	0	0
2300	0	0
2350	0	0
2400	0	0
2450	0	0
2500	0	0
2550	0	0
2600	0	0
2650	0	0
2700	0	0
2750	0	0
2800	0	0
2850	0	0
2900	0	0
2950	0	0
3000	0	0
3050	0	0
3100	0	0
3150	0	0
3200	0	0
3250	0	0
3300	0	0
3350	0	0
3400	0	0
3450	0	0
3500	0	0
3550	0	0
3600	0	0
3650	0	0
3700	0	0
3750	0	0
3800	0	0
3850	0	0
3900	0	0
3950	0	0
4000	0	0
4050	0	0
4100	0	0
4150	0	0
4200	0	0
4250	0	0
4300	0	0
4350	0	0
4400	0	0
4450	0	0
4500	0	0
4550	0	0
4600	0	0
4650	0	0
4700	0	0
4750	0	0
4800	0	0
4850	0	0
4900	0	0
4950	0	0
5000	0	0
5050	0	0
5100	0	0
5150	0	0
5200	0	0
5250	0	0
5300	0	0
5350	0	0
5400	0	0
5450	0	0
5500	0	0
5550	0	0
5600	0	0
5650	0	0
5700	0	0
5750	0	0
5800	0	0
5850	0	0
5900	0	0
5950	0	0
6000	0	0
6050	0	0
6100	0	0
6150	0	0
6200	0	0
6250	0	0
6300	0	0
6350	0	0
6400	0	0
6450	0	0
6500	0	0
6550	0	0
6600	0	0
6650	0	0
6700	0	0
6750	0	0
6800	0	0
6850	0	0
6900	0	0
6950	0	0
7000	0	0
7050	0	0
7100	0	0
7150	0	0
7200	0	0
7250	0	0
7300	0	0
7350	0	0
7400	0	0
7450	0	0
7500	0	0
7550	0	0
7600	0	0
7650	0	0
7700	0	0
7750	0	0
7800	0	0
7850	0	0
7900	0	0
7950	0	0
8000	0	0
8050	0	0
8100	0	0
8150	0	0
8200	0	0
8250	0	0
8300	0	0
8350	0	0
8400	0	0
8450	0	0
8500	0	0
8550	0	0
8600	0	0
8650	0	0
8700	0	0
8750	0	0
8800	0	0
8850	0	0
8900	0	0
8950	0	0
9000	0	0
9050	0	0
9100	0	0
9150	0	0
9200	0	0
9250	0	0
9300	0	0
9350	0	0
9400	0	0
9450	0	0
9500	0	0
9550	0	0
9600	0	0
9650	0	0
9700	21706.1	201.266
9750	16235.4	187.144
9800	20039.7	202.913
9850	20336.0	221.366
9900	21110.5	208.113
9950	20392.9	184.813
10000	14284.9	130.921
10050	14122.5	130.63
10100	14777.3	140.161
10150	10033.7	167.187
10200	3888.6	218.53
10250	3970.75	265.303
10300	4590.58	311.358
10350	5171.55	350.152
10400	5696.59	383.739
10450	6510.2	418.918
10500	6554.35	453.554
10550	6691.61	476.146
10600	6752.5	501.23
10650	6251.11	521.354
10700	5905.34	536.5
10750	5257.93	547.915
10800	4816.28	552.658
10850	4922.36	552.348
10900	5058.14	554.463
10950	5098.81	559.341
11000	4920.17	566.709
11050	4451.14	572.457
11100	4613.55	574.253
11150	4561.13	583.105
11200	3970.34	591.882
11250	3423.67	591.681
11300	3060.41	584.159
11350	3201.67	572.539
11400	3729.64	562.807
11450	4823.79	562.403
11500	4795.32	586.512
11550	3705.51	617.75
11600	3345.23	626.618
11650	3680.33	629.057
11700	3604.47	641.891
11750	2823.82	657.44
11800	2775.12	657.265
11850	3283.0	657.075
11900	3078.45	672.177
11950	2346.57	684.69
12000	2451.44	680.764
12050	2961.45	678.627
12100	3165.84	686.843
12150	2891.54	702.094
12200	2903.89	711.956
12250	3436.33	723.095
12300	2149.05	763.287
12350	1514.58	758.221
12400	1537.09	752.113
12450	1618.59	742.804
12500	1681.66	731.587
12550	1801.83	718.318
12600	2144.12	704.596
12650	2451.65	694.937
12700	2986.46	689.383
12750	4185.92	698.06
12800	2420.39	710.095
12850	2426.43	707.984
12900	2470.41	702.526
12950	2436.71	694.45
13000	2521.42	682.85
13050	2755.07	670.329
13100	2991.44	659.878
13150	3098.09	651.912
13200	3334.12	644.549
13250	3814.5	640.414
13300	3620.72	641.887
13350	4710.91	642.233
13400	3554.82	657.752
13450	3582.85	660.859
13500	3086.45	660.336
13550	3311.9	654.474
13600	3540.51	650.942
13650	3506.07	650.585
13700	3455.84	649.381
13750	3764.86	648.599
13800	3806.39	650.199
13850	3360.93	653.319
13900	3055.38	647.855
13950	3008.1	637.06
14000	3234.21	624.769
14050	3468.41	615.845
14100	3524.71	610.513
14150	3600.91	605.343
14200	3660.29	602.358
14250	3605.13	600.67
14300	3521.18	600.156
14350	3296.36	599.785
14400	3291.7	597.909
14450	3565.45	597.888
14500	4536.38	612.139
14550	2566.44	669.668
14600	2625.88	685.277
14650	2199.96	697.591
14700	2312.62	692.937
14750	2525.1	688.453
14800	2758.16	687.745
14850	2925.52	690.246
14900	2778.78	697.041
14950	2694.01	701.243
15000	2671.76	703.809
15050	2650.51	708.065
15100	2616.67	714.023
15150	2459.37	721.437
15200	2851.25	730.03
15250	2810.74	772.804
15300	1136.64	805.133
15350	974.173	795.571
15400	888.635	783.563
15450	949.1	767.638
15500	1189.81	749.723
15550	1406.27	733.146
15600	1749.06	716.421
15650	2560.95	708.032
15700	2809.93	709.02
15750	2789.37	716.291
15800	2801.28	724.686
15850	2918.96	736.993
15900	2422.99	758.724
15950	1749.74	776.518
16000	1234.86	784.997
16050	1033.65	783.238
16100	932.699	774.095
16150	931.73	760.891
16200	1024.82	744.262
16250	1205.66	725.936
16300	1452.68	707.097
16350	1653.1	688.538
16400	2043.8	668.79
16450	3976.52	662.709
16500	4674.54	692.329
16550	1038.91	772.526
16600	999.905	766.158
16650	1020.74	755.904
16700	1184.55	743.396
16750	1409.46	733.094
16800	1647.92	725.288
16850	1847.92	719.365
16900	2036.43	714.163
16950	2185.14	710.751
17000	1949.7	707.025
17050	1940.24	696.54
17100	2292.29	684.52
17150	2633.54	677.796
17200	2605.39	675.82
17250	2659.97	670.999
17300	2824.9	664.87
17350	2551.97	659.876
17400	2345.59	644.863
17450	4133.13	623.601
17500	4163.69	624.331
17550	4106.34	626.649
17600	3907.15	629.044
17650	4229.15	629.31
17700	4328.61	635.91
17750	4138.78	646.129
17800	3896.03	654.228
17850	3620.35	659.378
17900	3312.14	661.648
17950	3025.31	661.266
18000	3126.74	658.608
18050	3099.34	659.643
18100	3099.42	661.468
18150	3118.65	663.647
18200	2975.95	668.299
18250	2803.06	669.829
18300	2907.77	670.224
18350	2926.55	675.349
18400	2874.81	680.398
18450	2826.21	685.654
18500	2736.47	690.546
18550	2721.35	694.441
18600	2571.8	699.386
18650	2394.68	702.06
18700	2361.44	702.713
18750	2365.53	705.446
18800	2095.16	709.99
18850	1947.85	708.864
18900	1841.83	707.216
18950	1717.99	706.252
19000	1658.42	703.103
19050	1737.26	701.339
19100	1825.09	702.485
19150	1706.32	705.354
19200	1561.32	704.134
19250	1631.11	702.18
19300	1715.92	706.919
19350	1717.79	709.049
19400	1691.01	709.733
19450	1625.79	710.64
19500	1554.14	710.855
19550	1527.72	710.997
19600	1515.67	711.666
19650	1580.35	713.41
19700	1673.26	715.828
19750	1734.18	718.45
19800	1672.02	718.57
19850	1648.24	718.194
19900	1650.28	718.316
19950	1523.61	720.024
20000	1294.69	717.719
20050	1251.26	714.356
20100	1281.22	714.773
20150	1326.67	717.623
20200	1356.83	719.001
20250	1387.74	720.459
20300	1423.21	721.355
20350	1504.39	721.828
20400	1584.75	722.518
20450	1521.84	721.778
20500	1432.11	721.264
20550	1428.78	721.134
20600	1449.23	721.399
20650	1437.62	722.485
20700	1354.77	721.395
20750	1358.93	721.323
20800	1331.87	722.919
20850	1330.13	722.961
20900	1280.68	723.788
20950	1215.58	724.145
21000	1205.57	723.856
21050	1282.36	726.621
21100	1382.52	729.883
21150	1405.29	731.808
21200	1372.42	732.294
21250	1300.51	732.12
21300	1210.77	732.2
21350	1174.79	732.195
21400	1144.19	734.352
21450	1046.49	735.579
21500	996.832	735.653
21550	983.014	736.757
21600	1001.96	737.953
21650	1025.29	741.04
21700	1048.5	744.843
21750	1052.36	748.693
21800	1031.79	751.33
21850	1051.51	754.562
21900	1049.67	758.811
21950	1038.19	762.362
22000	1051.5	765.781
22050	1001.75	770.125
22100	1051.43	770.858
22150	1181.65	770.251
22200	1139.39	774.627
22250	1150.76	777.547
22300	1286.3	778.751
22350	1299.71	783.304
22400	1295.49	789.254
22450	1315.23	793.16
22500	1377.78	793.877
22550	1529.86	789.877
22600	1774.95	785.661
22650	1867.4	783.126
22700	1667.87	785.786
22750	1285.37	791.672
22800	1257.46	790.344
22850	1228.64	790.964
22900	1128.51	793.213
22950	1111.48	793.898
23000	1107.49	794.686
23050	1095.21	794.98
23100	1115.13	794.855
23150	1115.21	794.921
23200	1045.82	795.659
23250	1076.14	795.232
23300	1120.13	793.884
23350	1149.04	791.979
23400	1161.75	791.404
23450	1100.27	793.314
23500	1084.05	794.411
23550	1081.08	795.753
23600	1037.73	796.15
23650	1048.14	795.369
23700	1092.85	792.535
23750	1079.02	791.167
23800	1023.89	790.406
23850	1023.66	789.612
23900	1031.67	788.531
23950	1063.3	787.6
24000	1047.19	788.094
24050	1010.29	790.152
24100	1046.15	791.49
24150	1066.95	792.975
24200	1050.72	795.637
24250	1050.08	796.919
24300	1018.16	796.677
24350	1036.51	794.142
24400	1074.43	791.065
24450	1055.32	791.56
24500	1019.97	793.201
24550	1015.66	793.145
24600	1048.56	791.895
24650	1025.54	792.755
24700	1025.35	794.067
24750	1070.28	795.129
24800	1087.11	798.486
24850	1037.78	802.071
24900	1073.9	801.529
24950	1126.74	801.765
25000	1168.34	807.855
25050	1210.97	816.479
25100	1256.61	823.815
25150	1328.3	823.824
25200	1310.71	818.248
25250	1096.16	809.67
25300	828.692	796.739
25350	725.186	779.711
25400	811.219	762.116
25450	1144.77	745.598
25500	1714.07	741.067
25550	1900.57	744.546
25600	2117.04	762.185
25650	1805.6	812.251
25700	1417.9	816.29
25750	1244.57	811.37
25800	1157.59	806.993
25850	1128.78	805.432
25900	1193.18	808.946
25950	1295.32	820.066
26000	1356.65	833.687
26050	1549.4	835.743
26100	1712.79	831.04
26150	1716.64	827.081
26200	1673.09	823.452
26250	1500.45	818.459
26300	1199.3	809.478
26350	1006.68	797.87
26400	846.022	784.953
26450	793.339	771.138
26500	1688.47	788.795
26550	1092.25	799.94
26600	928.021	791.044
26650	1843.67	801.31
26700	2199.84	826.638
26750	2024.59	826.581
26800	1916.91	824.948
26850	1806.85	821.771
26900	1595.12	817.955
26950	1286.94	811.363
27000	1073.47	801.238
27050	938.781	789.041
27100	818.746	775.082
27150	762.196	760.675
27200	772.172	747.997
27250	828.088	739.341
27300	912.112	734.819
27350	1113.65	736.791
27400	1334.11	746.009
27450	1624.19	762.78
27500	1593.78	771.211
27550	1558.99	781.098
27600	1342.83	794.878
27650	1223.54	808.439
27700	1243.52	820.206
27750	1392.39	828.859
27800	1660.01	832.745
27850	1890.92	832.874
27900	1978.2	829.157
27950	1814.7	824.327
28000	1537.78	817.364
28050	1327.69	808.9
28100	1101.59	799.649
28150	967.506	788.616
28200	867.484	775.953
28250	827.253	762.596
28300	814.448	750.408
28350	734.56	741.085
28400	720.429	730.529
28450	853.255	719.661
28500	1203.05	714.85
28550	1578.55	722.546
28600	1746.99	734.102
28650	1682.84	740.692
28700	1580.91	742.916
28750	1495.96	743.161
28800	1498.09	742.297
28850	1550.88	742.23
28900	1447.79	743.276
28950	1473.1	741.853
29000	1629.9	742.602
29050	1784.48	750.664
29100	1576.3	770.081
29150	700.586	775.984
29200	971.173	757.138
29250	1482.47	750.209
29300	1472.64	749.15
29350	1431.68	747.996
29400	1537.19	746.28
29450	1524.04	746.784
29500	1483.1	748.469
29550	1494.63	748.47
29600	1594.19	749.783
29650	1581.23	755.28
29700	1506.98	759.746
29750	1434.77	763.181
29800	1380.36	765.455
29850	1383.16	768.851
29900	1204.14	774.462
29950	1143.39	777.279
30000	1124.1	780.739
30050	956.964	787.1
30100	874.49	786.851
30150	845.548	782.046
30200	767.119	775.244
30250	779.606	765.224
30300	964.982	757.755
30350	1150.22	758.497
30400	1167.82	763.127
30450	1177.77	765.5
30500	1237.96	769.245
30550	1166.35	776.817
30600	1073.75	782.389
30650	1034.35	785.682
30700	1042.03	789.779
30750	1039.67	794.37
30800	1096.72	799.153
30850	1147.63	807.663
30900	1202.58	814.656
30950	1309.8	818.044
31000	1428.2	822.331
31050	1506.91	826.705
31100	1644.09	828.467
31150	1827.03	830.398
31200	2035.33	834.235
31250	2228.64	835.063
31300	2329.38	833.461
31350	2255.66	830.744
31400	2130.06	826.495
31450	1923.96	822.81
31500	1651.89	818.502
31550	1373.53	812.741
31600	1126.5	804.442
31650	937.18	793.736
31700	761.111	780.231
31750	654.138	764.792
31800	667.551	747.881
31850	818.34	733.28
31900	1253.64	725.822
31950	1733.85	751.163
32000	960.752	763.377
32050	927.496	759.723
32100	963.23	757.706
32150	982.19	757.401
32200	1294.33	765.456
32250	1159.44	779.627
32300	1122.22	798.021
32350	1172.36	808.854
32400	1265.92	817.784
32450	1386.02	825.507
32500	1573.67	829.197
32550	1759.62	831.374
32600	1822.19	831.204
32650	1653.24	827.372
32700	1486.45	820.558
32750	1360.92	812.965
32800	1188.49	806.795
32850	998.269	799.274
32900	818.159	788.014
32950	703.039	773.616
33000	679.667	756.91
33050	733.222	738.841
33100	825.217	718.824
33150	1000.91	696.351
33200	1504.15	675.919
33250	1851.23	663.749
33300	2261.09	658.412
33350	2887.44	666.35
33400	928.391	691.068
33450	1172.86	679.397
33500	1640.38	672.412
33550	2019.93	678.362
33600	1888.32	695.998
33650	1734.88	707.729
33700	1642.94	715.095
33750	1576.49	720.424
33800	1413.94	724.275
33850	1477.35	724.49
33900	1556.14	727.32
33950	1471.35	733.627
34000	1459.32	739.358
34050	1484.59	746.75
34100	1363.47	758.82
34150	1170.26	771.221
34200	1076.55	779.657
34250	1022.47	784.237
34300	941.553	783.723
34350	799.782	776.789
34400	737.177	765.986
34450	746.035	752.924
34500	746.812	740.165
34550	817.408	726.737
34600	945.618	713.919
34650	1074.68	701.664
34700	1268.54	686.684
34750	1478.68	669.742
34800	1831.45	650.999
34850	3498.56	641.232
34900	5549.2	667.637
34950	1101.81	690.317
35000	1228.73	679.192
35050	1450.43	667.024
35100	1707.14	656.563
35150	2088.12	649.543
35200	2615.25	651.38
35250	1267.47	666.438
35300	1737.2	658.557
35350	2354.86	664.106
35400	2086.21	691.682
35450	1565.76	709.097
35500	1514.71	709.198
35550	1577.91	706.897
35600	2013.05	705.057
35650	2751.41	719.148
35700	745.846	758.143
35750	848.733	741.929
35800	1134.2	722.683
35850	1875.95	709.96
35900	2307.51	706.125
35950	2182.91	711.604
36000	2187.26	712.056
36050	2322.24	711.788
36100	2480.97	714.005
36150	2553.14	719.225
36200	2077.8	727.685
36250	1746.63	726.269
36300	1772.96	717.971
36350	1832.62	707.651
36400	1926.98	694.18
36450	2184.65	678.647
36500	2252.9	663.165
36550	2559.43	645.248
36600	3498.05	633.069
36650	3892.09	628.821
36700	3846.61	629.72
36750	3713.93	629.543
36800	3672.45	625.903
36850	3468.95	620.946
36900	3022.64	610.239
36950	2894.31	591.83
37000	2873.68	570.045
37050	2915.62	545.966
37100	3268.75	519.699
37150	3803.85	501.269
37200	3554.07	482.834
37250	3276.55	459.331
37300	12695.3	427.651
37350	12880.9	426.138
37400	13138.1	432.975
37450	10088.6	441.827
37500	12059.4	422.031
37550	13186.0	408.832
37600	13114.0	412.201
37650	13265.9	414.883
37700	13300.7	421.77
37750	13320.9	421.017
37800	13322.1	430.656
37850	13567.7	443.334
37900	13790.0	450.717
37950	13933.9	461.592
38000	14134.5	472.403
38050	14717.4	492.468
38100	3146.73	550.816
38150	3623.66	541.459
38200	5133.89	544.147
38250	2873.1	584.689
38300	4006.35	586.5
38350	3708.24	618.767
38400	2939.97	642.594
38450	2563.79	649.001
38500	2564.36	648.113
38550	2905.74	645.63
38600	2862.72	651.218
38650	2682.04	655.874
38700	2725.09	656.439
38750	2886.82	659.076
38800	2627.52	666.596
38850	2374.63	668.392
38900	2420.51	665.344
38950	2351.67	663.047
39000	2415.81	658.281
39050	2617.56	654.272
39100	3078.28	653.568
39150	2886.12	667.043
39200	2473.65	677.951
39250	2315.03	679.797
39300	2375.96	678.159
39350	2691.36	677.699
39400	2537.28	685.174
39450	2425.14	689.863
39500	2509.13	692.823
39550	2371.32	699.628
39600	2452.32	704.472
39650	2382.61	713.573
39700	1671.83	727.041
39750	1590.73	730.252
39800	1096.94	737.54
39850	827.223	730.353
39900	940.43	712.863
39950	1098.14	692.583
40000	1259.0	668.88
40050	1476.31	643.194
40100	2308.1	617.724
40150	3488.08	604.09
40200	13028.3	608.187
40250	1251.67	689.687
40300	1851.17	683.896
40350	2128.36	690.788
40400	1888.92	700.29
40450	1994.97	699.602
40500	2000.29	699.602
40550	2004.58	699.547
40600	2036.68	699.295
40650	2180.45	699.303
40700	2523.99	700.967
40750	2662.67	710.802
40800	2151.94	727.146
40850	1512.03	734.897
40900	1331.47	731.137
40950	1386.92	721.992
41000	1475.65	710.118
41050	1730.28	697.3
41100	1737.55	687.952
41150	1729.18	676.585
41200	1757.58	662.622
41250	1850.94	647.173
41300	2010.93	632.511
41350	2165.53	617.809
41400	2234.69	603.734
41450	2410.56	587.662
41500	2727.55	572.115
41550	3240.22	560.562
41600	4198.32	555.686
41650	13223.4	563.809
41700	2443.31	652.004
41750	2963.79	660.707
41800	2796.05	681.632
41850	2566.83	689.899
41900	2518.47	691.859
41950	2701.65	693.266
42000	2817.27	700.194
42050	2477.0	711.948
42100	1896.58	719.16
42150	1804.45	717.95
42200	1658.91	713.696
42250	1784.91	702.377
42300	1993.92	688.911
42350	2285.86	674.611
42400	3640.79	663.664
42450	3362.33	669.647
42500	2667.71	674.076
42550	2316.27	668.761
42600	2440.6	657.967
42650	2595.85	648.678
42700	2663.03	639.906
42750	2719.76	629.009
42800	2750.85	616.093
42850	3047.4	600.722
42900	3648.22	591.907
42950	3495.22	586.132
43000	3696.59	579.271
43050	3818.13	574.977
43100	3809.96	571.989
43150	3735.5	569.068
43200	3664.69	565.439
43250	3510.7	560.846
43300	3378.9	554.714
43350	3176.0	545.335
43400	3585.49	532.976
43450	4354.45	526.132
43500	4652.37	529.135
43550	15905.6	532.55
43600	2877.04	578.121
43650	4094.38	565.393
43700	15573.8	575.97
43750	2611.87	641.074
43800	2611.2	642.458
43850	2599.68	642.491
43900	2486.07	642.623
43950	2299.21	640.655
44000	2230.44	635.393
44050	2322.15	628.975
44100	2497.95	624.192
44150	2598.76	621.237
44200	2822.53	618.552
44250	2975.19	618.742
44300	2805.98	621.293
44350	2670.55	620.676
44400	2712.72	618.688
44450	2629.97	617.444
44500	2428.37	612.873
44550	2354.2	604.175
44600	2434.75	593.631
44650	2412.12	582.592
44700	2443.5	569.812
44750	2694.65	556.328
44800	3424.97	542.333
44850	21954.9	567.946
44900	3185.31	580.462
44950	3104.01	580.846
45000	2892.17	580.697
45050	2681.72	575.454
45100	2704.58	567.544
45150	2760.72	559.039
45200	2708.88	549.896
45250	2690.4	538.191
45300	2709.24	523.929
45350	3332.01	507.595
45400	4117.06	501.664
45450	11889.4	501.77
45500	13016.1	504.957
45550	16342.0	512.475
45600	3094.04	554.995
45650	3159.26	549.265
45700	3178.38	543.722
45750	3091.72	537.526
45800	3145.55	529.576
45850	3375.35	522.059
45900	3837.89	516.891
45950	4341.2	516.152
46000	3251.73	526.625
46050	3335.3	520.616
46100	3452.72	515.201
46150	3445.9	510.783
46200	3450.66	505.814
46250	3403.27	500.562
46300	3282.93	493.281
46350	3326.0	484.74
46400	3343.18	475.626
46450	3475.78	465.186
46500	4290.97	455.631
46550	12406.4	454.565
46600	17159.8	468.891
46650	3492.99	517.208
46700	3554.64	516.587
46750	3572.82	516.587
46800	3399.19	517.074
46850	3229.3	514.909
46900	3236.06	511.46
46950	3372.97	508.789
47000	3344.43	507.682
47050	3119.04	507.021
47100	3267.17	502.904
47150	3643.01	501.965
47200	3397.6	503.176
47250	4550.95	504.806
47300	6645.15	539.548
47350	3589.03	547.651
47400	3416.22	559.175
47450	3214.9	561.912
47500	3101.8	561.889
47550	3106.68	560.758
47600	3317.86	558.812
47650	3331.26	558.796
47700	3212.28	559.328
47750	3171.81	559.442
47800	3111.03	557.963
47850	3440.07	554.953
47900	3612.83	555.375
47950	12964.0	558.876
48000	12521.4	561.071
48050	11457.5	559.765
48100	3318.48	556.684
48150	3749.68	554.973
48200	3910.59	559.015
48250	3678.21	565.452
48300	3553.3	569.257
48350	3560.38	571.366
48400	3818.78	573.562
48450	3980.59	579.041
48500	4020.36	587.514
48550	4133.38	597.693
48600	4062.52	611.07
48650	3511.02	625.84
48700	2584.39	632.182
48750	2327.36	627.359
48800	2389.66	619.83
48850	2597.1	612.056
48900	2976.46	610.174
48950	2593.74	609.398
49000	2593.39	605.521
49050	2662.52	601.752
49100	2702.63	598.667
49150	2683.57	595.457
49200	2742.3	591.658
49250	2782.82	588.669
49300	2762.5	585.62
49350	2880.42	582.487
49400	3047.55	581.626
49450	3119.57	581.797
49500	3131.41	585.053
49550	2918.6	585.855
49600	2676.61	584.759
49650	2822.25	580.416
49700	3144.36	577.493
49750	3458.48	578.443
49800	3671.65	583.737
49850	3506.87	592.617
49900	2969.24	596.49
49950	2761.75	593.559
50000	2792.97	588.277
50050	2889.27	583.001
50100	2973.23	578.945
50150	3093.66	575.576
50200	3267.52	574.742
50250	3188.92	574.705
50300	3236.27	574.566
50350	3276.32	574.445
50400	3208.52	574.438
50450	3149.51	574.015
50500	3179.72	571.153
50550	3393.33	569.604
50600	3594.42	570.846
50650	3291.24	572.236
50700	3170.83	571.095
50750	3280.88	568.561
50800	3381.94	567.968
50850	3262.03	568.119
50900	3267.06	566.927
50950	3251.82	564.166
51000	3328.38	561.368
51050	3602.25	560.134
51100	3562.65	561.524
51150	3366.51	562.562
51200	3366.33	560.84
51250	3429.8	559.584
51300	3614.53	558.816
51350	3577.52	559.845
51400	3413.84	560.202
51450	3389.45	558.509
51500	3463.69	557.172
51550	3389.31	555.821
51600	3569.34	553.227
51650	3820.18	553.08
51700	3649.0	554.277
51750	3433.64	554.014
51800	3519.24	551.057
51850	3457.27	549.48
51900	3385.57	545.848
51950	3613.23	541.049
52000	3907.0	539.369
52050	3994.37	539.824
52100	3896.22	540.897
52150	3514.08	539.325
52200	3517.83	534.199
52250	3396.98	529.636
52300	3516.67	523.216
52350	3955.91	517.962
52400	4214.24	518.127
52450	3931.73	518.958
52500	3797.24	517.836
52550	3832.79	515.06
52600	3983.71	512.058
52650	4128.96	511.507
52700	3866.12	511.74
52750	3941.81	509.209
52800	4032.22	506.984
52850	4227.76	506.44
52900	4337.5	507.354
52950	4075.45	509.769
53000	4118.06	509.592
53050	3956.27	509.303
53100	3908.66	508.529
53150	4256.5	506.618
53200	4213.18	507.218
53250	4278.11	507.351
53300	4108.99	508.595
53350	3924.17	507.645
53400	3946.49	504.967
53450	3981.12	503.115
53500	4052.12	500.67
53550	4209.98	498.65
53600	4046.5	498.835
53650	4165.5	496.712
53700	4130.86	496.611
53750	4169.94	494.922
53800	4225.96	494.305
53850	3972.64	493.762
53900	4019.12	491.632
53950	4188.28	489.216
54000	4309.36	490.012
54050	4037.29	489.832
54100	4144.16	488.862
54150	4230.52	488.135
54200	4293.76	487.75
54250	4198.18	490.127
54300	4190.89	490.639
54350	4183.63	490.913
54400	4829.56	492.752
54450	3995.44	497.983
54500	3759.77	498.029
54550	3777.02	495.454
54600	4150.72	492.784
54650	4320.94	497.538
54700	4233.12	502.087
54750	3173.82	509.008
54800	2778.69	500.637
54850	3098.42	486.656
54900	4421.84	475.469
54950	13230.2	480.434
55000	13732.8	513.342
55050	2697.51	624.222
55100	2829.42	625.924
55150	2685.22	627.681
55200	2401.85	625.065
55250	2262.19	617.009
55300	2225.8	605.599
55350	2202.0	591.454
55400	2273.67	575.008
55450	2543.82	557.036
55500	3352.05	537.885
55550	4124.79	536.775
55600	3934.53	539.639
55650	3706.43	539.957
55700	3271.33	537.531
55750	3720.07	528.96
55800	6338.59	526.599
55850	3081.43	610.752
55900	2713.29	610.352
55950	2597.45	603.499
56000	2593.36	593.93
56050	2555.65	583.312
56100	2462.59	571.217
56150	2482.87	558.401
56200	2499.61	545.268
56250	2729.51	531.975
56300	2974.33	520.274
56350	3131.25	510.101
56400	3543.15	499.968
56450	4154.48	494.134
56500	12243.4	495.562
56550	16287.4	518.141
56600	3094.47	613.507
56650	2752.67	613.674
56700	2519.58	606.489
56750	2548.47	594.822
56800	2594.12	581.821
56850	2773.3	566.953
56900	3393.8	550.548
56950	5132.82	545.137
57000	5147.25	557.505
57050	4656.27	570.24
57100	3745.3	579.633
57150	3100.75	577.7
57200	2968.86	569.663
57250	3019.19	559.908
57300	3256.11	549.388
57350	3431.43	539.44
57400	4635.94	530.34
57450	4816.26	537.047
57500	4792.23	545.629
57550	4280.64	555.808
57600	3617.4	559.484
57650	3399.1	556.482
57700	3418.47	550.501
57750	3440.47	544.382
57800	3321.3	537.409
57850	3152.55	528.686
57900	3100.19	516.56
57950	3170.0	503.59
58000	3160.79	489.256
58050	3307.85	472.152
58100	4941.49	457.861
58150	4990.95	459.87
58200	4924.7	462.772
58250	4553.29	465.841
58300	4588.15	465.228
58350	5049.2	465.203
58400	5174.07	471.36
58450	12479.7	479.573
58500	13493.5	486.159
58550	17112.0	498.931
58600	3140.43	584.18
58650	3216.74	588.5
58700	3082.13	594.031
58750	2911.39	598.834
58800	2735.09	598.822
58850	2360.48	596.283
58900	2428.58	587.317
58950	3055.56	579.045
59000	4257.52	578.66
59050	5470.54	600.828
59100	2266.11	635.21
59150	2889.94	630.24
59200	2185.06	635.952
59250	1936.81	629.214
59300	1976.83	619.687
59350	2128.66	610.119
59400	2502.54	603.292
59450	2655.02	604.433
59500	3255.79	604.756
59550	2537.77	627.405
59600	1781.83	640.051
59650	2137.21	638.166
59700	1890.32	644.4
59750	2246.98	649.513
59800	2833.24	668.199
59850	1177.02	700.245
59900	1156.93	691.182
59950	1233.86	676.765
60000	1344.59	662.366
60050	1607.73	650.683
60100	2033.1	643.49
60150	2534.46	650.528
60200	2545.04	667.894
60250	2349.5	676.852
60300	2206.1	677.747
60350	2081.39	675.949
60400	2234.53	672.965
60450	2370.54	673.153
60500	2257.02	676.896
60550	2114.49	676.969
60600	2255.15	675.942
60650	2291.98	675.98
60700	2285.66	678.556
60750	2251.8	680.492
60800	2244.57	682.136
60850	2227.28	683.885
60900	2281.9	687.053
60950	2486.98	693.264
61000	2532.52	712.589
61050	1772.5	768.268
61100	905.801	784.841
61150	815.855	777.86
61200	757.987	770.144
61250	772.86	762.516
61300	835.934	755.725
61350	945.041	750.208
61400	1072.46	746.074
61450	1182.86	743.477
61500	1214.79	742.691
61550	1230.64	742.316
61600	1270.55	741.448
61650	1335.53	741.004
61700	1313.98	741.271
61750	1256.51	741.288
61800	1227.87	739.38
61850	1256.33	737.84
61900	1277.02	735.66
61950	1305.38	732.343
62000	1291.88	729.186
62050	1396.79	724.354
62100	1583.29	720.698
62150	1766.93	720.338
62200	1870.76	722.739
62250	1641.21	726.519
62300	1463.91	726.045
62350	1508.47	721.674
62400	1679.02	718.114
62450	1834.92	717.894
62500	1802.0	720.807
62550	1620.7	721.643
62600	1698.51	718.725
62650	1898.82	718.208
62700	1888.84	722.006
62750	1738.6	725.05
62800	1702.06	725.048
62850	1791.7	724.925
62900	1864.53	727.043
62950	1745.74	730.792
63000	1724.77	732.539
63050	1829.73	735.543
63100	1813.8	742.106
63150	1649.43	750.092
63200	1513.8	756.573
63250	1405.79	763.172
63300	1280.62	770.944
63350	1201.52	780.188
63400	1081.89	792.137
63450	1034.52	802.681
63500	1162.83	809.747
63550	1282.0	815.682
63600	1447.91	818.435
63650	1652.16	818.264
63700	1800.02	817.915
63750	1759.69	817.606
63800	1602.41	815.156
63850	1469.95	811.211
63900	1397.8	807.781
63950	1398.67	804.314
64000	1380.53	800.719
64050	1312.94	797.444
64100	1230.59	794.21
64150	1119.15	790.582
64200	982.955	785.205
64250	847.734	777.249
64300	750.135	767.775
64350	662.303	757.597
64400	614.248	745.546
64450	608.965	731.051
64500	653.284	714.362
64550	818.645	697.411
64600	1077.72	683.805
64650	1436.12	677.894
64700	1974.59	683.84
64750	1710.54	722.825
64800	1084.25	727.321
64850	1297.83	728.864
64900	1330.43	729.045
64950	1453.42	727.954
65000	1616.7	728.854
65050	1627.3	734.313
65100	1603.15	738.559
65150	1512.0	743.649
65200	1329.89	748.05
65250	1227.62	750.176
65300	1164.32	751.785
65350	1052.97	753.427
65400	977.849	753.449
65450	986.203	753.451
65500	941.328	753.457
65550	897.117	752.855
65600	879.512	749.229
65650	939.33	745.527
65700	1003.84	743.578
65750	994.038	741.916
65800	1017.99	738.218
65850	1143.66	734.197
65900	1296.52	733.456
65950	1439.08	736.752
66000	1372.69	742.326
66050	1312.21	745.164
66100	1321.5	747.318
66150	1248.98	750.939
66200	1180.92	754.088
66250	1151.08	756.827
66300	1153.53	760.562
66350	1145.92	766.166
66400	1104.38	774.58
66450	1020.58	784.863
66500	948.474	795.193
66550	974.308	802.527
66600	1051.91	806.45
66650	1138.74	808.459
66700	1188.5	808.795
66750	1189.47	808.795
66800	1197.56	807.938
66850	1196.05	807.732
66900	1238.69	809.151
66950	1291.13	813.896
67000	1381.88	818.072
67050	1572.01	820.682
67100	1775.74	823.075
67150	1987.07	823.055
67200	2161.27	822.212
67250	2148.57	821.786
67300	2026.29	819.66
67350	2017.43	816.615
67400	1996.56	816.615
67450	1945.3	816.615
67500	1901.94	816.609
67550	1933.28	815.648
67600	1965.43	815.648
67650	1913.04	815.632
67700	1852.92	813.639
67750	1730.61	810.012
67800	1585.12	806.344
67850	1337.46	802.867
67900	1106.28	797.158
67950	965.115	789.473
68000	908.782	782.519
68050	858.879	777.329
68100	835.595	775.278
68150	858.352	775.95
68200	888.042	778.162
68250	935.118	784.097
68300	958.837	792.005
68350	966.023	798.221
68400	1031.99	802.054
68450	1135.86	806.304
68500	1215.97	811.87
68550	1321.99	815.447
68600	1495.11	817.418
68650	1661.46	820.14
68700	1854.6	822.478
68750	2055.39	823.393
68800	2195.27	823.404
68850	2180.15	823.391
68900	2256.59	822.673
68950	2300.69	822.673
69000	2264.36	822.673
69050	2252.45	822.673
69100	2208.61	822.66
69150	2013.31	821.379
69200	1875.5	818.542
69250	1791.07	815.862
69300	1769.53	814.595
69350	1845.45	813.921
69400	1842.33	813.915
69450	1818.17	812.944
69500	1772.76	810.279
69550	1685.81	807.647
69600	1503.94	805.448
69650	1372.99	801.393
69700	1229.13	797.98
69750	1047.86	794.537
69800	896.332	788.82
69850	783.729	781.771
69900	700.374	773.462
69950	703.399	765.471
70000	637.16	756.871
70050	581.676	745.509
70100	579.662	733.656
70150	656.266	723.246
70200	858.396	719.675
70250	1416.77	734.854
70300	1696.93	801.97
70350	1420.51	807.971
70400	1227.43	807.357
70450	1100.13	803.354
70500	972.927	797.524
70550	851.034	790.883
70600	754.259	783.117
70650	695.785	774.622
70700	685.346	766.204
70750	802.697	761.298
70800	758.24	762.242
70850	691.919	757.835
70900	654.567	749.773
70950	681.369	739.004
71000	791.981	726.635
71050	1005.73	714.383
71100	1557.2	706.316
71150	1582.78	709.583
71200	1480.51	715.664
71250	1159.71	721.441
71300	1015.16	721.147
71350	962.933	715.034
71400	1018.56	705.494
71450	1095.2	693.996
71500	1235.73	681.111
71550	1466.77	669.137
71600	1720.81	659.92
71650	1994.5	653.835
71700	2407.09	652.291
71750	2799.79	663.203
71800	1465.5	663.72
71850	1602.17	653.186
71900	1915.8	643.217
71950	2421.83	638.047
72000	3340.45	642.901
72050	1372.35	678.303
72100	1366.94	674.487
72150	1398.92	668.879
72200	1481.39	663.626
72250	1543.07	658.552
72300	1617.27	653.318
72350	1766.27	648.224
72400	1989.58	645.673
72450	2125.61	648.834
72500	1417.24	656.677
72550	1406.69	654.628
72600	1384.45	652.673
72650	1413.67	651.613
72700	1497.3	651.732
72750	1497.81	660.374
72800	1043.4	664.535
72850	1042.78	665.166
72900	1215.78	667.454
72950	1835.76	688.829
73000	1001.54	718.688
73050	1004.74	737.285
73100	908.448	745.88
73150	903.446	745.879
73200	952.456	745.898
73250	984.978	747.83
73300	953.062	750.262
73350	920.708	750.288
73400	916.698	750.288
73450	927.135	750.282
73500	926.114	750.282
73550	908.973	750.281
73600	938.133	749.544
73650	987.869	749.311
73700	997.347	749.998
73750	988.403	750.006
73800	1060.57	749.249
73850	1094.59	749.315
73900	1132.46	750.808
73950	1129.04	752.506
74000	1184.19	753.602
74050	1192.54	756.806
74100	1117.1	759.935
74150	1041.43	761.469
74200	985.81	761.508
74250	1002.22	760.125
74300	1012.99	758.05
74350	1075.24	754.892
74400	1121.95	749.695
74450	1166.5	743.103
74500	1262.84	734.851
74550	1378.32	726.251
74600	1463.0	717.519
74650	1511.15	708.08
74700	1568.21	696.836
74750	1686.22	684.564
74800	1835.2	672.407
74850	1915.9	661.092
74900	2123.18	649.826
74950	2434.21	641.323
75000	2448.8	636.48
75050	2460.83	636.008
75100	2253.48	634.882
75150	2330.01	628.676
75200	2417.31	623.496
75250	2450.56	618.558
75300	2595.94	613.427
75350	2650.21	610.699
75400	2621.09	607.372
75450	2689.76	604.276
75500	2741.26	601.999
75550	2810.19	601.16
75600	2732.67	600.407
75650	2801.0	597.996
75700	2814.9	596.932
75750	2802.72	594.905
75800	2804.29	592.785
75850	2823.64	589.991
75900	2895.82	587.848
75950	2951.02	585.833
76000	2945.65	585.279
76050	2881.57	582.73
76100	2908.62	579.724
76150	2866.61	576.656
76200	2938.38	573.416
76250	2978.35	570.817
76300	3041.08	569.453
76350	3043.66	569.244
76400	2984.56	569.117
76450	2885.36	566.94
76500	2913.99	563.885
76550	2998.76	561.245
76600	3000.44	560.782
76650	2888.47	560.651
76700	2814.54	558.907
76750	2830.38	556.526
76800	2782.96	555.11
76850	2723.09	553.449
76900	2703.79	551.371
76950	2737.85	549.24
77000	2940.04	546.897
77050	4302.14	549.485
77100	7596.67	591.763
77150	2339.05	672.653
77200	1973.22	684.479
77250	1796.66	685.396
77300	1842.46	682.018
77350	1909.13	678.07
77400	1924.97	673.812
77450	1916.56	667.73
77500	1877.62	659.728
77550	1944.34	648.905
77600	2033.78	637.166
77650	2080.12	624.873
77700	2403.55	611.338
77750	3290.27	603.997
77800	3372.52	604.015
77850	3348.76	604.197
77900	3416.76	603.865
77950	3603.29	603.875
78000	3637.59	606.103
78050	3087.01	608.415
78100	2762.8	603.12
78150	2777.56	594.086
78200	2844.27	584.454
78250	2959.83	575.149
78300	3072.6	567.308
78350	3108.82	558.037
78400	3263.83	551.308
78450	3021.05	543.81
78500	3068.69	534.824
78550	3315.22	526.301
78600	3638.81	520.004
78650	4003.68	516.471
78700	5810.21	518.179
78750	3830.03	531.738
78800	3775.17	530.664
78850	4570.34	531.961
78900	3606.46	529.459
78950	4573.56	527.248
79000	3441.54	526.978
79050	3882.55	518.648
79100	3455.18	523.183
79150	3686.74	516.046
79200	4184.18	510.269
79250	3614.19	515.62
79300	3876.17	511.675
79350	3681.5	506.163
79400	3668.66	500.07
79450	3793.55	494.141
79500	4288.06	488.698
79550	4016.64	488.859
79600	4000.53	484.46
79650	4954.79	480.113
79700	4100.17	488.817
79750	4179.73	485.146
79800	3781.46	486.63
79850	3999.51	480.95
79900	4278.69	475.183
79950	4836.45	471.55
80000	13773.6	476.316
80050	3964.71	493.823
80100	4831.22	491.057
80150	4517.9	487.465
80200	4032.96	486.553
80250	3992.94	479.546
80300	4110.5	471.975
80350	4236.3	464.662
80400	4145.91	457.311
80450	4210.89	448.509
80500	4237.89	440.731
80550	4952.88	433.807
80600	4449.24	429.343
80650	4351.55	422.093
80700	4267.46	412.544
80750	4665.11	403.324
80800	4692.99	395.626
80850	4543.5	388.972
80900	4674.67	380.883
80950	4736.67	373.826
81000	4656.11	366.77
81050	4489.17	357.767
81100	4448.8	348.768
81150	4397.37	339.132
81200	4569.64	328.996
81250	4577.82	321.458
81300	4616.05	314.405
81350	4319.64	309.151
81400	4199.36	297.96
81450	4390.53	285.303
81500	4490.33	270.905
81550	4986.43	278.045
81600	4496.04	273.492
81650	4394.4	265.86
81700	11088.3	253.967
81750	4565.52	259.436
81800	4576.54	254.44
81850	4466.68	248.073
81900	4256.32	239.553
81950	4603.9	245.345
82000	4409.36	243.753
82050	4701.44	242.001
82100	4505.19	235.009
82150	10251.9	238.911
82200	4455.66	237.114
82250	4812.85	234.348
82300	4335.45	228.908
82350	11173.6	228.643
82400	4418.03	233.476
82450	10929.9	233.236
82500	4325.19	240.957
82550	4566.7	246.015
82600	4578.27	253.094
82650	10449.3	250.598
82700	4252.55	259.296
82750	4147.04	256.253
82800	4092.37	252.92
82850	4058.42	250.359
82900	10509.1	248.401
82950	4522.65	265.843
83000	4053.66	260.998
83050	4007.63	252.707
83100	10395.2	248.978
83150	10270.4	252.293
83200	4330.54	258.043
83250	4149.76	257.918
83300	3973.39	255.735
83350	10068.9	254.104
83400	9976.64	257.156
83450	4308.23	271.463
83500	11264.7	274.63
83550	4313.3	277.352
83600	4256.08	273.154
83650	3993.05	272.419
83700	4550.57	271.3
83750	11510.2	275.451
83800	4555.26	285.276
83850	5102.33	298.152
83900	10667.0	306.732
83950	4419.8	318.827
84000	4281.51	326.769
84050	4215.03	328.705
84100	4314.35	328.755
84150	4261.8	329.87
84200	4230.05	331.994
84250	4404.39	336.117
84300	4284.23	347.243
84350	4686.01	355.262
84400	4644.66	374.47
84450	4465.53	394.53
84500	4284.07	405.017
84550	4111.22	406.357
84600	4340.71	403.479
84650	4384.7	409.818
84700	5205.38	426.525
84750	4395.88	434.14
84800	4478.24	442.643
84850	5096.3	447.983
84900	4999.96	461.485
84950	4138.53	494.07
85000	3859.05	504.441
85050	3493.9	511.443
85100	3366.1	518.695
85150	3655.83	524.98
85200	3163.6	535.392
85250	3673.08	544.39
85300	3061.53	581.698
85350	5386.09	612.226
85400	2981.23	673.054
85450	1060.44	722.216
85500	1083.16	739.78
85550	1038.73	730.784
85600	1132.83	713.397
85650	1420.59	695.089
85700	1962.21	682.781
85750	2169.8	683.191
85800	2036.14	686.736
85850	2251.77	686.674
85900	2018.69	694.321
85950	1791.46	693.633
86000	1922.95	685.965
86050	2198.4	680.69
86100	2294.37	682.667
86150	2161.9	689.669
86200	2089.46	692.81
86250	2166.34	693.156
86300	2095.68	698.066
86350	2018.52	701.138
86400	2027.31	701.478
86450	1906.0	702.505
86500	2009.6	701.705
86550	2007.01	703.307
86600	1686.73	703.91
86650	1747.56	695.417
86700	1957.03	687.923
86750	1911.93	684.417
86800	2173.95	679.939
86850	2260.65	683.383
86900	2058.78	692.769
86950	2023.81	696.19
87000	1998.45	698.835
87050	1851.81	700.603
87100	1778.36	698.462
87150	1876.95	694.038
87200	2001.26	693.76
87250	2000.31	698.63
87300	1937.42	706.161
87350	1857.7	713.301
87400	1631.3	718.998
87450	1586.59	718.899
87500	1656.99	718.319
87550	1621.74	720.078
87600	1631.17	722.525
87650	1653.86	726.76
87700	1689.75	734.6
87750	1630.82	747.258
87800	1482.63	759.868
87850	1381.8	769.333
87900	1331.1	778.028
87950	1324.84	786.93
88000	1348.43	797.911
88050	1384.89	808.649
88100	1384.98	812.64
88150	1283.32	810.642
88200	1112.94	803.936
88250	1015.67	794.261
88300	1002.38	783.982
88350	987.142	775.342
88400	1042.63	766.015
88450	1168.69	760.792
88500	1334.5	763.604
88550	1115.69	762.687
88600	1102.97	756.294
88650	1200.24	745.691
88700	1403.39	737.273
88750	1445.69	734.211
88800	1371.55	730.678
88850	1536.42	725.034
88900	1757.94	722.883
88950	1548.74	719.416
89000	1731.71	709.921
89050	2151.5	704.87
89100	2411.85	709.624
89150	1709.46	711.251
89200	1926.48	703.185
89250	2578.99	701.197
89300	2032.86	706.819
89350	1920.32	705.89
89400	2348.36	704.287
89450	2697.81	711.68
89500	1802.39	720.627
89550	1705.96	715.71
89600	1943.42	706.636
89650	1960.31	703.087
89700	1967.81	699.189
89750	1967.61	694.112
89800	2219.59	688.594
89850	2195.78	691.079
89900	2087.85	691.433
89950	1984.46	686.345
90000	2291.05	677.24
90050	2679.75	679.608
90100	2758.62	695.585
90150	1512.43	702.753
90200	1520.8	698.111
90250	1801.94	694.267
90300	1583.33	701.824
90350	1708.4	707.424
90400	1450.47	719.428
90450	1396.57	736.32
90500	1015.28	749.016
90550	1013.69	746.578
90600	1101.24	745.205
90650	1459.12	754.476
90700	1444.07	772.668
90750	1280.64	785.035
90800	1147.78	785.167
90850	1132.02	782.412
90900	1151.97	781.023
90950	1098.05	778.207
91000	1120.62	777.425
91050	1050.13	774.434
91100	1039.32	769.461
91150	995.508	763.634
91200	996.545	758.758
91250	1074.65	755.135
91300	1028.4	758.015
91350	982.463	754.725
91400	1047.21	752.133
91450	1012.32	755.212
91500	1047.92	754.739
91550	1017.45	748.065
91600	1329.34	747.803
91650	1206.24	750.785
91700	952.459	753.635
91750	1092.74	748.25
91800	1051.36	754.118
91850	997.331	759.001
91900	980.195	753.889
91950	1365.84	756.014
92000	1231.58	760.161
92050	999.316	760.416
92100	1221.12	758.422
92150	1199.0	764.277
92200	1119.26	769.989
92250	942.693	765.291
92300	1076.4	760.216
92350	1144.72	760.313
92400	1201.45	763.671
92450	1009.67	761.56
92500	1135.07	759.742
92550	1119.44	768.277
92600	1007.26	770.287
92650	1094.37	766.166
92700	1181.61	773.628
92750	1185.77	784.876
92800	1136.15	784.037
92850	1097.74	780.849
92900	1091.52	779.218
92950	1106.8	775.229
93000	1074.11	774.042
93050	1216.5	775.115
93100	1145.66	777.678
93150	1046.3	774.929
93200	1082.56	772.541
93250	1076.59	775.172
93300	1029.92	771.519
93350	1067.11	768.891
93400	1397.01	775.324
93450	1025.63	778.146
93500	957.935	771.033
93550	1076.52	766.206
93600	1168.78	767.825
93650	949.366	766.186
93700	970.184	757.424
93750	1169.08	753.132
93800	1228.05	753.963
93850	993.861	752.472
93900	1130.47	746.503
93950	1193.92	747.518
94000	1023.28	757.702
94050	1006.04	751.682
94100	1133.31	743.742
94150	1680.05	743.602
94200	1319.17	753.442
94250	1079.37	751.939
94300	1101.44	745.452
94350	1320.46	738.324
94400	1226.12	737.002
94450	1407.17	729.45
94500	1738.65	735.367
94550	1333.95	732.857
94600	1437.65	732.02
94650	1364.74	727.958
94700	1628.26	723.386
94750	1327.66	726.724
94800	1612.23	721.445
94850	1890.97	717.582
94900	1840.28	717.113
94950	2045.11	730.303
95000	1592.86	722.456
95050	2231.33	716.064
95100	1997.95	722.185
95150	1615.65	739.285
95200	1416.85	730.995
95250	1597.72	721.621
95300	1879.78	713.449
95350	1864.66	710.951
95400	2250.59	705.897
95450	1921.29	703.331
95500	1964.54	693.004
95550	2211.01	677.247
95600	3073.24	661.747
95650	4648.33	688.218
95700	2327.55	697.715
95750	2091.48	697.112
95800	2328.13	686.707
95850	2806.66	676.562
95900	3210.42	686.983
95950	2909.44	685.396
96000	2324.96	691.09
96050	2508.14	682.287
96100	3163.18	675.593
96150	2438.99	675.744
96200	2602.89	663.337
96250	3030.07	650.874
96300	5322.09	647.692
96350	2939.7	650.413
96400	4231.81	638.133
96450	4049.29	679.44
96500	2790.02	680.214
96550	3075.05	676.59
96600	3013.7	681.184
96650	2813.08	679.113
96700	2948.78	673.595
96750	3385.07	670.463
96800	2864.97	671.673
96850	2877.46	664.914
96900	2916.94	656.339
96950	3000.42	645.305
97000	3223.49	631.598
97050	4228.9	618.193
97100	6045.88	648.067
97150	3079.47	670.453
97200	2927.34	661.069
97250	3209.43	649.033
97300	3646.46	638.749
97350	5313.54	642.792
97400	3652.82	660.307
97450	3139.51	656.415
97500	3116.16	645.087
97550	3212.08	631.032
97600	3531.93	616.84
97650	3280.49	606.392
97700	3742.41	587.348
97750	6867.11	587.246
97800	6184.64	615.482
97850	4688.67	640.144
97900	3835.65	648.779
97950	3729.53	650.998
98000	3622.48	651.765
98050	3383.67	650.006
98100	3291.62	641.955
98150	3390.97	631.177
98200	3318.53	617.998
98250	3355.42	601.426
98300	4248.43	582.607
98350	5817.98	589.088
98400	5757.1	602.453
98450	5416.23	618.545
98500	4823.35	631.759
98550	4295.53	638.237
98600	4042.42	639.472
98650	3884.05	636.922
98700	3845.39	630.247
98750	3762.96	621.017
98800	3729.71	608.892
98850	3631.27	593.418
98900	3666.45	574.458
98950	4231.03	553.007
99000	6535.2	550.307
99050	6691.23	563.114
99100	6289.82	581.129
99150	5499.99	595.505
99200	4664.48	601.601
99250	4404.31	599.67
99300	4299.2	594.489
99350	4027.9	586.44
99400	3622.5	572.297
99450	3532.81	550.557
99500	4010.37	524.321
99550	6109.27	522.412
99600	6442.47	525.037
99650	6731.32	534.185
99700	6377.12	551.387
99750	6158.61	564.622
99800	5919.25	575.321
99850	5845.82	584.118
99900	5865.25	594.163
[truncated: 459 more rows]
