# Supplementary material for: The extreme yet transient nature of glacial erosion
Source: Nat Commun. 2022 Nov 30;13:7377. doi: 10.1038/s41467-022-35072-0 (PMC9712427; doi:10.1038/s41467-022-35072-0)
Supplement: Supplementary file 5 — Supplementary Data 2 [file 41467_2022_35072_MOESM5_ESM.zip › csv_glacialEcalib/Ande2018a-43.csv]

Year	Q	IceH
0	0	0
50	0	0
100	0	0
150	0	0
200	0	0
250	0	0
300	0	0
350	0	0
400	0	0
450	0	0
500	0	0
550	0	0
600	0	0
650	0	0
700	0	0
750	0	0
800	0	0
850	0	0
900	0	0
950	0	0
1000	0	0
1050	0	0
1100	0	0
1150	0	0
1200	0	0
1250	0	0
1300	0	0
1350	0	0
1400	0	0
1450	0	0
1500	0	0
1550	0	0
1600	0	0
1650	0	0
1700	0	0
1750	0	0
1800	0	0
1850	0	0
1900	0	0
1950	0	0
2000	0	0
2050	0	0
2100	0	0
2150	0	0
2200	0	0
2250	0	0
2300	0	0
2350	0	0
2400	0	0
2450	0	0
2500	0	0
2550	0	0
2600	0	0
2650	0	0
2700	0	0
2750	0	0
2800	0	0
2850	0	0
2900	0	0
2950	0	0
3000	0	0
3050	0	0
3100	0	0
3150	0	0
3200	0	0
3250	0	0
3300	0	0
3350	0	0
3400	0	0
3450	0	0
3500	0	0
3550	0	0
3600	0	0
3650	0	0
3700	0	0
3750	0	0
3800	0	0
3850	0	0
3900	0	0
3950	0	0
4000	0	0
4050	0	0
4100	0	0
4150	0	0
4200	0	0
4250	0	0
4300	0	0
4350	0	0
4400	0	0
4450	0	0
4500	0	0
4550	0	0
4600	0	0
4650	0	0
4700	0	0
4750	0	0
4800	0	0
4850	0	0
4900	0	0
4950	0	0
5000	0	0
5050	0	0
5100	0	0
5150	0	0
5200	0	0
5250	0	0
5300	0	0
5350	0	0
5400	0	0
5450	0	0
5500	0	0
5550	0	0
5600	0	0
5650	0	0
5700	0	0
5750	0	0
5800	0	0
5850	0	0
5900	0	0
5950	0	0
6000	0	0
6050	0	0
6100	0	0
6150	0	0
6200	0	0
6250	0	0
6300	0	0
6350	0	0
6400	0	0
6450	0	0
6500	0	0
6550	0	0
6600	0	0
6650	0	0
6700	0	0
6750	0	0
6800	0	0
6850	0	0
6900	0	0
6950	0	0
7000	0	0
7050	0	0
7100	0	0
7150	0	0
7200	0	0
7250	0	0
7300	0	0
7350	0	0
7400	0	0
7450	0	0
7500	0	0
7550	0	0
7600	0	0
7650	0	0
7700	0	0
7750	0	0
7800	0	0
7850	0	0
7900	0	0
7950	0	0
8000	0	0
8050	0	0
8100	0	0
8150	0	0
8200	0	0
8250	0	0
8300	0	0
8350	0	0
8400	0	0
8450	0	0
8500	0	0
8550	0	0
8600	0	0
8650	0	0
8700	0	0
8750	0	0
8800	0	0
8850	0	0
8900	0	0
8950	0	0
9000	0	0
9050	0	0
9100	0	0
9150	0	0
9200	0	0
9250	0	0
9300	0	0
9350	0	0
9400	0	0
9450	0	0
9500	0	0
9550	0	0
9600	0	0
9650	0	0
9700	1441.71	123.208
9750	61.0284	107.744
9800	135.37	126.366
9850	155.92	139.027
9900	139.216	131.189
9950	115.146	114.125
10000	54.9612	71.3726
10050	56.8406	73.8554
10100	62.4655	80.4537
10150	81.8582	118.43
10200	143.741	170.44
10250	244.659	213.495
10300	380.529	256.009
10350	506.203	292.438
10400	607.951	325.499
10450	697.777	358.037
10500	718.033	390.121
10550	730.014	410.822
10600	718.004	434.452
10650	636.455	452.066
10700	577.841	464.796
10750	496.886	473.748
10800	436.745	476.882
10850	437.854	476.796
10900	443.107	478.794
10950	435.803	483.286
11000	409.635	489.423
11050	364.625	493.905
11100	370.324	496.051
11150	361.651	503.097
11200	312.127	509.151
11250	269.463	507.751
11300	239.869	499.965
11350	244.591	488.986
11400	283.522	481.804
11450	361.097	485.248
11500	354.367	508.432
11550	313.017	533.657
11600	308.324	540.427
11650	346.751	543.62
11700	386.11	554.183
11750	385.298	563.478
11800	394.61	563.371
11850	456.121	564.66
11900	521.499	576.146
11950	511.574	583.819
12000	490.683	581.282
12050	525.388	581.548
12100	589.09	589.5
12150	646.766	601.623
12200	697.434	609.84
12250	826.705	621.12
12300	1314.17	638.12
12350	1076.06	636.075
12400	899.308	633.318
12450	749.089	627.927
12500	607.255	620.36
12550	514.31	610.783
12600	474.021	601.195
12650	449.219	594.401
12700	472.5	591.76
12750	609.581	599.132
12800	595.907	604.135
12850	516.871	604.195
12900	447.727	601.565
12950	373.948	596.185
13000	326.853	586.863
13050	311.526	577.328
13100	300.993	568.84
13150	296.833	561.657
13200	299.127	555.75
13250	329.174	553.471
13300	320.262	554.216
13350	398.226	558.346
13400	359.392	566.596
13450	348.975	570.537
13500	312.074	569.514
13550	311.604	564.388
13600	330.067	561.162
13650	322.018	561.251
13700	316.606	560.37
13750	338.967	559.717
13800	342.832	561.554
13850	304.257	564.259
13900	269.695	559.806
13950	255.098	550.404
14000	266.199	538.828
14050	283.046	530.202
14100	286.225	525.406
14150	295.296	520.653
14200	299.497	517.02
14250	299.538	515.09
14300	294.761	513.592
14350	280.632	512.018
14400	291.849	509.161
14450	344.504	509.553
14500	483.96	524.743
14550	686.773	563.328
14600	633.489	580.863
14650	533.613	593.391
14700	493.765	590.953
14750	481.061	588.378
14800	482.946	589.286
14850	517.888	591.841
14900	526.268	597.886
14950	544.79	601.158
15000	571.294	602.323
15050	608.836	605.121
15100	663.913	609.517
15150	721.99	614.41
15200	978.016	620.492
15250	2119.28	641.703
15300	2108.61	656.528
15350	1758.4	652.444
15400	1343.16	647.529
15450	1014.67	639.403
15500	791.721	629.374
15550	602.287	619.972
15600	495.069	611.344
15650	533.769	606.339
15700	596.661	607.623
15750	646.199	612.999
15800	729.161	619.519
15850	876.079	629.193
15900	1052.85	642.689
15950	1350.59	647.819
16000	1653.18	645.651
16050	1654.05	641.594
16100	1434.61	636.327
16150	1121.04	629.492
16200	852.672	620.091
16250	639.768	608.891
16300	496.689	596.573
16350	388.817	584.226
16400	349.418	572.141
16450	479.285	573.102
16500	954.262	594.956
16550	1605.86	633.337
16600	1337.25	631.725
16650	1084.71	626.257
16700	953.029	619.039
16750	845.911	613.826
16800	745.883	610.786
16850	650.969	608.223
16900	598.179	606.082
16950	576.014	604.083
17000	499.477	600.886
17050	430.385	593.34
17100	407.64	584.154
17150	407.744	579.528
17200	373.898	578.969
17250	349.331	575.641
17300	341.446	571.176
17350	285.958	566.893
17400	234.302	555.539
17450	314.764	543.624
17500	314.553	544.101
17550	307.846	545.633
17600	294.128	546.472
17650	319.268	547.039
17700	336.957	553.75
17750	337.747	563.161
17800	334.445	569.612
17850	322.335	571.947
17900	313.536	571.984
17950	311.057	569.389
18000	332.546	566.205
18050	337.766	566.64
18100	351.52	568.316
18150	370.121	570.149
18200	361.868	574.033
18250	369.233	573.642
18300	416.463	573.649
18350	440.113	578.198
18400	458.986	582.082
18450	477.211	586.445
18500	489.791	590.576
18550	505.642	593.815
18600	505.052	597.37
18650	528.775	597.922
18700	571.084	597.103
18750	604.548	598.957
18800	586.669	601.817
18850	624.687	598.566
18900	656.672	595.389
18950	652.638	592.357
19000	686.585	588.787
19050	718.745	587.191
19100	733.57	589.102
19150	668.864	591.787
19200	728.932	587.628
19250	854.216	584.731
19300	804.118	591.461
19350	772.793	593.942
19400	782.162	593.942
19450	768.557	594.451
19500	806.795	593.009
19550	863.562	592.203
19600	877.058	592.609
19650	891.111	595.149
19700	869.979	599.359
19750	789.065	603.591
19800	757.859	603.67
19850	813.016	602.098
19900	834.556	601.844
19950	758.059	602.358
20000	819.242	595.611
20050	992.54	588.69
20100	1048.07	589.406
20150	997.359	594.28
20200	995.034	596.066
20250	979.49	598.169
20300	956.791	599.997
20350	960.277	601.864
20400	805.083	605.56
20450	809.294	603.89
20500	885.027	600.666
20550	939.448	600.357
20600	948.764	600.44
20650	858.375	602.616
20700	911.022	599.457
20750	994.122	598.382
20800	950.006	599.846
20850	979.653	599.62
20900	961.257	599.71
20950	991.933	597.977
21000	1142.3	595.661
21050	1148.38	600.094
21100	1052.45	606.653
21150	955.408	609.775
21200	956.715	609.72
21250	987.883	608.016
21300	1035.78	605.281
21350	1171.24	603.068
21400	1140.41	604.561
21450	1146.38	603.173
21500	1244.84	600.229
21550	1329.01	598.783
21600	1464.27	598.913
21650	1471.85	603.27
21700	1435.16	608.275
21750	1385.74	612.438
21800	1426.13	614.226
21850	1543.53	615.775
21900	1525.31	619.856
21950	1581.47	621.491
22000	1689.12	622.85
22050	1632.84	624.568
22100	1840.52	620.155
22150	2127.46	617.071
22200	2040.36	622.255
22250	2042.37	623.707
22300	2306.58	623.437
22350	2363.07	628.322
22400	2340.51	634.111
22450	2357.42	636.707
22500	2353.97	635.678
22550	2407.74	631.328
22600	2528.33	626.582
22650	2648.1	624.193
22700	2700.1	626.745
22750	2322.81	635.032
22800	2326.9	635.055
22850	2312.88	637.387
22900	2109.54	642.085
22950	2082.24	643.208
23000	2062.17	644.095
23050	2031.77	644.463
23100	2089.49	643.943
23150	2105.04	644.651
23200	1958.45	646.167
23250	1998.85	644.174
23300	2067.8	641.145
23350	2180.42	639.391
23400	2195.24	640.145
23450	2054.14	644.244
23500	2017.38	646.317
23550	2006.55	647.682
23600	1915.68	647.962
23650	1944.52	644.869
23700	2078.72	641.501
23750	2055.39	641.252
23800	1910.12	641.952
23850	1910.8	641.144
23900	1929.5	639.839
23950	2011.32	639.526
24000	1945.43	642.838
24050	1794.81	646.521
24100	1875.95	646.521
24150	1925.79	647.941
24200	1849.77	650.728
24250	1888.79	650.572
24300	1880.3	648.305
24350	1972.92	644.75
24400	2060.56	642.799
24450	1944.73	646.103
24500	1822.15	648.814
24550	1853.5	647.799
24600	1933.91	646.587
24650	1857.71	648.921
24700	1836.95	650.362
24750	1947.02	651.232
24800	1927.59	655.071
24850	1861.2	656.323
24900	2042.81	654.394
24950	2162.68	656.231
25000	2155.37	663.626
25050	2246.61	669.471
25100	2381.65	671.417
25150	2479.61	668.221
25200	2414.81	663.051
25250	2080.2	656.907
25300	1666.31	649.335
25350	1363.24	640.73
25400	1085.96	632.542
25450	845.266	627.129
25500	890.031	625.58
25550	1047.7	628.45
25600	1428.49	640.7
25650	2910.66	659.291
25700	2587.09	660.172
25750	2396.97	656.912
25800	2328.07	655.342
25850	2280.93	657.249
25900	2320.32	663.466
25950	2426.15	672.382
26000	2611.53	678.746
26050	2755.73	677.422
26100	2866.93	672.395
26150	2870.63	668.715
26200	2785.12	665.577
26250	2535.32	661.108
26300	2194.95	653.899
26350	1979.96	645.414
26400	1730.64	637.822
26450	1536.73	633.581
26500	2459.09	645.01
26550	2155.34	647.116
26600	1955.11	645.063
26650	2867.74	658.503
26700	3264.43	667.833
26750	3104.51	668.108
26800	2987.74	666.655
26850	2906.67	663.872
26900	2677.52	660.874
26950	2303.19	655.737
27000	1991.01	647.032
27050	1787.01	636.991
27100	1597.17	626.269
27150	1454.64	615.283
27200	1393.81	605.959
27250	1377.95	599.765
27300	1400.26	597.528
27350	1596.39	602.464
27400	1328.37	621.602
27450	1115.84	643.416
27500	1210.91	650.144
27550	1382.38	656.791
27600	1556.94	663.806
27650	1905.13	668.386
27700	2332.49	671.184
27750	2734.01	673.398
27800	3011.75	674.42
27850	3006.81	673.901
27900	2948.39	670.815
27950	2770.84	666.221
28000	2548.42	660.095
28050	2355.97	652.799
28100	2061.12	645.091
28150	1848.49	635.511
28200	1678.43	624.877
28250	1600.74	613.911
28300	1544.44	604.969
28350	1328.94	600.43
28400	1124.74	595.944
28450	1057.91	590.719
28500	1055.03	592.726
28550	948.854	607.315
28600	873.74	621.485
28650	846.168	627.416
28700	836.682	628.314
28750	832.328	628.314
28800	853.273	626.918
28850	885.321	626.918
28900	864.059	627.234
28950	884.845	625.799
29000	972.106	627.323
29050	1089.92	635.491
29100	1274.22	647.428
29150	1163.47	645.475
29200	882.431	638.589
29250	826.989	636.133
29300	844.168	634.229
29350	848.113	632.5
29400	895.073	631.004
29450	901.667	631.143
29500	904.565	632.28
29550	914.922	632.282
29600	973.007	634.772
29650	996.265	639.439
29700	1006.1	642.479
29750	1026.51	644.666
29800	1074.94	645.508
29850	1156.48	646.906
29900	1183.31	649.204
29950	1291.0	649.085
30000	1422.95	649.467
30050	1491.63	649.512
30100	1553.44	645.52
30150	1574.65	640.231
30200	1430.72	635.593
30250	1301.29	630.21
30300	1273.83	628.674
30350	1242.54	633.347
30400	1217.06	638.153
30450	1249.59	639.954
30500	1324.42	643.169
30550	1373.05	648.048
30600	1455.94	650.032
30650	1577.31	650.086
30700	1707.3	651.096
30750	1826.1	653.125
30800	2002.86	655.419
30850	2169.42	660.102
30900	2357.84	663.164
30950	2605.72	663.626
31000	2809.02	666.16
31050	2843.98	669.367
31100	2985.61	670.538
31150	3183.03	672.023
31200	3243.42	675.596
31250	3211.45	676.391
31300	3207.62	675.079
31350	3094.3	672.39
31400	3044.96	668.725
31450	2907.67	665.432
31500	2693.51	661.708
31550	2435.85	656.912
31600	2148.18	650.429
31650	1874.24	642.892
31700	1560.39	634.877
31750	1265.99	625.047
31800	1091.83	614.666
31850	1014.53	606.423
31900	1064.63	603.878
31950	1782.13	610.593
32000	1891.29	612.149
32050	1810.31	610.106
32100	1832.24	609.135
32150	1858.02	610.079
32200	2298.16	617.182
32250	2231.55	634.701
32300	2064.82	654.855
32350	2195.48	662.003
32400	2486.72	666.558
32450	2736.82	669.91
32500	2943.74	671.886
32550	3047.55	673.493
32600	2934.15	673.644
32650	2690.59	670.483
32700	2555.66	664.253
32750	2497.52	657.888
32800	2292.42	653.948
32850	1973.8	649.632
32900	1648.56	643.569
32950	1336.33	636.098
33000	1043.2	626.867
33050	775.074	615.83
33100	576.348	602.827
33150	452.226	587.806
33200	424.572	573.479
33250	427.942	564.217
33300	452.118	561.289
33350	594.699	567.366
33400	659.292	573.604
33450	588.937	567.828
33500	617.046	565.299
33550	673.363	573.526
33600	718.335	589.321
33650	756.319	599.105
33700	783.04	604.538
33750	812.862	608.913
33800	809.179	610.729
33850	848.24	611.084
33900	900.961	613.79
33950	948.452	618.138
34000	1022.12	622.719
34050	1112.9	627.983
34100	1251.01	635.383
34150	1437.66	639.545
34200	1675.32	640.513
34250	1830.51	640.757
34300	1770.12	639.669
34350	1510.63	635.721
34400	1307.83	629.22
34450	1162.0	620.5
34500	1001.45	611.509
34550	883.621	602.334
34600	778.261	594.349
34650	603.996	588.045
34700	460.739	579.922
34750	350.96	569.107
34800	304.055	558.366
34850	379.763	557.115
34900	676.35	575.987
34950	606.676	576.993
35000	508.734	570.135
35050	444.488	562.568
35100	405.415	556.529
35150	400.13	552.822
35200	455.352	555.182
35250	525.391	557.687
35300	548.816	554.847
35350	617.918	563.794
35400	689.836	587.815
35450	693.72	600.356
35500	682.4	600.628
35550	665.997	599.579
35600	708.023	601.661
35650	947.312	616.072
35700	1034.69	631.671
35750	769.437	624.239
35800	586.786	615.031
35850	572.21	608.559
35900	580.418	607.704
35950	574.717	611.759
36000	560.453	612.678
36050	562.705	613.526
36100	585.205	615.837
36150	617.129	619.803
36200	654.737	622.96
36250	623.11	620.325
36300	550.991	614.475
36350	440.017	607.616
36400	341.302	598.073
36450	282.531	586.56
36500	234.265	575.397
36550	224.747	562.635
36600	257.007	554.038
36650	278.934	551.193
36700	272.261	551.682
36750	263.6	551.357
36800	261.794	547.32
36850	249.482	541.976
36900	237.154	531.1
36950	256.996	513.914
37000	288.414	493.75
37050	329.803	472.307
37100	407.621	450.928
37150	447.619	433.479
37200	453.441	415.003
37250	469.395	392.041
37300	715.453	368.775
37350	745.044	367.186
37400	731.211	374.71
37450	544.037	377.974
37500	653.648	362.169
37550	752.512	351.354
37600	739.696	354.359
37650	738.651	356.819
37700	700.156	363.228
37750	724.642	361.754
37800	704.472	370.531
37850	660.258	382.839
37900	642.72	389.72
37950	610.253	400.25
38000	597.668	410.178
38050	666.442	429.417
38100	216.105	472.855
38150	256.316	468.101
38200	332.557	475.686
38250	248.18	500.436
38300	300.738	507.814
38350	319.929	537.118
38400	318.891	556.981
38450	314.265	560.882
38500	309.331	560.134
38550	328.484	559.937
38600	342.72	564.632
38650	340.624	568.418
38700	347.769	569.012
38750	372.532	572.435
38800	368.676	577.994
38850	350.077	577.966
38900	346.071	575.137
38950	333.969	572.644
39000	324.806	568.319
39050	336.862	566.046
39100	374.54	568.268
39150	408.357	580.019
39200	407.958	587.739
39250	399.027	588.345
39300	400.266	587.038
39350	427.088	587.503
39400	448.787	593.214
39450	461.408	596.315
39500	491.555	598.61
39550	521.979	603.284
39600	566.103	606.798
39650	635.802	612.635
39700	735.69	617.12
39750	840.769	616.605
39800	928.633	616.211
39850	773.447	610.677
39900	574.22	600.059
39950	386.969	587.3
40000	265.262	570.24
40050	201.115	552.094
40100	201.924	535.708
40150	247.632	528.78
40200	372.033	539.557
40250	596.897	579.878
40300	586.249	580.68
40350	539.046	591.513
40400	535.162	599.0
40450	540.25	599.003
40500	535.867	599.24
40550	531.354	599.32
40600	524.447	599.32
40650	527.167	600.623
40700	541.107	604.545
40750	595.236	613.073
40800	710.666	621.475
40850	772.596	622.609
40900	714.74	619.308
40950	594.938	613.901
41000	488.506	606.016
41050	445.992	596.601
41100	411.687	587.633
41150	342.643	578.705
41200	281.826	567.219
41250	243.524	554.209
41300	222.616	541.287
41350	207.247	529.304
41400	176.23	518.065
41450	171.243	505.439
41500	181.785	493.618
41550	208.099	486.015
41600	260.154	485.158
41650	353.774	498.701
41700	462.47	556.649
41750	399.143	572.511
41800	419.103	590.943
41850	438.817	596.649
41900	449.227	598.009
41950	463.107	600.323
42000	507.124	606.43
42050	573.159	612.857
42100	617.196	614.587
42150	617.403	612.983
42200	525.374	610.162
42250	417.074	603.332
42300	336.124	594.563
42350	281.764	585.62
42400	319.285	581.237
42450	340.339	583.352
42500	330.706	583.178
42550	286.64	577.871
42600	262.147	568.541
42650	246.687	560.87
42700	221.377	554.091
42750	203.777	545.596
42800	195.361	534.879
42850	218.783	523.371
42900	245.343	516.733
42950	237.19	510.71
43000	250.945	504.536
43050	261.929	500.437
43100	261.414	497.397
43150	256.056	494.274
43200	251.918	490.333
43250	242.343	485.404
43300	234.93	478.91
43350	236.599	469.195
43400	293.787	460.085
43450	368.818	457.761
43500	378.045	461.636
43550	507.719	471.024
43600	201.048	497.992
43650	306.062	492.972
43700	375.659	508.241
43750	241.035	556.818
43800	234.5	558.86
43850	224.98	558.86
43900	217.012	558.647
43950	203.043	555.677
44000	192.323	550.142
44050	188.635	544.189
44100	191.976	540.657
44150	189.63	538.756
44200	196.481	537.549
44250	204.901	538.116
44300	192.088	539.506
44350	187.645	538.08
44400	187.873	535.854
44450	179.634	534.707
44500	161.624	530.077
44550	154.673	522.089
44600	160.129	512.395
44650	167.06	502.603
44700	180.976	491.854
44750	213.072	479.982
44800	307.773	471.25
44850	355.822	500.242
44900	204.661	501.942
44950	199.831	502.377
45000	184.901	502.055
45050	179.618	497.257
45100	188.532	489.535
45150	205.309	481.313
45200	218.86	472.686
45250	241.375	462.081
45300	274.561	449.698
45350	361.813	438.902
45400	423.376	434.693
45450	454.823	435.092
45500	497.664	439.574
45550	608.373	453.024
45600	228.822	479.162
45650	242.894	474.107
45700	254.754	469.233
45750	257.235	463.24
45800	274.235	456.115
45850	304.158	449.938
45900	357.076	446.298
45950	401.835	448.091
46000	282.72	453.029
46050	298.973	447.655
46100	316.671	442.912
46150	323.254	438.894
46200	333.48	434.292
46250	338.108	428.954
46300	343.139	422.154
46350	362.221	414.495
46400	381.579	406.48
46450	418.447	397.909
46500	533.1	391.83
46550	654.413	393.582
46600	804.55	415.08
46650	297.594	444.868
46700	299.292	444.32
46750	300.092	444.32
46800	286.418	444.231
46850	272.161	441.763
46900	269.444	438.752
46950	279.559	436.225
47000	278.483	435.086
47050	250.814	433.818
47100	260.593	430.9
47150	280.196	430.858
47200	275.445	431.482
47250	364.895	438.953
47300	299.655	467.466
47350	249.758	473.902
47400	230.529	485.915
47450	227.942	489.782
47500	222.226	489.777
47550	221.962	488.529
47600	235.682	487.117
47650	242.424	487.872
47700	236.863	488.163
47750	234.364	488.12
47800	229.804	486.195
47850	256.143	483.891
47900	280.797	485.724
47950	263.909	488.227
48000	241.73	489.496
48050	229.704	486.994
48100	249.26	484.696
48150	290.142	485.013
48200	312.055	490.54
48250	296.035	496.544
48300	274.046	499.368
48350	268.998	500.368
48400	279.572	502.385
48450	289.364	508.396
48500	282.547	516.611
48550	275.191	525.38
48600	255.34	536.182
48650	227.233	546.289
48700	192.233	547.593
48750	177.071	542.32
48800	172.732	536.15
48850	179.052	530.405
48900	189.809	528.761
48950	175.03	526.304
49000	173.451	522.461
49050	176.688	518.978
49100	177.839	516.033
49150	174.131	513.619
49200	174.666	510.498
49250	176.16	507.564
49300	175.636	504.924
49350	184.061	502.625
49400	195.078	501.257
49450	202.776	501.297
49500	203.574	503.958
49550	193.072	505.037
49600	172.565	504.522
49650	178.776	500.334
49700	206.559	497.694
49750	232.785	499.88
49800	240.484	506.864
49850	218.72	514.942
49900	188.783	516.427
49950	175.981	512.795
50000	179.285	507.964
50050	185.288	503.294
50100	192.027	500.196
50150	201.39	497.205
50200	213.99	495.997
50250	210.688	495.997
50300	212.543	495.95
50350	215.769	495.95
50400	211.458	495.947
50450	206.082	495.888
50500	209.989	493.312
50550	225.874	492.094
50600	234.636	493.449
50650	215.527	494.136
50700	212.931	493.188
50750	225.307	491.156
50800	228.952	491.082
50850	221.558	490.917
50900	220.203	489.534
50950	224.786	486.81
51000	233.384	484.429
51050	248.988	483.664
51100	245.138	484.721
51150	231.157	485.384
51200	237.144	483.842
51250	244.996	482.713
51300	254.782	482.437
51350	252.921	483.638
51400	240.832	483.758
51450	243.995	481.709
51500	249.946	480.601
51550	248.808	479.348
51600	264.616	477.918
51650	278.005	478.054
51700	269.741	478.621
51750	257.089	477.909
51800	269.386	475.514
51850	267.411	473.881
51900	266.136	470.338
51950	289.064	466.179
52000	315.788	465.136
52050	325.64	465.862
52100	315.107	466.256
52150	296.765	464.04
52200	306.511	459.878
52250	296.958	455.677
52300	304.856	449.601
52350	351.018	445.644
52400	370.556	445.562
52450	351.128	446.174
52500	339.911	444.977
52550	346.346	442.535
52600	367.31	440.064
52650	383.422	439.46
52700	361.684	439.307
52750	364.375	437.21
52800	379.158	435.168
52850	396.141	434.918
52900	408.293	436.013
52950	390.415	437.926
53000	385.111	437.925
53050	376.776	437.362
53100	368.16	436.607
53150	402.516	434.92
53200	402.341	435.516
53250	408.229	436.098
53300	390.338	436.637
53350	376.243	435.502
53400	385.336	433.091
53450	389.381	431.227
53500	400.65	429.026
53550	416.586	427.621
53600	404.172	427.352
53650	413.993	425.928
53700	407.084	425.133
53750	418.711	423.827
53800	423.491	423.58
53850	398.813	422.565
53900	400.167	420.699
53950	421.526	419.035
54000	426.142	419.039
54050	407.832	419.003
54100	412.821	418.03
54150	424.968	417.474
54200	429.571	418.052
54250	411.79	419.091
54300	407.12	419.636
54350	409.34	420.041
54400	437.07	422.758
54450	367.547	425.205
54500	343.262	425.048
54550	339.75	422.596
54600	368.009	421.695
54650	358.903	425.225
54700	365.66	429.133
54750	276.803	431.861
54800	253.312	424.131
54850	302.066	412.681
54900	434.843	406.684
54950	499.006	412.741
55000	504.026	447.484
55050	244.745	534.386
55100	222.731	539.042
55150	208.017	540.745
55200	185.877	536.649
55250	171.328	529.229
55300	164.999	519.029
55350	168.263	506.505
55400	186.635	491.523
55450	232.622	476.763
55500	347.747	465.546
55550	372.978	466.777
55600	337.852	467.499
55650	308.93	465.905
55700	271.251	461.681
55750	328.375	454.703
55800	577.81	458.876
55850	225.074	525.746
55900	195.335	525.632
55950	187.743	519.112
56000	189.896	510.383
56050	190.893	500.198
56100	189.558	489.04
56150	192.587	477.074
56200	197.436	464.296
56250	220.069	451.983
56300	254.171	441.798
56350	281.356	433.279
56400	336.354	426.253
56450	399.521	423.188
56500	501.35	426.313
56550	705.223	452.214
56600	226.792	528.242
56650	197.669	528.028
56700	185.25	520.953
56750	194.54	510.442
56800	213.018	498.522
56850	250.663	485.875
56900	348.674	474.641
56950	485.78	476.645
57000	436.782	487.208
57050	357.162	496.361
57100	267.327	500.763
57150	233.753	496.375
57200	235.868	488.402
57250	249.613	479.241
57300	280.894	470.151
57350	316.56	462.273
57400	420.737	459.082
57450	403.316	464.339
57500	383.182	471.588
57550	326.876	478.768
57600	283.036	479.942
57650	276.626	476.855
57700	288.739	471.661
57750	302.664	465.573
57800	306.048	459.184
57850	302.611	450.592
57900	317.506	439.148
57950	344.053	426.851
58000	368.72	413.953
58050	421.381	400.51
58100	555.36	393.645
58150	555.973	394.64
58200	544.008	396.876
58250	504.126	398.558
58300	513.029	398.126
58350	558.104	399.16
58400	551.08	405.048
58450	504.467	410.817
58500	537.525	418.049
58550	677.449	434.421
58600	238.736	497.071
58650	240.221	501.743
58700	227.742	506.395
58750	229.74	508.709
58800	211.168	509.336
58850	171.353	507.957
58900	174.934	500.251
58950	226.764	494.07
59000	321.645	498.524
59050	356.89	524.488
59100	217.216	543.014
59150	235.068	541.81
59200	217.062	541.099
59250	194.144	534.368
59300	180.583	526.142
59350	183.087	518.547
59400	208.23	513.088
59450	234.465	513.582
59500	270.996	518.965
59550	270.929	535.016
59600	293.739	539.723
59650	352.333	537.318
59700	450.866	538.72
59750	533.234	545.235
59800	702.151	562.824
59850	633.025	583.39
59900	448.516	579.647
59950	369.338	569.474
60000	331.476	557.417
60050	363.383	545.489
60100	483.569	539.46
60150	505.02	550.173
60200	421.593	571.051
60250	375.253	579.684
60300	364.462	579.915
60350	363.986	577.774
60400	384.555	575.341
60450	406.908	575.64
60500	388.578	578.913
60550	371.924	578.879
60600	400.241	577.765
60650	407.851	577.926
60700	409.423	580.043
60750	411.481	581.668
60800	413.979	583.246
60850	431.479	584.197
60900	478.942	586.532
60950	579.117	592.105
61000	879.829	605.559
61050	1886.35	632.246
61100	1749.82	634.577
61150	1579.88	631.4
61200	1396.84	628.128
61250	1255.4	625.442
61300	1127.83	623.164
61350	1017.87	621.833
61400	929.42	621.519
61450	873.439	621.519
61500	841.831	621.5
61550	831.242	621.466
61600	824.079	621.381
61650	828.158	621.381
61700	822.373	621.381
61750	803.465	621.341
61800	801.98	619.493
61850	790.887	618.729
61900	766.26	617.009
61950	737.008	615.034
62000	688.116	613.259
62050	658.966	610.419
62100	632.297	609.625
62150	638.174	610.862
62200	637.296	613.832
62250	610.971	616.175
62300	580.739	614.178
62350	596.743	610.582
62400	604.513	608.425
62450	616.959	609.71
62500	591.086	612.382
62550	564.629	612.074
62600	579.972	610.047
62650	609.488	610.679
62700	599.672	614.579
62750	598.6	616.392
62800	593.585	616.385
62850	621.268	616.047
62900	649.648	617.962
62950	633.344	620.643
63000	668.099	621.837
63050	729.481	624.454
63100	768.603	629.773
63150	804.701	635.118
63200	876.908	638.141
63250	1011.14	641.026
63300	1158.12	644.317
63350	1360.26	648.687
63400	1586.81	653.118
63450	1867.01	655.834
63500	2238.19	656.834
63550	2426.87	659.361
63600	2541.57	660.221
63650	2650.48	659.698
63700	2679.23	659.604
63750	2604.1	659.562
63800	2450.92	657.43
63850	2372.44	653.845
63900	2326.53	650.486
63950	2312.62	647.157
64000	2311.28	643.817
64050	2265.1	641.148
64100	2181.12	638.734
64150	2036.98	636.188
64200	1832.2	632.862
64250	1620.84	628.117
64300	1431.45	622.902
64350	1199.16	617.735
64400	969.548	611.413
64450	760.461	602.493
64500	621.42	590.757
64550	565.095	578.647
64600	569.905	568.915
64650	607.642	566.204
64700	773.094	573.142
64750	1356.78	594.958
64800	919.407	605.419
64850	800.268	611.807
64900	718.497	614.071
64950	719.909	614.071
65000	746.198	616.341
65050	736.893	621.887
65100	759.038	625.204
65150	776.501	628.27
65200	806.546	630.114
65250	851.671	629.713
65300	920.0	628.888
65350	942.495	628.456
65400	969.414	626.688
65450	1017.81	625.37
65500	1005.77	625.37
65550	993.547	624.678
65600	974.761	621.734
65650	943.788	619.381
65700	911.011	619.377
65750	856.061	618.888
65800	829.727	616.425
65850	823.687	615.192
65900	834.447	616.16
65950	836.812	620.838
66000	806.605	625.792
66050	807.8	627.703
66100	868.692	628.735
66150	885.627	631.067
66200	914.474	632.462
66250	983.562	633.577
66300	1070.93	635.598
66350	1159.75	639.523
66400	1259.46	644.714
66450	1402.29	649.474
66500	1628.72	652.141
66550	1890.7	652.482
66600	2109.67	652.482
66650	2219.38	652.41
66700	2239.55	652.31
66750	2231.71	652.244
66800	2283.05	651.428
66850	2336.66	651.39
66900	2431.81	652.815
66950	2499.24	656.931
67000	2563.02	660.472
67050	2713.34	662.226
67100	2766.6	664.36
67150	2734.51	664.36
67200	2815.86	663.521
67250	2772.23	663.307
67300	2681.34	661.345
67350	2722.84	658.288
67400	2794.11	658.284
67450	2720.35	658.284
67500	2662.51	658.281
67550	2696.59	657.387
67600	2738.91	657.387
67650	2668.74	657.381
67700	2567.47	655.947
67750	2456.32	652.695
67800	2404.41	649.38
67850	2192.48	646.253
67900	1968.02	641.328
67950	1870.91	635.307
68000	1818.53	630.381
68050	1761.75	628.717
68100	1672.98	630.128
68150	1615.49	633.426
68200	1592.89	637.482
68250	1657.61	642.097
68300	1777.09	646.211
68350	1889.85	648.829
68400	2060.18	650.066
68450	2276.02	652.153
68500	2385.57	655.857
68550	2485.31	658.264
68600	2656.46	659.823
68650	2765.58	662.029
68700	2834.93	663.945
68750	2904.81	664.974
68800	2868.29	665.317
68850	2842.37	665.311
68900	2932.75	664.703
68950	2986.24	664.703
69000	2921.18	664.703
69050	2903.44	664.703
69100	2846.33	664.679
69150	2705.87	663.516
69200	2635.29	660.689
69250	2603.07	658.141
69300	2621.95	656.904
69350	2665.18	656.278
69400	2655.77	656.278
69450	2585.21	655.236
69500	2554.56	652.774
69550	2520.48	650.595
69600	2371.82	648.832
69650	2288.97	645.089
69700	2198.38	642.412
69750	2001.09	640.194
69800	1801.8	636.687
69850	1581.65	632.384
69900	1394.71	626.652
69950	1324.53	620.011
70000	1239.37	613.045
70050	1092.4	605.563
70100	997.689	597.274
70150	997.33	590.543
70200	1147.46	589.125
70250	1704.28	601.481
70300	2837.61	645.172
70350	2457.28	651.768
70400	2222.01	651.702
70450	2086.61	648.592
70500	1937.3	644.823
70550	1735.94	640.532
70600	1558.28	635.942
70650	1391.47	631.752
70700	1268.94	627.854
70750	1239.03	625.596
70800	1283.89	623.69
70850	1204.25	621.257
70900	1018.62	618.648
70950	829.792	613.767
71000	693.13	607.524
71050	608.123	601.521
71100	601.454	598.754
71150	662.467	600.3
71200	725.573	602.938
71250	767.194	603.591
71300	757.179	602.54
71350	662.129	598.946
71400	547.562	593.357
71450	447.514	585.912
71500	390.947	577.287
71550	358.967	568.732
71600	338.693	562.763
71650	325.848	559.997
71700	344.33	561.077
71750	396.334	567.058
71800	333.538	563.585
71850	292.358	556.57
71900	280.045	550.425
71950	297.946	549.209
72000	366.83	557.42
72050	477.462	571.605
72100	439.694	568.488
72150	417.275	564.144
72200	398.11	560.624
72250	370.95	557.38
72300	348.175	553.982
72350	338.844	550.456
72400	355.026	549.435
72450	391.205	550.818
72500	432.656	551.636
72550	440.016	549.039
72600	445.452	546.963
72650	463.794	545.438
72700	495.158	545.466
72750	609.428	547.247
72800	681.285	547.362
72850	678.017	548.322
72900	762.116	552.102
72950	1245.81	567.045
73000	1190.41	591.708
73050	1084.03	612.871
73100	981.556	621.165
73150	965.224	622.083
73200	982.334	622.392
73250	985.15	625.119
73300	951.97	627.084
73350	933.625	627.084
73400	930.254	627.084
73450	941.595	627.084
73500	942.959	627.084
73550	928.649	627.084
73600	928.367	627.084
73650	951.277	627.109
73700	927.264	628.615
73750	888.811	629.84
73800	897.572	629.842
73850	913.214	630.031
73900	899.301	632.38
73950	901.547	634.236
74000	903.986	635.509
74050	922.774	638.161
74100	938.152	639.19
74150	964.04	639.14
74200	986.34	638.187
74250	994.199	637.003
74300	965.654	636.073
74350	903.184	635.282
74400	797.685	633.071
74450	692.556	629.662
74500	612.343	624.786
74550	546.11	619.422
74600	469.704	613.491
74650	401.992	607.206
74700	338.607	599.118
74750	300.641	589.266
74800	272.935	579.507
74850	244.544	570.187
74900	237.332	561.41
74950	240.137	554.057
75000	233.322	550.254
75050	219.773	550.228
75100	202.14	549.019
75150	195.516	543.987
75200	190.269	539.391
75250	187.365	535.436
75300	190.082	531.372
75350	189.001	528.761
75400	186.454	525.952
75450	187.038	522.965
75500	189.79	521.048
75550	191.47	520.545
75600	187.274	519.915
75650	190.807	518.204
75700	189.648	516.805
75750	189.382	515.289
75800	187.96	513.384
75850	189.918	511.097
75900	194.826	509.526
75950	198.889	507.994
76000	196.135	507.45
76050	194.429	505.299
76100	195.337	502.498
76150	194.723	499.484
76200	197.799	496.487
76250	204.994	494.451
76300	207.334	493.021
76350	209.041	492.586
76400	203.434	492.457
76450	198.457	490.458
76500	198.475	487.52
76550	208.058	485.318
76600	205.351	484.366
76650	194.33	483.286
76700	188.323	481.562
76750	189.18	479.038
76800	184.838	477.168
76850	181.787	475.322
76900	181.4	472.878
76950	182.22	471.329
77000	195.326	471.281
77050	284.463	479.71
77100	516.552	526.946
77150	418.686	577.538
77200	396.627	587.3
77250	368.874	587.992
77300	348.294	585.88
77350	325.753	583.055
77400	294.236	580.067
77450	255.474	576.006
77500	218.223	569.963
77550	192.054	561.357
77600	178.165	552.024
77650	170.511	542.272
77700	188.092	532.71
77750	232.926	529.262
77800	239.666	529.367
77850	242.192	529.387
77900	247.312	529.386
77950	254.868	529.425
78000	250.613	531.121
78050	214.779	530.76
78100	199.719	524.866
78150	204.498	516.461
78200	214.45	507.731
78250	231.716	499.504
78300	240.382	492.036
78350	258.638	484.378
78400	263.804	478.131
78450	253.119	470.167
78500	263.546	461.871
78550	289.212	454.325
78600	330.894	448.722
78650	383.161	447.265
78700	500.654	454.388
78750	345.136	460.679
78800	356.199	460.333
78850	381.962	463.074
78900	352.872	459.544
78950	402.283	459.818
79000	336.612	455.762
79050	395.229	450.907
79100	337.074	451.963
79150	374.879	445.892
79200	438.19	443.36
79250	364.171	445.515
79300	378.919	441.811
79350	381.994	436.874
79400	384.615	431.526
79450	406.984	425.836
79500	465.415	422.649
79550	440.748	421.116
79600	462.144	417.661
79650	554.897	418.055
79700	446.049	421.151
79750	471.457	418.998
79800	424.214	418.654
79850	461.268	413.573
79900	529.206	409.36
79950	608.405	409.539
80000	672.549	417.63
80050	470.224	427.104
80100	516.069	425.747
80150	537.847	422.726
80200	494.275	419.617
80250	502.116	413.441
80300	530.521	406.773
80350	554.927	400.2
80400	560.031	393.695
80450	581.477	386.394
80500	606.824	379.919
80550	670.675	375.038
80600	655.861	369.72
80650	647.822	363.18
80700	659.923	355.188
80750	700.233	347.864
80800	720.774	341.502
80850	736.217	335.978
80900	764.656	329.317
80950	765.307	323.433
81000	743.977	317.271
81050	745.432	309.671
81100	732.439	302.056
81150	725.721	294.097
81200	759.575	286.293
81250	762.982	279.974
81300	742.486	274.654
81350	681.32	268.816
81400	650.634	259.07
81450	652.146	247.823
81500	673.534	236.582
81550	688.083	243.584
81600	657.906	239.039
81650	621.96	232.102
81700	639.781	223.753
81750	614.19	227.854
81800	595.976	223.292
81850	582.005	217.65
81900	563.709	210.034
81950	584.617	216.426
82000	574.171	215.036
82050	554.159	212.697
82100	535.111	206.211
82150	531.172	208.164
82200	522.103	208.648
82250	508.964	206.037
82300	503.65	201.047
82350	515.285	199.21
82400	510.158	202.867
82450	529.724	203.57
82500	553.001	210.867
82550	581.208	214.447
82600	577.962	220.137
82650	571.231	217.545
82700	569.712	226.178
82750	549.73	222.701
82800	541.307	218.601
82850	554.135	215.12
82900	579.022	213.317
82950	579.521	230.387
83000	532.939	225.457
83050	525.463	217.687
83100	538.294	213.975
83150	533.74	217.71
83200	539.789	223.633
83250	530.349	222.684
83300	513.355	218.997
83350	521.592	215.943
83400	530.855	217.376
83450	574.903	233.085
83500	572.281	236.748
83550	526.984	238.137
83600	507.112	233.982
83650	479.656	232.432
83700	483.837	230.64
83750	524.841	234.469
83800	561.456	243.406
83850	608.667	255.649
83900	606.05	261.59
83950	604.092	273.575
84000	576.841	279.491
84050	554.28	280.358
84100	542.156	280.308
84150	523.361	281.095
84200	517.681	282.667
84250	538.791	286.066
84300	547.254	294.855
84350	613.389	303.315
84400	619.467	319.193
84450	578.619	336.807
84500	536.318	344.32
84550	513.207	345.156
84600	539.287	344.248
84650	529.574	349.426
84700	499.811	363.888
84750	498.73	370.401
84800	500.699	377.842
84850	575.431	386.5
84900	551.943	399.225
84950	364.143	424.377
85000	306.155	432.609
85050	261.031	438.016
85100	232.444	443.799
85150	236.975	449.216
85200	215.654	457.221
85250	254.83	468.843
85300	316.103	495.541
85350	585.004	524.91
85400	1136.61	559.514
85450	1533.62	587.779
85500	1276.92	612.115
85550	980.02	608.593
85600	773.069	597.174
85650	674.566	584.047
85700	708.398	575.919
85750	692.95	578.403
85800	684.367	581.29
85850	745.628	581.72
85900	751.905	586.983
85950	688.831	586.404
86000	667.506	580.347
86050	685.38	577.111
86100	728.75	578.901
86150	753.403	584.167
86200	768.245	586.742
86250	796.218	587.42
86300	816.986	591.447
86350	822.031	594.202
86400	826.499	594.225
86450	801.58	594.569
86500	828.966	594.162
86550	841.898	595.427
86600	753.604	594.907
86650	708.73	587.904
86700	696.211	582.282
86750	663.772	579.316
86800	695.121	576.18
86850	756.508	579.158
86900	789.049	587.068
86950	804.399	589.815
87000	820.03	592.039
87050	793.759	592.984
87100	762.466	590.443
87150	767.143	587.127
87200	811.4	586.908
87250	865.803	590.978
87300	921.346	596.572
87350	967.137	602.017
87400	936.87	606.2
87450	939.548	605.519
87500	987.489	604.157
87550	1007.93	605.247
87600	1056.15	606.946
87650	1124.12	610.283
87700	1236.46	616.622
87750	1358.37	626.353
87800	1483.43	634.727
87850	1624.72	640.682
87900	1780.46	645.313
87950	2034.42	649.508
88000	2359.94	654.644
88050	2664.19	659.836
88100	2753.91	661.275
88150	2617.31	660.851
88200	2251.73	658.028
88250	1961.7	652.147
88300	1778.37	645.038
88350	1697.65	637.984
88400	1613.06	631.743
88450	1620.25	629.037
88500	1693.21	631.846
88550	1444.21	633.371
88600	1284.39	629.91
88650	1135.43	623.369
88700	1087.63	617.78
88750	1096.87	614.41
88800	1076.31	611.399
88850	979.083	609.47
88900	919.591	609.459
88950	851.632	606.286
89000	773.972	600.318
89050	802.518	597.523
89100	880.708	600.015
89150	796.256	600.957
89200	700.375	597.024
89250	767.344	596.183
89300	841.219	597.001
89350	817.599	597.143
89400	796.862	598.953
89450	868.399	605.173
89500	887.363	608.454
89550	756.442	606.106
89600	699.911	600.357
89650	722.315	595.667
89700	741.003	591.286
89750	703.662	587.82
89800	654.745	585.674
89850	692.328	586.309
89900	703.157	585.679
89950	609.341	582.823
90000	545.17	578.145
90050	667.054	578.565
90100	914.053	585.198
90150	941.847	586.671
90200	879.468	583.875
90250	918.502	582.257
90300	1013.37	585.102
90350	1185.72	588.032
90400	1378.27	595.441
90450	1672.93	604.343
90500	1677.71	610.096
90550	1606.93	609.085
90600	1764.5	606.844
90650	2248.91	611.899
90700	2690.85	622.292
90750	2574.36	633.846
90800	2268.91	636.59
90850	2201.3	634.949
90900	2229.47	633.402
90950	2102.85	632.403
91000	2110.66	631.221
91050	2011.96	628.979
91100	1910.31	625.757
91150	1802.98	622.523
91200	1717.45	620.067
91250	1674.91	619.325
91300	1672.27	620.289
91350	1592.18	618.657
91400	1611.36	617.736
91450	1630.17	619.086
91500	1571.72	619.044
91550	1476.44	615.363
91600	1607.27	614.8
91650	1691.63	616.232
91700	1588.84	617.207
91750	1554.18	615.95
91800	1671.31	618.315
91850	1759.7	618.745
91900	1604.63	618.307
91950	1750.55	620.522
92000	1827.34	622.276
92050	1713.67	622.938
92100	1757.94	623.676
92150	1869.78	626.598
92200	1933.68	628.213
92250	1697.24	626.588
92300	1673.27	623.548
92350	1770.61	621.633
92400	1966.83	621.16
92450	1859.96	620.737
92500	1847.6	622.064
92550	1963.95	626.929
92600	1901.47	628.094
92650	1891.44	626.731
92700	2152.75	630.438
92750	2398.76	635.158
92800	2299.03	635.36
92850	2137.02	633.954
92900	2162.74	631.601
92950	2135.46	628.92
93000	2081.12	628.64
93050	2198.68	629.137
93100	2238.28	630.323
93150	2028.28	630.765
93200	1965.9	630.363
93250	2035.52	630.703
93300	1948.91	629.086
93350	1915.64	629.113
93400	2122.57	632.994
93450	1982.95	635.206
93500	1729.38	632.571
93550	1754.42	629.846
93600	1797.33	629.959
93650	1683.73	629.009
93700	1475.08	625.716
93750	1444.71	624.143
93800	1517.39	623.195
93850	1471.83	621.054
93900	1359.86	620.065
93950	1391.2	621.794
94000	1534.04	624.939
94050	1390.6	622.45
94100	1255.32	619.65
94150	1392.61	620.96
94200	1501.02	624.266
94250	1345.68	624.609
94300	1213.53	621.584
94350	1135.67	618.019
94400	1096.43	616.751
94450	1016.66	613.281
94500	1206.11	613.895
94550	1108.31	613.584
94600	1072.35	613.568
94650	999.835	611.023
94700	992.41	609.431
94750	1001.97	609.7
94800	921.74	608.817
94850	858.334	609.264
94900	825.884	609.979
94950	1007.95	615.551
95000	840.648	612.064
95050	833.523	611.199
95100	858.073	615.554
95150	1061.93	621.688
95200	915.145	616.749
95250	818.288	611.041
95300	766.565	606.637
95350	723.89	605.102
95400	698.052	602.85
95450	634.957	599.729
95500	516.612	593.18
95550	413.717	583.082
95600	423.085	575.947
95650	673.511	594.604
95700	618.873	597.824
95750	570.918	596.723
95800	501.282	590.661
95850	469.477	585.459
95900	585.234	591.095
95950	533.275	592.117
96000	522.225	594.025
96050	462.226	588.557
96100	477.326	584.923
96150	429.814	581.458
96200	364.137	573.007
96250	339.745	565.652
96300	425.742	567.198
96350	318.906	564.946
96400	384.803	562.396
96450	524.389	588.385
96500	471.475	587.288
96550	483.148	585.258
96600	518.445	587.433
96650	453.797	586.638
96700	424.145	583.23
96750	456.103	581.167
96800	430.545	580.015
96850	387.329	574.676
96900	345.032	568.164
96950	300.685	559.679
97000	280.218	549.712
97050	339.419	544.94
97100	453.736	572.711
97150	380.698	582.085
97200	322.277	574.54
97250	309.675	564.807
97300	324.777	558.127
97350	412.408	566.117
97400	376.016	575.283
97450	314.026	571.268
97500	276.672	561.791
97550	259.643	549.978
97600	265.808	538.512
97650	242.817	527.715
97700	289.123	514.165
97750	457.3	522.482
97800	415.29	545.093
97850	385.642	560.514
97900	387.969	564.84
97950	392.696	566.142
98000	376.428	566.926
98050	316.914	566.008
98100	285.089	559.887
98150	272.315	550.016
98200	250.106	538.019
98250	248.934	524.166
98300	332.041	512.899
98350	395.048	521.227
98400	390.654	532.978
98450	372.529	545.902
98500	356.693	555.298
98550	344.119	559.184
98600	323.149	559.624
98650	303.588	557.201
98700	291.57	551.312
98750	277.454	543.229
98800	274.285	532.097
98850	280.998	517.688
98900	307.312	500.553
98950	399.037	484.651
99000	543.024	487.205
99050	536.271	499.433
99100	461.709	514.545
99150	383.176	524.665
99200	331.138	527.096
99250	318.204	524.389
99300	318.248	518.974
99350	310.343	510.992
99400	300.26	497.312
99450	320.416	477.463
99500	421.249	458.034
99550	531.449	461.049
99600	568.61	464.302
99650	579.333	473.288
99700	521.124	488.25
99750	476.998	499.618
99800	440.961	508.526
99850	419.138	515.649
99900	413.039	524.105
[truncated: 459 more rows]
