# Supplementary material for: The extreme yet transient nature of glacial erosion
Source: Nat Commun. 2022 Nov 30;13:7377. doi: 10.1038/s41467-022-35072-0 (PMC9712427; doi:10.1038/s41467-022-35072-0)
Supplement: Supplementary file 5 — Supplementary Data 2 [file 41467_2022_35072_MOESM5_ESM.zip › csv_glacialEcalib/Ande2018b-1.csv]

Year	Q	IceH
0	0	0
50	0	0
100	0	0
150	0	0
200	0	0
250	0	0
300	0	0
350	0	0
400	0	0
450	0	0
500	0	0
550	0	0
600	0	0
650	0	0
700	0	0
750	0	0
800	0	0
850	0	0
900	0	0
950	0	0
1000	0	0
1050	0	0
1100	0	0
1150	0	0
1200	0	0
1250	0	0
1300	0	0
1350	0	0
1400	0	0
1450	0	0
1500	0	0
1550	0	0
1600	0	0
1650	0	0
1700	0	0
1750	0	0
1800	0	0
1850	0	0
1900	0	0
1950	0	0
2000	0	0
2050	0	0
2100	0	0
2150	0	0
2200	0	0
2250	0	0
2300	0	0
2350	0	0
2400	0	0
2450	0	0
2500	0	0
2550	0	0
2600	0	0
2650	0	0
2700	0	0
2750	0	0
2800	0	0
2850	0	0
2900	0	0
2950	0	0
3000	0	0
3050	0	0
3100	0	0
3150	0	0
3200	0	0
3250	0	0
3300	0	0
3350	0	0
3400	0	0
3450	0	0
3500	0	0
3550	0	0
3600	0	0
3650	0	0
3700	0	0
3750	0	0
3800	0	0
3850	0	0
3900	0	0
3950	0	0
4000	0	0
4050	0	0
4100	0	0
4150	0	0
4200	0	0
4250	0	0
4300	0	0
4350	0	0
4400	0	0
4450	0	0
4500	0	0
4550	0	0
4600	0	0
4650	0	0
4700	0	0
4750	0	0
4800	0	0
4850	0	0
4900	0	0
4950	0	0
5000	0	0
5050	0	0
5100	0	0
5150	0	0
5200	0	0
5250	0	0
5300	0	0
5350	0	0
5400	0	0
5450	0	0
5500	0	0
5550	0	0
5600	0	0
5650	0	0
5700	0	0
5750	0	0
5800	0	0
5850	0	0
5900	0	0
5950	0	0
6000	0	0
6050	0	0
6100	0	0
6150	0	0
6200	0	0
6250	0	0
6300	0	0
6350	0	0
6400	0	0
6450	0	0
6500	0	0
6550	0	0
6600	0	0
6650	0	0
6700	0	0
6750	0	0
6800	0	0
6850	0	0
6900	0	0
6950	0	0
7000	0	0
7050	0	0
7100	0	0
7150	0	0
7200	0	0
7250	0	0
7300	0	0
7350	0	0
7400	0	0
7450	0	0
7500	0	0
7550	0	0
7600	0	0
7650	0	0
7700	0	0
7750	0	0
7800	0	0
7850	0	0
7900	0	0
7950	0	0
8000	0	0
8050	0	0
8100	0	0
8150	0	0
8200	0	0
8250	0	0
8300	0	0
8350	0	0
8400	0	0
8450	0	0
8500	0	0
8550	0	0
8600	0	0
8650	0	0
8700	0	0
8750	0	0
8800	0	0
8850	0	0
8900	0	0
8950	0	0
9000	0	0
9050	0	0
9100	0	0
9150	0	0
9200	0	0
9250	0	0
9300	0	0
9350	0	0
9400	0	0
9450	0	0
9500	0	0
9550	0	0
9600	0	0
9650	0	0
9700	0	0
9750	0	0
9800	0	0
9850	0	0
9900	0	0
9950	0	0
10000	0	0
10050	0	0
10100	0	0
10150	0	0
10200	38.5023	97.4706
10250	944.085	236.351
10300	2352.05	343.342
10350	3423.63	414.37
10400	4702.27	470.594
10450	6581.13	522.347
10500	8378.64	567.793
10550	10347.2	601.179
10600	12270.4	634.037
10650	14145.3	663.573
10700	15084.9	683.143
10750	14568.0	700.251
10800	13998.8	705.793
10850	14092.8	703.357
10900	14554.4	704.063
10950	15094.9	710.853
11000	15489.1	721.159
11050	14987.8	732.187
11100	15548.3	735.259
11150	16384.1	744.62
11200	15609.8	761.19
11250	13826.2	767.054
11300	12446.0	762.35
11350	12918.3	751.204
11400	14401.5	742.998
11450	18109.8	748.026
11500	19437.1	786.917
11550	15938.2	830.796
11600	14814.8	840.972
11650	16281.7	842.415
11700	16332.1	854.357
11750	13944.5	869.768
11800	13977.6	868.707
11850	16523.9	866.598
11900	16216.1	881.559
11950	13209.3	894.459
12000	13679.4	890.085
12050	16194.3	886.937
12100	17408.8	895.758
12150	16813.6	912.23
12200	17239.3	922.69
12250	20452.9	933.223
12300	22575.6	972.888
12350	14139.0	969.527
12400	12901.4	962.05
12450	12262.0	951.64
12500	11416.6	938.899
12550	11324.3	923.486
12600	12670.4	908.022
12650	14094.7	897.38
12700	16421.0	890.878
12750	22310.5	895.414
12800	16055.1	910.784
12850	14727.4	908.177
12900	14001.8	902.094
12950	12756.2	893.924
13000	12306.8	881.477
13050	12899.7	868.173
13100	13618.4	856.705
13150	14300.4	847.921
13200	14869.1	839.94
13250	16334.9	834.568
13300	15776.0	835.252
13350	18878.2	831.373
13400	17258.2	846.075
13450	16448.9	848.138
13500	14020.8	847.534
13550	14841.8	839.101
13600	16371.6	833.891
13650	15865.7	832.184
13700	15557.3	829.592
13750	17257.3	826.341
13800	17107.7	827.356
13850	14726.6	830.432
13900	12077.8	823.285
13950	11238.7	808.88
14000	12209.1	792.213
14050	13511.9	778.623
14100	13438.4	769.206
14150	13542.4	760.054
14200	13902.5	753.058
14250	14081.7	749.597
14300	14137.9	749.532
14350	13535.5	751.234
14400	13784.7	750.4
14450	15393.5	754.3
14500	20790.2	774.917
14550	19071.4	854.009
14600	18253.8	884.222
14650	13872.2	909.253
14700	13696.3	907.169
14750	14519.2	903.829
14800	15037.8	905.101
14850	16068.0	908.413
14900	15096.1	918.904
14950	14613.3	923.642
15000	15143.4	926.205
15050	15563.6	931.135
15100	15864.6	938.069
15150	15301.6	946.193
15200	19460.2	951.025
15250	29107.6	984.766
15300	12079.6	1040.38
15350	11506.8	1029.41
15400	9781.43	1015.82
15450	9380.78	996.625
15500	10170.7	975.195
15550	10254.8	957.493
15600	10747.9	940.488
15650	13884.6	928.299
15700	16007.9	926.047
15750	16240.2	933.644
15800	17237.0	941.504
15850	19382.5	954.133
15900	17919.3	979.567
15950	16059.5	995.067
16000	15666.7	1000.54
16050	14123.5	1002.81
16100	12208.6	998.21
16150	10334.4	986.052
16200	9750.37	968.086
16250	9785.65	948.626
16300	10143.9	929.231
16350	10082.4	910.857
16400	11257.1	890.904
16450	18046.9	881.44
16500	25974.7	903.133
16550	13425.0	984.682
16600	11983.3	977.135
16650	10896.9	964.909
16700	11679.5	949.105
16750	12598.3	936.583
16800	13221.7	927.586
16850	13094.2	921.303
16900	12969.2	914.682
16950	13272.5	911.522
17000	11457.2	909.152
17050	10825.2	899.645
17100	12330.7	887.791
17150	14218.6	882.267
17200	13182.9	884.521
17250	12889.8	882.141
17300	13713.1	878.868
17350	12070.1	880.252
17400	10400.1	873.42
17450	13266.4	859.818
17500	13605.9	859.662
17550	13626.4	861.509
17600	13188.0	863.291
17650	15227.3	862.336
17700	15763.7	870.704
17750	14808.9	884.805
17800	13850.2	891.446
17850	13337.8	894.054
17900	12835.2	894.346
17950	12708.1	892.369
18000	13992.1	889.319
18050	14115.1	892.347
18100	14042.8	896.064
18150	14461.0	899.453
18200	13239.2	906.25
18250	13126.6	907.655
18300	14409.3	907.941
18350	14222.5	914.842
18400	14169.6	920.737
18450	13965.0	926.63
18500	13517.5	931.985
18550	13663.4	936.33
18600	12842.3	941.157
18650	12431.0	942.259
18700	13262.0	942.165
18750	13419.2	945.038
18800	12011.8	948.909
18850	12198.6	946.166
18900	12621.3	945.179
18950	12213.5	945.328
19000	12629.2	944.786
19050	13139.2	945.982
19100	13371.1	950.095
19150	11691.3	956.039
19200	11625.7	955.201
19250	13460.9	954.887
19300	12573.4	962.68
19350	12114.4	966.446
19400	12136.3	967.807
19450	11768.1	969.728
19500	11885.1	970.009
19550	12223.2	970.617
19600	12228.9	972.855
19650	12239.8	975.901
19700	12067.0	979.153
19750	11326.1	982.135
19800	10920.0	982.134
19850	11375.1	979.841
19900	11828.0	979.835
19950	10526.5	981.769
20000	10373.6	978.129
20050	12131.0	972.963
20100	12560.4	975.822
20150	11927.5	981.329
20200	11861.1	984.035
20250	11738.2	986.569
20300	11554.4	988.584
20350	11728.2	989.477
20400	10594.9	991.976
20450	10517.4	989.587
20500	11083.1	986.21
20550	11541.3	986.082
20600	11623.2	986.12
20650	10718.0	987.713
20700	11067.7	985.276
20750	11750.7	985.036
20800	11287.3	987.267
20850	11480.3	987.41
20900	11286.0	988.832
20950	11131.0	989.379
21000	12124.3	989.439
21050	12085.3	993.424
21100	11424.0	997.698
21150	10777.0	999.14
21200	10702.2	998.218
21250	10819.7	996.628
21300	10886.8	995.167
21350	11751.9	994.011
21400	11348.3	996.595
21450	11152.7	998.061
21500	11479.6	998.465
21550	11479.3	1000.39
21600	11985.0	1003.51
21650	11915.5	1008.51
21700	11699.5	1013.32
21750	11343.9	1016.85
21800	11368.8	1019.39
21850	11843.7	1022.18
21900	11626.4	1025.93
21950	11630.2	1028.26
22000	11876.4	1030.54
22050	10768.0	1033.72
22100	10965.0	1032.83
22150	12411.1	1032.86
22200	11994.1	1038.96
22250	11475.1	1042.75
22300	12245.6	1045.62
22350	12342.9	1051.72
22400	11981.2	1057.89
22450	11704.2	1062.25
22500	11082.3	1065.48
22550	10922.2	1066.26
22600	11318.9	1067.79
22650	9739.46	1071.03
22700	11043.6	1067.93
22750	10460.4	1072.84
22800	10508.4	1072.88
22850	10694.4	1073.69
22900	10163.9	1075.32
22950	10186.3	1075.0
23000	10217.6	1074.6
23050	10076.4	1074.33
23100	10467.4	1073.34
23150	10708.0	1072.74
23200	10136.1	1072.73
23250	10123.5	1070.56
23300	10208.0	1067.78
23350	10763.5	1065.14
23400	11179.5	1065.01
23450	10990.4	1067.1
23500	10783.7	1067.13
23550	10785.7	1066.81
23600	10229.6	1066.03
23650	10003.5	1062.98
23700	10766.1	1058.68
23750	11067.0	1057.21
23800	10741.2	1056.96
23850	10778.6	1055.28
23900	10904.9	1053.5
23950	11480.3	1052.3
24000	11695.3	1053.85
24050	10999.4	1056.06
24100	11513.9	1055.19
24150	11815.3	1055.28
24200	11114.1	1057.12
24250	10887.5	1055.88
24300	10194.9	1053.31
24350	10682.7	1047.57
24400	12079.3	1043.3
24450	12175.7	1044.87
24500	11231.4	1046.61
24550	11151.9	1044.65
24600	12252.3	1041.81
24650	12134.5	1042.97
24700	11651.6	1043.35
24750	12682.6	1042.45
24800	12591.7	1045.82
24850	11083.8	1048.34
24900	12158.7	1043.19
24950	13848.6	1042.88
25000	14288.6	1050.9
25050	13677.5	1060.59
25100	12339.7	1067.57
25150	11321.9	1067.18
25200	10389.0	1063.14
25250	8566.28	1054.11
25300	7732.44	1037.18
25350	8183.64	1017.24
25400	9254.65	999.255
25450	10234.5	985.605
25500	12352.1	979.814
25550	15037.5	980.376
25600	18167.4	995.309
25650	21419.4	1038.48
25700	10847.7	1048.46
25750	11133.0	1039.38
25800	12174.0	1031.61
25850	13850.2	1028.68
25900	15970.8	1033.96
25950	17031.7	1050.11
26000	13900.9	1071.12
26050	11754.8	1076.13
26100	11951.0	1072.57
26150	12165.3	1069.4
26200	11838.0	1067.87
26250	9720.34	1064.28
26300	8500.81	1052.25
26350	8868.61	1035.55
26400	9683.51	1019.58
26450	11900.8	1006.11
26500	22620.7	1024.86
26550	10352.6	1037.1
26600	11916.0	1026.59
26650	26842.8	1037.1
26700	12540.9	1070.55
26750	12059.0	1068.86
26800	11379.5	1065.15
26850	11121.0	1058.67
26900	9868.08	1051.02
26950	8787.76	1038.16
27000	8337.33	1021.3
27050	8027.86	1002.58
27100	8313.2	982.456
27150	9248.49	964.188
27200	10603.6	948.923
27250	12286.5	938.945
27300	14055.5	935.712
27350	18559.2	941.914
27400	17610.5	961.829
27450	14788.3	994.496
27500	14906.9	1005.08
27550	15624.0	1016.3
27600	15017.3	1031.9
27650	14692.4	1043.86
27700	14513.4	1053.4
27750	14100.6	1062.7
27800	13800.6	1070.65
27850	12124.7	1076.9
27900	10683.7	1074.96
27950	9344.39	1065.41
28000	9004.13	1050.89
28050	9217.66	1035.0
28100	8652.73	1019.93
28150	8501.24	1002.86
28200	8676.68	984.962
28250	9565.88	968.373
28300	10750.1	954.721
28350	10610.4	945.109
28400	10726.3	935.303
28450	12496.1	926.041
28500	15751.2	923.511
28550	15929.5	942.47
28600	14212.1	964.403
28650	12593.0	975.7
28700	12151.4	979.042
28750	11802.4	979.361
28800	11885.9	977.615
28850	12314.0	977.1
28900	11650.4	978.744
28950	12101.2	977.022
29000	13826.8	977.554
29050	15019.0	987.531
29100	14524.3	1010.44
29150	9143.66	1010.64
29200	10330.0	995.63
29250	11361.0	990.585
29300	11452.4	987.403
29350	11404.6	984.684
29400	12312.5	981.381
29450	12468.4	981.993
29500	12116.2	983.798
29550	12424.7	983.486
29600	13441.7	984.715
29650	13138.8	992.145
29700	12715.4	997.381
29750	12460.3	1000.22
29800	12564.2	1001.28
29850	13209.6	1002.7
29900	12106.5	1007.78
29950	12424.7	1007.63
30000	12830.5	1008.23
30050	11264.4	1011.58
30100	10434.7	1006.22
30150	10767.5	997.838
30200	10242.5	990.62
30250	11160.0	980.849
30300	13284.6	975.131
30350	14069.6	979.82
30400	13051.2	988.071
30450	13314.1	991.598
30500	14177.4	996.48
30550	13105.2	1005.96
30600	12484.3	1010.21
30650	12862.5	1011.43
30700	13187.0	1014.37
30750	13386.4	1018.14
30800	14456.6	1022.68
30850	13855.6	1032.45
30900	12847.0	1039.33
30950	13654.5	1041.57
31000	14264.1	1047.98
31050	13210.0	1057.23
31100	13220.0	1061.45
31150	14756.9	1065.82
31200	14021.4	1077.81
31250	12700.9	1085.61
31300	12017.4	1087.53
31350	10712.6	1085.44
31400	10535.8	1077.57
31450	10162.5	1069.1
31500	9492.64	1059.37
31550	8996.03	1046.36
31600	8525.74	1030.93
31650	8398.79	1014.12
31700	8110.12	996.103
31750	8023.39	977.003
31800	9001.37	957.027
31850	10908.6	941.4
31900	14522.6	933.26
31950	21396.9	949.83
32000	11485.7	967.888
32050	12108.3	960.713
32100	13626.0	957.918
32150	13936.0	958.759
32200	20106.6	966.517
32250	17498.2	990.654
32300	15320.8	1021.99
32350	14375.0	1036.81
32400	14293.6	1047.09
32450	13863.7	1056.66
32500	13857.2	1063.21
32550	13699.9	1070.68
32600	11856.4	1076.6
32650	9774.79	1071.65
32700	9527.18	1058.47
32750	9926.02	1044.36
32800	9788.69	1031.92
32850	9106.61	1018.42
32900	8534.96	1002.65
32950	8259.49	984.234
33000	8108.1	964.9
33050	7778.89	945.112
33100	7344.97	924.657
33150	7492.14	902.319
33200	9394.08	881.312
33250	11633.5	867.468
33300	13684.0	862.08
33350	16961.9	865.722
33400	10811.4	891.275
33450	11797.9	881.53
33500	14948.5	877.559
33550	16473.1	888.528
33600	15171.4	915.523
33650	13968.1	931.277
33700	13407.0	940.046
33750	12882.0	946.315
33800	11848.7	949.622
33850	12791.6	947.809
33900	13529.3	950.022
33950	13489.2	956.253
34000	14003.7	961.189
34050	14719.0	967.731
34100	14472.9	978.028
34150	13462.9	986.779
34200	13480.9	990.138
34250	13022.7	992.534
34300	11484.8	991.925
34350	9888.2	983.548
34400	9409.6	970.117
34450	9693.9	954.378
34500	9725.54	940.006
34550	10219.5	925.885
34600	10881.6	913.35
34650	10370.3	902.944
34700	10057.2	890.338
34750	9749.09	876.248
34800	10375.0	860.676
34850	14892.6	850.43
34900	24141.6	863.224
34950	10923.1	881.731
35000	10649.5	871.614
35050	11091.9	860.946
35100	11960.8	852.079
35150	13499.4	847.375
35200	15466.0	849.308
35250	12222.1	864.773
35300	15085.2	860.633
35350	17677.8	871.153
35400	15892.6	910.602
35450	12430.1	932.067
35500	12006.9	932.385
35550	12371.8	930.845
35600	15098.2	930.018
35650	19845.5	945.854
35700	9516.42	982.858
35750	8966.55	968.859
35800	9322.72	952.601
35850	11542.7	939.887
35900	13411.1	935.928
35950	12387.8	940.479
36000	12301.6	939.215
36050	12740.0	936.848
36100	13313.8	936.572
36150	13430.8	938.554
36200	11800.8	939.646
36250	10791.5	932.702
36300	11159.5	921.329
36350	10669.4	910.148
36400	10331.9	897.578
36450	10883.3	883.474
36500	10145.8	871.229
36550	10175.7	856.014
36600	12621.8	842.807
36650	13671.4	837.095
36700	13279.1	834.252
36750	12856.2	829.28
36800	13242.1	822.599
36850	12857.2	816.341
36900	11406.3	808.051
36950	10644.0	794.793
37000	9990.95	778.472
37050	9518.59	759.01
37100	10192.8	737.079
37150	11245.1	721.401
37200	11290.5	706.614
37250	10432.6	688.039
37300	15075.1	664.662
37350	15925.1	661.905
37400	14119.9	669.111
37450	10538.9	669.74
37500	12107.7	650.492
37550	13882.1	637.987
37600	13727.7	641.005
37650	13886.3	643.101
37700	13365.3	649.458
37750	14338.7	647.637
37800	14919.8	657.524
37850	14594.5	670.635
37900	15086.2	676.726
37950	14808.4	687.883
38000	15282.5	693.771
38050	22177.1	701.759
38100	12604.9	741.562
38150	13129.5	742.171
38200	16974.6	744.972
38250	14581.7	780.695
38300	18235.4	794.578
38350	17149.8	842.645
38400	13636.1	877.102
38450	12130.8	883.223
38500	12186.1	882.49
38550	13578.2	881.621
38600	13231.3	887.93
38650	12531.3	892.651
38700	12938.9	893.206
38750	13541.2	896.448
38800	12094.2	903.927
38850	11182.0	904.038
38900	11433.9	899.236
38950	11200.7	896.043
39000	11742.6	890.96
39050	12829.0	887.759
39100	14982.5	889.721
39150	14209.2	905.644
39200	12098.8	917.68
39250	11483.1	918.239
39300	11911.3	915.16
39350	13462.0	914.411
39400	12791.7	921.457
39450	12549.9	924.359
39500	13527.7	925.858
39550	13186.5	931.014
39600	13959.4	934.289
39650	14228.1	941.195
39700	12001.5	949.01
39750	13278.1	947.735
39800	11735.3	949.979
39850	9160.9	944.822
39900	8627.86	928.681
39950	8063.9	910.692
40000	7878.6	890.876
40050	8014.55	869.465
40100	9500.97	848.604
40150	13498.0	836.209
40200	20016.5	836.522
40250	12471.2	897.336
40300	15696.1	894.885
40350	14956.1	909.144
40400	12768.2	919.729
40450	13141.3	919.582
40500	13164.6	919.748
40550	13199.0	919.794
40600	13241.3	919.865
40650	13741.3	920.437
40700	14938.7	923.765
40750	15062.9	932.983
40800	13122.3	942.43
40850	11433.7	941.58
40900	10826.2	933.21
40950	10197.5	922.258
41000	9350.88	909.415
41050	9844.83	893.664
41100	10458.0	880.513
41150	10106.8	868.126
41200	9785.49	854.77
41250	10068.3	840.368
41300	10918.0	827.816
41350	11435.2	817.273
41400	10911.6	808.489
41450	11364.7	798.062
41500	11988.6	789.051
41550	12624.9	781.493
41600	15329.8	776.388
41650	21360.1	783.265
41700	17291.8	861.773
41750	16930.0	883.537
41800	14363.8	911.314
41850	13202.6	919.065
41900	13307.3	920.068
41950	14182.6	921.726
42000	14358.3	927.41
42050	13311.0	933.256
42100	12298.5	934.208
42150	12248.4	930.044
42200	11014.7	924.289
42250	10676.2	913.869
42300	10817.2	902.624
42350	10958.8	891.684
42400	12390.9	881.678
42450	12741.4	876.975
42500	12224.7	872.369
42550	11185.7	864.789
42600	11900.1	853.767
42650	12587.5	845.017
42700	12279.3	838.267
42750	11900.4	830.69
42800	11178.4	821.491
42850	11201.5	809.44
42900	12032.7	799.944
42950	12022.2	792.215
43000	12568.8	784.566
43050	12992.8	778.573
43100	13047.2	773.932
43150	13019.6	769.657
43200	12971.8	765.163
43250	12739.7	761.117
43300	12781.0	756.414
43350	13055.7	751.993
43400	14126.6	750.915
43450	14804.0	756.349
43500	14956.5	764.143
43550	19288.8	769.124
43600	13779.9	804.334
43650	16439.2	802.576
43700	18083.8	824.488
43750	11103.3	876.99
43800	10231.8	879.8
43850	10036.7	879.757
43900	9264.96	878.428
43950	8557.47	873.3
44000	8668.98	865.116
44050	9515.58	857.329
44100	10124.7	852.105
44150	10125.1	849.041
44200	10549.1	845.828
44250	10809.2	844.394
44300	10151.9	843.848
44350	10214.0	839.941
44400	10720.3	836.274
44450	10186.1	834.138
44500	9313.51	829.268
44550	8905.07	821.49
44600	9195.14	812.518
44650	8920.4	803.908
44700	8602.12	793.953
44750	9343.88	782.973
44800	11184.1	772.506
44850	19547.0	783.908
44900	12233.2	789.667
44950	11668.9	791.353
45000	10566.3	791.14
45050	9831.1	786.746
45100	10073.7	780.179
45150	10426.4	774.179
45200	10020.8	769.015
45250	9577.81	762.337
45300	9095.92	753.083
45350	9836.15	741.618
45400	11420.3	735.111
45450	12448.8	732.043
45500	12883.5	732.413
45550	14938.8	735.04
45600	10654.2	753.624
45650	10818.4	748.458
45700	10578.2	743.731
45750	9823.29	737.689
45800	9712.11	729.428
45850	10193.1	720.588
45900	11402.2	713.654
45950	12074.5	711.257
46000	10011.7	713.475
46050	10372.2	705.439
46100	10674.3	699.159
46150	10528.5	695.249
46200	10410.7	690.64
46250	10342.3	686.411
46300	9970.33	681.748
46350	9964.73	675.82
46400	9624.11	670.177
46450	9422.82	662.48
46500	10723.2	653.104
46550	12266.8	652.213
46600	14684.4	663.319
46650	10302.5	679.277
46700	10494.0	677.503
46750	10617.4	677.911
46800	10191.8	679.734
46850	9741.07	678.137
46900	9645.82	674.566
46950	10263.5	671.548
47000	10569.8	675.924
47050	9957.48	684.095
47100	10230.9	684.164
47150	10972.5	687.035
47200	11565.4	696.529
47250	14146.1	709.094
47300	22039.7	748.439
47350	15190.2	774.644
47400	12587.9	807.414
47450	10574.3	817.599
47500	9948.09	818.143
47550	10040.8	816.598
47600	10953.6	815.539
47650	10686.4	817.835
47700	10036.3	819.08
47750	9864.23	818.853
47800	10002.6	816.608
47850	11484.3	815.259
47900	11651.5	819.671
47950	10062.4	825.823
48000	9158.28	825.319
48050	9424.66	819.96
48100	10882.7	815.609
48150	12399.8	816.906
48200	12156.9	825.383
48250	10555.7	833.04
48300	10027.4	834.141
48350	10722.5	832.637
48400	11881.0	833.265
48450	12081.3	838.554
48500	11729.3	844.798
48550	11760.8	848.893
48600	11498.8	852.937
48650	10327.7	855.156
48700	9351.62	851.75
48750	9303.21	844.602
48800	9275.58	837.222
48850	9627.26	829.757
48900	10180.1	824.448
48950	10039.0	820.029
49000	10247.3	814.991
49050	10692.3	810.574
49100	10824.6	807.525
49150	10538.7	804.754
49200	10520.1	801.037
49250	10660.5	797.587
49300	10568.2	794.324
49350	11014.0	790.935
49400	12011.0	789.608
49450	12533.0	790.727
49500	12780.6	794.508
49550	11492.6	798.086
49600	10031.8	797.787
49650	10765.3	793.215
49700	12819.3	790.805
49750	13834.6	794.829
49800	13416.4	803.402
49850	11557.7	811.635
49900	10462.7	811.622
49950	9989.71	807.621
50000	10226.0	801.705
50050	10563.1	796.559
50100	10653.1	792.461
50150	11161.9	788.913
50200	11928.1	787.463
50250	11582.8	787.726
50300	11751.2	787.676
50350	11831.4	787.606
50400	11506.6	787.729
50450	11151.4	787.524
50500	11106.4	784.888
50550	11898.8	782.9
50600	12539.9	783.498
50650	11627.5	785.057
50700	11252.0	784.191
50750	11470.5	782.159
50800	11496.3	781.518
50850	11128.2	780.675
50900	11194.6	778.537
50950	11323.6	775.986
51000	11328.5	773.664
51050	12042.0	771.82
51100	12149.4	772.617
51150	11432.8	773.136
51200	11620.5	770.944
51250	11730.6	769.883
51300	12160.5	769.238
51350	11903.9	769.54
51400	11409.2	769.429
51450	11600.5	767.236
51500	11758.3	765.755
51550	11376.7	764.904
51600	11591.6	762.023
51650	12373.3	760.673
51700	11889.7	760.858
51750	11289.9	760.664
51800	11484.4	757.368
51850	11268.5	755.616
51900	10672.2	752.229
51950	11409.0	746.834
52000	12149.4	743.859
52050	12415.4	743.565
52100	12137.6	743.762
52150	10678.4	741.98
52200	10298.3	735.691
52250	9633.36	729.435
52300	9881.06	720.593
52350	11541.4	711.651
52400	12552.4	710.039
52450	11686.9	713.16
52500	11072.9	712.654
52550	10894.8	708.456
52600	11376.8	703.121
52650	11819.1	701.552
52700	10970.9	702.831
52750	10887.8	699.015
52800	11249.7	694.589
52850	11652.1	692.791
52900	12273.7	693.637
52950	11655.3	699.361
53000	11434.1	699.38
53050	11002.7	698.032
53100	10707.0	694.854
53150	11690.6	689.987
53200	11707.0	690.997
53250	11886.0	691.546
53300	11585.8	692.841
53350	10827.6	692.012
53400	10797.7	687.41
53450	10759.2	683.843
53500	10911.8	680.044
53550	11130.4	677.132
53600	10722.6	676.841
53650	10822.6	673.763
53700	10795.6	671.302
53750	10887.8	668.699
53800	10785.5	668.699
53850	10176.7	668.267
53900	10092.2	663.325
53950	10521.0	657.871
54000	10921.6	657.802
54050	10413.4	660.82
54100	10619.7	659.248
54150	10763.1	659.556
54200	10597.6	661.06
54250	10840.6	660.981
54300	10748.8	663.592
54350	10919.9	665.341
54400	11683.2	668.39
54450	11194.5	677.046
54500	10521.3	681.433
54550	10467.3	679.381
54600	11161.3	677.735
54650	11974.8	682.239
54700	13186.2	695.357
54750	11436.9	716.884
54800	9281.53	721.139
54850	9962.88	710.987
54900	12574.0	702.939
54950	16019.9	710.63
55000	20407.1	743.108
55050	12871.2	841.492
55100	11422.2	847.346
55150	9902.75	847.61
55200	9586.09	842.707
55250	9310.77	836.209
55300	8921.18	828.444
55350	8401.17	819.263
55400	8299.81	808.062
55450	8767.21	795.977
55500	9646.91	784.483
55550	10152.5	781.479
55600	9892.11	777.721
55650	9554.23	772.424
55700	9182.72	764.548
55750	10959.9	754.106
55800	17812.4	746.77
55850	12223.4	813.949
55900	9837.4	813.987
55950	9254.87	807.432
56000	9110.43	798.667
56050	8639.79	789.231
56100	8100.51	778.498
56150	8158.64	766.498
56200	8521.33	754.888
56250	9713.22	744.456
56300	10918.7	737.025
56350	11153.2	734.615
56400	11533.7	732.348
56450	12328.0	730.724
56500	16092.1	730.203
56550	26782.2	753.21
56600	12278.9	830.087
56650	10232.5	832.466
56700	9492.26	827.014
56750	9445.85	819.092
56800	9262.12	810.682
56850	9399.56	801.323
56900	10529.3	791.156
56950	12510.3	789.284
57000	12077.7	792.95
57050	11236.9	794.08
57100	10436.0	791.82
57150	10144.9	786.038
57200	9857.95	779.1
57250	10000.4	771.293
57300	10649.4	763.907
57350	10582.5	757.697
57400	11836.4	751.208
57450	12927.4	750.979
57500	13370.5	753.406
57550	12808.8	756.778
57600	11932.9	758.127
57650	11169.8	756.5
57700	11047.0	752.217
57750	11304.4	747.973
57800	10724.2	744.156
57850	9942.98	738.604
57900	9755.0	730.627
57950	10186.2	722.275
58000	9902.54	714.379
58050	9666.42	704.008
58100	11533.7	694.901
58150	12169.1	692.055
58200	12152.3	692.888
58250	11598.5	694.498
58300	11608.3	693.466
58350	12927.8	693.123
58400	13228.4	700.336
58450	12457.5	708.624
58500	13228.9	710.159
58550	18942.0	713.757
58600	13455.2	772.06
58650	13320.4	781.455
58700	12587.1	789.33
58750	13320.4	793.951
58800	11899.8	800.028
58850	9422.09	800.769
58900	9588.41	793.007
58950	12582.0	786.19
59000	16640.7	788.407
59050	16320.6	820.144
59100	9678.48	844.136
59150	9740.91	838.804
59200	9009.37	834.576
59250	8679.73	826.259
59300	8661.75	817.0
59350	9274.53	807.749
59400	10940.6	800.761
59450	12642.8	800.557
59500	13959.8	803.082
59550	11674.2	824.356
59600	9904.25	831.493
59650	12105.2	827.714
59700	13268.1	833.383
59750	15277.7	840.129
59800	18808.4	859.143
59850	9720.1	902.135
59900	7677.51	893.846
59950	7438.55	878.846
60000	7808.23	863.437
60050	10445.4	850.905
60100	14921.1	845.043
60150	16565.1	860.887
60200	13883.9	895.662
60250	11308.1	910.97
60300	10369.4	912.692
60350	10117.2	910.593
60400	11114.5	906.828
60450	12050.8	907.141
60500	11118.4	912.899
60550	10132.8	914.235
60600	10965.3	911.761
60650	11446.7	911.876
60700	11307.5	915.175
60750	11257.0	918.084
60800	11147.8	920.635
60850	11390.1	922.644
60900	12103.3	925.54
60950	13722.8	931.822
61000	16942.5	946.721
61050	18315.1	999.946
61100	8794.27	1009.13
61150	8958.92	998.904
61200	9238.63	989.147
61250	9610.43	980.561
61300	10202.2	973.488
61350	10753.0	969.03
61400	11233.2	967.134
61450	11168.3	967.134
61500	10782.8	967.134
61550	10688.6	967.117
61600	10860.6	966.674
61650	11123.7	966.674
61700	10779.7	966.674
61750	10279.1	966.55
61800	10622.9	963.445
61850	10452.8	961.939
61900	10312.6	959.267
61950	10452.8	956.168
62000	10080.6	953.333
62050	10569.2	949.1
62100	11486.4	947.19
62150	12147.4	948.547
62200	12165.3	953.788
62250	10316.3	959.433
62300	9411.62	957.054
62350	10060.3	950.251
62400	11364.2	945.824
62450	12249.0	947.183
62500	11146.7	953.247
62550	10008.0	954.182
62600	10947.1	949.792
62650	12328.1	949.635
62700	11758.4	956.416
62750	10677.2	960.406
62800	10514.9	960.374
62850	11460.4	958.535
62900	12011.7	961.305
62950	11247.7	966.236
63000	11533.0	967.39
63050	12789.0	970.558
63100	12859.9	979.169
63150	12106.2	988.787
63200	11944.7	994.47
63250	12282.5	999.214
63300	12668.3	1005.48
63350	13393.3	1013.56
63400	13063.6	1025.41
63450	12402.5	1034.89
63500	13294.1	1041.78
63550	12800.2	1052.62
63600	11755.3	1060.98
63650	11775.7	1064.61
63700	11312.3	1068.56
63750	9763.27	1069.93
63800	8904.57	1064.02
63850	9160.12	1054.53
63900	9627.84	1046.88
63950	9483.13	1041.41
64000	9680.33	1034.97
64050	9781.01	1028.8
64100	9668.67	1022.68
64150	9232.52	1016.45
64200	8237.43	1007.84
64250	7851.02	995.728
64300	7938.02	981.9
64350	7699.01	968.49
64400	7090.19	954.181
64450	6543.63	937.691
64500	6582.22	919.324
64550	7708.83	901.096
64600	9912.18	887.302
64650	12572.2	881.511
64700	15957.1	886.991
64750	22469.1	923.435
64800	12982.1	941.522
64850	12081.1	950.428
64900	11025.4	955.155
64950	11546.6	954.951
65000	12874.8	957.993
65050	11927.0	967.318
65100	11878.6	972.998
65150	11412.9	978.834
65200	10425.8	982.244
65250	10311.0	981.362
65300	10492.1	979.864
65350	10193.9	979.326
65400	10256.2	976.78
65450	10647.0	974.701
65500	10351.6	974.69
65550	9715.73	973.305
65600	9948.18	968.622
65650	10573.9	965.091
65700	10519.1	964.345
65750	9951.78	963.834
65800	10175.6	960.026
65850	11246.7	957.16
65900	12412.3	957.99
65950	12757.9	965.356
66000	11380.9	974.601
66050	11023.7	978.271
66100	11521.8	979.354
66150	11226.9	982.986
66200	11035.2	985.955
66250	11429.5	987.305
66300	12022.7	990.49
66350	12730.3	996.837
66400	12744.0	1006.7
66450	12401.5	1016.52
66500	11793.2	1024.87
66550	11532.2	1029.49
66600	11607.7	1033.01
66650	11317.9	1036.84
66700	10785.3	1039.48
66750	10231.4	1039.8
66800	10160.5	1036.68
66850	11088.5	1033.51
66900	12513.2	1034.31
66950	12793.0	1042.5
67000	12387.4	1052.01
67050	12897.1	1059.29
67100	12228.8	1069.57
67150	11226.8	1076.54
67200	10867.1	1079.12
67250	9901.1	1079.68
67300	9270.69	1075.28
67350	10144.9	1068.72
67400	11184.9	1066.79
67450	10623.2	1067.45
67500	10300.8	1067.44
67550	10703.0	1065.39
67600	11095.1	1065.39
67650	10296.1	1067.06
67700	9305.38	1065.53
67750	8945.18	1059.09
67800	8820.6	1051.11
67850	7919.9	1041.88
67900	7479.27	1029.43
67950	7887.33	1015.1
68000	8976.59	1002.21
68050	10331.6	993.771
68100	11459.4	991.168
68150	11990.5	994.297
68200	12496.9	1000.27
68250	12490.5	1008.74
68300	12022.7	1017.67
68350	11462.1	1023.79
68400	11684.8	1027.1
68450	12561.4	1031.69
68500	12120.1	1041.01
68550	11727.5	1047.47
68600	12261.8	1052.39
68650	12344.0	1059.68
68700	12093.4	1067.63
68750	11923.5	1074.58
68800	11171.6	1080.8
68850	10275.7	1082.05
68900	10895.7	1081.37
68950	11100.9	1081.4
69000	11130.4	1083.87
69050	10777.7	1086.38
69100	9775.78	1086.85
69150	8909.38	1082.03
69200	9020.13	1073.71
69250	9625.19	1065.83
69300	10891.4	1061.55
69350	11319.4	1063.13
69400	10603.0	1065.8
69450	9879.02	1065.56
69500	9738.94	1061.65
69550	9617.81	1057.1
69600	8937.46	1051.67
69650	8874.68	1043.08
69700	8900.36	1033.88
69750	8313.89	1024.92
69800	8122.01	1013.44
69850	8010.89	1001.38
69900	8105.82	989.251
69950	8386.23	978.345
70000	7679.13	968.145
70050	7617.33	954.224
70100	8393.17	940.048
70150	10343.7	928.215
70200	14242.8	924.442
70250	22568.4	939.145
70300	13655.9	1042.42
70350	10388.5	1050.79
70400	8923.13	1048.06
70450	8624.64	1038.75
70500	8473.4	1028.07
70550	8344.8	1016.63
70600	8355.39	1004.87
70650	8620.64	993.259
70700	9282.71	982.828
70750	10355.1	976.239
70800	10078.7	975.064
70850	9273.86	970.948
70900	8514.17	962.738
70950	8137.21	951.326
71000	8348.66	938.795
71050	9116.2	926.801
71100	11220.1	918.225
71150	11933.9	918.286
71200	11880.4	920.968
71250	11064.3	923.049
71300	10107.6	921.251
71350	9352.97	914.43
71400	8879.68	904.991
71450	8487.45	893.491
71500	8575.67	881.11
71550	9445.68	869.488
71600	10451.4	861.405
71650	11133.8	856.367
71700	12292.4	854.836
71750	12830.0	860.435
71800	9556.19	859.107
71850	9600.87	850.387
71900	10654.9	841.991
71950	12316.5	837.598
72000	14355.7	840.341
72050	10750.3	860.615
72100	10508.7	856.135
72150	10634.1	850.262
72200	10782.8	845.252
72250	10644.0	840.857
72300	10573.3	836.274
72350	10981.7	831.541
72400	11774.5	828.647
72450	12261.9	828.999
72500	11131.3	832.435
72550	11501.5	830.331
72600	11782.3	829.576
72650	12204.0	829.559
72700	12706.4	830.286
72750	14389.0	836.797
72800	13157.4	844.518
72850	13117.9	850.083
72900	14785.6	854.963
72950	23433.5	871.477
73000	16264.1	922.19
73050	13644.5	955.069
73100	10944.7	971.249
73150	10841.9	972.844
73200	11380.8	973.263
73250	11377.4	977.057
73300	10789.9	980.856
73350	10413.5	980.929
73400	10370.4	980.924
73450	10557.7	980.896
73500	10568.2	980.896
73550	10383.0	980.867
73600	10525.0	979.341
73650	11094.2	978.855
73700	10983.7	981.263
73750	10455.2	981.982
73800	11022.8	980.498
73850	11482.9	980.831
73900	11397.1	983.953
73950	11346.0	986.366
74000	11638.0	988.298
74050	11301.5	991.702
74100	10740.3	992.199
74150	10574.3	990.969
74200	10523.5	987.777
74250	10502.4	983.95
74300	10480.8	979.2
74350	10294.7	973.625
74400	9953.04	967.216
74450	9511.97	958.255
74500	9448.78	947.859
74550	9480.71	936.797
74600	9301.13	925.886
74650	8885.67	913.933
74700	8543.37	901.237
74750	8687.67	886.655
74800	9080.34	872.988
74850	9102.11	860.76
74900	9764.22	848.804
74950	11200.2	839.645
75000	11585.9	834.897
75050	11066.6	834.057
75100	9868.02	831.667
75150	10139.8	825.077
75200	10309.0	819.147
75250	10245.0	813.579
75300	10668.4	808.038
75350	10872.2	804.095
75400	10707.0	800.259
75450	11077.7	796.334
75500	11459.0	793.525
75550	11526.4	791.956
75600	11033.7	790.341
75650	11154.2	787.119
75700	11442.8	784.651
75750	11166.7	782.243
75800	11149.0	779.291
75850	11123.5	775.985
75900	11333.6	772.979
75950	11417.0	770.272
76000	11064.8	768.279
76050	10702.9	764.799
76100	10776.4	760.483
76150	10586.7	756.271
76200	10933.0	751.619
76250	11189.8	747.923
76300	11544.6	744.964
76350	11475.5	743.882
76400	11016.0	743.146
76450	10482.2	740.369
76500	10551.0	735.58
76550	11010.9	730.963
76600	11196.0	729.727
76650	10859.9	729.907
76700	10634.9	728.678
76750	10674.1	726.547
76800	11087.7	726.6
76850	11091.0	728.252
76900	11439.1	730.492
76950	11925.9	736.246
77000	12611.5	743.031
77050	17174.9	751.43
77100	31327.9	798.86
77150	13910.1	891.782
77200	10985.3	906.185
77250	9643.93	907.169
77300	9545.43	903.094
77350	9612.03	897.813
77400	9420.03	892.162
77450	9024.01	885.684
77500	8422.86	878.058
77550	8376.04	867.759
77600	8421.39	856.947
77650	8252.72	846.055
77700	8877.66	834.033
77750	10411.7	826.345
77800	10484.1	823.668
77850	10168.6	821.392
77900	10063.4	817.35
77950	10343.9	812.424
78000	10362.9	808.15
78050	9440.36	802.912
78100	8684.45	794.225
78150	8595.06	782.971
78200	8687.09	771.497
78250	8796.72	760.304
78300	8656.92	749.786
78350	8399.6	738.014
78400	8334.7	726.494
78450	8148.34	714.547
78500	8237.6	702.151
78550	9070.19	690.032
78600	9979.79	679.362
78650	10554.5	673.528
78700	11813.7	672.55
78750	10230.7	674.874
78800	9603.04	670.36
78850	9144.17	663.354
78900	8547.51	650.879
78950	8773.17	637.194
79000	8874.46	621.709
79050	9178.48	606.08
79100	9563.79	592.185
79150	10047.9	578.3
79200	9790.08	566.805
79250	9224.41	555.079
79300	9166.12	539.38
79350	8509.71	522.589
79400	7946.62	502.914
79450	8225.01	480.666
79500	8125.57	464.167
79550	8154.83	453.453
79600	7955.73	445.442
79650	7971.3	439.01
79700	7969.38	431.574
79750	7832.88	426.4
79800	7672.89	416.603
79850	7875.75	402.994
79900	8851.04	398.1
79950	10885.7	400.697
80000	12626.4	390.441
80050	13830.3	365.887
80100	19072.7	339.293
80150	17587.3	302.634
80200	7166.06	236.439
80250	2594.16	169.918
80300	1261.21	113.99
80350	749.538	72.2565
80400	412.67	40.2458
80450	0	16.4098
80500	0	2.85924
80550	0	0
80600	0	0
80650	0	0
80700	0	0
80750	0	0
80800	0	0
80850	0	0
80900	0	0
80950	0	0
81000	0	0
81050	0	0
81100	0	0
81150	0	0
81200	0	0
81250	0	0
81300	0	0
81350	0	0
81400	0	0
81450	0	0
81500	0	0
81550	0	0
81600	0	0
81650	0	0
81700	0	0
81750	0	0
81800	0	0
81850	0	0
81900	0	0
81950	0	0
82000	0	0
82050	0	0
82100	0	0
82150	0	0
82200	0	0
82250	0	0
82300	0	0
82350	0	0
82400	0	0
82450	0	0
82500	0	0
82550	0	0
82600	0	0
82650	0	0
82700	0	0
82750	0	0
82800	0	0
82850	0	0
82900	0	0
82950	0	0
83000	0	0
83050	0	0
83100	0	0
83150	0	0
83200	0	0
83250	0	0
83300	0	0
83350	0	0
83400	0	0
83450	0	0
83500	0	0
83550	0	0
83600	0	0
83650	0	0
83700	0	0
83750	0	0
83800	0	0
83850	0	0
83900	0	0
83950	0	0
84000	0	0
84050	0	0
84100	0	0
84150	11.7097	70.2346
84200	149.878	136.353
84250	545.641	197.253
84300	1184.97	255.484
84350	1940.89	306.383
84400	2689.3	351.302
84450	3271.63	388.619
84500	3720.6	417.271
84550	4015.69	441.394
84600	4205.93	460.218
84650	4494.91	478.648
84700	5095.74	501.386
84750	5863.26	527.898
84800	6835.24	553.914
84850	7851.16	577.631
84900	8587.97	595.998
84950	8817.62	614.959
85000	9057.85	630.565
85050	8980.89	642.272
85100	9060.84	649.786
85150	9984.74	660.316
85200	10639.2	680.34
85250	12570.4	701.318
85300	13777.0	737.562
85350	24287.7	771.052
85400	25780.9	836.417
85450	16554.4	908.772
85500	14218.0	929.104
85550	11533.8	922.643
85600	11140.3	905.766
85650	12589.7	888.138
85700	16060.5	877.009
85750	16371.5	881.53
85800	15129.1	887.88
85850	16518.3	888.758
85900	15037.8	898.479
85950	13155.5	898.665
86000	13983.3	890.535
86050	15462.0	885.968
86100	16296.3	889.911
86150	15424.2	898.699
86200	14994.1	902.37
86250	15692.8	902.871
86300	15257.6	907.71
86350	14527.5	910.718
86400	14835.1	910.621
86450	14301.6	911.442
86500	14893.6	909.351
86550	14668.2	910.154
86600	12811.2	909.928
86650	13181.4	900.444
86700	14230.6	892.592
86750	13928.9	889.704
86800	15603.4	885.224
86850	16394.5	890.503
86900	15342.2	903.285
86950	15113.4	906.807
87000	14756.1	909.558
87050	14049.8	910.719
87100	13805.6	907.649
87150	14694.7	903.07
87200	15826.7	902.904
87250	16206.0	909.051
87300	16089.3	917.279
87350	15744.8	924.676
87400	14286.7	930.595
87450	14165.0	928.785
87500	15080.0	926.012
87550	15344.7	927.365
87600	15760.5	930.026
87650	16482.9	934.855
87700	17277.6	943.242
87750	17074.8	956.329
87800	16369.9	967.842
87850	16168.1	975.086
87900	16451.9	981.174
87950	17432.3	987.536
88000	18021.8	997.579
88050	17275.5	1009.53
88100	16021.0	1016.06
88150	14107.7	1015.37
88200	12851.8	1006.21
88250	12621.7	993.007
88300	13275.0	979.552
88350	13473.0	969.428
88400	14470.8	958.007
88450	16276.8	951.57
88500	17907.3	952.896
88550	14310.2	953.234
88600	13527.5	946.004
88650	13640.6	934.551
88700	14856.4	924.811
88750	15561.6	920.526
88800	15344.4	916.979
88850	15596.0	911.856
88900	15516.4	909.016
88950	14173.7	904.914
89000	14962.1	896.292
89050	16905.5	891.365
89100	17852.5	895.182
89150	15086.6	897.536
89200	15071.0	891.409
89250	17380.4	888.366
89300	17061.8	891.71
89350	16463.9	892.325
89400	17526.4	892.34
89450	18328.0	898.173
89500	15776.9	902.849
89550	13986.7	897.679
89600	14309.8	888.137
89650	14984.0	881.634
89700	15525.9	875.94
89750	15748.9	871.448
89800	15896.2	867.9
89850	16019.9	868.272
89900	15989.2	867.677
89950	14997.9	864.835
90000	15024.0	858.411
90050	17732.0	857.175
90100	20229.6	868.226
90150	16034.4	875.082
90200	15636.7	871.886
90250	17145.3	868.804
90300	17497.5	877.084
90350	19783.6	883.725
90400	19385.8	898.846
90450	20071.9	916.78
90500	15286.2	933.819
90550	15584.9	930.742
90600	17005.0	929.599
90650	22367.1	935.519
90700	20886.8	960.464
90750	16819.4	980.553
90800	14761.3	978.7
90850	15026.4	975.307
90900	15573.2	973.1
90950	14981.8	969.707
91000	15457.4	967.486
91050	14411.4	965.525
91100	14794.9	959.264
91150	14493.7	953.515
91200	15001.5	948.945
91250	15828.7	944.881
91300	15231.6	947.842
91350	14763.5	945.705
91400	15767.4	943.14
91450	15314.9	946.199
91500	15186.0	945.51
91550	15050.7	938.772
91600	17899.0	936.276
91650	17401.2	938.664
91700	14599.2	945.629
91750	15824.0	939.596
91800	15577.3	945.126
91850	15287.0	951.029
91900	14759.3	947.799
91950	18352.6	946.767
92000	17579.8	951.125
92050	15108.3	954.581
92100	17196.7	950.826
92150	17074.7	955.809
92200	16189.6	961.605
92250	13701.4	959.133
92300	15462.7	951.43
92350	16582.8	950.115
92400	17732.6	952.934
92450	14965.2	955.283
92500	16898.7	951.339
92550	16441.9	960.74
92600	14795.5	965.309
92650	16142.7	959.842
92700	17037.1	966.387
92750	15979.0	979.192
92800	14849.7	979.523
92850	14723.4	973.861
92900	14850.3	972.406
92950	15743.1	967.255
93000	15071.3	967.049
93050	17429.7	965.216
93100	16449.4	971.211
93150	14881.1	969.621
93200	15589.1	965.644
93250	15417.6	968.537
93300	14920.3	966.105
93350	15846.7	963.271
93400	18735.8	967.307
93450	14576.0	973.402
93500	13872.5	965.627
93550	16084.5	958.762
93600	16631.9	959.948
93650	14227.9	961.127
93700	14118.6	952.132
93750	15830.7	946.221
93800	16659.3	946.016
93850	15030.5	946.178
93900	15471.5	940.499
93950	16012.1	941.592
94000	15253.7	950.18
94050	14315.3	945.42
94100	14827.6	937.935
94150	18989.3	935.243
94200	17215.2	944.688
94250	14801.3	944.063
94300	14369.0	938.422
94350	15309.5	930.978
94400	14755.8	929.388
94450	15173.8	923.001
94500	18015.2	925.458
94550	15783.1	924.264
94600	15780.7	923.911
94650	15112.6	920.51
94700	16332.8	916.875
94750	15304.0	920.446
94800	16066.0	917.045
94850	16158.1	915.504
94900	15698.8	916.441
94950	17269.8	924.899
95000	14778.1	919.949
95050	17045.0	914.93
95100	16285.8	920.408
95150	15405.6	930.636
95200	14050.5	922.688
95250	14607.2	913.493
95300	15472.7	906.547
95350	15148.3	904.532
95400	15545.1	899.759
95450	14506.1	896.276
95500	14009.3	888.737
95550	13786.7	878.256
95600	16214.8	867.074
95650	21727.3	885.796
95700	15817.0	893.191
95750	14615.4	892.191
95800	14587.9	884.31
95850	15887.4	877.957
95900	17752.4	882.115
95950	16458.3	882.403
96000	14790.4	884.488
96050	14828.2	877.283
96100	15921.4	870.84
96150	14951.9	869.005
96200	14643.7	861.949
96250	15428.1	854.788
96300	19627.3	852.194
96350	15215.7	854.84
96400	17643.5	846.665
96450	17932.1	871.263
96500	15618.4	870.63
96550	16576.2	866.905
96600	17094.6	868.072
96650	15677.6	867.228
96700	15684.4	862.411
96750	16671.9	857.912
96800	16003.2	857.184
96850	15784.7	852.564
96900	15573.1	847.658
96950	15351.1	842.511
97000	15465.0	835.99
97050	16725.2	827.94
97100	20810.0	847.852
97150	15286.9	859.304
97200	14201.3	851.812
97250	15464.4	841.797
97300	16538.6	835.312
97350	19678.8	837.766
97400	16600.5	847.815
97450	14900.8	844.602
97500	14298.4	836.337
97550	14156.3	826.011
97600	14513.1	815.163
97650	14192.2	808.117
97700	14500.8	794.708
97750	21849.7	792.001
97800	21744.3	812.724
97850	18848.3	829.028
97900	17705.0	834.307
97950	17696.5	835.598
98000	17601.4	837.348
98050	15636.4	838.316
98100	14301.9	832.002
98150	15020.7	822.604
98200	14672.3	814.666
98250	13937.0	804.602
98300	15462.3	789.255
98350	19706.6	794.033
98400	19966.6	804.94
98450	19220.4	817.131
98500	18003.2	824.965
98550	17336.0	827.168
98600	16798.3	827.303
98650	16116.2	824.224
98700	15677.4	818.646
98750	14759.0	811.67
98800	14445.3	801.557
98850	13954.1	790.372
98900	13675.8	776.524
98950	14408.0	758.86
99000	20276.4	754.491
99050	20650.6	763.874
99100	18905.8	777.226
99150	17778.0	782.51
99200	16647.1	782.833
99250	16171.4	778.966
99300	16405.7	774.539
99350	15599.2	772.609
99400	13782.2	767.246
99450	13110.0	752.45
99500	13717.8	731.864
99550	18004.7	733.807
99600	19253.2	734.467
99650	20484.3	741.733
99700	20211.9	757.269
99750	19719.6	769.919
99800	18722.4	777.841
99850	18933.6	782.152
99900	19574.6	787.263
[truncated: 459 more rows]
