# Supplementary material for: The extreme yet transient nature of glacial erosion
Source: Nat Commun. 2022 Nov 30;13:7377. doi: 10.1038/s41467-022-35072-0 (PMC9712427; doi:10.1038/s41467-022-35072-0)
Supplement: Supplementary file 5 — Supplementary Data 2 [file 41467_2022_35072_MOESM5_ESM.zip › csv_glacialEcalib/Ande2018b-11.csv]

Year	Q	IceH
0	0	0
50	0	0
100	0	0
150	0	0
200	0	0
250	0	0
300	0	0
350	0	0
400	0	0
450	0	0
500	0	0
550	0	0
600	0	0
650	0	0
700	0	0
750	0	0
800	0	0
850	0	0
900	0	0
950	0	0
1000	0	0
1050	0	0
1100	0	0
1150	0	0
1200	0	0
1250	0	0
1300	0	0
1350	0	0
1400	0	0
1450	0	0
1500	0	0
1550	0	0
1600	0	0
1650	0	0
1700	0	0
1750	0	0
1800	0	0
1850	0	0
1900	0	0
1950	0	0
2000	0	0
2050	0	0
2100	0	0
2150	0	0
2200	0	0
2250	0	0
2300	0	0
2350	0	0
2400	0	0
2450	0	0
2500	0	0
2550	0	0
2600	0	0
2650	0	0
2700	0	0
2750	0	0
2800	0	0
2850	0	0
2900	0	0
2950	0	0
3000	0	0
3050	0	0
3100	0	0
3150	0	0
3200	0	0
3250	0	0
3300	0	0
3350	0	0
3400	0	0
3450	0	0
3500	0	0
3550	0	0
3600	0	0
3650	0	0
3700	0	0
3750	0	0
3800	0	0
3850	0	0
3900	0	0
3950	0	0
4000	0	0
4050	0	0
4100	0	0
4150	0	0
4200	0	0
4250	0	0
4300	0	0
4350	0	0
4400	0	0
4450	0	0
4500	0	0
4550	0	0
4600	0	0
4650	0	0
4700	0	0
4750	0	0
4800	0	0
4850	0	0
4900	0	0
4950	0	0
5000	0	0
5050	0	0
5100	0	0
5150	0	0
5200	0	0
5250	0	0
5300	0	0
5350	0	0
5400	0	0
5450	0	0
5500	0	0
5550	0	0
5600	0	0
5650	0	0
5700	0	0
5750	0	0
5800	0	0
5850	0	0
5900	0	0
5950	0	0
6000	0	0
6050	0	0
6100	0	0
6150	0	0
6200	0	0
6250	0	0
6300	0	0
6350	0	0
6400	0	0
6450	0	0
6500	0	0
6550	0	0
6600	0	0
6650	0	0
6700	0	0
6750	0	0
6800	0	0
6850	0	0
6900	0	0
6950	0	0
7000	0	0
7050	0	0
7100	0	0
7150	0	0
7200	0	0
7250	0	0
7300	0	0
7350	0	0
7400	0	0
7450	0	0
7500	0	0
7550	0	0
7600	0	0
7650	0	0
7700	0	0
7750	0	0
7800	0	0
7850	0	0
7900	0	0
7950	0	0
8000	0	0
8050	0	0
8100	0	0
8150	0	0
8200	0	0
8250	0	0
8300	0	0
8350	0	0
8400	0	0
8450	0	0
8500	0	0
8550	0	0
8600	0	0
8650	0	0
8700	0	0
8750	0	0
8800	0	0
8850	0	0
8900	0	0
8950	0	0
9000	0	0
9050	0	0
9100	0	0
9150	0	0
9200	0	0
9250	0	0
9300	0	0
9350	0	0
9400	0	0
9450	0	0
9500	0	0
9550	0	0
9600	0	0
9650	0	0
9700	0	0
9750	0	0
9800	0	0
9850	0	0
9900	0	0
9950	0	0
10000	0	0
10050	0	0
10100	0	0
10150	0	3.86699
10200	5243.96	161.264
10250	10470.8	292.845
10300	2982.93	395.156
10350	4223.6	464.183
10400	5799.79	519.208
10450	7947.66	569.776
10500	9887.38	614.367
10550	12002.6	646.985
10600	14332.2	679.818
10650	16205.7	709.183
10700	17428.9	728.609
10750	16849.7	745.908
10800	16095.5	751.723
10850	16335.7	749.852
10900	16800.3	750.746
10950	17454.5	757.897
11000	17790.4	768.271
11050	17154.1	779.662
11100	17875.0	782.797
11150	18792.6	792.662
11200	17942.9	809.352
11250	15798.0	814.987
11300	14103.5	810.656
11350	14475.9	799.421
11400	15737.6	790.333
11450	19580.9	791.701
11500	25755.9	828.102
11550	18575.4	874.401
11600	21943.6	884.985
11650	27773.2	885.767
11700	24862.9	897.692
11750	16561.6	915.449
11800	16429.8	914.807
11850	28841.0	911.331
11900	19289.7	926.942
11950	15593.1	942.073
12000	15985.5	937.593
12050	19075.5	933.228
12100	20617.5	941.981
12150	20093.4	959.372
12200	20718.9	970.67
12250	24827.7	980.81
12300	59583.1	1018.25
12350	16580.5	1024.95
12400	15308.4	1017.44
12450	14507.3	1006.3
12500	13490.7	993.048
12550	13325.4	976.956
12600	14665.5	960.948
12650	16433.4	949.932
12700	19165.5	942.649
12750	27129.1	944.147
12800	18917.4	964.398
12850	17306.7	961.533
12900	16416.6	954.923
12950	14897.3	945.98
13000	14410.4	933.189
13050	15146.9	919.345
13100	15983.0	907.282
13150	16910.7	898.457
13200	17427.8	889.933
13250	19073.2	884.079
13300	18410.1	885.241
13350	21554.0	879.864
13400	20386.3	897.131
13450	19465.1	898.623
13500	16588.2	898.618
13550	17748.2	889.66
13600	19516.8	884.531
13650	18874.6	882.516
13700	18551.4	880.137
13750	20602.2	876.617
13800	20185.6	877.74
13850	17453.5	881.031
13900	14248.2	873.573
13950	13330.8	858.964
14000	14483.5	842.441
14050	15991.2	829.017
14100	15992.3	819.891
14150	16052.0	810.964
14200	16494.6	804.579
14250	16682.5	801.743
14300	16540.6	801.837
14350	15842.1	803.867
14400	16100.1	803.161
14450	17380.7	806.465
14500	22874.7	822.3
14550	21222.1	906.826
14600	20587.5	933.94
14650	15994.5	959.226
14700	15647.8	956.594
14750	16713.1	952.065
14800	17463.5	952.136
14850	18736.2	954.865
14900	17795.7	965.728
14950	17271.9	970.685
15000	17825.5	973.228
15050	18356.2	978.136
15100	18912.0	985.068
15150	26586.0	994.049
15200	43736.5	997.392
15250	49163.6	1026.47
15300	13686.8	1098.65
15350	13074.8	1086.77
15400	11060.0	1072.2
15450	10593.6	1051.92
15500	11555.9	1029.68
15550	11596.4	1010.73
15600	11824.1	991.86
15650	16305.3	976.719
15700	18780.1	973.805
15750	19350.1	981.701
15800	20473.5	989.514
15850	23229.5	1002.0
15900	21948.8	1028.72
15950	19850.4	1047.12
16000	18941.7	1055.43
16050	16815.2	1059.3
16100	14128.2	1055.33
16150	11888.0	1042.7
16200	11089.1	1024.13
16250	11037.2	1003.52
16300	11206.4	982.738
16350	11013.2	962.953
16400	11893.8	940.877
16450	34056.1	923.514
16500	39621.6	940.964
16550	15737.3	1043.44
16600	14053.1	1035.45
16650	12719.1	1022.49
16700	13592.9	1006.14
16750	14536.0	992.462
16800	15231.7	982.274
16850	15195.4	975.185
16900	15345.0	968.367
16950	15847.9	964.316
17000	13667.3	961.928
17050	12682.1	952.317
17100	14448.2	939.505
17150	16733.8	932.609
17200	15570.3	934.544
17250	15061.2	931.8
17300	16023.2	926.884
17350	14093.1	928.461
17400	11587.8	921.356
17450	25939.2	903.01
17500	31307.0	902.792
17550	30084.2	904.842
17600	28789.3	907.104
17650	40028.1	904.948
17700	33054.0	913.348
17750	18117.9	929.023
17800	16955.4	936.601
17850	16323.9	940.202
17900	15626.1	941.548
17950	15187.9	940.213
18000	16567.7	936.841
18050	16556.9	939.769
18100	16627.5	943.388
18150	17117.1	946.506
18200	24873.9	953.422
18250	30079.8	955.198
18300	16915.9	955.291
18350	16872.1	962.153
18400	16861.6	968.251
18450	16681.6	974.522
18500	15989.5	980.113
18550	16282.0	984.633
18600	15342.7	990.127
18650	14811.2	991.844
18700	15680.2	991.799
18750	15993.3	994.992
18800	14241.4	999.342
18850	14310.0	997.328
18900	14735.9	996.191
18950	14031.3	996.523
19000	14544.8	995.42
19050	15026.5	996.004
19100	15480.1	999.557
19150	20411.1	1005.31
19200	29289.9	1004.65
19250	15450.1	1003.85
19300	14627.7	1011.36
19350	14187.9	1015.15
19400	14221.1	1016.45
19450	13760.9	1018.28
19500	13863.2	1018.68
19550	14164.0	1019.11
19600	14188.9	1021.3
19650	14272.6	1024.18
19700	14151.2	1027.39
19750	22907.9	1029.8
19800	25473.7	1029.87
19850	34164.6	1028.22
19900	13945.3	1028.51
19950	20284.1	1030.33
20000	30333.0	1027.62
20050	13930.5	1022.3
20100	14405.3	1024.8
20150	13796.0	1030.11
20200	13771.8	1032.71
20250	13659.9	1035.05
20300	13426.7	1036.84
20350	13732.6	1037.73
20400	20002.2	1039.49
20450	28133.0	1037.37
20500	35901.2	1034.5
20550	13472.7	1034.68
20600	13586.6	1034.71
20650	21429.1	1035.92
20700	32566.5	1033.9
20750	34204.8	1033.87
20800	24403.8	1035.67
20850	29933.0	1035.77
20900	25996.5	1037.14
20950	26648.4	1037.91
21000	13954.3	1038.39
21050	13966.8	1042.17
21100	22735.4	1045.98
21150	22450.2	1047.13
21200	28026.7	1046.61
21250	30692.0	1045.47
21300	30651.6	1044.54
21350	38921.0	1043.49
21400	24968.4	1046.16
21450	26640.4	1047.89
21500	31779.7	1048.52
21550	27992.8	1050.48
21600	29934.2	1053.58
21650	24744.2	1058.35
21700	23912.6	1062.89
21750	24069.3	1066.23
21800	28156.8	1069.12
21850	13516.0	1072.26
21900	13228.5	1076.3
21950	13225.7	1078.88
22000	13465.2	1081.84
22050	21884.4	1085.35
22100	12250.2	1085.74
22150	13586.4	1085.84
22200	13255.2	1091.76
22250	23830.7	1095.5
22300	13348.5	1098.76
22350	13447.6	1104.79
22400	13290.8	1111.15
22450	13027.7	1115.91
22500	12271.3	1119.55
22550	11945.9	1120.92
22600	12113.7	1122.64
22650	10096.9	1127.33
22700	11170.4	1121.98
22750	10967.6	1125.31
22800	11076.8	1124.83
22850	11497.5	1124.92
22900	19695.7	1125.77
22950	27632.1	1125.53
23000	28105.2	1125.27
23050	26578.2	1124.96
23100	11483.3	1124.51
23150	11650.4	1124.12
23200	22396.8	1123.83
23250	29866.3	1122.05
23300	32472.9	1119.67
23350	11560.7	1117.53
23400	12083.1	1117.18
23450	12146.5	1118.42
23500	12032.8	1118.7
23550	11948.1	1118.61
23600	24451.8	1117.78
23650	28309.7	1115.35
23700	11862.8	1111.43
23750	12109.1	1109.83
23800	11879.3	1109.39
23850	11872.7	1107.73
23900	11913.5	1105.84
23950	12529.5	1104.55
24000	12908.3	1105.57
24050	12268.2	1107.44
24100	12781.0	1106.95
24150	13162.8	1107.28
24200	12546.1	1109.38
24250	12276.5	1108.77
24300	25775.6	1106.43
24350	11880.3	1100.98
24400	13280.1	1096.52
24450	13555.6	1097.74
24500	21934.4	1099.23
24550	29137.9	1097.55
24600	13686.6	1094.89
24650	13642.4	1095.9
24700	26137.6	1096.31
24750	14294.8	1095.54
24800	14413.1	1098.87
24850	20734.2	1102.02
24900	13745.4	1097.41
24950	15626.7	1096.7
25000	16376.2	1104.33
25050	15949.5	1114.44
25100	14385.4	1122.82
25150	13239.6	1123.68
25200	12096.5	1120.6
25250	9547.05	1111.99
25300	8468.31	1094.21
25350	9046.41	1072.86
25400	10206.8	1053.31
25450	11091.3	1037.49
25500	37205.2	1028.98
25550	48904.7	1028.82
25600	44860.0	1042.63
25650	61899.8	1083.59
25700	12139.8	1108.0
25750	12462.3	1098.05
25800	13580.1	1089.12
25850	15517.0	1084.68
25900	18098.5	1088.62
25950	19844.2	1104.36
26000	16527.7	1127.0
26050	13829.8	1134.35
26100	13843.8	1131.34
26150	13957.0	1128.61
26200	13617.8	1126.78
26250	11046.7	1123.42
26300	9437.22	1110.81
26350	9671.13	1092.9
26400	10419.5	1075.45
26450	12378.4	1059.27
26500	56972.5	1063.05
26550	11234.7	1093.99
26600	12583.0	1081.34
26650	60918.0	1074.97
26700	14127.4	1131.82
26750	13800.6	1129.79
26800	13051.4	1126.11
26850	12846.3	1119.76
26900	11459.4	1112.13
26950	10010.8	1099.08
27000	9487.68	1082.05
27050	9249.87	1062.69
27100	9655.92	1042.48
27150	10672.0	1023.39
27200	12140.3	1006.91
27250	14063.8	995.884
27300	15928.4	991.604
27350	21479.1	995.386
27400	19533.3	1013.42
27450	17227.2	1043.69
27500	17438.7	1054.58
27550	18505.7	1065.85
27600	17807.3	1082.62
27650	17272.8	1096.31
27700	17083.2	1107.3
27750	16659.3	1118.24
27800	16394.9	1127.62
27850	14456.8	1135.75
27900	12448.7	1135.56
27950	10571.6	1126.88
28000	10142.6	1112.0
28050	10538.8	1095.67
28100	9931.87	1080.22
28150	9759.96	1062.8
28200	10096.0	1044.5
28250	11063.2	1027.76
28300	12325.8	1013.33
28350	12097.6	1002.77
28400	12057.9	991.439
28450	13871.7	980.55
28500	17221.2	975.353
28550	17911.8	991.18
28600	16645.4	1012.21
28650	14934.5	1023.68
28700	14397.4	1027.32
28750	13853.4	1027.92
28800	13988.4	1026.06
28850	14564.2	1025.33
28900	24629.8	1026.92
28950	30929.1	1024.81
29000	36889.9	1024.17
29050	31850.0	1033.18
29100	30480.8	1056.06
29150	9791.81	1064.2
29200	10931.0	1047.05
29250	27295.2	1038.65
29300	32181.6	1035.29
29350	28596.7	1032.98
29400	14446.2	1029.56
29450	14666.7	1030.12
29500	14100.2	1032.0
29550	14470.0	1031.71
29600	15803.7	1032.26
29650	15479.8	1039.8
29700	14963.0	1045.53
29750	14613.9	1049.04
29800	14669.9	1050.29
29850	15501.9	1051.86
29900	14178.6	1058.3
29950	14514.3	1058.44
30000	15252.2	1059.43
30050	13141.7	1064.76
30100	12007.1	1060.23
30150	12513.3	1052.04
30200	11723.8	1044.85
30250	12599.8	1034.39
30300	15100.4	1027.3
30350	16058.6	1030.37
30400	15078.8	1038.48
30450	15384.4	1041.8
30500	16443.0	1046.21
30550	15340.5	1056.55
30600	14519.4	1061.73
30650	14968.4	1063.43
30700	15329.8	1066.67
30750	15459.0	1070.97
30800	16695.0	1075.77
30850	16204.3	1085.88
30900	14815.4	1093.98
30950	15928.2	1096.26
31000	16653.0	1103.02
31050	15358.1	1113.32
31100	15269.8	1118.19
31150	17027.5	1122.4
31200	16363.5	1134.96
31250	14745.8	1144.02
31300	13903.4	1147.04
31350	12135.2	1145.8
31400	12074.9	1138.19
31450	11674.8	1129.52
31500	10809.1	1119.37
31550	10157.6	1105.78
31600	9652.71	1089.84
31650	9396.76	1072.23
31700	9101.98	1053.33
31750	9102.59	1033.44
31800	10208.7	1013.1
31850	12250.1	995.943
31900	16135.3	984.777
31950	27956.4	997.608
32000	13150.3	1026.59
32050	13887.6	1018.87
32100	15737.9	1014.86
32150	15665.7	1015.43
32200	22928.2	1020.0
32250	19170.2	1044.61
32300	17500.4	1074.32
32350	16798.3	1089.26
32400	16738.9	1100.46
32450	16136.8	1111.28
32500	16231.0	1118.93
32550	16123.6	1127.49
32600	13972.7	1135.32
32650	11226.9	1131.65
32700	10801.1	1118.27
32750	11481.9	1103.73
32800	11281.7	1090.76
32850	10371.9	1076.75
32900	9700.14	1060.2
32950	9365.71	1040.9
33000	9252.22	1020.76
33050	8912.82	1000.39
33100	8285.24	978.146
33150	8468.91	954.679
33200	10760.8	932.129
33250	13364.0	916.744
33300	15944.5	909.749
33350	35372.1	910.826
33400	12152.3	944.772
33450	13085.9	933.239
33500	16622.9	926.399
33550	25476.3	934.613
33600	17652.7	961.653
33650	16543.2	978.01
33700	15928.8	987.038
33750	15339.5	993.813
33800	14034.7	998.245
33850	15049.5	996.337
33900	16037.2	998.21
33950	15940.4	1004.51
34000	16430.9	1009.88
34050	17399.7	1016.71
34100	17346.6	1028.17
34150	16223.7	1038.86
34200	16174.9	1044.04
34250	15632.6	1048.15
34300	13709.8	1048.92
34350	11636.5	1041.08
34400	11070.9	1027.2
34450	11460.9	1011.48
34500	11525.1	996.617
34550	12033.7	981.78
34600	12629.8	968.455
34650	11999.9	956.933
34700	11466.5	943.171
34750	10909.5	927.716
34800	11351.9	910.37
34850	32109.0	894.326
34900	53354.6	898.852
34950	12586.7	935.721
35000	12180.1	924.616
35050	12529.5	912.753
35100	13575.3	902.291
35150	15375.5	896.15
35200	18009.2	895.948
35250	13535.8	916.465
35300	16683.5	909.929
35350	19541.5	916.927
35400	18635.6	956.338
35450	14718.5	979.733
35500	23733.6	980.432
35550	25269.7	978.529
35600	34145.7	975.563
35650	39335.5	988.306
35700	10621.4	1036.49
35750	9942.52	1021.48
35800	10187.4	1003.68
35850	13555.2	988.247
35900	16008.9	983.468
35950	14769.7	988.993
36000	14552.0	988.317
36050	15143.0	986.524
36100	15986.0	986.41
36150	16316.4	988.984
36200	14209.1	991.358
36250	13007.5	984.956
36300	13319.2	973.285
36350	12572.6	961.376
36400	12126.3	947.978
36450	12583.2	932.962
36500	11596.9	919.537
36550	11516.4	902.953
36600	14828.7	888.159
36650	15985.7	882.545
36700	15538.0	879.434
36750	15075.1	874.261
36800	15376.4	866.948
36850	14742.7	859.896
36900	12929.9	850.846
36950	11871.7	836.577
37000	10975.9	819.459
37050	10104.2	798.792
37100	10446.1	773.479
37150	12541.6	755.922
37200	12711.7	740.109
37250	10773.0	721.785
37300	27845.8	691.622
37350	28398.3	688.16
37400	28397.2	698.481
37450	20859.0	702.405
37500	24734.6	680.813
37550	26475.1	666.351
37600	26536.7	670.028
37650	26511.2	672.272
37700	26481.2	679.798
37750	26573.6	676.623
37800	26944.2	686.675
37850	27170.8	701.023
37900	27368.7	707.147
37950	27600.7	719.079
38000	27900.6	725.282
38050	29935.6	726.318
38100	13614.7	786.773
38150	13826.9	785.837
38200	36655.8	783.266
38250	15609.9	827.714
38300	37144.1	835.689
38350	36700.0	882.975
38400	31510.9	919.786
38450	28016.7	926.565
38500	27948.2	925.896
38550	31439.1	924.365
38600	31111.9	931.031
38650	29898.2	936.3
38700	30617.7	936.625
38750	32424.7	939.425
38800	29585.2	947.582
38850	27499.4	948.55
38900	27770.2	943.948
38950	26837.3	940.651
39000	27481.0	935.049
39050	29636.8	930.864
39100	34310.6	931.346
39150	33834.7	947.647
39200	30303.9	961.342
39250	28574.6	962.722
39300	29139.3	959.657
39350	32708.7	957.861
39400	31925.8	965.806
39450	31590.6	969.506
39500	16137.7	971.426
39550	15800.9	977.426
39600	16768.5	980.955
39650	17267.2	988.44
39700	32029.2	998.788
39750	16036.8	998.313
39800	14030.2	1002.18
39850	10691.3	998.031
39900	9767.53	981.721
39950	9023.13	962.426
40000	8674.25	941.063
40050	8630.17	917.864
40100	10194.9	892.896
40150	29559.3	876.825
40200	33126.8	871.126
40250	13954.4	949.244
40300	17587.1	944.621
40350	17107.5	957.809
40400	14828.0	969.167
40450	15302.6	969.058
40500	15318.9	969.311
40550	15374.6	969.372
40600	15484.5	969.449
40650	16007.3	969.814
40700	17485.5	972.814
40750	18192.9	982.422
40800	15881.4	993.834
40850	13840.1	994.705
40900	12890.2	986.783
40950	12026.9	975.372
41000	11136.8	962.254
41050	11636.5	945.682
41100	12398.0	932.46
41150	11907.9	919.643
41200	11402.4	905.481
41250	11652.6	890.482
41300	12651.2	877.127
41350	12996.5	865.628
41400	12293.8	855.636
41450	12650.5	843.969
41500	13247.7	833.695
41550	25989.0	823.922
41600	31970.8	815.803
41650	37073.0	816.685
41700	19005.5	910.395
41750	34736.9	929.493
41800	16927.3	958.035
41850	15505.2	967.001
41900	15633.4	968.706
41950	16753.3	970.381
42000	17128.4	976.499
42050	15936.3	983.277
42100	14760.4	985.069
42150	14605.5	981.78
42200	12997.4	976.084
42250	12584.7	965.236
42300	12630.9	953.126
42350	12752.2	941.384
42400	15135.5	929.656
42450	15401.7	926.418
42500	14763.0	922.193
42550	13338.5	914.576
42600	14123.4	903.071
42650	14844.0	893.824
42700	14380.5	886.408
42750	13795.7	877.956
42800	12798.9	867.763
42850	12651.3	854.708
42900	14037.7	843.775
42950	14013.6	835.904
43000	14625.1	828.228
43050	15068.7	822.122
43100	15142.7	817.54
43150	15074.4	813.325
43200	14968.7	808.912
43250	14593.6	804.816
43300	14446.2	800.298
43350	14277.8	795.867
43400	15317.5	793.583
43450	16009.4	796.398
43500	31513.6	801.936
43550	38227.2	802.168
43600	14932.3	849.452
43650	33598.6	843.987
43700	41469.3	862.314
43750	12932.3	923.513
43800	12015.8	926.777
43850	11774.9	926.762
43900	10900.5	925.725
43950	10023.6	920.666
44000	10156.1	912.7
44050	11127.8	904.991
44100	11821.1	899.349
44150	11828.8	896.103
44200	12388.6	892.839
44250	12791.1	891.26
44300	12030.5	891.125
44350	12126.2	887.507
44400	12706.0	884.031
44450	12075.8	881.703
44500	10925.6	876.467
44550	10379.1	868.239
44600	10624.0	858.639
44650	10230.4	849.476
44700	9861.78	838.908
44750	10578.1	827.374
44800	12073.1	815.24
44850	46779.2	814.69
44900	14341.4	835.394
44950	13599.2	836.323
45000	12273.0	836.07
45050	11311.7	831.22
45100	11483.9	824.085
45150	11831.1	817.642
45200	11242.7	811.791
45250	10600.1	804.331
45300	9839.27	794.133
45350	10364.0	779.778
45400	24817.6	771.694
45450	26743.3	767.822
45500	28121.7	767.663
45550	33148.2	769.129
45600	12269.0	796.628
45650	12381.8	791.006
45700	12046.5	785.799
45750	11162.2	779.49
45800	11036.8	770.597
45850	11606.4	761.529
45900	12966.9	754.051
45950	13893.7	751.053
46000	11411.5	755.358
46050	11711.9	747.131
46100	12023.0	740.375
46150	11808.7	736.182
46200	11675.9	731.298
46250	11616.3	726.757
46300	10968.2	721.754
46350	10954.9	715.246
46400	10550.5	709.285
46450	10184.5	701.47
46500	11392.4	691.459
46550	24786.7	688.013
46600	30829.7	695.78
46650	11662.8	722.364
46700	11951.3	721.105
46750	12079.0	721.271
46800	11563.8	722.889
46850	11025.0	721.863
46900	10886.6	718.122
46950	11570.4	715.32
47000	11833.2	719.862
47050	10987.8	727.613
47100	11257.0	727.647
47150	12045.3	730.782
47200	12231.3	739.88
47250	14314.1	748.917
47300	45733.2	779.56
47350	15679.3	816.207
47400	14411.1	848.041
47450	27292.5	858.591
47500	25997.5	859.128
47550	25900.3	857.565
47600	27602.9	856.162
47650	27615.4	858.477
47700	26483.4	859.858
47750	26040.7	859.83
47800	25868.1	857.679
47850	13295.5	855.885
47900	13693.7	859.864
47950	27924.3	866.66
48000	25447.1	866.654
48050	24888.3	861.521
48100	27087.7	856.418
48150	14368.8	857.158
48200	14315.5	865.435
48250	29595.5	873.563
48300	28497.4	875.322
48350	29170.2	874.246
48400	14002.6	875.053
48450	14392.5	880.581
48500	14074.4	887.679
48550	14169.7	893.151
48600	14060.9	898.866
48650	12421.2	902.736
48700	11094.5	900.344
48750	10986.4	893.144
48800	10946.0	885.585
48850	11367.7	877.694
48900	12322.2	872.211
48950	12033.6	868.095
49000	12250.4	862.912
49050	12703.9	858.344
49100	12825.4	855.14
49150	12419.1	852.127
49200	12378.2	848.208
49250	12540.8	844.55
49300	12449.9	841.336
49350	12981.2	837.849
49400	14245.9	836.438
49450	14715.3	837.531
49500	15121.2	841.327
49550	13475.3	844.982
49600	11748.1	844.615
49650	12604.9	839.553
49700	14818.8	837.114
49750	15950.7	840.668
49800	15828.1	848.529
49850	13843.8	857.818
49900	12504.9	858.336
49950	11833.2	854.315
50000	12044.7	848.361
50050	12397.3	842.921
50100	12551.7	838.507
50150	13043.7	834.799
50200	14087.5	833.16
50250	13642.7	833.553
50300	13907.3	833.304
50350	13955.6	833.242
50400	13505.2	833.442
50450	13158.2	833.05
50500	13006.8	830.336
50550	13925.7	828.332
50600	15019.3	828.614
50650	13772.2	830.534
50700	13173.7	829.823
50750	13392.8	827.555
50800	13501.7	826.74
50850	13032.4	825.85
50900	13231.7	823.514
50950	13258.1	821.055
51000	13204.0	818.552
51050	14084.1	816.481
51100	14244.4	817.188
51150	13494.0	817.944
51200	13644.4	815.647
51250	13665.4	814.502
51300	14232.1	813.531
51350	13943.1	813.977
51400	13353.3	813.727
51450	13487.3	811.553
51500	13758.6	809.771
51550	13156.0	808.818
51600	13439.8	805.656
51650	14587.5	803.945
51700	13754.4	804.362
51750	13062.4	804.113
51800	13177.5	800.478
51850	12978.4	798.645
51900	12326.5	795.307
51950	13082.3	789.422
52000	14005.9	786.101
52050	14426.4	785.485
52100	14249.4	785.781
52150	12249.9	784.372
52200	11782.5	777.764
52250	11068.6	771.626
52300	11365.7	762.736
52350	13172.9	753.654
52400	14500.6	751.681
52450	13348.9	755.214
52500	12634.0	754.597
52550	12480.1	750.5
52600	12998.4	745.051
52650	13555.4	743.285
52700	12498.5	744.95
52750	12467.7	740.954
52800	12774.9	736.424
52850	13240.0	734.44
52900	13881.7	735.453
52950	13169.4	741.052
53000	13069.0	740.995
53050	12458.0	739.839
53100	12141.1	736.875
53150	13256.1	731.539
53200	13248.7	732.451
53250	13495.9	732.923
53300	13212.2	734.25
53350	12307.5	733.453
53400	12192.8	728.831
53450	12264.9	725.267
53500	12336.4	721.61
53550	12567.7	718.314
53600	12130.7	718.437
53650	12211.2	715.13
53700	12139.3	712.742
53750	12235.7	710.487
53800	12169.9	710.278
53850	11439.5	710.018
53900	11278.3	704.984
53950	11679.3	699.552
54000	12237.1	699.388
54050	11581.5	702.525
54100	11807.9	700.805
54150	11885.2	700.987
54200	11785.6	702.328
54250	11912.1	702.642
54300	11863.8	705.328
54350	11956.4	706.999
54400	13324.6	709.922
54450	12429.0	719.106
54500	11744.7	723.663
54550	11614.2	721.434
54600	12308.4	719.916
54650	13338.8	725.061
54700	14517.8	737.92
54750	12479.3	759.649
54800	10144.0	763.369
54850	10585.2	752.661
54900	25139.7	742.267
54950	31972.5	745.906
55000	33639.9	775.214
55050	14843.7	890.673
55100	13443.8	896.062
55150	11671.8	896.286
55200	11124.1	891.242
55250	10665.0	884.445
55300	10100.4	875.875
55350	9421.68	865.776
55400	9189.61	853.74
55450	9526.25	840.895
55500	10201.6	826.713
55550	12057.5	822.553
55600	11688.8	819.75
55650	11153.0	815.405
55700	10312.6	808.154
55750	11991.4	797.151
55800	33890.6	785.028
55850	14193.9	861.659
55900	11429.9	861.387
55950	10709.4	854.287
56000	10440.9	845.032
56050	9872.93	835.16
56100	9166.55	823.589
56150	9286.08	811.316
56200	9570.25	799.396
56250	10826.6	788.423
56300	12020.7	780.361
56350	12226.4	777.094
56400	12505.9	773.966
56450	24120.4	770.549
56500	30266.3	766.503
56550	35205.2	779.938
56600	14257.8	878.106
56650	11867.3	880.053
56700	10858.1	874.166
56750	10720.0	865.586
56800	10396.9	856.387
56850	10422.5	846.242
56900	11402.1	834.875
56950	14951.5	829.667
57000	14720.0	834.941
57050	13227.2	838.223
57100	12207.3	836.707
57150	11686.2	830.913
57200	11300.0	823.71
57250	11356.6	815.61
57300	12089.5	807.552
57350	11882.8	801.156
57400	13494.2	792.907
57450	14981.5	793.034
57500	15652.0	795.993
57550	14934.0	800.097
57600	13794.6	801.901
57650	12793.5	800.168
57700	12523.2	795.518
57750	12815.6	790.684
57800	12026.7	786.405
57850	11193.8	780.363
57900	10800.0	772.142
57950	11203.9	763.13
58000	10672.6	754.81
58050	10074.8	743.52
58100	24910.6	730.55
58150	25796.5	728.067
58200	25747.4	729.467
58250	24702.4	732.292
58300	24515.9	731.784
58350	27253.3	730.498
58400	28287.6	737.915
58450	26893.0	747.111
58500	28224.0	748.932
58550	37889.2	747.716
58600	15600.6	821.314
58650	15531.2	830.263
58700	14740.7	838.192
58750	15633.2	843.249
58800	13773.9	849.142
58850	10796.6	849.726
58900	10873.6	841.522
58950	14154.9	833.704
59000	18223.0	833.883
59050	20120.3	863.84
59100	11299.3	895.934
59150	11635.3	889.755
59200	10745.5	886.547
59250	10108.7	878.174
59300	10018.6	868.472
59350	10721.5	858.548
59400	12629.8	851.123
59450	14626.2	850.679
59500	15575.9	851.44
59550	13427.9	875.269
59600	11492.7	884.622
59650	14121.0	879.92
59700	15603.1	886.963
59750	17287.1	892.646
59800	21543.4	908.806
59850	11097.3	957.946
59900	8727.17	948.507
59950	8404.46	932.368
60000	8839.56	915.931
60050	12035.1	902.532
60100	16235.0	895.93
60150	18182.4	908.102
60200	16108.7	942.224
60250	13353.1	958.28
60300	12190.7	960.601
60350	11793.7	958.723
60400	12781.7	954.355
60450	14158.3	953.782
60500	13069.3	959.912
60550	22629.1	961.249
60600	23873.6	958.499
60650	24756.1	958.612
60700	24676.3	961.33
60750	24715.9	964.376
60800	24774.4	966.984
60850	25288.1	968.919
60900	26916.4	971.535
60950	30356.4	977.053
61000	35799.8	990.086
61050	38352.6	1039.78
61100	10033.1	1068.33
61150	10151.9	1057.21
61200	10475.9	1046.66
61250	10961.7	1036.78
61300	11611.8	1028.69
61350	12295.2	1023.07
61400	12840.6	1020.39
61450	12923.5	1019.67
61500	12513.0	1019.66
61550	12429.4	1019.61
61600	12658.3	1018.94
61650	13090.6	1018.86
61700	12640.9	1019.11
61750	11990.3	1019.04
61800	12357.1	1015.82
61850	12237.6	1014.4
61900	11938.1	1011.57
61950	12123.7	1008.41
62000	11611.2	1005.3
62050	12193.1	1000.68
62100	13147.9	997.862
62150	14050.3	998.402
62200	14328.6	1003.26
62250	12176.4	1009.92
62300	10856.0	1008.44
62350	11565.2	1001.41
62400	13208.5	996.131
62450	14235.5	996.701
62500	13173.7	1002.93
62550	11478.4	1004.55
62600	12640.4	999.647
62650	14402.0	998.621
62700	13899.7	1005.39
62750	12577.0	1010.29
62800	12147.2	1010.31
62850	13392.5	1007.9
62900	14106.3	1010.27
62950	13221.5	1015.51
63000	13461.9	1016.76
63050	14957.7	1019.4
63100	15216.2	1027.93
63150	14208.7	1038.3
63200	14065.6	1044.63
63250	14567.6	1050.34
63300	14810.1	1057.08
63350	15725.1	1065.79
63400	15368.5	1078.69
63450	36172.1	1089.28
63500	15651.4	1096.78
63550	15124.8	1108.79
63600	13837.5	1118.59
63650	13820.9	1123.08
63700	13322.3	1127.98
63750	11276.0	1130.39
63800	10081.6	1124.81
63850	10422.3	1114.92
63900	11151.3	1106.74
63950	11091.3	1101.47
64000	11258.2	1095.38
64050	11304.2	1089.14
64100	11165.1	1082.94
64150	10670.4	1076.46
64200	9535.36	1067.58
64250	9074.67	1055.17
64300	9131.27	1041.01
64350	8801.64	1026.67
64400	8093.63	1011.52
64450	7483.81	994.057
64500	7474.35	974.937
64550	8698.06	955.889
64600	11054.4	940.79
64650	14034.2	932.896
64700	17832.1	935.187
64750	46384.3	964.91
64800	14524.7	994.169
64850	13754.7	1001.76
64900	12456.6	1005.98
64950	13216.0	1005.12
65000	14863.0	1006.88
65050	13962.3	1016.13
65100	14066.2	1021.9
65150	13504.6	1028.6
65200	12203.3	1033.15
65250	12034.2	1032.83
65300	12321.3	1031.72
65350	11873.2	1031.9
65400	11921.0	1029.33
65450	12410.7	1027.49
65500	12022.6	1027.48
65550	11289.1	1026.44
65600	11455.8	1021.79
65650	12172.9	1017.87
65700	12148.8	1016.82
65750	11409.9	1016.17
65800	11562.8	1012.13
65850	12678.9	1008.49
65900	14146.0	1008.09
65950	14812.0	1014.54
66000	13398.7	1024.26
66050	12835.8	1028.2
66100	13573.7	1029.06
66150	13133.8	1033.16
66200	12876.4	1036.44
66250	13259.3	1038.05
66300	13959.0	1041.15
66350	14896.0	1047.29
66400	15031.6	1057.46
66450	14691.8	1068.48
66500	13903.5	1078.5
66550	13519.2	1084.28
66600	13595.2	1088.47
66650	13281.1	1093.13
66700	12657.5	1096.58
66750	11758.3	1097.4
66800	11618.4	1094.54
66850	12576.8	1090.8
66900	14336.5	1090.96
66950	14867.8	1098.7
67000	14448.8	1108.61
67050	15074.3	1116.33
67100	14243.8	1127.46
67150	13064.8	1135.7
67200	12556.2	1139.21
67250	11256.5	1140.67
67300	10403.7	1136.41
67350	11482.5	1129.53
67400	12772.1	1127.03
67450	12168.9	1127.58
67500	11734.2	1127.57
67550	12147.2	1125.36
67600	12747.2	1125.32
67650	11785.6	1127.23
67700	10642.1	1126.05
67750	10089.6	1119.77
67800	10012.8	1111.39
67850	8933.26	1101.98
67900	8372.32	1089.16
67950	8775.35	1073.74
68000	10026.3	1060.16
68050	11495.4	1050.23
68100	12894.7	1045.91
68150	13668.2	1047.85
68200	14360.4	1053.07
68250	14531.6	1061.45
68300	14050.9	1070.95
68350	13303.0	1077.97
68400	13538.8	1081.51
68450	14728.8	1086.29
68500	14151.5	1096.39
68550	13573.7	1103.7
68600	14269.7	1109.01
68650	14281.8	1116.76
68700	14006.9	1125.39
68750	13809.3	1133.07
68800	12813.6	1140.22
68850	11520.1	1142.44
68900	12249.7	1141.82
68950	12634.3	1141.84
69000	12640.9	1144.1
69050	12226.3	1146.66
69100	11024.9	1147.47
69150	9968.35	1142.72
69200	10013.4	1133.95
69250	10789.5	1125.6
69300	12196.5	1120.52
69350	13102.7	1121.9
69400	12256.2	1125.2
69450	11239.7	1125.55
69500	11061.3	1121.68
69550	11034.8	1117.06
69600	10184.7	1111.56
69650	10176.0	1102.79
69700	10132.7	1093.37
69750	9537.81	1083.54
69800	9260.21	1071.48
69850	9087.88	1058.91
69900	9213.99	1046.01
69950	9815.67	1034.29
70000	8932.7	1024.78
70050	8654.63	1010.63
70100	9392.81	995.365
70150	11469.6	982.46
70200	15777.4	976.855
70250	24812.6	986.996
70300	15516.0	1101.78
70350	12024.6	1109.93
70400	10230.6	1106.96
70450	9828.26	1097.48
70500	9713.05	1086.21
70550	9529.5	1074.14
70600	9527.48	1061.7
70650	9784.62	1049.43
70700	10565.6	1038.23
70750	12105.0	1030.48
70800	11982.4	1029.83
70850	10922.7	1026.32
70900	9873.8	1017.97
70950	9342.25	1005.76
71000	9533.12	992.439
71050	10369.5	979.651
71100	13346.2	969.406
71150	14306.3	969.858
71200	14271.2	973.44
71250	13264.9	976.48
71300	12050.7	975.289
71350	10939.4	968.758
71400	10361.2	958.669
71450	9776.56	946.557
71500	9900.17	933.578
71550	10975.1	921.249
71600	12053.2	912.21
71650	12984.4	906.327
71700	14598.0	904.291
71750	16210.5	909.126
71800	11113.5	911.314
71850	11152.9	901.783
71900	12367.3	892.559
71950	14460.8	887.185
72000	17123.6	888.919
72050	12837.8	914.832
72100	12588.2	910.038
72150	12642.6	904.009
72200	12788.3	898.549
72250	12649.1	893.657
72300	12523.6	888.649
72350	12958.9	883.654
72400	14005.7	880.442
72450	14865.4	880.864
72500	13201.4	886.241
72550	13650.9	883.903
72600	13725.4	882.931
72650	14308.2	882.781
72700	14764.9	883.155
72750	17565.7	888.525
72800	15273.8	898.605
72850	14870.2	903.693
72900	16392.4	907.175
72950	26147.3	917.326
73000	17758.8	973.715
73050	15421.9	1004.74
73100	12639.4	1021.39
73150	12372.7	1022.59
73200	13168.0	1022.61
73250	13258.5	1026.23
73300	12609.3	1030.67
73350	12064.9	1031.4
73400	11928.5	1031.4
73450	12346.3	1031.19
73500	12426.8	1031.19
73550	11882.0	1031.37
73600	11940.1	1029.64
73650	12806.1	1028.53
73700	12776.6	1031.02
73750	11985.9	1032.42
73800	12595.5	1030.82
73850	13359.0	1030.82
73900	13215.5	1034.22
73950	13144.7	1036.98
74000	13623.1	1039.12
74050	13193.2	1043.87
74100	12465.2	1044.88
74150	12411.8	1044.12
74200	12371.9	1041.13
74250	12377.1	1037.46
74300	12425.1	1032.66
74350	12302.0	1027.37
74400	11875.1	1020.91
74450	11353.6	1011.92
74500	11278.2	1001.25
74550	11316.2	989.601
74600	11130.6	978.188
74650	10543.0	966.242
74700	9994.09	952.93
74750	10316.9	937.778
74800	10771.2	923.738
74850	10946.7	911.273
74900	11662.3	899.042
74950	13456.2	889.188
75000	13774.3	884.376
75050	13248.1	883.166
75100	11756.7	880.922
75150	12104.1	873.717
75200	12361.6	867.651
75250	12294.0	861.698
75300	12745.8	855.963
75350	13081.7	851.742
75400	12766.5	847.867
75450	13237.2	843.794
75500	13603.7	840.83
75550	13747.2	838.978
75600	13145.7	837.268
75650	13256.6	833.866
75700	13665.5	831.32
75750	13267.7	828.747
75800	13260.8	825.571
75850	13142.9	822.16
75900	13422.5	818.875
75950	13494.0	816.07
76000	13209.9	813.666
76050	12671.3	810.419
76100	12807.2	805.889
76150	12507.1	801.8
76200	12921.9	797.006
76250	13130.5	793.508
76300	13614.8	790.489
76350	13486.4	789.59
76400	13055.9	788.841
76450	12342.6	786.125
76500	12461.2	781.561
76550	12913.3	777.37
76600	13254.5	776.225
76650	12713.0	776.597
76700	12494.3	775.613
76750	12500.0	773.733
76800	12929.3	773.809
76850	12787.7	775.456
76900	13001.3	777.67
76950	13450.7	783.148
77000	13797.5	789.143
77050	18153.9	793.979
77100	44279.1	830.64
77150	16172.9	941.927
77200	13074.4	956.836
77250	11492.0	958.059
77300	11368.5	953.908
77350	11449.2	948.495
77400	11129.7	942.567
77450	10634.6	936.154
77500	9819.31	927.913
77550	9654.32	917.123
77600	9657.38	905.72
77650	9376.33	894.001
77700	9980.08	880.905
77750	12315.2	871.069
77800	12494.6	868.481
77850	12145.7	866.589
77900	12047.0	862.801
77950	12430.2	858.348
78000	12542.4	854.149
78050	11455.8	849.279
78100	10515.2	840.858
78150	10407.3	829.664
78200	10506.6	818.201
78250	10615.2	806.938
78300	10731.5	796.816
78350	10256.8	785.099
78400	10444.4	773.971
78450	10100.7	763.057
78500	10180.7	751.476
78550	11175.3	740.005
78600	12365.8	730.312
78650	13023.9	725.2
78700	15511.2	721.475
78750	12979.6	730.547
78800	12196.3	727.948
78850	12263.4	722.567
78900	10838.2	713.878
78950	11186.0	702.289
79000	10901.5	689.968
79050	11138.6	675.39
79100	11402.4	664.962
79150	11801.3	651.373
79200	11570.1	639.226
79250	10913.7	628.924
79300	11006.5	614.041
79350	10269.9	598.651
79400	9762.93	580.7
79450	10385.1	560.316
79500	10535.3	544.624
79550	10573.4	533.837
79600	10265.9	525.32
79650	10393.2	516.923
79700	10541.8	511.388
79750	10061.4	505.727
79800	9551.32	496.727
79850	9710.57	484.702
79900	9953.89	476.608
79950	10253.1	474.96
80000	9928.69	460.413
80050	9786.46	431.671
80100	11336.7	399.535
80150	11029.8	368.319
80200	8402.47	338.346
80250	6429.84	307.176
80300	5345.81	272.117
80350	4798.33	243.045
80400	4201.27	218.729
80450	3292.55	193.169
80500	2254.72	163.06
80550	1728.53	131.434
80600	1142.18	99.8009
80650	839.523	69.8662
80700	485.713	40.519
80750	0	17.6721
80800	0	4.69409
80850	0	0
80900	0	0
80950	0	0
81000	0	0
81050	0	0
81100	0	0
81150	0	0
81200	0	0
81250	0	0
81300	0	0
81350	0	0
81400	0	0
81450	0	0
81500	0	0
81550	0	0
81600	0	0
81650	0	0
81700	0	0
81750	0	0
81800	0	0
81850	0	0
81900	0	0
81950	0	0
82000	0	0
82050	0	0
82100	0	0
82150	0	0
82200	0	0
82250	0	0
82300	0	0
82350	0	0
82400	0	0
82450	0	0
82500	0	0
82550	0	0
82600	0	0
82650	0	0
82700	0	0
82750	0	0
82800	0	0
82850	0	0
82900	0	0
82950	0	0
83000	0	0
83050	0	0
83100	0	0
83150	0	0
83200	0	0
83250	0	0
83300	0	0
83350	0	0
83400	0	0
83450	0	0
83500	0	0
83550	0	0
83600	0	0
83650	0	0
83700	0	0
83750	0	0
83800	0	0
83850	0	0
83900	0	0
83950	0	0
84000	0	0
84050	119.866	56.1833
84100	291.278	121.057
84150	525.422	179.048
84200	887.491	230.457
84250	1423.04	280.358
84300	2066.76	330.552
84350	2874.87	375.987
84400	3688.44	416.94
84450	4304.34	451.47
84500	4800.53	477.843
84550	5076.99	499.933
84600	5241.69	516.53
84650	5522.79	533.211
84700	6261.56	554.366
84750	6987.85	579.378
84800	8032.69	604.639
84850	9116.2	627.157
84900	9940.11	644.501
84950	10238.9	664.612
85000	10551.1	680.218
85050	10398.7	691.899
85100	10534.8	699.789
85150	11628.1	709.979
85200	12029.8	730.116
85250	13753.8	748.974
85300	15241.4	788.097
85350	44923.0	811.678
85400	29408.0	883.365
85450	19090.6	965.211
85500	16377.1	984.33
85550	13417.3	977.328
85600	12610.2	959.517
85650	14114.8	940.272
85700	18090.9	926.843
85750	18818.2	929.567
85800	17502.9	935.696
85850	19452.3	935.512
85900	17762.4	945.522
85950	15497.9	946.739
86000	16352.2	937.918
86050	18257.5	932.159
86100	19308.9	935.524
86150	18410.4	944.41
86200	17802.9	948.166
86250	18694.9	948.34
86300	18259.7	953.621
86350	17392.1	957.233
86400	17752.6	957.068
86450	17026.2	958.265
86500	17785.3	955.932
86550	17624.8	956.954
86600	15218.1	958.305
86650	15506.1	948.41
86700	16809.3	939.697
86750	16319.3	936.67
86800	27536.6	930.576
86850	28952.6	935.185
86900	18333.9	948.753
86950	18081.1	952.506
87000	17723.4	955.572
87050	16766.7	957.251
87100	16418.5	954.582
87150	17340.5	949.442
87200	18718.0	948.777
87250	19264.0	954.652
87300	19217.6	962.914
87350	18890.9	970.731
87400	17106.0	977.984
87450	16863.5	976.61
87500	17963.9	973.384
87550	18042.4	974.923
87600	18649.6	977.409
87650	19425.8	982.197
87700	20578.4	990.674
87750	20480.6	1004.28
87800	19650.4	1016.97
87850	19411.8	1025.48
87900	19628.5	1032.71
87950	20856.1	1039.75
88000	21658.0	1051.19
88050	20883.4	1065.08
88100	19270.6	1073.41
88150	16808.1	1074.02
88200	15139.7	1064.7
88250	14922.3	1051.15
88300	15723.2	1037.13
88350	16121.9	1027.04
88400	17077.3	1015.2
88450	19174.5	1007.96
88500	21681.9	1008.42
88550	17011.3	1009.98
88600	16189.8	1002.33
88650	16159.8	990.478
88700	17574.7	979.836
88750	18643.4	975.556
88800	18309.0	972.194
88850	18408.3	966.548
88900	18579.3	962.854
88950	16832.6	959.142
89000	17471.4	949.959
89050	19931.5	944.095
89100	21962.9	947.092
89150	17790.2	951.276
89200	17551.7	944.59
89250	20959.5	939.87
89300	20985.2	944.7
89350	19357.8	945.961
89400	20585.1	945.01
89450	22167.8	950.022
89500	19274.2	957.07
89550	16599.0	952.121
89600	16957.0	941.92
89650	17944.3	935.433
89700	18520.4	929.751
89750	18664.9	925.153
89800	18724.0	921.021
89850	19135.0	921.196
89900	18916.3	920.865
89950	17421.4	917.953
90000	17396.4	910.768
90050	22811.6	908.386
90100	30187.1	919.057
90150	19339.6	929.997
90200	18203.1	926.811
90250	19768.9	922.595
90300	20408.5	931.42
90350	23724.9	936.426
90400	22452.8	953.513
90450	23394.2	971.854
90500	17829.0	991.409
90550	18217.2	987.541
90600	19868.9	986.023
90650	26184.6	989.942
90700	24758.4	1017.33
90750	20489.0	1038.53
90800	17132.1	1036.89
90850	17656.0	1033.09
90900	18838.9	1030.49
90950	17506.2	1027.49
91000	18241.5	1025.04
91050	16963.8	1023.36
91100	17303.3	1016.42
91150	16748.1	1010.81
91200	17470.9	1005.66
91250	18396.0	1000.71
91300	17750.8	1003.96
91350	17082.0	1001.85
91400	19039.8	998.546
91450	18730.0	1001.85
91500	21159.2	999.96
91550	17645.2	993.858
91600	21141.0	988.877
91650	19838.5	992.982
91700	16921.1	1001.72
91750	18095.9	994.609
91800	17922.9	1000.79
91850	17911.7	1007.37
91900	16869.0	1003.82
91950	21903.9	998.45
92000	20529.9	1004.77
92050	17701.7	1010.04
92100	19774.9	1004.66
92150	19731.5	1010.37
92200	19115.1	1017.06
92250	15799.7	1015.75
92300	18036.9	1006.43
92350	19460.2	1004.84
92400	21017.6	1007.69
92450	17343.3	1012.05
92500	19312.2	1006.55
92550	18984.9	1016.49
92600	17161.3	1021.95
92650	18532.7	1015.65
92700	19639.1	1022.53
92750	18747.0	1037.04
92800	17502.8	1037.41
92850	17130.4	1031.37
92900	17782.8	1030.02
92950	18421.4	1024.45
93000	17441.9	1024.49
93050	20523.1	1021.36
93100	19843.7	1028.02
93150	17241.1	1026.89
93200	18067.2	1022.2
93250	18109.0	1025.43
93300	17264.2	1023.08
93350	18557.2	1019.47
93400	23279.9	1020.59
93450	17433.8	1030.39
93500	16012.7	1022.28
93550	18970.5	1014.03
93600	20214.6	1014.57
93650	16985.7	1017.71
93700	16312.5	1008.05
93750	18540.3	1000.57
93800	19694.0	1000.16
93850	17664.2	1001.86
93900	17894.0	995.358
93950	18601.3	996.18
94000	18226.6	1005.88
94050	16720.3	1001.4
94100	17142.3	992.914
94150	22198.4	987.149
94200	20861.9	998.737
94250	17490.3	999.398
94300	16959.3	993.51
94350	17888.0	985.034
94400	17326.1	983.566
94450	17619.1	976.888
94500	24360.2	977.437
94550	18415.1	978.304
94600	18624.3	977.244
94650	17632.9	974.223
94700	19030.1	970.181
94750	17845.4	974.353
94800	18657.3	969.628
94850	18599.4	967.576
94900	18127.4	968.996
94950	23427.6	976.185
95000	17132.5	973.23
95050	19756.6	966.787
95100	19074.8	973.108
95150	19619.8	984.368
95200	16565.0	976.784
95250	17192.9	967.028
95300	18181.6	959.139
95350	17918.6	956.996
95400	18367.8	951.482
95450	17008.2	948.481
95500	16351.0	940.179
95550	15736.0	928.753
95600	18106.3	916.103
95650	30030.1	931.944
95700	18641.0	944.517
95750	17131.1	943.565
95800	16988.7	935.07
95850	18446.2	928.015
95900	22204.6	931.587
95950	19295.7	932.873
96000	17404.8	935.549
96050	17493.7	927.731
96100	18715.5	920.692
96150	17505.1	919.227
96200	16904.7	911.602
96250	17821.5	903.444
96300	26127.0	896.518
96350	17545.4	903.397
96400	19454.8	893.541
96450	23056.2	920.053
96500	18524.3	921.467
96550	19787.0	917.508
96600	20837.7	918.661
96650	18649.1	918.025
96700	18735.3	912.665
96750	19870.5	907.966
96800	19096.0	907.716
96850	18577.3	902.748
96900	18255.1	897.238
96950	17788.7	891.063
97000	17664.9	883.771
97050	18309.2	874.191
97100	26941.2	891.738
97150	18377.0	908.712
97200	16694.3	901.197
97250	18130.3	890.291
97300	19064.7	883.365
97350	24539.4	882.956
97400	20077.9	896.274
97450	17623.8	893.324
97500	16733.4	884.707
97550	16410.2	873.52
97600	16504.4	861.615
97650	16267.6	854.087
97700	15799.2	839.665
97750	27433.6	830.335
97800	27745.7	854.273
97850	23274.3	875.613
97900	21385.3	883.063
97950	21227.1	885.008
98000	20861.1	886.548
98050	18438.8	887.004
98100	16728.1	880.211
98150	17537.8	869.823
98200	16851.8	861.211
98250	15675.3	850.402
98300	16424.3	832.564
98350	24159.9	833.941
98400	24331.3	846.388
98450	23600.4	860.897
98500	21825.0	871.167
98550	20951.1	874.357
98600	20080.1	874.749
98650	19053.0	871.47
98700	18433.3	865.405
98750	17165.8	857.891
98800	16797.3	846.632
98850	15940.8	834.872
98900	15310.1	820.416
98950	15261.6	801.008
99000	24702.9	790.893
99050	24977.4	801.78
99100	22888.7	818.087
99150	21491.3	825.862
99200	19897.0	827.855
99250	19064.1	824.599
99300	18984.2	820.004
99350	17863.9	817.445
99400	15517.9	811.364
99450	14249.1	795.552
99500	13538.7	771.634
99550	29676.1	767.551
99600	31790.0	768.318
99650	24458.0	776.59
99700	24448.5	793.591
99750	24093.8	807.838
99800	22606.7	818.004
99850	22716.3	824.096
99900	23423.6	830.686
[truncated: 459 more rows]
