# Supplementary material for: The extreme yet transient nature of glacial erosion
Source: Nat Commun. 2022 Nov 30;13:7377. doi: 10.1038/s41467-022-35072-0 (PMC9712427; doi:10.1038/s41467-022-35072-0)
Supplement: Supplementary file 5 — Supplementary Data 2 [file 41467_2022_35072_MOESM5_ESM.zip › csv_glacialEcalib/Ande2018b-12.csv]

Year	Q	IceH
0	0	0
50	0	0
100	0	0
150	0	0
200	0	0
250	0	0
300	0	0
350	0	0
400	0	0
450	0	0
500	0	0
550	0	0
600	0	0
650	0	0
700	0	0
750	0	0
800	0	0
850	0	0
900	0	0
950	0	0
1000	0	0
1050	0	0
1100	0	0
1150	0	0
1200	0	0
1250	0	0
1300	0	0
1350	0	0
1400	0	0
1450	0	0
1500	0	0
1550	0	0
1600	0	0
1650	0	0
1700	0	0
1750	0	0
1800	0	0
1850	0	0
1900	0	0
1950	0	0
2000	0	0
2050	0	0
2100	0	0
2150	0	0
2200	0	0
2250	0	0
2300	0	0
2350	0	0
2400	0	0
2450	0	0
2500	0	0
2550	0	0
2600	0	0
2650	0	0
2700	0	0
2750	0	0
2800	0	0
2850	0	0
2900	0	0
2950	0	0
3000	0	0
3050	0	0
3100	0	0
3150	0	0
3200	0	0
3250	0	0
3300	0	0
3350	0	0
3400	0	0
3450	0	0
3500	0	0
3550	0	0
3600	0	0
3650	0	0
3700	0	0
3750	0	0
3800	0	0
3850	0	0
3900	0	0
3950	0	0
4000	0	0
4050	0	0
4100	0	0
4150	0	0
4200	0	0
4250	0	0
4300	0	0
4350	0	0
4400	0	0
4450	0	0
4500	0	0
4550	0	0
4600	0	0
4650	0	0
4700	0	0
4750	0	0
4800	0	0
4850	0	0
4900	0	0
4950	0	0
5000	0	0
5050	0	0
5100	0	0
5150	0	0
5200	0	0
5250	0	0
5300	0	0
5350	0	0
5400	0	0
5450	0	0
5500	0	0
5550	0	0
5600	0	0
5650	0	0
5700	0	0
5750	0	0
5800	0	0
5850	0	0
5900	0	0
5950	0	0
6000	0	0
6050	0	0
6100	0	0
6150	0	0
6200	0	0
6250	0	0
6300	0	0
6350	0	0
6400	0	0
6450	0	0
6500	0	0
6550	0	0
6600	0	0
6650	0	0
6700	0	0
6750	0	0
6800	0	0
6850	0	0
6900	0	0
6950	0	0
7000	0	0
7050	0	0
7100	0	0
7150	0	0
7200	0	0
7250	0	0
7300	0	0
7350	0	0
7400	0	0
7450	0	0
7500	0	0
7550	0	0
7600	0	0
7650	0	0
7700	0	0
7750	0	0
7800	0	0
7850	0	0
7900	0	0
7950	0	0
8000	0	0
8050	0	0
8100	0	0
8150	0	0
8200	0	0
8250	0	0
8300	0	0
8350	0	0
8400	0	0
8450	0	0
8500	0	0
8550	0	0
8600	0	0
8650	0	0
8700	0	0
8750	0	0
8800	0	0
8850	0	0
8900	0	0
8950	0	0
9000	0	0
9050	0	0
9100	0	0
9150	0	0
9200	0	0
9250	0	0
9300	0	0
9350	0	0
9400	0	0
9450	0	0
9500	0	0
9550	0	0
9600	0	0
9650	0	0
9700	1891.53	162.137
9750	1628.56	170.519
9800	255.167	176.578
9850	27.8282	172.272
9900	5.1608	124.103
9950	0	19.762
10000	0	0
10050	0	3.16901
10100	502.602	127.903
10150	2925.73	235.608
10200	8027.63	315.745
10250	11922.2	358.111
10300	17082.8	399.712
10350	21184.2	436.941
10400	24496.2	470.108
10450	29748.3	503.406
10500	32595.5	537.152
10550	34636.3	559.39
10600	37237.7	583.855
10650	35964.1	605.283
10700	35491.3	619.281
10750	32634.9	629.628
10800	31107.8	631.42
10850	32054.7	626.399
10900	33369.5	623.549
10950	34689.0	624.34
11000	34688.3	627.02
11050	32783.7	629.893
11100	34623.9	626.541
11150	35788.1	629.408
11200	33625.3	635.332
11250	29906.7	632.454
11300	27810.4	621.738
11350	30284.5	603.813
11400	33064.1	586.404
11450	40703.9	577.438
11500	42874.8	596.73
11550	38672.3	628.001
11600	37290.2	636.313
11650	39890.9	635.185
11700	40609.1	644.789
11750	36095.4	660.229
11800	36123.2	659.868
11850	40973.0	654.453
11900	40310.9	668.118
11950	34949.2	684.573
12000	35856.5	682.065
12050	40208.6	677.836
12100	42533.4	685.856
12150	41563.5	703.87
12200	43218.2	717.755
12250	49899.9	734.497
12300	65123.0	801.366
12350	26975.3	821.834
12400	25073.4	819.885
12450	23616.5	811.72
12500	22655.3	798.76
12550	22978.3	782.397
12600	25364.9	764.335
12650	29170.8	752.915
12700	33417.3	744.06
12750	48966.8	748.591
12800	30227.3	785.109
12850	27871.7	785.561
12900	26610.9	783.442
12950	23426.0	777.774
13000	23233.1	763.844
13050	25043.4	748.605
13100	26705.3	736.848
13150	27887.0	729.228
13200	29336.1	719.254
13250	32687.1	712.516
13300	30857.3	716.117
13350	37855.4	711.835
13400	32635.6	734.423
13450	31857.4	738.4
13500	26255.6	743.075
13550	28467.4	734.204
13600	31323.3	729.731
13650	29973.6	727.435
13700	29733.3	724.552
13750	32731.9	720.668
13800	32955.7	720.835
13850	30062.6	724.968
13900	24971.6	717.9
13950	23958.9	703.064
14000	26056.6	685.788
14050	28559.1	671.172
14100	29138.2	659.224
14150	30151.5	647.127
14200	31511.3	635.985
14250	32697.1	627.144
14300	33286.9	619.124
14350	32445.6	612.147
14400	33387.7	602.281
14450	36797.3	594.68
14500	46775.8	595.657
14550	40528.5	660.633
14600	41913.5	675.735
14650	33773.5	700.21
14700	33505.1	697.393
14750	35245.4	691.846
14800	36578.3	690.456
14850	38604.1	691.055
14900	36736.7	700.38
14950	35595.3	704.739
15000	36665.1	704.753
15050	37401.1	706.754
15100	38223.9	711.05
15150	36638.6	718.558
15200	45551.4	713.893
15250	65602.2	736.036
15300	26828.7	834.547
15350	26430.3	828.603
15400	23195.1	821.409
15450	22164.8	804.951
15500	23499.5	783.459
15550	23921.8	762.114
15600	25019.6	737.818
15650	33869.5	717.793
15700	38418.5	712.569
15750	38665.2	719.138
15800	40367.1	724.391
15850	44306.4	733.726
15900	40649.6	761.044
15950	37060.1	780.698
16000	34608.8	791.409
16050	31120.2	799.785
16100	27498.6	802.492
16150	23898.7	797.393
16200	22368.3	782.285
16250	22569.8	762.157
16300	23608.2	739.84
16350	23476.5	716.128
16400	24749.5	688.443
16450	44309.9	662.479
16500	61460.9	676.673
16550	28768.2	796.182
16600	26709.3	791.819
16650	24497.3	782.932
16700	26247.6	766.734
16750	28627.0	752.764
16800	30402.4	742.218
16850	30661.1	735.123
16900	31248.2	727.715
16950	32975.4	722.719
17000	29226.5	725.06
17050	26620.1	717.093
17100	29748.8	700.01
17150	34723.2	688.549
17200	33253.7	689.391
17250	32468.6	686.678
17300	34485.9	681.075
17350	31461.8	685.32
17400	26895.5	682.25
17450	33801.6	661.595
17500	34699.9	660.127
17550	34391.5	660.683
17600	33470.4	660.823
17650	37665.7	652.667
17700	39377.4	656.799
17750	37810.6	669.386
17800	35974.1	678.091
17850	34383.4	682.13
17900	32830.2	681.129
17950	31708.0	675.674
18000	35383.0	665.745
18050	36056.3	662.264
18100	36627.5	661.744
18150	38467.6	661.171
18200	35470.7	669.53
18250	34741.8	667.124
18300	38736.8	659.428
18350	38992.4	663.926
18400	39344.6	668.172
18450	39286.1	673.376
18500	38387.6	678.844
18550	38983.2	682.976
18600	35968.8	692.073
18650	34437.1	693.077
18700	37504.7	688.223
18750	38884.2	690.452
18800	32921.1	699.77
18850	33101.6	693.307
18900	34613.4	686.202
18950	32650.7	682.128
19000	34950.4	671.691
19050	37649.6	663.617
19100	40041.7	663.233
19150	34097.9	673.492
19200	33650.9	665.458
19250	41276.4	650.965
19300	39373.5	661.806
19350	37831.7	666.973
19400	38248.9	666.659
19450	36436.1	668.645
19500	36779.0	665.232
19550	38386.2	660.783
19600	39333.3	660.309
19650	40401.2	662.369
19700	40482.3	668.885
19750	37621.6	680.146
19800	34682.2	684.607
19850	36541.3	678.626
19900	38856.3	676.168
19950	31549.8	688.247
20000	29924.5	676.522
20050	38285.9	656.12
20100	41001.6	652.569
20150	39303.4	660.256
20200	39557.4	662.01
20250	39470.5	665.422
20300	38994.1	669.128
20350	40738.7	670.838
20400	35054.2	686.369
20450	33880.4	684.529
20500	36542.9	674.602
20550	38086.4	670.601
20600	39668.6	670.349
20650	34580.6	680.332
20700	36011.2	673.194
20750	39164.4	666.719
20800	37266.7	671.805
20850	38421.2	669.277
20900	37067.8	671.683
20950	35565.9	670.384
21000	40882.4	659.377
21050	42222.3	664.542
21100	39925.1	676.897
21150	36681.1	687.84
21200	35506.7	689.075
21250	35388.2	686.23
21300	34814.6	683.349
21350	39811.5	672.981
21400	37984.4	676.902
21450	35984.7	677.959
21500	37779.0	670.119
21550	38433.7	666.934
21600	41176.3	663.145
21650	41973.1	667.452
21700	41531.2	675.211
21750	39581.7	683.977
21800	39088.9	686.958
21850	41950.4	687.109
21900	40254.0	696.617
21950	39168.2	700.985
22000	41129.6	702.463
22050	34491.8	713.188
22100	34425.2	705.702
22150	42389.5	694.346
22200	40524.3	703.272
22250	37178.4	707.971
22300	42021.9	702.39
22350	43648.0	708.175
22400	42174.9	720.557
22450	39130.7	732.312
22500	34062.3	739.901
22550	33161.4	734.642
22600	35484.3	725.249
22650	40313.3	724.199
22700	39252.0	713.024
22750	36665.0	721.241
22800	38723.2	716.711
22850	41571.7	715.938
22900	38443.1	729.748
22950	38051.9	731.964
23000	37817.3	734.23
23050	36207.4	736.981
23100	37548.3	734.592
23150	39115.3	734.884
23200	35815.4	743.23
23250	34726.5	742.125
23300	34522.9	737.408
23350	36613.0	730.484
23400	40042.6	727.017
23450	38828.6	734.882
23500	38180.9	740.292
23550	37952.1	744.145
23600	35099.4	750.788
23650	33047.7	749.326
23700	35692.2	739.94
23750	37343.8	737.072
23800	35686.8	740.899
23850	35035.1	740.051
23900	34949.3	736.487
23950	38381.4	730.691
24000	40012.3	733.928
24050	36410.0	745.348
24100	37453.8	744.572
24150	39238.4	746.367
24200	36608.2	757.107
24250	35418.2	760.73
24300	32450.3	763.009
24350	32477.6	755.898
24400	37059.1	745.811
24450	38225.0	748.982
24500	35201.4	758.876
24550	33832.0	759.099
24600	36918.4	753.202
24650	36666.6	757.637
24700	35040.5	762.43
24750	37887.5	759.739
24800	38089.3	767.751
24850	32841.3	780.162
24900	34276.4	774.916
24950	38485.8	770.34
25000	39912.5	780.181
25050	39026.8	795.638
25100	34689.2	811.127
25150	31589.1	817.312
25200	29354.4	817.592
25250	25917.7	813.601
25300	23579.5	800.879
25350	24145.3	781.066
25400	25794.6	758.967
25450	27592.8	735.672
25500	35028.1	720.376
25550	41920.5	713.018
25600	48433.7	721.835
25650	70814.4	753.689
25700	29053.1	810.784
25750	29396.1	803.409
25800	30917.7	794.874
25850	33923.2	788.325
25900	38329.2	786.661
25950	40912.5	798.09
26000	35762.8	821.447
26050	30189.2	830.851
26100	29958.5	826.683
26150	30371.8	822.364
26200	29930.1	819.537
26250	27390.2	816.632
26300	25131.6	806.858
26350	25192.7	790.045
26400	26267.2	770.14
26450	29529.6	746.809
26500	74890.8	731.402
26550	27739.6	786.133
26600	30364.3	766.791
26650	75602.5	742.964
26700	31542.3	823.575
26750	30989.9	824.12
26800	30199.9	823.403
26850	30155.7	820.838
26900	28346.3	819.591
26950	25337.3	813.677
27000	23945.8	799.977
27050	23777.4	783.466
27100	23664.8	765.495
27150	25265.3	745.453
27200	28046.2	727.717
27250	31798.2	714.494
27300	36208.8	706.402
27350	46815.6	701.241
27400	43270.7	710.964
27450	39047.8	743.478
27500	39417.6	753.106
27550	40958.3	762.065
27600	39715.8	777.88
27650	38565.2	789.671
27700	38109.4	798.774
27750	36961.9	808.162
27800	36199.1	816.785
27850	32773.5	826.808
27900	30058.1	829.192
27950	27673.9	826.802
28000	26257.3	818.868
28050	25983.6	806.114
28100	25273.0	792.944
28150	24522.7	778.654
28200	24529.5	761.041
28250	26779.6	743.903
28300	30079.7	730.048
28350	29788.2	720.459
28400	28969.9	707.708
28450	32912.8	691.632
28500	38970.6	676.022
28550	42591.8	683.487
28600	39850.3	705.084
28650	36380.4	719.258
28700	35173.5	724.157
28750	34338.5	724.425
28800	34786.1	720.119
28850	36222.9	717.583
28900	34275.4	722.022
28950	34907.9	717.673
29000	39548.5	710.582
29050	42285.1	717.237
29100	45169.7	738.785
29150	25268.0	775.103
29200	27476.2	749.883
29250	34069.1	736.455
29300	34417.0	732.706
29350	33686.7	730.408
29400	35996.1	723.018
29450	36374.5	723.093
29500	35502.2	725.525
29550	36129.9	724.429
29600	38531.1	723.011
29650	38006.6	730.911
29700	37328.6	738.45
29750	36447.1	742.37
29800	36551.3	743.462
29850	38559.9	743.717
29900	35821.2	751.708
29950	36111.6	751.061
30000	38255.9	750.24
30050	34459.3	759.615
30100	32299.4	759.153
30150	32689.2	752.715
30200	30468.1	748.409
30250	31032.6	736.095
30300	36560.9	721.812
30350	39500.2	721.386
30400	37515.7	731.022
30450	37887.1	733.351
30500	40137.7	735.688
30550	38344.5	746.961
30600	36794.3	753.456
30650	37329.5	754.645
30700	37614.5	757.029
30750	37623.8	760.677
30800	39753.4	762.912
30850	39194.0	773.255
30900	36680.2	782.459
30950	37819.9	783.919
31000	38775.4	788.48
31050	36751.5	798.007
31100	36106.5	802.188
31150	38343.3	803.501
31200	37558.3	813.809
31250	34672.2	823.799
31300	33030.1	828.338
31350	30776.2	829.879
31400	30773.0	826.672
31450	30262.5	824.269
31500	28891.8	821.436
31550	27036.3	815.392
31600	25620.3	803.933
31650	25614.7	788.759
31700	25181.9	774.797
31750	24016.3	756.349
31800	25243.9	733.268
31850	29141.6	709.355
31900	35463.6	686.867
31950	56320.7	692.236
32000	31987.0	735.74
32050	32946.7	727.63
32100	36039.4	720.83
32150	35880.7	718.426
32200	49834.3	712.367
32250	42423.9	734.785
32300	41372.9	758.773
32350	40168.2	774.05
32400	40128.1	783.691
32450	38840.0	794.245
32500	38754.3	801.951
32550	38532.0	812.019
32600	34966.0	826.913
32650	28910.6	835.747
32700	27537.0	830.437
32750	28768.6	822.109
32800	28453.5	816.958
32850	26404.4	811.407
32900	24497.6	800.303
32950	23856.5	783.752
33000	23672.4	763.998
33050	23106.3	742.405
33100	22103.5	717.978
33150	22267.8	689.081
33200	29274.2	657.945
33250	35144.9	640.209
33300	39681.2	630.11
33350	45965.2	628.945
33400	29467.7	670.659
33450	31436.4	651.799
33500	39587.6	633.143
33550	43799.6	635.753
33600	42291.0	655.41
33650	40916.6	668.692
33700	39738.6	677.613
33750	39089.0	685.411
33800	36444.6	692.62
33850	38498.3	689.742
33900	40344.0	690.935
33950	40174.4	697.726
34000	41199.5	703.418
34050	43122.8	710.683
34100	42502.7	726.673
34150	39921.5	742.18
34200	39628.1	752.427
34250	38293.0	764.14
34300	34614.3	777.412
34350	28171.5	785.503
34400	25494.4	776.673
34450	26354.7	761.381
34500	26617.4	750.634
34550	27222.3	738.039
34600	29031.9	726.135
34650	27914.5	715.552
34700	27024.8	700.656
34750	26086.0	680.07
34800	27009.8	654.985
34850	44523.4	630.036
34900	67069.6	642.245
34950	29611.7	687.628
35000	29138.1	673.933
35050	30284.0	657.766
35100	32469.4	641.288
35150	36253.0	627.568
35200	41320.4	620.604
35250	31552.8	643.805
35300	38220.1	625.907
35350	45432.1	622.955
35400	43700.6	653.111
35450	37979.5	676.616
35500	37220.7	678.906
35550	37635.7	678.311
35600	43893.1	674.485
35650	55326.5	689.302
35700	25712.8	768.796
35750	24842.0	749.0
35800	25624.9	723.444
35850	34826.2	701.297
35900	39950.2	694.171
35950	37443.3	707.138
36000	37032.5	711.26
36050	37883.5	713.631
36100	39817.4	718.479
36150	40560.1	729.426
36200	36265.6	748.274
36250	32344.6	759.514
36300	31059.9	762.067
36350	26769.7	763.57
36400	24270.1	753.915
36450	25137.5	736.656
36500	24299.5	718.682
36550	25560.3	696.345
36600	34629.0	680.654
36650	37578.0	680.791
36700	36037.9	690.321
36750	33253.7	698.457
36800	33398.4	700.629
36850	30290.9	706.128
36900	24193.3	705.174
36950	21847.0	688.907
37000	21016.9	666.681
37050	20685.2	641.695
37100	20702.0	614.541
37150	25205.0	595.697
37200	24177.2	579.836
37250	22492.8	561.036
37300	29735.1	530.643
37350	30769.1	527.93
37400	29776.7	531.381
37450	24822.8	533.515
37500	27724.7	510.744
37550	29406.8	498.103
37600	29595.5	497.462
37650	30246.0	496.104
37700	29906.4	497.304
37750	31536.7	494.054
37800	32470.2	498.342
37850	32838.8	505.699
37900	34189.9	507.886
37950	34903.6	512.983
38000	37283.1	515.982
38050	70550.7	514.525
38100	32659.5	560.669
38150	34942.2	547.705
38200	42011.7	535.754
38250	36451.1	569.531
38300	43961.2	563.421
38350	44812.0	595.584
38400	39926.8	624.667
38450	37301.4	632.473
38500	37059.5	631.973
38550	40068.7	626.876
38600	39929.8	632.001
38650	38423.2	638.201
38700	38902.6	638.083
38750	40536.9	639.026
38800	37931.4	648.577
38850	35633.8	652.479
38900	36255.1	648.148
38950	35517.0	646.368
39000	36498.3	640.658
39050	38352.7	635.084
39100	42701.9	631.765
39150	41632.6	645.246
39200	37752.7	659.816
39250	36348.8	663.523
39300	37178.6	660.676
39350	40785.7	656.045
39400	39378.2	665.223
39450	38887.6	670.406
39500	40682.7	671.144
39550	39880.4	678.567
39600	41603.3	682.273
39650	42655.7	690.585
39700	37068.7	708.392
39750	40254.4	708.062
39800	37277.8	719.649
39850	30329.7	729.197
39900	27677.0	723.176
39950	23845.6	708.49
40000	22833.0	683.827
40050	22444.0	654.224
40100	24688.1	617.773
40150	40836.7	599.882
40200	52732.3	598.286
40250	32464.7	681.046
40300	39924.8	666.23
40350	41234.3	672.181
40400	37696.7	684.754
40450	38353.4	684.643
40500	38272.0	686.376
40550	38226.7	687.964
40600	38420.7	689.755
40650	39823.3	691.346
40700	42737.6	695.395
40750	43961.3	708.476
40800	39877.4	730.776
40850	35391.3	746.375
40900	31906.8	753.66
40950	26961.3	752.705
41000	25223.1	739.203
41050	27690.7	720.489
41100	29876.8	713.342
41150	27221.3	705.016
41200	25901.9	690.686
41250	26383.0	672.828
41300	28784.7	657.205
41350	29381.8	641.371
41400	28554.3	625.068
41450	29913.8	605.662
41500	32414.4	587.254
41550	35183.3	573.158
41600	40302.0	561.36
41650	51207.3	559.539
41700	41274.7	644.308
41750	44132.1	651.911
41800	41498.3	676.22
41850	38915.9	686.904
41900	39020.8	691.061
41950	41079.9	694.457
42000	41920.5	704.109
42050	39733.7	719.911
42100	36181.0	733.297
42150	36222.1	739.149
42200	30947.1	749.229
42250	27282.5	746.185
42300	26895.8	732.768
42350	27637.1	715.111
42400	38652.1	696.127
42450	38932.1	705.439
42500	35255.5	719.658
42550	27991.7	728.204
42600	28119.9	720.04
42650	29313.7	711.419
42700	28668.3	703.664
42750	27912.9	693.348
42800	26477.9	678.87
42850	27348.2	659.327
42900	31825.7	647.567
42950	30977.4	641.393
43000	32396.4	632.804
43050	33436.3	626.148
43100	33401.1	621.214
43150	32986.2	615.46
43200	32893.5	608.164
43250	32446.2	599.945
43300	32752.9	589.945
43350	31114.2	581.215
43400	33914.5	567.82
43450	36846.8	561.676
43500	38148.8	564.064
43550	45712.3	564.653
43600	33113.1	609.818
43650	40850.1	594.676
43700	45590.9	607.389
43750	31786.2	660.489
43800	30359.7	667.876
43850	29887.8	673.058
43900	28081.3	679.507
43950	25066.2	683.467
44000	24373.9	679.978
44050	26007.4	673.139
44100	27554.2	668.86
44150	27610.1	668.118
44200	29096.3	666.856
44250	30688.7	668.963
44300	28199.4	677.868
44350	27499.7	681.902
44400	28434.6	684.255
44450	27141.3	690.602
44500	23190.2	696.55
44550	20642.5	692.666
44600	20938.4	682.755
44650	20271.6	672.144
44700	19632.9	659.223
44750	21550.0	644.437
44800	26067.8	629.356
44850	42930.5	645.149
44900	27276.6	661.449
44950	27461.8	662.536
45000	25006.7	666.58
45050	22004.1	664.835
45100	21917.5	657.089
45150	22352.0	647.839
45200	21454.1	638.055
45250	20873.6	625.009
45300	20489.7	608.686
45350	22042.0	590.432
45400	28005.1	582.31
45450	30220.3	583.703
45500	31836.0	590.721
45550	37674.2	602.354
45600	23296.2	647.689
45650	23676.7	641.78
45700	23362.0	635.885
45750	22169.5	628.857
45800	22166.7	619.2
45850	23472.2	609.024
45900	27000.3	600.332
45950	29778.0	599.434
46000	22947.7	614.422
46050	23739.9	606.438
46100	24654.7	599.349
46150	24421.9	593.49
46200	24389.4	586.894
46250	24453.2	580.388
46300	23172.0	572.3
46350	23424.8	562.625
46400	23342.9	552.981
46450	23713.6	542.431
46500	27552.6	530.618
46550	31392.4	529.963
46600	38526.2	540.814
46650	26725.9	572.329
46700	27570.6	567.772
46750	27948.6	564.837
46800	27628.8	562.488
46850	26208.5	558.009
46900	26148.3	550.946
46950	27686.4	543.344
47000	27678.2	541.219
47050	26316.7	540.441
47100	27119.9	532.88
47150	29780.3	527.528
47200	28935.8	528.416
47250	33921.9	527.225
47300	50548.1	539.502
47350	35590.5	567.415
47400	32113.0	588.538
47450	29626.1	597.463
47500	28242.8	599.825
47550	28227.5	598.469
47600	29909.4	595.401
47650	29714.1	597.587
47700	28708.5	600.523
47750	27986.5	601.272
47800	27746.1	599.712
47850	30509.6	595.535
47900	31362.3	598.385
47950	29042.3	607.424
48000	26283.6	613.484
48050	26174.8	608.861
48100	29162.3	600.696
48150	32058.1	599.542
48200	32339.8	607.218
48250	29883.8	619.269
48300	28147.6	625.196
48350	29261.7	624.486
48400	32031.3	624.642
48450	32891.7	631.283
48500	32646.8	640.485
48550	34017.4	649.299
48600	34468.2	662.843
48650	31432.0	681.604
48700	26370.2	697.372
48750	22846.2	701.272
48800	21849.4	693.955
48850	23415.5	682.531
48900	28756.4	679.628
48950	24762.5	689.313
49000	23455.2	688.484
49050	24005.2	684.115
49100	24232.1	680.421
49150	23795.9	676.406
49200	23922.9	671.027
49250	24343.1	666.543
49300	23857.4	663.661
49350	25056.5	658.264
49400	27155.8	655.604
49450	27826.3	654.776
49500	29554.1	658.119
49550	26088.7	661.058
49600	23031.1	658.108
49650	24804.7	651.433
49700	27856.2	646.744
49750	30773.4	644.628
49800	32893.4	649.893
49850	31437.6	665.9
49900	26601.9	681.697
49950	22644.2	685.401
50000	22500.4	679.846
50050	23157.7	673.429
50100	23870.1	667.726
50150	24433.6	663.547
50200	27215.8	661.652
50250	25804.5	663.439
50300	26713.6	662.315
50350	26306.2	662.565
50400	25545.1	664.097
50450	25374.4	664.642
50500	24401.0	661.48
50550	26421.6	659.032
50600	29529.0	658.814
50650	26215.7	664.234
50700	24138.1	665.948
50750	24780.8	662.092
50800	26075.0	659.965
50850	24497.8	662.234
50900	25262.7	661.787
50950	24094.3	660.23
51000	24308.2	655.46
51050	26711.9	651.978
51100	26596.4	654.756
51150	25935.2	658.678
51200	25363.3	657.241
51250	24697.8	656.045
51300	26383.8	652.763
51350	26503.7	655.344
51400	25092.4	657.491
51450	24280.9	658.095
51500	25164.6	656.319
51550	23636.5	655.285
51600	24694.3	650.283
51650	27725.9	648.708
51700	25217.0	652.968
51750	23591.8	656.047
51800	23968.6	651.924
51850	23408.4	651.766
51900	22641.1	647.819
51950	24268.3	640.9
52000	26149.4	637.395
52050	27367.0	638.777
52100	27412.6	643.243
52150	22554.9	645.624
52200	22343.0	639.309
52250	20944.1	635.779
52300	21876.8	627.282
52350	24981.4	619.488
52400	27752.5	619.273
52450	24758.5	623.192
52500	23756.1	621.93
52550	24026.8	618.794
52600	24799.9	614.579
52650	26042.6	612.885
52700	23798.8	615.209
52750	24324.0	611.755
52800	24690.7	608.44
52850	25714.1	606.12
52900	26742.3	606.703
52950	25057.4	611.419
53000	25542.5	610.73
53050	24143.4	611.142
53100	23479.8	610.761
53150	25902.8	606.371
53200	25485.2	606.929
53250	26382.7	606.444
53300	25896.2	609.847
53350	23846.7	609.312
53400	23796.1	605.906
53450	23979.2	603.697
53500	24562.3	600.407
53550	25475.3	596.511
53600	24125.1	597.124
53650	24763.0	593.447
53700	25235.6	593.118
53750	25127.4	590.011
53800	25209.3	588.391
53850	23738.0	587.67
53900	23874.8	583.525
53950	24717.2	578.357
54000	26444.9	578.155
54050	24220.8	577.999
54100	24851.1	574.779
54150	25342.1	572.794
54200	25276.0	571.603
54250	25068.6	570.952
54300	25142.5	570.191
54350	25215.9	568.608
54400	28398.9	567.576
54450	25829.0	572.008
54500	25065.5	571.265
54550	24851.7	565.025
54600	26167.0	559.148
54650	28629.8	558.777
54700	29801.0	562.357
54750	24534.7	572.723
54800	20913.0	567.334
54850	22907.7	551.728
54900	29047.4	537.795
54950	34942.2	539.765
55000	44590.4	567.604
55050	28994.5	677.183
55100	28528.0	680.011
55150	26497.9	686.998
55200	24699.4	690.927
55250	22506.1	691.626
55300	19932.6	686.444
55350	18371.1	673.988
55400	18160.6	657.058
55450	19530.0	637.893
55500	21861.9	618.919
55550	25985.3	617.638
55600	25251.8	618.13
55650	24855.4	617.244
55700	23045.5	615.086
55750	27366.6	607.049
55800	42395.7	603.141
55850	25739.6	694.34
55900	21794.1	695.311
55950	20318.3	688.866
56000	19835.2	679.075
56050	18959.9	667.365
56100	17849.4	653.792
56150	17863.0	638.713
56200	18187.0	622.55
56250	20234.2	606.578
56300	22538.3	592.802
56350	23393.4	581.927
56400	25538.7	572.321
56450	28611.3	568.558
56500	35982.3	568.823
56550	54811.6	595.17
56600	27306.4	687.63
56650	24386.4	694.704
56700	20692.8	696.447
56750	19433.4	687.91
56800	18935.6	675.128
56850	19554.7	659.586
56900	22615.3	642.824
56950	30129.9	639.628
57000	30105.0	652.344
57050	28371.5	666.93
57100	24389.7	680.323
57150	20734.8	683.308
57200	19311.1	676.544
57250	19366.3	666.313
57300	20712.2	655.266
57350	21086.9	644.699
57400	24746.1	634.596
57450	27512.7	639.403
57500	28334.2	646.52
57550	27039.0	656.968
57600	23377.2	664.462
57650	21546.7	662.586
57700	21235.8	656.982
57750	21418.3	651.367
57800	20330.7	644.773
57850	18756.9	636.764
57900	18047.5	624.734
57950	18648.7	610.874
58000	18467.5	596.515
58050	18858.6	580.302
58100	22943.9	568.392
58150	24175.8	564.771
58200	24359.4	563.506
58250	23573.8	562.421
58300	24181.8	556.726
58350	26760.4	553.314
58400	27769.2	557.077
58450	27587.2	563.394
58500	30492.0	566.129
58550	40082.7	571.659
58600	28288.9	640.879
58650	28575.5	644.252
58700	27478.1	648.271
58750	29494.9	651.242
58800	26388.4	653.415
58850	21799.5	652.299
58900	21608.9	640.855
58950	27361.7	628.387
59000	36632.0	622.871
59050	39026.7	647.145
59100	22618.5	688.422
59150	24445.1	678.375
59200	23361.7	680.819
59250	21203.3	674.684
59300	20613.9	663.333
59350	21407.2	650.138
59400	25010.6	637.881
59450	29510.5	633.885
59500	30761.5	628.207
59550	26831.4	645.353
59600	23429.7	653.111
59650	28224.2	642.205
59700	32361.5	645.171
59750	34513.7	644.015
59800	43165.2	651.477
59850	25673.9	707.678
59900	20865.2	698.984
59950	19714.7	680.94
60000	19961.4	659.506
60050	26550.3	638.675
60100	34330.0	624.602
60150	40593.5	625.54
60200	36242.0	656.713
60250	30712.2	677.369
60300	28199.4	680.436
60350	27407.1	676.048
60400	29978.2	666.539
60450	33166.8	662.415
60500	31152.0	670.281
60550	28168.3	674.708
60600	30604.5	666.52
60650	32240.8	664.842
60700	31835.8	668.448
60750	31746.0	670.948
60800	31182.2	673.188
60850	31427.5	673.129
60900	32698.3	672.767
60950	36269.3	672.195
61000	44047.9	678.114
61050	71721.1	720.33
61100	24193.1	785.859
61150	24392.7	778.204
61200	24685.1	770.448
61250	25295.8	762.354
61300	26070.8	754.626
61350	26977.2	747.785
61400	28353.9	742.339
61450	29069.0	740.287
61500	28729.9	740.569
61550	28698.5	740.282
61600	28942.9	738.853
61650	29832.7	736.95
61700	29665.4	737.937
61750	28156.3	739.871
61800	28566.3	736.739
61850	28334.5	735.414
61900	27923.2	733.533
61950	28117.5	729.861
62000	27235.9	727.279
62050	27912.6	720.659
62100	29868.9	714.173
62150	31808.7	712.553
62200	32665.5	716.539
62250	29424.0	727.075
62300	26524.7	728.182
62350	27502.9	719.738
62400	29944.6	711.624
62450	32529.6	709.819
62500	30827.9	717.55
62550	27749.8	722.043
62600	29257.9	715.163
62650	32703.9	710.356
62700	31867.7	717.859
62750	29804.6	724.298
62800	29006.5	724.563
62850	31106.9	720.651
62900	32377.2	721.332
62950	30911.1	727.852
63000	31254.1	728.279
63050	33434.2	728.21
63100	34057.9	735.867
63150	32455.2	746.382
63200	32203.1	752.013
63250	32739.3	756.111
63300	33221.6	761.374
63350	34551.3	767.722
63400	33491.5	779.402
63450	31548.9	788.867
63500	33029.3	793.209
63550	31915.6	803.457
63600	29130.1	812.989
63650	28770.9	816.19
63700	28515.7	819.368
63750	26427.1	822.778
63800	24531.9	821.424
63850	24298.7	814.829
63900	25025.1	806.746
63950	25684.0	801.899
64000	26048.2	797.948
64050	26233.7	794.653
64100	26246.4	791.701
64150	25628.6	789.287
64200	24058.5	785.967
64250	23254.9	779.121
64300	23183.7	769.943
64350	22299.6	760.463
64400	20766.7	747.82
64450	19452.7	730.653
64500	19202.6	709.6
64550	20766.7	686.429
64600	25633.5	665.214
64650	31562.5	648.778
64700	41434.1	642.384
64750	69053.0	666.319
64800	32303.8	704.949
64850	32375.4	708.757
64900	29989.9	715.328
64950	31044.2	712.217
65000	34481.7	710.877
65050	32841.6	721.221
65100	32986.9	726.029
65150	32520.4	732.159
65200	30142.6	738.768
65250	29797.9	738.901
65300	30429.9	737.692
65350	29593.7	738.777
65400	29548.0	736.983
65450	30699.6	734.526
65500	30000.5	736.098
65550	28489.0	736.59
65600	28300.1	732.211
65650	29554.5	726.421
65700	29978.3	725.053
65750	28655.9	725.409
65800	28476.8	720.63
65850	30392.4	713.356
65900	33444.7	709.65
65950	34699.5	714.426
66000	32582.4	725.635
66050	31382.5	729.659
66100	32835.9	729.24
66150	32378.9	733.689
66200	31705.7	736.897
66250	32256.9	737.226
66300	33562.2	738.378
66350	35135.8	742.346
66400	35425.4	751.409
66450	34546.3	762.321
66500	32820.9	771.689
66550	31850.2	777.238
66600	31647.2	780.813
66650	31037.9	785.159
66700	30035.5	789.335
66750	28542.0	791.769
66800	28285.1	789.82
66850	29564.5	785.867
66900	31954.9	783.427
66950	33170.3	787.591
67000	32364.8	795.323
67050	32911.5	800.451
67100	31394.9	809.319
67150	28907.8	815.777
67200	28912.0	816.956
67250	27570.9	818.249
67300	26355.7	815.985
67350	27949.1	810.428
67400	29387.0	807.979
67450	28984.4	809.115
67500	28030.9	809.473
67550	28521.0	807.514
67600	29511.5	806.797
67650	28419.2	809.355
67700	26910.1	809.814
67750	26281.9	806.919
67800	26473.3	802.902
67850	24663.7	799.653
67900	22929.0	791.598
67950	23494.0	778.105
68000	25498.3	764.437
68050	28043.2	752.871
68100	30191.4	745.472
68150	32370.1	742.724
68200	34077.7	744.365
68250	35065.6	750.58
68300	34405.7	759.871
68350	32607.3	767.87
68400	32811.2	770.667
68450	34499.1	773.295
68500	33593.1	781.832
68550	32392.9	788.513
68600	33080.1	791.858
68650	33097.5	797.926
68700	32317.6	805.198
68750	31607.2	811.389
68800	29650.2	817.308
68850	28400.4	818.942
68900	29307.8	817.321
68950	29986.6	817.348
69000	29812.3	819.42
69050	29469.1	822.213
69100	28064.7	825.242
69150	26224.8	825.236
69200	25766.1	820.499
69250	26286.6	813.02
69300	28109.0	804.953
69350	30392.7	803.887
69400	29292.2	807.549
69450	27918.4	809.337
69500	27811.1	808.146
69550	27743.2	807.599
69600	26403.3	807.448
69650	26333.3	804.135
69700	25692.9	800.739
69750	24489.0	795.032
69800	23652.6	785.872
69850	23230.0	773.095
69900	23250.3	757.499
69950	26020.4	741.437
70000	25080.3	737.396
70050	22982.7	726.475
70100	23446.9	709.128
70150	27298.7	690.166
70200	35668.2	675.234
70250	53929.6	673.51
70300	35386.9	795.866
70350	29587.2	811.403
70400	26153.3	817.022
70450	24656.9	814.544
70500	23681.3	808.338
70550	22999.8	798.815
70600	23090.9	786.359
70650	23802.3	772.114
70700	25305.3	756.083
70750	29672.5	740.614
70800	31354.4	745.253
70850	29579.6	751.164
70900	25598.5	754.822
70950	22961.1	746.716
71000	22969.2	730.606
71050	24574.5	711.594
71100	33402.5	691.799
71150	35348.1	694.598
71200	35484.0	703.755
71250	32919.6	717.156
71300	29920.1	727.396
71350	26340.5	732.245
71400	23177.5	728.031
71450	21911.3	715.165
71500	22387.1	698.634
71550	25409.8	681.941
71600	28016.8	669.843
71650	30567.3	661.208
71700	35051.2	657.935
71750	39908.6	671.484
71800	24502.0	684.256
71850	25003.1	670.594
71900	27996.5	656.793
71950	33596.8	646.254
72000	41427.3	648.142
72050	27144.1	695.967
72100	26982.2	691.793
72150	26761.0	683.763
72200	27592.3	676.186
72250	27618.5	669.309
72300	27457.6	661.445
72350	28649.7	652.862
72400	30933.2	645.071
72450	33763.1	641.251
72500	28754.8	651.704
72550	30637.8	645.304
72600	30079.8	640.648
72650	31889.1	635.077
72700	32117.3	628.266
72750	38053.2	624.867
72800	34597.9	631.757
72850	33553.6	630.257
72900	36286.9	624.001
72950	54152.8	619.998
73000	39741.6	670.518
73050	37420.5	695.289
73100	32809.5	715.368
73150	31914.5	717.346
73200	33409.9	715.688
73250	33720.5	719.118
73300	32703.0	724.319
73350	31954.3	726.43
73400	31534.3	726.671
73450	32533.3	726.012
73500	32490.3	726.258
73550	31201.8	728.36
73600	31515.2	727.36
73650	33304.8	725.267
73700	33177.2	728.876
73750	31457.0	733.057
73800	32540.9	732.175
73850	33916.9	732.429
73900	33539.4	738.137
73950	33412.1	742.878
74000	34309.0	747.057
74050	34046.1	754.71
74100	32411.2	763.959
74150	31654.4	770.271
74200	31145.6	775.729
74250	30879.3	781.425
74300	30523.5	788.044
74350	29362.0	796.411
74400	26820.7	805.102
74450	24111.3	807.907
74500	22987.8	805.439
74550	22427.9	799.844
74600	21713.7	792.581
74650	21061.5	783.402
74700	20336.4	772.464
74750	20340.1	759.9
74800	20916.0	745.969
74850	21010.3	732.742
74900	22540.8	718.567
74950	26902.0	709.222
75000	26045.2	709.147
75050	26043.1	709.496
75100	21634.1	715.16
75150	22737.9	707.797
75200	23406.8	703.132
75250	23112.8	698.727
75300	24044.2	693.342
75350	24729.6	691.087
75400	23750.5	687.698
75450	24979.5	684.206
75500	25081.2	682.603
75550	25674.6	681.229
75600	24391.5	680.784
75650	24835.2	677.15
75700	25727.2	676.706
75750	24925.0	674.125
75800	24908.9	671.653
75850	24663.4	668.233
75900	25280.7	665.287
75950	25568.8	662.286
76000	25710.6	661.015
76050	24334.5	658.672
76100	24830.1	654.296
76150	24245.7	649.985
76200	25037.2	644.462
76250	25318.0	639.793
76300	26599.1	635.984
76350	26390.7	633.698
76400	25953.6	630.342
76450	24797.9	625.176
76500	25462.1	618.42
76550	26770.8	612.204
76600	27691.7	607.591
76650	26673.1	604.282
76700	26835.1	598.629
76750	27051.4	591.638
76800	28169.5	586.225
76850	27864.5	581.096
76900	28055.5	576.701
76950	29956.2	573.714
77000	30408.7	570.696
77050	40502.2	566.567
77100	61551.3	597.417
77150	33899.9	694.603
77200	30334.9	713.891
77250	27057.1	725.944
77300	26252.9	729.526
77350	25980.0	731.46
77400	25054.3	734.591
77450	22909.7	736.502
77500	20140.0	732.553
77550	19526.0	720.417
77600	19755.0	705.082
77650	20038.7	688.47
77700	21766.6	669.867
77750	29275.0	656.603
77800	29584.5	660.139
77850	28813.4	665.968
77900	28331.7	670.427
77950	29604.7	674.178
78000	29696.8	682.993
78050	25555.7	695.862
78100	21064.0	700.435
78150	19883.7	692.628
78200	20270.4	681.402
78250	21134.1	669.29
78300	22707.1	661.145
78350	21425.4	650.776
78400	23697.6	642.399
78450	20724.2	638.156
78500	20926.6	627.434
78550	22973.5	616.703
78600	25616.7	607.943
78650	28427.7	603.994
78700	35588.3	602.288
78750	26607.3	621.779
78800	25506.9	622.014
78850	29791.9	621.949
78900	23820.5	622.911
78950	29138.4	619.105
79000	22730.1	623.703
79050	24743.7	613.06
79100	22035.4	622.875
79150	23716.3	613.923
79200	26367.9	605.804
79250	22463.3	615.735
79300	25048.1	610.831
79350	22854.9	605.196
79400	22487.8	598.136
79450	23788.7	591.468
79500	26394.0	584.289
79550	25092.6	585.579
79600	24504.4	580.698
79650	28674.2	574.557
79700	25957.6	586.179
79750	25423.5	582.125
79800	22966.6	587.108
79850	24910.3	579.887
79900	26347.3	573.898
79950	28999.0	573.438
80000	31215.3	585.674
80050	22697.8	606.14
80100	29002.5	603.486
80150	26859.7	609.664
80200	20987.9	622.033
80250	20531.8	616.224
80300	20895.6	610.285
80350	21370.2	604.679
80400	20472.5	599.732
80450	20464.7	592.494
80500	20488.6	587.516
80550	24337.9	583.584
80600	20853.5	585.225
80650	20214.9	580.778
80700	19675.8	574.08
80750	21260.1	567.935
80800	20971.8	564.496
80850	19925.5	561.24
80900	20532.4	555.575
80950	20762.4	551.587
81000	20163.5	547.95
81050	19447.0	542.235
81100	19302.1	536.019
81150	19065.0	529.266
81200	19946.6	522.248
81250	20123.7	518.426
81300	20162.0	516.177
81350	18919.3	513.823
81400	18389.5	506.431
81450	19146.2	497.661
81500	19884.3	488.382
81550	20380.6	490.223
81600	19126.4	487.664
81650	18779.2	483.184
81700	20278.6	471.513
81750	19199.9	472.277
81800	19310.5	467.556
81850	18920.3	462.71
81900	18706.6	454.61
81950	19136.0	452.662
82000	18701.9	450.028
82050	19001.5	449.381
82100	18796.8	442.6
82150	20242.4	439.801
82200	18763.7	434.938
82250	19187.5	431.357
82300	18116.6	424.4
82350	19628.2	418.144
82400	18615.6	422.879
82450	19436.3	417.981
82500	18152.4	425.33
82550	19362.6	427.73
82600	19933.8	431.81
82650	19830.0	432.702
82700	18268.7	438.7
82750	17964.1	434.44
82800	18030.4	430.264
82850	18155.3	430.587
82900	21351.3	423.313
82950	19553.5	438.217
83000	17753.6	433.927
83050	17692.7	424.783
83100	19911.5	411.51
83150	18787.3	416.32
83200	18401.8	416.232
83250	17874.9	416.581
83300	17549.1	413.388
83350	18961.5	400.577
83400	18429.1	407.234
83450	18290.4	417.073
83500	20002.2	411.374
83550	18395.6	413.835
83600	17850.4	405.988
83650	16446.8	400.67
83700	17013.0	392.087
83750	16566.5	388.84
83800	16988.4	394.651
83850	18440.3	396.301
83900	19290.8	408.831
83950	18994.0	418.562
84000	18834.3	422.135
84050	18667.0	419.52
84100	18878.5	414.102
84150	18178.3	409.289
84200	17040.6	402.09
84250	17305.6	397.074
84300	17851.6	410.274
84350	19919.0	413.134
84400	20828.9	431.554
84450	21665.6	450.062
84500	22274.3	459.868
84550	22036.5	460.358
84600	22563.6	455.346
84650	22609.9	458.637
84700	29423.7	460.886
84750	24754.6	476.095
84800	27023.8	485.159
84850	28254.4	490.222
84900	28846.9	499.332
84950	28371.7	514.059
85000	29693.7	519.847
85050	27716.6	522.954
85100	27601.0	521.773
85150	30659.4	520.64
85200	30066.2	528.683
85250	32624.2	534.324
85300	35245.1	558.55
85350	55874.1	564.73
85400	57311.8	622.058
85450	42223.9	699.256
85500	39006.0	718.865
85550	34273.3	713.151
85600	32270.1	694.863
85650	34680.3	670.293
85700	43435.0	646.191
85750	46172.7	642.555
85800	44316.0	646.566
85850	47154.5	642.051
85900	45826.2	649.248
85950	42160.0	652.713
86000	43235.6	643.439
86050	45686.5	635.32
86100	47831.2	634.846
86150	46981.8	642.21
86200	46070.9	645.748
86250	47447.6	645.01
86300	47383.2	649.922
86350	46579.5	653.889
86400	46641.9	654.306
86450	45320.1	656.808
86500	46568.9	654.444
86550	46866.8	655.773
86600	42443.8	660.887
86650	42554.9	652.448
86700	44410.5	643.02
86750	43403.7	640.22
86800	46432.5	631.747
86850	48728.1	632.685
86900	47190.6	643.437
86950	46837.7	646.921
87000	47050.0	649.337
87050	45436.5	652.336
87100	44337.2	650.993
87150	45485.7	645.71
87200	47509.7	642.974
87250	48635.7	646.584
87300	48933.3	653.224
87350	48665.7	660.595
87400	46045.7	668.996
87450	45294.6	669.226
87500	47330.8	665.426
87550	47356.3	666.99
87600	48530.5	668.257
87650	49808.6	671.623
87700	51512.8	678.412
87750	52041.5	691.195
87800	50504.1	705.769
87850	49851.1	716.236
87900	49713.1	726.98
87950	51289.7	735.89
88000	51854.4	749.141
88050	49496.2	767.693
88100	46467.5	784.752
88150	41192.8	800.015
88200	34829.1	805.377
88250	32393.1	795.719
88300	33573.1	780.029
88350	38292.8	773.025
88400	37049.1	762.465
88450	41388.5	756.48
88500	47230.4	753.54
88550	36341.9	767.101
88600	36727.3	760.445
88650	34226.6	751.188
88700	37018.2	737.304
88750	40554.4	733.028
88800	41682.1	735.556
88850	39385.8	730.801
88900	40992.5	721.954
88950	38315.7	724.141
89000	36951.8	715.975
89050	43106.2	701.958
89100	47954.3	702.653
89150	39968.1	718.295
89200	36800.5	708.942
89250	45593.7	694.528
89300	50393.4	703.528
89350	41878.0	711.642
89400	43204.1	704.453
89450	47727.1	708.37
89500	46524.7	727.426
89550	35207.0	729.401
89600	35991.4	714.293
89650	39337.0	707.889
89700	40617.3	702.174
89750	40170.4	699.973
89800	39866.3	690.445
89850	43425.4	688.205
89900	42006.2	688.062
89950	38414.6	686.907
90000	37991.6	672.923
90050	53853.3	660.894
90100	64461.7	664.02
90150	47039.5	682.939
90200	40647.6	679.771
90250	42967.7	666.657
90300	45179.6	672.286
90350	50738.1	668.79
90400	49820.8	685.369
90450	49583.7	698.702
90500	40874.7	722.755
90550	41482.1	714.205
90600	44549.6	708.773
90650	53033.6	700.483
90700	53135.8	728.462
90750	49220.9	752.182
90800	38862.0	755.871
90850	41035.5	751.387
90900	45045.6	746.505
90950	40089.9	748.526
91000	42411.2	745.625
91050	40152.0	746.521
91100	39053.7	740.052
91150	38569.2	736.602
91200	41336.2	730.787
91250	43752.8	722.465
91300	41334.8	727.008
91350	39679.5	726.618
91400	50063.3	718.247
91450	50598.0	721.602
91500	51213.0	711.109
91550	41228.4	715.095
91600	46431.1	702.608
91650	43696.5	709.168
91700	40076.7	724.852
91750	41369.6	713.251
91800	41520.5	720.18
91850	45183.2	727.669
91900	39332.2	725.399
91950	47831.6	705.163
92000	45816.8	714.269
92050	42177.6	726.573
92100	44275.5	714.952
92150	43912.7	721.673
92200	43979.5	731.778
92250	37612.7	738.655
92300	41242.7	721.399
92350	43598.2	717.701
92400	46765.6	719.892
92450	40989.7	732.482
92500	43552.7	719.981
92550	42926.2	729.944
92600	40663.1	739.436
92650	42257.3	729.108
92700	44355.8	734.963
92750	43564.4	752.655
92800	42056.0	754.814
92850	38897.3	749.249
92900	46580.7	746.796
92950	42247.1	742.187
93000	40977.2	744.763
93050	45764.3	734.291
93100	46718.8	743.197
93150	40116.2	748.485
93200	40297.7	740.515
93250	42239.2	745.131
93300	40000.5	746.326
93350	43703.1	738.89
93400	52223.7	729.269
93450	47544.8	753.698
93500	36745.3	751.381
93550	43559.0	735.881
93600	46803.5	734.293
93650	45855.3	748.396
93700	36999.3	741.81
93750	41663.5	725.952
93800	43839.4	725.41
93850	41602.5	737.058
93900	38825.0	728.424
93950	42099.0	728.469
94000	46436.5	740.449
94050	38195.0	743.556
94100	36967.0	732.6
94150	47367.1	713.344
94200	47242.2	730.133
94250	40264.9	740.756
94300	41246.0	739.024
94350	38765.1	725.381
94400	39530.8	727.586
94450	37945.4	720.341
94500	64688.3	707.897
94550	40562.0	721.538
94600	41799.8	718.902
94650	39167.4	718.628
94700	41359.9	712.322
94750	40370.9	725.866
94800	41506.6	713.3
94850	40612.6	708.03
94900	39428.8	716.125
94950	65067.8	714.571
95000	36311.5	729.847
95050	42488.4	711.943
95100	40443.0	727.91
95150	54901.6	740.059
95200	35502.0	745.279
95250	36861.1	736.0
95300	37993.1	722.591
95350	39256.7	724.782
95400	40471.1	711.68
95450	37119.7	720.345
95500	36760.0	715.183
95550	33456.4	697.95
95600	39375.3	672.789
95650	67926.9	677.832
95700	39885.3	711.095
95750	38331.3	716.869
95800	37535.7	703.047
95850	39200.3	692.518
95900	57076.4	693.419
95950	41117.7	703.137
96000	37549.9	716.992
96050	37411.8	707.773
96100	41124.2	692.391
96150	37645.8	704.503
96200	35484.6	691.21
96250	38652.3	676.378
96300	61515.3	653.372
96350	37816.8	682.688
96400	41608.4	660.665
96450	57764.1	693.293
96500	38668.9	710.082
96550	40841.0	705.7
96600	46770.4	712.98
96650	37307.3	718.236
96700	37889.3	711.049
96750	42084.4	700.374
96800	38753.4	712.463
96850	36750.3	706.96
96900	36491.0	698.9
96950	36090.1	687.765
97000	36119.7	672.057
97050	39739.4	650.825
97100	61612.1	665.9
97150	41033.1	710.819
97200	34052.2	706.103
97250	36890.0	692.257
97300	38963.0	676.2
97350	55983.6	667.159
97400	44851.5	698.942
97450	36540.6	705.839
97500	33643.6	694.792
97550	33829.9	676.28
97600	35764.6	655.407
97650	36125.4	650.165
97700	35300.1	627.24
97750	57902.9	609.001
97800	57894.7	637.14
97850	51401.0	671.115
97900	45053.6	689.025
97950	43129.4	695.973
98000	41908.7	700.856
98050	36756.4	701.854
98100	34612.1	690.44
98150	37189.4	680.309
98200	34491.5	668.758
98250	33398.7	648.801
98300	35264.3	621.485
98350	51935.7	618.875
98400	53233.1	635.49
98450	52382.2	659.538
98500	47386.7	680.452
98550	44054.4	693.252
98600	40582.9	700.654
98650	37791.7	701.724
98700	36072.5	696.502
98750	34332.1	685.812
98800	34991.4	672.77
98850	32410.5	658.275
98900	32154.5	636.621
98950	33357.0	610.447
99000	50571.0	595.619
99050	52233.2	610.95
99100	50270.1	633.867
99150	45701.9	650.093
99200	42338.8	657.604
99250	39784.0	658.484
99300	39227.5	653.998
99350	36729.6	648.457
99400	32584.7	636.432
99450	31399.4	614.074
99500	29950.3	584.664
99550	45218.3	570.211
99600	47448.0	571.177
99650	49991.7	578.283
99700	49772.3	593.835
99750	49219.8	608.448
99800	48853.9	621.832
99850	49066.7	635.073
99900	50022.1	647.464
[truncated: 459 more rows]
