# Supplementary material for: The extreme yet transient nature of glacial erosion
Source: Nat Commun. 2022 Nov 30;13:7377. doi: 10.1038/s41467-022-35072-0 (PMC9712427; doi:10.1038/s41467-022-35072-0)
Supplement: Supplementary file 5 — Supplementary Data 2 [file 41467_2022_35072_MOESM5_ESM.zip › csv_glacialEcalib/Ande2018b-14.csv]

Year	Q	IceH
0	0	0
50	0	0
100	0	0
150	0	0
200	0	0
250	0	0
300	0	0
350	0	0
400	0	0
450	0	0
500	0	0
550	0	0
600	0	0
650	0	0
700	0	0
750	0	0
800	0	0
850	0	0
900	0	0
950	0	0
1000	0	0
1050	0	0
1100	0	0
1150	0	0
1200	0	0
1250	0	0
1300	0	0
1350	0	0
1400	0	0
1450	0	0
1500	0	0
1550	0	0
1600	0	0
1650	0	0
1700	0	0
1750	0	0
1800	0	0
1850	0	0
1900	0	0
1950	0	0
2000	0	0
2050	0	0
2100	0	0
2150	0	0
2200	0	0
2250	0	0
2300	0	0
2350	0	0
2400	0	0
2450	0	0
2500	0	0
2550	0	0
2600	0	0
2650	0	0
2700	0	0
2750	0	0
2800	0	0
2850	0	0
2900	0	0
2950	0	0
3000	0	0
3050	0	0
3100	0	0
3150	0	0
3200	0	0
3250	0	0
3300	0	0
3350	0	0
3400	0	0
3450	0	0
3500	0	0
3550	0	0
3600	0	0
3650	0	0
3700	0	0
3750	0	0
3800	0	0
3850	0	0
3900	0	0
3950	0	0
4000	0	0
4050	0	0
4100	0	0
4150	0	0
4200	0	0
4250	0	0
4300	0	0
4350	0	0
4400	0	0
4450	0	0
4500	0	0
4550	0	0
4600	0	0
4650	0	0
4700	0	0
4750	0	0
4800	0	0
4850	0	0
4900	0	0
4950	0	0
5000	0	0
5050	0	0
5100	0	0
5150	0	0
5200	0	0
5250	0	0
5300	0	0
5350	0	0
5400	0	0
5450	0	0
5500	0	0
5550	0	0
5600	0	0
5650	0	0
5700	0	0
5750	0	0
5800	0	0
5850	0	0
5900	0	0
5950	0	0
6000	0	0
6050	0	0
6100	0	0
6150	0	0
6200	0	0
6250	0	0
6300	0	0
6350	0	0
6400	0	0
6450	0	0
6500	0	0
6550	0	0
6600	0	0
6650	0	0
6700	0	0
6750	0	0
6800	0	0
6850	0	0
6900	0	0
6950	0	0
7000	0	0
7050	0	0
7100	0	0
7150	0	0
7200	0	0
7250	0	0
7300	0	0
7350	0	0
7400	0	0
7450	0	0
7500	0	0
7550	0	0
7600	0	0
7650	0	0
7700	0	0
7750	0	0
7800	0	0
7850	0	0
7900	0	0
7950	0	0
8000	0	0
8050	0	0
8100	0	0
8150	0	0
8200	0	0
8250	0	0
8300	0	0
8350	0	0
8400	0	0
8450	0	0
8500	0	0
8550	0	0
8600	0	0
8650	0	0
8700	0	0
8750	0	0
8800	0	0
8850	0	0
8900	0	0
8950	0	0
9000	0	0
9050	0	0
9100	0	0
9150	0	0
9200	0	0
9250	0	0
9300	0	0
9350	0	0
9400	0	0
9450	0	0
9500	0	0
9550	0	0
9600	0	0
9650	0	0
9700	0	0
9750	0	0
9800	0	0
9850	0	0
9900	0	0
9950	0	0
10000	0	0
10050	0	0
10100	0	0
10150	0	0
10200	0	0
10250	0	0
10300	0	0
10350	0	0
10400	0	0
10450	0	0
10500	0	0
10550	0	0
10600	0	0
10650	0	0
10700	0	0
10750	0	0
10800	0	0
10850	0	0
10900	0	0
10950	0	0
11000	0	0
11050	0	0
11100	0	0
11150	0	0
11200	0	0
11250	0	0
11300	0	0
11350	0	0
11400	0	0
11450	15.432	37.2603
11500	106.663	94.8824
11550	189.924	128.004
11600	212.495	138.158
11650	244.343	144.192
11700	279.243	156.403
11750	286.143	162.371
11800	279.939	158.748
11850	304.945	161.423
11900	361.19	173.894
11950	360.408	180.098
12000	348.045	176.03
12050	371.572	175.253
12100	439.722	185.424
12150	516.617	199.051
12200	608.555	210.23
12250	899.999	232.9
12300	8231.74	355.696
12350	10237.7	409.267
12400	8775.99	398.371
12450	9604.57	406.186
12500	7416.32	393.751
12550	5727.69	358.077
12600	4317.59	313.063
12650	2759.48	284.535
12700	1840.99	236.695
12750	1412.29	235.309
12800	5957.19	318.799
12850	8413.09	346.44
12900	6638.39	336.115
12950	6756.68	348.269
13000	5863.03	325.597
13050	3570.81	277.948
13100	2449.71	242.264
13150	2129.04	236.338
13200	1351.97	200.898
13250	1067.81	184.904
13300	1015.74	186.252
13350	941.638	184.243
13400	1775.58	213.142
13450	1849.34	227.906
13500	4571.3	272.898
13550	3397.74	242.521
13600	2862.65	229.213
13650	2043.78	215.287
13700	1310.06	206.02
13750	794.328	182.856
13800	611.982	157.193
13850	502.929	144.669
13900	304.947	93.0561
13950	137.05	40.578
14000	0	0
14050	0	0
14100	0	0
14150	0	0
14200	0	0
14250	0	0
14300	0	0
14350	0	0
14400	0	0
14450	0	0
14500	33.77	66.5877
14550	113.413	80.4162
14600	286.411	142.809
14650	465.016	186.176
14700	446.81	187.237
14750	421.687	182.621
14800	426.43	186.612
14850	457.598	191.555
14900	492.482	201.142
14950	510.625	205.955
15000	516.542	205.053
15050	531.904	207.545
15100	565.637	212.162
15150	603.118	219.43
15200	667.493	219.08
15250	1630.37	273.719
15300	9552.56	432.012
15350	8048.28	410.79
15400	7726.92	417.678
15450	7093.19	413.103
15500	5012.64	376.484
15550	2409.59	322.569
15600	908.881	262.068
15650	582.042	218.832
15700	571.066	206.98
15750	613.738	213.481
15800	679.656	218.783
15850	785.982	227.008
15900	1078.81	257.666
15950	1449.28	284.183
16000	2026.56	301.972
16050	2847.42	320.849
16100	4157.05	342.547
16150	5776.37	368.372
16200	7443.14	382.436
16250	5766.7	355.934
16300	3771.76	313.451
16350	1714.67	264.037
16400	697.164	214.125
16450	441.001	190.149
16500	1154.28	237.101
16550	8045.75	375.817
16600	6246.57	360.746
16650	5593.48	358.024
16700	5098.26	334.252
16750	3134.02	286.582
16800	1781.16	247.478
16850	1270.82	235.367
16900	988.228	223.857
16950	792.436	212.425
17000	837.513	227.629
17050	825.288	221.498
17100	566.402	186.104
17150	368.106	163.278
17200	393.241	172.785
17250	386.383	174.398
17300	371.189	172.437
17350	391.466	182.285
17400	384.355	186.074
17450	291.381	172.773
17500	291.039	171.485
17550	292.564	170.86
17600	282.152	166.494
17650	295.439	166.199
17700	344.5	174.979
17750	357.063	182.753
17800	353.709	185.297
17850	370.74	184.468
17900	382.723	180.877
17950	363.348	173.586
18000	273.221	153.49
18050	270.341	153.946
18100	275.341	156.963
18150	292.536	161.144
18200	305.939	165.826
18250	283.499	160.217
18300	282.94	159.395
18350	312.097	167.171
18400	336.128	172.619
18450	360.432	177.506
18500	374.873	180.125
18550	404.563	185.694
18600	419.853	191.97
18650	419.685	191.175
18700	386.483	180.864
18750	420.599	186.407
18800	501.717	201.485
18850	488.743	191.514
18900	425.981	177.385
18950	407.789	176.25
19000	295.892	156.235
19050	271.345	154.1
19100	314.636	165.427
19150	324.653	169.77
19200	286.455	160.286
19250	284.938	157.716
19300	322.208	173.3
19350	317.512	175.952
19400	322.108	176.865
19450	310.462	175.495
19500	299.615	172.207
19550	305.196	171.331
19600	320.188	174.051
19650	350.491	180.651
19700	389.621	190.471
19750	382.525	195.134
19800	388.069	197.791
19850	364.983	189.31
19900	387.744	191.52
19950	387.643	198.373
20000	353.802	185.887
20050	270.453	160.39
20100	302.459	167.13
20150	319.664	174.238
20200	335.514	178.711
20250	349.721	182.906
20300	364.684	186.91
20350	406.835	194.257
20400	399.015	201.591
20450	383.67	199.595
20500	348.288	186.727
20550	355.752	185.79
20600	377.363	189.431
20650	364.118	192.482
20700	331.855	182.37
20750	346.305	181.736
20800	333.078	182.135
20850	338.557	182.13
20900	330.417	181.398
20950	313.733	177.416
21000	333.18	175.91
21050	382.431	185.44
21100	409.14	196.259
21150	407.92	201.213
21200	406.734	201.033
21250	375.269	196.388
21300	357.162	188.017
21350	345.121	179.672
21400	341.169	180.264
21450	329.162	177.386
21500	310.627	170.307
21550	306.924	168.932
21600	328.68	172.447
21650	365.245	181.116
21700	387.545	188.875
21750	396.96	192.284
21800	401.498	192.887
21850	431.105	195.448
21900	454.595	199.948
21950	473.894	201.581
22000	503.694	202.874
22050	565.253	218.083
22100	575.793	210.474
22150	441.822	182.201
22200	477.309	195.91
22250	545.233	206.05
22300	493.26	191.841
22350	541.193	200.949
22400	655.565	217.1
22450	831.374	234.919
22500	1100.21	253.778
22550	1170.49	245.289
22600	1025.91	225.942
22650	1149.83	235.152
22700	868.781	199.753
22750	736.721	228.085
22800	649.523	219.368
22850	651.809	220.972
22900	741.79	240.037
22950	768.165	243.228
23000	795.445	246.161
23050	827.79	250.788
23100	809.474	245.39
23150	821.251	243.604
23200	909.976	258.514
23250	906.764	257.975
23300	875.336	252.212
23350	809.46	239.977
23400	753.927	231.31
23450	816.399	243.488
23500	873.628	251.126
23550	930.341	256.287
23600	1011.82	270.987
23650	1033.63	270.703
23700	972.399	253.109
23750	919.071	247.453
23800	932.996	253.697
23850	934.429	254.021
23900	901.657	250.357
23950	830.031	237.943
24000	826.282	240.329
24050	944.391	260.79
24100	946.024	257.205
24150	990.287	256.587
24200	1165.12	278.178
24250	1258.28	283.278
24300	1342.49	288.329
24350	1347.83	279.022
24400	1224.53	258.792
24450	1152.16	261.084
24500	1250.94	278.995
24550	1313.33	280.838
24600	1269.47	267.942
24650	1284.0	273.962
24700	1372.71	283.894
24750	1371.07	274.433
24800	1457.56	284.142
24850	1721.08	309.783
24900	1825.17	299.051
24950	1795.15	287.71
25000	1803.13	296.807
25050	2135.14	317.944
25100	2707.24	345.433
25150	3492.54	361.38
25200	4377.27	369.237
25250	5392.17	388.454
25300	5477.65	402.199
25350	4599.15	374.685
25400	2442.14	321.97
25450	937.16	265.044
25500	648.899	233.372
25550	621.56	218.703
25600	774.137	232.653
25650	2635.66	304.884
25700	6620.18	396.723
25750	5673.45	377.588
25800	4645.65	350.798
25850	3456.81	321.615
25900	2553.16	305.442
25950	2460.52	318.514
26000	3093.55	357.004
26050	4349.02	387.359
26100	5566.85	388.271
26150	6236.51	384.597
26200	6182.2	382.369
26250	6219.14	393.517
26300	6269.99	407.006
26350	5828.13	393.021
26400	3658.97	355.818
26450	1786.49	305.245
26500	2677.64	311.325
26550	5276.94	381.381
26600	2374.73	330.414
26650	2471.47	310.461
26700	8038.8	408.761
26750	7134.62	394.043
26800	6519.26	389.844
26850	6515.72	384.22
26900	6523.46	388.507
26950	6828.08	403.377
27000	5747.22	385.382
27050	3749.28	343.808
27100	5151.97	334.382
27150	4144.24	289.56
27200	2162.83	232.193
27250	1020.08	178.278
27300	525.454	164.415
27350	479.887	164.485
27400	799.833	198.057
27450	962.361	254.228
27500	1074.49	266.338
27550	1215.31	275.29
27600	1477.44	299.525
27650	1794.97	314.76
27700	2167.01	325.683
27750	2662.42	338.362
27800	3310.66	349.565
27850	4191.01	371.626
27900	5414.23	386.93
27950	6588.1	402.081
28000	7211.41	412.735
28050	7223.19	399.965
28100	4178.85	358.369
28150	4472.22	345.747
28200	3626.22	313.164
28250	2889.82	272.188
28300	2730.61	237.366
28350	1861.22	212.585
28400	1038.17	178.693
28450	526.441	141.141
28500	383.483	139.682
28550	454.642	180.991
28600	588.208	214.217
28650	682.127	235.527
28700	711.308	241.603
28750	717.119	243.855
28800	688.73	238.848
28850	668.705	233.614
28900	696.09	241.021
28950	656.675	233.716
29000	618.55	223.429
29050	702.103	234.407
29100	973.291	270.738
29150	2572.6	343.426
29200	1136.01	287.483
29250	824.183	264.306
29300	795.329	257.591
29350	778.588	256.503
29400	710.297	241.996
29450	715.832	241.54
29500	739.304	246.611
29550	723.154	243.72
29600	721.69	238.904
29650	796.535	251.205
29700	854.413	259.276
29750	900.39	264.75
29800	923.183	265.043
29850	936.676	261.352
29900	1054.81	277.155
29950	1056.92	273.218
30000	1048.45	263.916
30050	1200.16	280.568
30100	1260.57	280.907
30150	1284.18	272.935
30200	1301.36	272.036
30250	1159.66	254.853
30300	867.791	227.319
30350	730.98	223.771
30400	796.876	239.343
30450	819.019	241.864
30500	861.202	242.548
30550	995.359	261.222
30600	1081.22	271.605
30650	1119.13	269.974
30700	1193.91	271.888
30750	1293.55	276.606
30800	1378.87	276.254
30850	1555.93	293.256
30900	1783.34	305.573
30950	1971.9	305.52
31000	2177.11	309.547
31050	2467.69	324.133
31100	2814.22	331.108
31150	3042.48	328.202
31200	3318.79	343.352
31250	4091.99	363.81
31300	4956.37	376.168
31350	5996.96	392.552
31400	6745.62	394.302
31450	7029.58	396.18
31500	7258.43	401.322
31550	7520.83	410.303
31600	7029.27	402.872
31650	4451.57	362.8
31700	3368.7	333.576
31750	3962.14	330.342
31800	2287.17	278.211
31850	1353.56	221.091
31900	525.059	183.116
31950	1000.8	212.793
32000	2792.85	245.16
32050	1676.16	212.072
32100	1058.94	196.678
32150	1100.24	187.299
32200	698.795	182.488
32250	1515.92	222.009
32300	1354.55	269.52
32350	1564.83	293.026
32400	1799.8	304.54
32450	2108.46	318.499
32500	2527.72	327.839
32550	3033.85	340.471
32600	3848.75	366.979
32650	5464.46	401.247
32700	6951.0	416.063
32750	7985.08	413.768
32800	7803.16	407.875
32850	7666.42	406.851
32900	7717.39	405.436
32950	6629.32	385.231
33000	5002.69	346.801
33050	3254.14	300.829
33100	1491.36	245.282
33150	648.435	191.678
33200	323.243	146.866
33250	160.074	114.701
33300	145.15	114.29
33350	252.033	135.837
33400	173.358	84.44
33450	118.998	83.0965
33500	112.096	99.4248
33550	233.946	136.37
33600	345.76	169.721
33650	381.824	182.551
33700	395.545	189.605
33750	423.493	196.28
33800	451.818	203.516
33850	435.666	196.73
33900	446.51	196.645
33950	490.338	203.012
34000	535.182	207.58
34050	603.484	214.157
34100	729.162	228.209
34150	932.436	248.189
34200	1169.31	260.547
34250	1617.15	277.009
34300	2216.38	298.372
34350	3563.71	327.821
34400	5063.08	350.08
34450	4033.36	313.839
34500	2847.22	282.082
34550	4158.74	279.408
34600	3604.71	252.214
34650	3109.78	238.176
34700	2101.75	212.271
34750	1037.66	174.925
34800	491.697	149.639
34850	407.62	146.228
34900	1241.51	204.295
34950	303.706	111.489
35000	150.317	86.5238
35050	75.4667	73.0191
35100	53.0398	75.8432
35150	50.3156	84.2554
35200	64.23	104.673
35250	29.0756	38.5982
35300	56.6368	66.9561
35350	182.655	120.989
35400	350.996	168.111
35450	377.707	184.737
35500	388.934	187.491
35550	389.484	186.803
35600	465.752	194.208
35650	938.301	234.044
35700	4703.08	363.796
35750	2008.15	310.876
35800	808.078	254.827
35850	499.341	213.978
35900	492.464	202.628
35950	558.932	213.729
36000	601.704	218.181
36050	625.211	216.463
36100	689.768	218.695
36150	837.498	231.73
36200	1133.24	260.377
36250	1579.45	281.638
36300	2032.58	285.987
36350	2829.53	304.934
36400	3865.08	323.558
36450	3947.61	306.916
36500	1959.15	259.747
36550	781.227	207.642
36600	500.453	170.125
36650	500.869	165.16
36700	620.593	177.519
36750	871.543	192.511
36800	989.888	190.82
36850	1348.4	202.563
36900	1984.12	222.198
36950	1702.06	198.126
37000	793.97	148.593
37050	198.43	109.426
37100	53.9747	88.9967
37150	16.0738	53.589
37200	0	13.7553
37250	0	0
37300	0	15.5994
37350	0	9.7081
37400	0	3.54514
37450	0	0
37500	0	14.5213
37550	0	18.7562
37600	0	18.6391
37650	0	19.0701
37700	0	19.8311
37750	0	22.3862
37800	0	23.2106
37850	0	20.3165
37900	0	19.5128
37950	0	15.9666
38000	0	11.0921
38050	0	2.61395
38100	0	0
38150	0	0
38200	0	4.20122
38250	0	0
38300	57.562	67.8146
38350	185.689	123.052
38400	243.256	152.549
38450	232.758	155.265
38500	230.106	153.877
38550	253.987	156.106
38600	272.12	161.511
38650	273.336	164.416
38700	283.578	165.985
38750	312.719	170.601
38800	291.674	172.122
38850	274.878	170.27
38900	269.088	166.745
38950	254.968	162.666
39000	247.422	159.155
39050	259.053	158.569
39100	322.333	166.382
39150	348.316	179.332
39200	316.997	182.139
39250	311.552	181.703
39300	307.522	178.236
39350	332.343	179.71
39400	336.132	183.559
39450	342.13	184.547
39500	369.371	186.238
39550	389.982	189.751
39600	434.391	194.247
39650	505.151	202.93
39700	627.442	220.748
39750	687.715	215.13
39800	909.81	233.37
39850	1287.15	260.332
39900	1487.81	253.708
39950	1959.82	262.159
40000	1347.83	226.738
40050	527.546	178.614
40100	220.791	139.107
40150	229.936	135.048
40200	475.196	165.635
40250	460.044	132.093
40300	290.442	129.901
40350	397.328	165.049
40400	480.718	187.412
40450	487.36	185.501
40500	508.038	188.035
40550	524.885	190.138
40600	542.226	192.174
40650	543.725	191.446
40700	558.026	194.14
40750	695.277	211.304
40800	1069.76	244.115
40850	1566.37	270.846
40900	2073.54	281.381
40950	2866.0	294.427
41000	3246.52	289.519
41050	1825.24	237.439
41100	1603.2	211.003
41150	630.98	160.845
41200	292.955	93.6138
41250	0	24.6059
41300	0	3.27193
41350	0	0
41400	0	0
41450	0	0
41500	0	0
41550	11.6844	31.4027
41600	39.2887	60.1007
41650	183.256	116.79
41700	113.044	78.8114
41750	271.466	140.529
41800	399.483	178.113
41850	451.62	188.251
41900	501.177	193.189
41950	547.491	195.987
42000	657.195	208.202
42050	897.42	231.342
42100	1161.56	252.289
42150	1479.47	258.642
42200	2126.51	280.084
42250	2665.74	290.128
42300	2904.46	289.057
42350	1652.84	246.652
42400	619.907	199.485
42450	814.051	207.052
42500	1327.32	228.559
42550	2408.95	245.484
42600	3334.91	237.729
42650	2477.96	213.091
42700	1514.95	195.354
42750	862.253	175.384
42800	495.439	159.152
42850	181.473	136.631
42900	72.7479	115.082
42950	30.8527	71.0458
43000	10.7627	33.3631
43050	0	10.3728
43100	0	0
43150	0	0
43200	0	0
43250	0	0
43300	0	0
43350	0	0
43400	0	0
43450	0	24.2314
43500	29.3427	58.3099
43550	63.0198	93.3378
43600	15.9968	27.8287
43650	78.8771	82.2969
43700	265.013	138.455
43750	290.016	160.763
43800	324.481	173.668
43850	373.406	181.73
43900	457.358	196.158
43950	576.618	214.189
44000	632.653	211.397
44050	606.027	197.042
44100	552.952	186.675
44150	550.359	188.037
44200	513.811	182.47
44250	518.895	183.074
44300	761.52	209.353
44350	953.943	214.305
44400	968.862	205.867
44450	1210.62	220.647
44500	1627.01	235.246
44550	2147.3	242.37
44600	2130.32	227.063
44650	1604.65	208.291
44700	957.693	181.148
44750	578.571	156.923
44800	486.565	152.207
44850	872.954	172.57
44900	455.55	130.788
44950	549.53	148.822
45000	514.882	158.268
45050	298.354	134.753
45100	202.217	98.2444
45150	136.353	76.9831
45200	95.7882	69.7931
45250	68.196	69.5342
45300	49.0919	76.1251
45350	34.2303	84.82
45400	37.4978	85.4956
45450	54.6685	94.4997
45500	74.2443	106.904
45550	82.6485	126.257
45600	0	2.69259
45650	0	0
45700	0	0
45750	0	0
45800	0	0
45850	0	0
45900	0	0
45950	0	0
46000	0	0
46050	0	0
46100	0	0
46150	0	0
46200	0	0
46250	0	0
46300	0	0
46350	0	0
46400	0	0
46450	0	0
46500	0	0
46550	0	0
46600	0	0
46650	0	0
46700	0	0
46750	0	0
46800	0	0
46850	0	0
46900	0	0
46950	0	0
47000	0	0
47050	0	0
47100	0	0
47150	0	0
47200	0	0
47250	0	0
47300	0	0
47350	29.0192	51.5187
47400	125.357	104.106
47450	175.267	119.716
47500	171.906	120.077
47550	159.813	117.028
47600	169.165	117.615
47650	188.806	122.321
47700	193.52	124.243
47750	181.712	122.562
47800	160.79	118.077
47850	169.113	119.495
47900	203.894	129.391
47950	223.721	137.951
48000	204.815	134.758
48050	161.327	123.041
48100	141.024	116.497
48150	169.481	124.296
48200	213.165	138.894
48250	231.359	147.117
48300	227.357	145.555
48350	211.257	139.861
48400	210.554	139.216
48450	238.141	147.805
48500	254.769	157.431
48550	300.307	167.463
48600	396.887	183.808
48650	639.274	213.758
48700	1186.92	246.767
48750	1646.27	250.921
48800	1969.18	247.76
48850	1387.26	222.082
48900	1060.21	202.534
48950	1862.01	216.153
49000	2013.71	208.428
49050	1666.48	193.351
49100	1194.14	178.763
49150	821.408	165.16
49200	540.905	150.4
49250	376.588	137.316
49300	261.278	114.098
49350	158.506	104.727
49400	119.258	106.008
49450	153.704	102.709
49500	143.673	124.577
49550	226.33	102.644
49600	183.103	92.4961
49650	101.819	71.3743
49700	77.1702	54.5926
49750	114.834	79.4138
49800	275.071	123.989
49850	661.272	166.198
49900	1523.07	200.807
49950	1915.58	208.82
50000	1422.75	191.561
50050	892.996	168.81
50100	617.94	159.779
50150	471.162	145.145
50200	380.974	152.46
50250	423.62	144.904
50300	410.65	149.81
50350	429.876	145.9
50400	486.911	149.25
50450	424.941	157.253
50500	388.487	141.055
50550	307.151	144.601
50600	438.946	159.151
50650	505.96	155.781
50700	425.268	139.902
50750	402.623	139.125
50800	357.406	152.343
50850	411.607	145.761
50900	298.605	143.58
50950	252.936	119.148
51000	235.067	117.768
51050	184.737	130.648
51100	273.577	131.398
51150	218.307	142.254
51200	222.706	124.354
51250	230.232	112.089
51300	222.144	126.366
51350	223.234	134.568
51400	243.595	128.758
51450	205.663	109.146
51500	167.074	111.812
51550	179.776	99.9293
51600	157.488	106.048
51650	106.965	120.705
51700	171.933	107.031
51750	138.882	84.4321
51800	123.761	81.1803
51850	88.913	61.4904
51900	59.9069	48.4984
51950	39.6519	47.3721
52000	42.8045	53.8957
52050	32.1864	54.2836
52100	26.2237	47.6898
52150	0	7.22301
52200	0	9.00556
52250	0	0
52300	0	0
52350	0	0
52400	0	0
52450	0	0
52500	0	0
52550	0	0
52600	0	0
52650	0	0
52700	0	0
52750	0	0
52800	0	0
52850	0	0
52900	0	0
52950	0	0
53000	0	0
53050	0	0
53100	0	0
53150	0	0
53200	0	0
53250	0	0
53300	0	0
53350	0	0
53400	0	0
53450	0	0
53500	0	0
53550	0	0
53600	0	0
53650	0	0
53700	0	0
53750	0	0
53800	0	0
53850	0	0
53900	0	0
53950	0	0
54000	0	0
54050	0	0
54100	0	0
54150	0	0
54200	0	0
54250	0	0
54300	0	0
54350	0	0
54400	0	0
54450	0	0
54500	0	0
54550	0	0
54600	0	0
54650	0	0
54700	0	0
54750	0	0
54800	0	0
54850	0	0
54900	0	0
54950	48.9341	59.1559
55000	253.02	130.763
55050	637.177	149.543
55100	732.117	185.568
55150	968.155	214.641
55200	1141.86	217.838
55250	1328.92	218.846
55300	1630.97	226.155
55350	1687.54	224.507
55400	1060.2	193.062
55450	515.77	153.128
55500	263.395	132.248
55550	214.957	126.093
55600	176.843	122.3
55650	117.209	111.275
55700	72.8526	93.6692
55750	52.6245	77.1694
55800	192.239	123.7
55850	1692.15	197.334
55900	1618.67	211.667
55950	1153.97	190.448
56000	674.315	150.283
56050	302.386	100.793
56100	60.1214	51.6844
56150	0	19.9281
56200	0	0
56250	0	0
56300	0	0
56350	0	0
56400	0	2.73737
56450	23.8297	44.4804
56500	108.303	92.7601
56550	685.681	184.374
56600	848.498	183.115
56650	1127.24	223.055
56700	1464.91	232.296
56750	1754.29	233.437
56800	1433.49	218.3
56850	872.494	186.039
56900	384.721	154.39
56950	305.3	150.336
57000	410.881	164.05
57050	630.001	178.322
57100	1214.43	200.63
57150	1596.73	204.645
57200	1139.87	189.589
57250	556.532	157.219
57300	234.616	129.401
57350	205.995	121.031
57400	165.959	126.385
57450	122.432	117.279
57500	110.518	118.824
57550	98.0424	116.568
57600	86.2125	82.7062
57650	83.8439	50.4661
57700	42.0364	29.0635
57750	0	13.8177
57800	0	7.61885
57850	0	4.66661
57900	0	0
57950	0	0
58000	0	0
58050	0	0
58100	0	1.21494
58150	0	0
58200	0	0
58250	0	0
58300	0	0
58350	0	0
58400	0	0
58450	0	15.6344
58500	4.73567	40.2296
58550	30.9136	86.1521
58600	0	4.47172
58650	21.0397	38.7985
58700	34.145	57.1306
58750	39.441	72.1748
58800	80.8523	67.5658
58850	71.5776	66.1702
58900	47.3767	47.4293
58950	33.2773	42.237
59000	85.8643	80.2508
59050	579.684	157.089
59100	1976.26	216.761
59150	1144.2	197.049
59200	441.293	171.776
59250	292.118	129.941
59300	169.317	85.8522
59350	42.2191	48.225
59400	22.843	36.3948
59450	13.5411	51.0129
59500	66.0846	95.489
59550	97.6578	100.029
59600	38.5152	36.1138
59650	23.4124	38.815
59700	21.6821	34.4185
59750	67.3289	59.0276
59800	294.511	127.711
59850	1682.32	214.102
59900	871.725	193.304
59950	333.912	137.036
60000	104.297	84.4801
60050	29.9903	47.9155
60100	38.574	52.0296
60150	146.613	113.279
60200	306.563	162.575
60250	356.617	182.178
60300	385.291	191.734
60350	355.059	185.715
60400	302.767	171.639
60450	292.639	168.509
60500	320.725	177.776
60550	336.785	184.91
60600	296.77	173.609
60650	291.028	171.551
60700	302.835	176.206
60750	310.712	179.499
60800	319.405	183.555
60850	323.686	183.261
60900	323.538	182.432
60950	356.566	187.032
61000	544.602	210.604
61050	2450.69	303.254
61100	5712.58	375.998
61150	4748.77	356.617
61200	3862.67	336.739
61250	3037.97	315.059
61300	2360.7	295.866
61350	1771.88	278.983
61400	1387.55	265.774
61450	1202.76	261.491
61500	1126.67	262.241
61550	1101.75	261.803
61600	1077.83	259.566
61650	1037.41	255.899
61700	1016.21	257.367
61750	1034.63	262.206
61800	1042.88	257.482
61850	1019.07	256.364
61900	999.756	255.612
61950	958.622	250.604
62000	902.192	248.393
62050	821.368	238.085
62100	713.236	225.853
62150	632.715	219.144
62200	653.417	223.961
62250	754.44	247.867
62300	818.572	257.109
62350	729.819	241.379
62400	650.346	222.458
62450	591.274	215.367
62500	674.366	230.419
62550	727.392	247.292
62600	673.813	233.693
62650	598.134	217.124
62700	650.593	229.846
62750	742.088	247.088
62800	735.775	247.84
62850	689.161	236.194
62900	699.273	235.422
62950	759.035	247.875
63000	768.275	248.051
63050	770.469	243.46
63100	852.977	253.601
63150	975.389	273.136
63200	1047.46	278.531
63250	1110.46	280.038
63300	1232.87	284.59
63350	1400.79	290.601
63400	1664.25	306.399
63450	2026.45	321.95
63500	2364.31	323.404
63550	2850.56	339.35
63600	3581.42	363.216
63650	4460.1	370.4
63700	5160.31	377.202
63750	6041.73	394.09
63800	6826.05	417.414
63850	6848.59	418.526
63900	4793.05	385.233
63950	4632.79	368.367
64000	5022.36	366.866
64050	5123.32	365.225
64100	4986.44	360.015
64150	4806.88	357.198
64200	4638.04	360.261
64250	4711.42	359.803
64300	4604.82	348.744
64350	4337.02	336.852
64400	4004.82	323.08
64450	2711.03	284.7
64500	1337.45	230.638
64550	646.902	172.823
64600	309.816	124.043
64650	176.034	109.471
64700	261.181	141.944
64750	1482.61	231.769
64800	887.599	203.686
64850	666.507	216.162
64900	670.868	229.851
64950	635.753	224.998
65000	609.3	218.765
65050	696.273	237.823
65100	748.41	244.552
65150	824.245	254.82
65200	890.25	265.661
65250	906.257	264.387
65300	906.505	259.954
65350	932.531	261.255
65400	932.057	257.815
65450	938.436	253.015
65500	950.397	256.453
65550	978.72	259.639
65600	971.46	254.762
65650	901.321	245.721
65700	835.053	243.352
65750	810.536	245.992
65800	764.31	239.402
65850	678.527	225.743
65900	613.254	216.503
65950	650.485	223.762
66000	752.561	245.264
66050	797.68	254.325
66100	795.023	249.045
66150	851.343	256.54
66200	889.486	262.324
66250	894.868	259.992
66300	907.665	256.73
66350	954.404	258.023
66400	1075.91	270.092
66450	1235.21	286.175
66500	1462.86	299.284
66550	1713.1	307.319
66600	1977.81	311.958
66650	2252.22	319.348
66700	2602.88	329.247
66750	3001.83	338.92
66800	3281.67	340.525
66850	3244.25	332.146
66900	2826.63	316.952
66950	2533.22	317.574
67000	2708.06	330.525
67050	3051.26	335.779
67100	3508.01	352.415
67150	4342.32	373.055
67200	5074.06	377.387
67250	5789.43	389.678
67300	6180.17	405.369
67350	6269.25	396.13
67400	5871.11	377.961
67450	5196.33	370.191
67500	5100.13	374.682
67550	5164.67	372.934
67600	5005.49	364.63
67650	4770.34	368.725
67700	5187.31	378.426
67750	5607.96	385.138
67800	5832.54	382.001
67850	5748.88	390.105
67900	5552.85	396.281
67950	5119.4	378.381
68000	3997.41	346.453
68050	2810.78	304.423
68100	1779.37	270.619
68150	1276.09	261.602
68200	1142.49	260.685
68250	1171.25	267.527
68300	1290.77	283.123
68350	1467.9	295.028
68400	1625.77	297.404
68450	1764.93	297.928
68500	1978.31	310.214
68550	2263.64	322.041
68600	2525.93	324.343
68650	2853.05	333.213
68700	3302.11	345.611
68750	3838.88	356.166
68800	4591.57	373.104
68850	5287.02	386.179
68900	5850.81	387.76
68950	5966.34	384.877
69000	5898.13	384.788
69050	6122.31	388.84
69100	6567.22	401.353
69150	7260.99	421.821
69200	7549.41	430.014
69250	7492.32	420.395
69300	4625.78	377.764
69350	3747.14	350.677
69400	4298.07	362.399
69450	4841.22	374.056
69500	5373.42	376.962
69550	5791.06	378.966
69600	6098.07	391.337
69650	6669.78	392.521
69700	7841.14	398.737
69750	6900.0	401.185
69800	6051.36	389.284
69850	4328.01	364.165
69900	2102.48	315.16
69950	1058.49	269.472
70000	1303.48	265.777
70050	1694.94	266.563
70100	1402.5	233.076
70150	736.847	178.183
70200	379.576	144.646
70250	616.43	182.191
70300	6302.2	342.932
70350	6073.16	381.227
70400	5867.19	396.27
70450	6750.43	413.485
70500	7447.36	421.007
70550	7270.0	417.509
70600	5301.56	394.228
70650	4132.41	364.341
70700	2215.61	315.224
70750	1016.94	264.347
70800	1139.21	265.845
70850	1462.5	275.951
70900	1955.87	294.103
70950	2615.32	312.688
71000	2026.56	289.346
71050	907.456	235.785
71100	424.996	191.017
71150	462.153	188.083
71200	563.021	197.337
71250	787.978	219.241
71300	1232.39	243.162
71350	1801.62	252.652
71400	2878.53	270.937
71450	3376.15	265.309
71500	1594.55	212.629
71550	893.697	168.665
71600	545.362	142.171
71650	430.511	133.367
71700	418.524	132.547
71750	1013.61	182.091
71800	691.733	156.48
71850	260.816	114.961
71900	111.178	89.9954
71950	98.1435	97.8324
72000	251.747	133.479
72050	565.617	151.081
72100	346.532	135.85
72150	218.587	78.786
72200	94.8074	44.0071
72250	0	19.9566
72300	0	5.22424
72350	0	0
72400	0	4.71515
72450	0	18.3987
72500	0	0
72550	0	0
72600	0	0
72650	0	0
72700	0	0
72750	0	6.05893
72800	0	0
72850	0	0
72900	32.5468	46.1738
72950	275.107	133.349
73000	371.992	138.457
73050	533.605	195.742
73100	660.852	232.49
73150	677.942	237.579
73200	659.145	232.99
73250	688.957	238.376
73300	741.467	249.213
73350	760.67	253.303
73400	764.886	254.339
73450	755.992	251.193
73500	763.329	251.438
73550	788.297	257.196
73600	777.195	254.584
73650	758.827	247.611
73700	794.402	252.937
73750	836.816	261.046
73800	832.479	257.055
73850	841.207	254.06
73900	929.467	264.821
73950	985.527	270.11
74000	1053.6	273.062
74050	1171.56	282.244
74100	1304.66	294.507
74150	1440.96	300.198
74200	1677.21	306.343
74250	1991.97	314.324
74300	2406.21	325.278
74350	2955.74	341.503
74400	3682.88	359.435
74450	4771.75	382.984
74500	5786.37	393.935
74550	7307.6	404.788
74600	7430.03	404.99
74650	6198.28	388.388
74700	3857.39	355.459
74750	5210.44	358.806
74800	4620.57	336.883
74850	4344.36	311.071
74900	2729.93	265.079
74950	1578.71	218.309
75000	2148.89	233.63
75050	1750.22	225.394
75100	4577.63	287.714
75150	3831.87	257.389
75200	3355.99	247.807
75250	2454.25	224.254
75300	1798.99	205.529
75350	1295.7	198.82
75400	1012.77	182.319
75450	554.165	171.01
75500	615.146	149.786
75550	485.315	145.769
75600	531.113	132.52
75650	318.436	114.853
75700	160.37	113.728
75750	190.637	76.5685
75800	107.95	63.6728
75850	64.4196	31.6263
75900	0	24.0215
75950	0	11.7018
76000	0	20.5699
76050	0	0
76100	0	0
76150	0	0
76200	0	0
76250	0	0
76300	0	0
76350	0	0
76400	0	0
76450	0	0
76500	0	0
76550	0	0
76600	0	0
76650	0	0
76700	0	0
76750	0	0
76800	0	0
76850	0	0
76900	0	0
76950	0	0
77000	0	0
77050	38.2992	54.8134
77100	606.552	169.138
77150	704.674	174.32
77200	854.348	221.33
77250	1040.87	247.725
77300	1241.1	254.488
77350	1402.78	257.402
77400	1582.85	265.157
77450	1902.29	277.974
77500	2424.33	300.929
77550	2898.79	305.918
77600	2186.66	275.228
77650	1032.22	227.04
77700	500.519	183.956
77750	297.492	158.466
77800	301.023	162.423
77850	341.981	169.665
77900	392.158	176.303
77950	414.7	177.213
78000	541.07	189.974
78050	970.897	219.114
78100	1596.71	232.761
78150	1876.17	232.698
78200	1152.61	207.96
78250	568.802	178.095
78300	200.232	157.823
78350	138.977	102.269
78400	50.1066	81.9163
78450	0	14.4794
78500	0	0
78550	0	0
78600	0	0
78650	6.52723	30.9734
78700	22.3868	77.5961
78750	34.5413	60.8014
78800	51.4616	78.577
78850	52.2587	109.475
78900	46.1118	74.3984
78950	27.913	89.3159
79000	0	18.5621
79050	11.8035	31.7282
79100	0	0
79150	0	0
79200	0	6.40655
79250	0	0
79300	0	0
79350	0	0
79400	0	0
79450	0	0
79500	0	0
79550	0	0
79600	0	0
79650	0	0
79700	0	0
79750	0	0
79800	0	0
79850	0	0
79900	0	0
79950	5.30746	47.729
80000	20.7149	82.9839
80050	0	17.424
80100	6.48801	29.5077
80150	0	15.9448
80200	0	0
80250	0	0
80300	0	0
80350	0	0
80400	0	0
80450	0	0
80500	0	0
80550	0	0
80600	0	0
80650	0	0
80700	0	0
80750	0	0
80800	0	0
80850	0	0
80900	0	0
80950	0	0
81000	0	0
81050	0	0
81100	0	0
81150	0	0
81200	0	0
81250	0	0
81300	0	0
81350	0	0
81400	0	0
81450	0	0
81500	0	0
81550	0	0
81600	0	0
81650	0	0
81700	0	0
81750	0	0
81800	0	0
81850	0	0
81900	0	0
81950	0	0
82000	0	0
82050	0	0
82100	0	0
82150	0	0
82200	0	0
82250	0	0
82300	0	0
82350	0	0
82400	0	0
82450	0	0
82500	0	0
82550	0	0
82600	0	0
82650	0	0
82700	0	0
82750	0	0
82800	0	0
82850	0	0
82900	0	0
82950	0	0
83000	0	0
83050	0	0
83100	0	0
83150	0	0
83200	0	0
83250	0	0
83300	0	0
83350	0	0
83400	0	0
83450	0	0
83500	0	0
83550	0	0
83600	0	0
83650	0	0
83700	0	0
83750	0	0
83800	0	0
83850	0	0
83900	0	0
83950	0	0
84000	0	0
84050	0	0
84100	0	0
84150	0	0
84200	0	0
84250	0	0
84300	0	0
84350	0	0
84400	0	0
84450	0	0
84500	0	0
84550	0	0
84600	0	0
84650	0	0
84700	0	0
84750	0	0
84800	0	0
84850	0	0
84900	0	0
84950	0	0
85000	0	0
85050	0	0
85100	0	0
85150	0	0
85200	0	0
85250	0	0
85300	0	0
85350	14.0415	39.3473
85400	155.9	109.472
85450	351.87	121.176
85500	1068.88	178.561
85550	1049.43	193.219
85600	362.635	134.498
85650	132.996	90.1357
85700	102.205	93.1371
85750	196.497	120.473
85800	232.716	131.726
85850	272.217	139.262
85900	309.087	150.405
85950	283.232	148.875
86000	249.009	142.083
86050	254.74	142.151
86100	294.494	150.518
86150	292.488	158.487
86200	295.902	160.685
86250	312.971	163.122
86300	320.976	166.836
86350	321.51	167.898
86400	330.45	167.297
86450	331.449	166.378
86500	345.605	164.423
86550	365.505	165.288
86600	341.122	161.275
86650	289.73	150.211
86700	268.967	144.582
86750	251.42	142.855
86800	260.526	143.352
86850	308.802	153.021
86900	306.802	162.666
86950	314.323	165.466
87000	318.653	166.586
87050	311.525	165.423
87100	301.294	161.214
87150	301.689	158.014
87200	321.201	160.225
87250	346.881	166.649
87300	376.519	173.562
87350	391.561	179.167
87400	369.504	180.084
87450	357.479	175.78
87500	354.247	172.732
87550	356.776	173.294
87600	376.683	174.641
87650	411.645	179.336
87700	470.6	187.034
87750	510.902	196.855
87800	545.038	204.275
87850	594.873	209.023
87900	667.11	213.955
87950	790.63	220.345
88000	1003.71	233.8
88050	1427.33	256.707
88100	2042.45	277.114
88150	3075.24	303.387
88200	4947.13	334.259
88250	7675.67	356.726
88300	3518.45	310.674
88350	2157.12	274.834
88400	3522.77	269.037
88450	2432.4	241.723
88500	2745.32	251.535
88550	4388.54	281.458
88600	2354.72	259.089
88650	2943.82	252.255
88700	1725.37	219.013
88750	1809.08	207.766
88800	1495.18	201.341
88850	1559.44	190.204
88900	1774.85	199.507
88950	1344.44	195.235
89000	936.75	159.81
89050	840.238	160.236
89100	1042.14	176.853
89150	826.003	169.754
89200	776.734	156.178
89250	746.851	166.093
89300	756.663	167.68
89350	608.034	147.393
89400	1077.18	169.37
89450	1654.76	192.46
89500	2255.35	213.729
89550	1725.19	198.705
89600	770.03	173.498
89650	359.966	152.053
89700	289.486	129.849
89750	136.122	105.608
89800	224.228	112.329
89850	109.787	116.772
89900	118.373	97.2537
89950	88.2254	75.4292
90000	105.992	89.8465
90050	84.7459	106.747
90100	110.217	108.997
90150	42.2636	69.9937
90200	44.0978	44.3854
90250	79.5047	76.1361
90300	78.0114	78.0899
90350	206.244	105.278
90400	200.554	113.59
90450	556.03	148.831
90500	814.439	157.346
90550	635.282	162.08
90600	497.712	155.846
90650	826.871	174.632
90700	1203.43	189.701
90750	1905.27	236.399
90800	2844.8	258.745
90850	2281.69	249.172
90900	1693.17	240.149
90950	2209.59	240.345
91000	1754.08	235.426
91050	1834.97	236.05
91100	1602.39	223.097
91150	1840.02	211.56
91200	1250.2	203.539
91250	1127.45	203.032
91300	1378.05	209.633
91350	1554.84	202.794
91400	1304.87	210.467
91450	1502.85	216.527
91500	1655.55	221.228
91550	1302.68	202.794
91600	1335.43	205.679
91650	1677.62	210.376
91700	1455.34	201.004
91750	1245.74	201.54
91800	1067.49	201.694
91850	1117.77	208.342
91900	1482.76	212.573
91950	1181.27	213.464
92000	1435.18	219.338
92050	1427.13	221.351
92100	1597.6	219.717
92150	1850.38	227.818
92200	2082.05	233.8
92250	1662.32	230.936
92300	1655.4	220.14
92350	1451.24	214.597
92400	1483.49	214.515
92450	1148.59	207.493
92500	1377.27	213.961
92550	1643.12	227.572
92600	1978.41	233.567
92650	1537.67	225.368
92700	1355.92	224.607
92750	1723.13	238.014
92800	1967.7	246.751
92850	2247.93	243.487
92900	1609.99	238.65
92950	1921.06	223.283
93000	1668.44	227.023
93050	1958.2	226.136
93100	1776.13	232.911
93150	2359.87	239.764
93200	2714.19	242.568
93250	1711.71	234.011
93300	2485.53	235.46
93350	1511.98	232.169
93400	1581.48	236.363
93450	1701.6	251.729
93500	2962.89	259.283
93550	1773.79	233.154
93600	1500.89	236.241
93650	1701.44	244.477
93700	2324.11	237.733
93750	1779.85	228.189
93800	1830.27	228.682
93850	1806.34	224.791
93900	1621.64	221.064
93950	1239.45	216.943
94000	1539.34	230.77
94050	2419.01	236.211
94100	2025.06	230.801
94150	1543.86	219.951
94200	1970.15	230.143
94250	2050.54	231.2
94300	1934.63	227.5
94350	1866.11	217.064
94400	2035.86	215.241
94450	1403.03	197.998
94500	1498.3	202.841
94550	1630.94	199.004
94600	1831.4	208.825
94650	1224.14	191.203
94700	1402.91	191.646
94750	1155.68	195.041
94800	1353.26	201.193
94850	1218.34	199.884
94900	1336.57	206.628
94950	1441.92	217.559
95000	1968.13	215.383
95050	1478.33	206.279
95100	1640.0	221.919
95150	1994.68	236.704
95200	2829.57	234.538
95250	1834.79	215.761
95300	1203.43	193.475
95350	1187.94	196.698
95400	1231.36	191.767
95450	1393.09	196.485
95500	859.117	182.498
95550	537.052	145.06
95600	425.852	140.105
95650	791.926	171.29
95700	1040.28	174.772
95750	946.93	179.129
95800	660.9	160.037
95850	676.319	150.612
95900	851.145	170.638
95950	1195.38	174.985
96000	1396.75	190.561
96050	893.178	173.468
96100	769.751	170.553
96150	336.22	132.754
96200	254.967	105.49
96250	197.028	112.486
96300	396.829	142.636
96350	299.271	123.007
96400	485.705	142.935
96450	904.085	171.778
96500	785.384	150.941
96550	639.013	147.188
96600	1148.5	176.696
96650	1186.19	172.002
96700	706.519	161.175
96750	605.809	162.723
96800	388.809	131.494
96850	302.394	102.535
96900	258.045	85.5823
96950	198.179	80.7799
97000	165.586	92.157
97050	293.807	123.302
97100	581.273	153.004
97150	770.109	174.221
97200	452.433	121.657
97250	154.554	95.9563
97300	176.049	101.865
97350	305.805	136.025
97400	394.744	156.625
97450	214.1	112.376
97500	192.349	73.1733
97550	80.9832	56.6193
97600	33.0508	70.2995
97650	12.6464	39.1076
97700	33.9333	66.022
97750	60.7399	92.3773
97800	103.958	106.206
97850	167.99	121.382
97900	199.217	127.549
97950	168.577	118.417
98000	175.462	106.009
98050	176.551	82.494
98100	91.8513	59.3
98150	26.6081	37.2441
98200	0	24.1336
98250	28.0485	45.2188
98300	32.2801	74.6746
98350	51.6205	88.2108
98400	86.9468	100.683
98450	181.537	121.17
98500	320.685	141.965
98550	190.379	133.293
98600	144.471	104.254
98650	76.8548	50.996
98700	0	20.6968
98750	0	0
98800	0	3.53301
98850	0	0
98900	0	5.5151
98950	8.69783	39.572
99000	15.9239	61.1806
99050	22.4637	72.0961
99100	30.2968	85.4689
99150	15.2812	53.3653
99200	0	10.5229
99250	0	0
99300	0	0
99350	0	0
99400	0	0
99450	0	9.09961
99500	12.9607	50.481
99550	14.937	61.7839
99600	14.8981	60.8403
99650	19.6267	67.0157
99700	23.8943	72.5693
99750	25.4124	74.764
99800	26.4397	76.4648
99850	27.0477	77.2981
99900	31.1548	81.2685
[truncated: 459 more rows]
