# Supplementary material for: The extreme yet transient nature of glacial erosion
Source: Nat Commun. 2022 Nov 30;13:7377. doi: 10.1038/s41467-022-35072-0 (PMC9712427; doi:10.1038/s41467-022-35072-0)
Supplement: Supplementary file 5 — Supplementary Data 2 [file 41467_2022_35072_MOESM5_ESM.zip › csv_glacialEcalib/Ande2018b-18.csv]

Year	Q	IceH
0	0	0
50	0	0
100	0	0
150	0	0
200	0	0
250	0	0
300	0	0
350	0	0
400	0	0
450	0	0
500	0	0
550	0	0
600	0	0
650	0	0
700	0	0
750	0	0
800	0	0
850	0	0
900	0	0
950	0	0
1000	0	0
1050	0	0
1100	0	0
1150	0	0
1200	0	0
1250	0	0
1300	0	0
1350	0	0
1400	0	0
1450	0	0
1500	0	0
1550	0	0
1600	0	0
1650	0	0
1700	0	0
1750	0	0
1800	0	0
1850	0	0
1900	0	0
1950	0	0
2000	0	0
2050	0	0
2100	0	0
2150	0	0
2200	0	0
2250	0	0
2300	0	0
2350	0	0
2400	0	0
2450	0	0
2500	0	0
2550	0	0
2600	0	0
2650	0	0
2700	0	0
2750	0	0
2800	0	0
2850	0	0
2900	0	0
2950	0	0
3000	0	0
3050	0	0
3100	0	0
3150	0	0
3200	0	0
3250	0	0
3300	0	0
3350	0	0
3400	0	0
3450	0	0
3500	0	0
3550	0	0
3600	0	0
3650	0	0
3700	0	0
3750	0	0
3800	0	0
3850	0	0
3900	0	0
3950	0	0
4000	0	0
4050	0	0
4100	0	0
4150	0	0
4200	0	0
4250	0	0
4300	0	0
4350	0	0
4400	0	0
4450	0	0
4500	0	0
4550	0	0
4600	0	0
4650	0	0
4700	0	0
4750	0	0
4800	0	0
4850	0	0
4900	0	0
4950	0	0
5000	0	0
5050	0	0
5100	0	0
5150	0	0
5200	0	0
5250	0	0
5300	0	0
5350	0	0
5400	0	0
5450	0	0
5500	0	0
5550	0	0
5600	0	0
5650	0	0
5700	0	0
5750	0	0
5800	0	0
5850	0	0
5900	0	0
5950	0	0
6000	0	0
6050	0	0
6100	0	0
6150	0	0
6200	0	0
6250	0	0
6300	0	0
6350	0	0
6400	0	0
6450	0	0
6500	0	0
6550	0	0
6600	0	0
6650	0	0
6700	0	0
6750	0	0
6800	0	0
6850	0	0
6900	0	0
6950	0	0
7000	0	0
7050	0	0
7100	0	0
7150	0	0
7200	0	0
7250	0	0
7300	0	0
7350	0	0
7400	0	0
7450	0	0
7500	0	0
7550	0	0
7600	0	0
7650	0	0
7700	0	0
7750	0	0
7800	0	0
7850	0	0
7900	0	0
7950	0	0
8000	0	0
8050	0	0
8100	0	0
8150	0	0
8200	0	0
8250	0	0
8300	0	0
8350	0	0
8400	0	0
8450	0	0
8500	0	0
8550	0	0
8600	0	0
8650	0	0
8700	0	0
8750	0	0
8800	0	0
8850	0	0
8900	0	0
8950	0	0
9000	0	0
9050	0	0
9100	0	0
9150	0	0
9200	0	0
9250	0	0
9300	0	0
9350	0	0
9400	0	0
9450	0	0
9500	0	0
9550	0	0
9600	0	0
9650	0	0
9700	72213.1	295.266
9750	73210.8	298.591
9800	74364.3	301.77
9850	74942.1	303.326
9900	74709.0	302.977
9950	75478.0	304.897
10000	70455.1	293.642
10050	69527.1	290.529
10100	0	0
10150	0	0
10200	0	0
10250	0	0
10300	0	0
10350	0	0
10400	0	0
10450	0	0
10500	0	0
10550	0	0
10600	0	0
10650	0	0
10700	0	0
10750	0	0
10800	0	0
10850	0	0
10900	0	0
10950	0	0
11000	0	0
11050	0	0
11100	0	0
11150	105.98	58.0017
11200	383.439	126.494
11250	749.722	183.033
11300	1146.5	223.41
11350	1556.65	253.679
11400	2163.88	287.059
11450	2951.07	319.451
11500	9070.72	378.097
11550	6208.31	415.255
11600	6500.4	426.246
11650	6944.23	432.203
11700	7284.01	443.859
11750	6917.47	455.899
11800	6968.52	453.773
11850	7316.77	448.495
11900	7602.59	462.826
11950	7701.79	482.485
12000	7758.72	477.699
12050	8048.4	469.671
12100	8583.76	478.04
12150	9105.04	498.606
12200	9960.45	512.0
12250	11815.3	526.91
12300	30993.5	659.056
12350	29013.9	713.69
12400	23635.8	707.744
12450	24370.1	709.78
12500	23639.0	693.678
12550	16988.3	662.342
12600	17292.8	625.646
12650	16968.2	587.066
12700	12002.0	561.607
12750	14731.9	529.535
12800	24137.1	635.0
12850	26708.2	656.538
12900	21879.3	649.562
12950	21578.7	654.255
13000	22061.2	632.753
13050	15039.4	591.241
13100	13344.1	561.659
13150	15028.1	534.948
13200	11193.1	518.163
13250	9676.1	500.477
13300	11331.7	508.751
13350	9474.37	497.114
13400	13964.8	534.899
13450	13885.3	548.261
13500	19712.7	581.184
13550	13912.9	547.03
13600	19575.2	526.679
13650	15677.4	515.626
13700	18148.7	499.094
13750	21004.8	469.082
13800	20487.1	419.85
13850	124903.0	382.895
13900	3516.66	204.539
13950	185.327	63.3539
14000	0	1.71048
14050	0	0
14100	0	0
14150	0	0
14200	0	0
14250	0	0
14300	126.871	46.8226
14350	440.919	141.902
14400	945.676	210.705
14450	1970.54	274.176
14500	3231.86	343.539
14550	5955.0	416.849
14600	7897.88	444.25
14650	8869.19	498.444
14700	8548.34	496.868
14750	8509.25	489.706
14800	8398.39	490.085
14850	8615.01	490.216
14900	8733.8	504.309
14950	8655.85	510.632
15000	8834.17	509.312
15050	8950.19	511.248
15100	9110.79	515.475
15150	8881.31	524.353
15200	10172.6	513.967
15250	13583.3	561.532
15300	23272.3	732.437
15350	18703.8	718.907
15400	16996.6	722.609
15450	17649.5	711.049
15500	17129.7	676.805
15550	10425.5	632.952
15600	7161.72	582.825
15650	8597.8	525.22
15700	9359.55	511.89
15750	9517.07	519.166
15800	10056.4	524.632
15850	11227.6	531.562
15900	12018.7	565.221
15950	12567.5	592.898
16000	14098.3	611.86
16050	14804.5	635.24
16100	15579.3	658.949
16150	15735.6	680.513
16200	17900.7	684.573
16250	19495.8	659.627
16300	14924.4	624.124
16350	8973.91	585.144
16400	6902.44	538.166
16450	7906.46	474.935
16500	9245.92	522.581
16550	25439.4	681.833
16600	16846.7	672.581
16650	14724.8	666.698
16700	15550.7	643.087
16750	12292.7	610.262
16800	10569.8	580.565
16850	10363.6	561.01
16900	9707.39	547.367
16950	9891.61	531.611
17000	8848.76	541.109
17050	7803.98	540.225
17100	7867.72	512.622
17150	8433.46	478.341
17200	8400.97	486.611
17250	8191.24	487.259
17300	8332.32	479.224
17350	8080.06	489.659
17400	7248.64	500.058
17450	7060.47	468.198
17500	7068.75	464.996
17550	6994.29	464.87
17600	6831.27	464.878
17650	6992.24	453.109
17700	7340.71	460.543
17750	7589.96	473.675
17800	7474.49	482.627
17850	7377.66	484.574
17900	7156.46	483.042
17950	6842.52	478.786
18000	6904.24	453.619
18050	6905.75	452.498
18100	6893.15	452.966
18150	7072.15	451.739
18200	7020.85	464.829
18250	6860.79	461.711
18300	7013.76	449.978
18350	7304.42	458.098
18400	7482.56	463.721
18450	7732.52	470.739
18500	7965.0	478.623
18550	8154.64	483.172
18600	8043.83	494.927
18650	7901.99	497.509
18700	8237.51	485.04
18750	8500.86	486.176
18800	7821.22	507.252
18850	7688.99	499.06
18900	7580.23	485.612
18950	7015.95	486.342
19000	6955.63	465.272
19050	6914.09	452.444
19100	7177.55	454.569
19150	6927.57	473.046
19200	6749.54	465.163
19250	7120.16	444.875
19300	7105.14	462.028
19350	7085.06	469.578
19400	7076.47	469.094
19450	6976.76	472.749
19500	6900.97	468.013
19550	6947.57	462.598
19600	7144.21	463.215
19650	7380.38	467.614
19700	7515.7	477.885
19750	7456.67	491.217
19800	7112.04	497.019
19850	7290.89	487.605
19900	7419.42	482.955
19950	6508.25	500.154
20000	5950.33	493.316
20050	6622.55	451.318
20100	6967.9	452.623
20150	7082.93	463.544
20200	7168.51	467.389
20250	7285.98	472.755
20300	7392.93	478.417
20350	7710.67	481.786
20400	7225.89	500.276
20450	6873.74	499.224
20500	7146.89	484.32
20550	7222.26	479.475
20600	7378.69	478.733
20650	6943.75	491.718
20700	7064.58	480.752
20750	7238.09	471.732
20800	7136.07	478.241
20850	7189.1	474.713
20900	7035.86	477.386
20950	6893.54	477.045
21000	7286.5	462.585
21050	7720.42	470.941
21100	7619.88	487.451
21150	7428.65	499.474
21200	7262.07	500.17
21250	7052.63	495.981
21300	6923.77	489.233
21350	7240.7	472.188
21400	7156.89	477.252
21450	6951.43	477.729
21500	6956.42	467.556
21550	6919.06	463.629
21600	7104.21	459.065
21650	7391.35	467.637
21700	7560.46	477.996
21750	7535.48	487.852
21800	7610.72	490.848
21850	7969.56	488.488
21900	8024.82	499.261
21950	8113.26	502.607
22000	8524.38	500.526
22050	7723.17	522.035
22100	7390.37	518.55
22150	8568.49	487.094
22200	8726.09	500.067
22250	8327.28	512.344
22300	8850.23	497.612
22350	9349.16	503.816
22400	9748.62	520.523
22450	9758.47	539.482
22500	9120.17	560.984
22550	9146.89	558.154
22600	9253.56	542.063
22650	12250.2	527.615
22700	9364.8	530.004
22750	8619.35	537.582
22800	8932.89	526.32
22850	9516.09	524.544
22900	9045.2	544.262
22950	9052.94	547.47
23000	9107.4	550.624
23050	8885.68	556.294
23100	9170.98	550.616
23150	9612.82	548.317
23200	9032.23	564.382
23250	8840.83	564.278
23300	8734.08	558.622
23350	8961.04	547.132
23400	9580.49	536.954
23450	9627.86	549.078
23500	9644.53	556.633
23550	9857.46	561.698
23600	9199.64	576.565
23650	8617.87	578.763
23700	9392.91	561.552
23750	9600.5	554.625
23800	9331.93	560.36
23850	9173.27	560.931
23900	8954.27	557.987
23950	9466.46	545.124
24000	9918.09	545.572
24050	9326.28	567.161
24100	9781.39	563.157
24150	10397.5	562.478
24200	9958.94	582.786
24250	9885.64	589.341
24300	9315.81	597.288
24350	9329.95	590.675
24400	10252.8	571.431
24450	10513.0	570.0
24500	9947.18	586.522
24550	9683.08	590.657
24600	10566.2	578.365
24650	10579.7	582.867
24700	10127.8	593.293
24750	11073.8	584.799
24800	11405.1	592.987
24850	10156.4	619.966
24900	10965.4	611.71
24950	12139.3	601.466
25000	12734.1	607.88
25050	13307.8	628.545
25100	12976.5	656.45
25150	13488.1	672.434
25200	14101.7	681.025
25250	12557.1	698.036
25300	10100.4	699.097
25350	12155.7	673.622
25400	10722.4	630.661
25450	7436.25	583.071
25500	8257.91	538.508
25550	9308.38	521.085
25600	10557.6	527.353
25650	16075.5	597.762
25700	13217.2	697.15
25750	12183.9	681.714
25800	11739.2	662.034
25850	11973.5	639.907
25900	13564.6	623.704
25950	14549.8	631.631
26000	13816.7	668.288
26050	13401.0	696.838
26100	14406.6	698.452
26150	14535.2	696.586
26200	14461.9	694.377
26250	13328.3	701.985
26300	11362.4	704.813
26350	12845.3	690.109
26400	11960.5	657.151
26450	8719.81	615.643
26500	14638.5	604.009
26550	14297.0	679.195
26600	10079.0	638.831
26650	14998.9	601.932
26700	17292.8	709.081
26750	14910.1	701.168
26800	14365.3	699.299
26850	14600.7	695.211
26900	14131.4	698.327
26950	12572.5	703.676
27000	14986.1	685.722
27050	10904.8	653.566
27100	12567.6	638.648
27150	10864.9	602.01
27200	9818.49	559.718
27250	8698.34	520.698
27300	9530.13	489.524
27350	9397.86	471.249
27400	10075.4	520.445
27450	10383.1	560.665
27500	10632.3	572.611
27550	11349.8	581.598
27600	11468.2	605.871
27650	11742.1	622.911
27700	12467.3	635.454
27750	13143.3	649.57
27800	14140.2	662.343
27850	14397.1	683.24
27900	14604.0	697.891
27950	13736.7	710.669
28000	13065.9	711.524
28050	16204.4	698.554
28100	15182.3	664.47
28150	10497.3	652.973
28200	12585.1	622.526
28250	11425.1	587.652
28300	11393.6	566.87
28350	10135.1	548.729
28400	10508.9	525.325
28450	7095.17	490.057
28500	7345.1	474.156
28550	8993.52	480.545
28600	9248.7	517.372
28650	8810.71	540.334
28700	8585.43	546.707
28750	8357.08	549.466
28800	8414.87	544.363
28850	8747.12	538.289
28900	8286.82	546.476
28950	8449.59	539.929
29000	9248.04	527.448
29050	10021.5	535.77
29100	11343.4	562.925
29150	10765.6	652.127
29200	7900.49	606.256
29250	8216.05	569.647
29300	8378.68	562.945
29350	8100.84	561.996
29400	8668.95	547.291
29450	8792.41	546.44
29500	8560.7	551.954
29550	8647.88	549.025
29600	9234.29	543.296
29650	9141.15	555.443
29700	9112.85	564.338
29750	8986.49	570.484
29800	9149.13	571.146
29850	9838.3	566.995
29900	9192.49	583.624
29950	9447.26	580.673
30000	10451.8	571.533
30050	9679.07	589.488
30100	9435.58	591.986
30150	9808.18	584.485
30200	9041.71	585.334
30250	8725.41	571.304
30300	9407.25	544.014
30350	9869.69	532.856
30400	9530.74	547.39
30450	9631.08	549.741
30500	10282.7	549.453
30550	10077.3	568.35
30600	9821.46	579.468
30650	10183.6	577.759
30700	10500.2	580.241
30750	10628.0	585.825
30800	11423.0	585.818
30850	11612.9	601.74
30900	11330.2	616.73
30950	12165.7	617.521
31000	12970.8	622.157
31050	12678.3	637.199
31100	13071.5	644.622
31150	14301.8	643.399
31200	14586.1	656.945
31250	14727.6	676.574
31300	15247.1	688.547
31350	14893.6	704.672
31400	15031.1	705.364
31450	15021.3	705.582
31500	14644.0	708.629
31550	13874.4	711.123
31600	15676.8	701.94
31650	15256.2	668.437
31700	10934.1	644.458
31750	10467.7	635.487
31800	10245.5	594.789
31850	8200.22	552.172
31900	7886.7	490.512
31950	11274.8	503.468
32000	12636.0	574.06
32050	9969.96	552.452
32100	9977.01	528.253
32150	9922.61	532.589
32200	11442.8	497.174
32250	11149.0	558.989
32300	11659.4	580.297
32350	11734.6	601.293
32400	12235.5	613.963
32450	12612.1	629.445
32500	13581.4	640.213
32550	14711.4	653.552
32600	15117.7	679.306
32650	14450.4	712.8
32700	13685.6	722.045
32750	14841.0	715.428
32800	14904.9	710.132
32850	14132.3	708.733
32900	15411.5	704.376
32950	18086.5	683.627
33000	17460.5	649.559
33050	12295.7	610.004
33100	7184.33	564.531
33150	5086.89	515.951
33200	4986.71	455.724
33250	4854.44	409.763
33300	4707.13	393.221
33350	5339.37	414.697
33400	6335.1	449.331
33450	4764.33	433.007
33500	5324.32	400.65
33550	6536.07	423.819
33600	7554.83	456.208
33650	7807.87	474.985
33700	8011.15	486.602
33750	8081.44	495.232
33800	7746.03	505.543
33850	8078.92	498.345
33900	8449.05	497.073
33950	8652.61	504.902
34000	9047.55	510.128
34050	9702.1	516.488
34100	10284.8	532.488
34150	10655.4	553.641
34200	11408.0	567.589
34250	12383.8	585.704
34300	12899.7	610.348
34350	13432.9	639.797
34400	12373.7	655.083
34450	15069.6	625.112
34500	12640.2	598.398
34550	12684.4	596.851
34600	13300.3	573.878
34650	11924.6	560.361
34700	10648.5	539.466
34750	8934.66	507.94
34800	6461.36	466.492
34850	5602.89	422.617
34900	15319.7	489.379
34950	11004.1	454.049
35000	7561.77	430.185
35050	5456.42	408.401
35100	4001.4	388.525
35150	3342.55	372.545
35200	3177.89	370.675
35250	3730.18	387.137
35300	4089.14	383.007
35350	5331.37	405.566
35400	7554.76	454.579
35450	7784.04	484.403
35500	7707.66	488.185
35550	7829.41	487.445
35600	8517.98	482.142
35650	10481.6	519.793
35700	14515.9	664.097
35750	9322.14	622.26
35800	6673.02	576.174
35850	7872.93	517.886
35900	8753.22	503.429
35950	8793.67	517.564
36000	8998.3	522.991
36050	9491.58	523.073
36100	10318.8	525.461
36150	11313.3	538.02
36200	11687.0	568.727
36250	11706.3	593.557
36300	13048.3	601.439
36350	12882.1	620.936
36400	10678.6	635.687
36450	11134.5	617.081
36500	8995.6	580.567
36550	6831.9	531.372
36600	7969.5	476.047
36650	8493.68	471.06
36700	8946.26	486.166
36750	9369.32	503.983
36800	10094.4	506.995
36850	10790.6	520.906
36900	10869.1	542.782
36950	8835.3	532.82
37000	7813.72	492.782
37050	6147.91	447.552
37100	4059.24	398.705
37150	3214.78	353.451
37200	2761.37	331.108
37250	2506.91	322.047
37300	2586.16	303.759
37350	2669.61	304.118
37400	2730.73	302.058
37450	2686.98	305.243
37500	2209.09	281.291
37550	2141.2	280.137
37600	2130.71	279.645
37650	2106.59	279.253
37700	2113.91	279.916
37750	2007.73	280.53
37800	2015.09	283.392
37850	2084.41	284.553
37900	2024.97	285.416
37950	2399.24	286.521
38000	2309.11	274.329
38050	1330.82	228.492
38100	1385.81	213.594
38150	1857.41	252.841
38200	1876.13	286.325
38250	2264.59	286.624
38300	13936.2	352.886
38350	4866.84	407.03
38400	6419.78	438.213
38450	6184.49	440.461
38500	6165.4	439.734
38550	6331.99	440.931
38600	6505.24	446.26
38650	6516.82	449.633
38700	6652.51	450.613
38750	6894.44	455.02
38800	6828.35	461.193
38850	6619.48	465.287
38900	6564.62	458.883
38950	6427.95	456.5
39000	6392.42	449.081
39050	6487.2	444.224
39100	6925.38	451.699
39150	7166.01	463.293
39200	7134.88	475.043
39250	6979.62	478.648
39300	7007.23	474.176
39350	7356.23	467.065
39400	7439.8	476.394
39450	7520.32	480.994
39500	7830.08	479.278
39550	8043.1	487.384
39600	8468.1	489.787
39650	9050.4	497.812
39700	9146.42	523.466
39750	10292.4	519.631
39800	10744.3	539.781
39850	10054.6	569.576
39900	10341.5	570.581
39950	7601.75	578.709
40000	5282.7	552.532
40050	5389.56	506.826
40100	4844.74	430.017
40150	5370.84	418.913
40200	5756.05	449.911
40250	6701.68	486.048
40300	7392.65	460.21
40350	8601.93	472.618
40400	8419.92	492.834
40450	8586.53	492.12
40500	8698.18	495.129
40550	8815.22	497.727
40600	8934.46	500.376
40650	9229.13	500.27
40700	9878.76	501.227
40750	10422.1	515.928
40800	10453.2	548.359
40850	10976.4	576.934
40900	11819.5	592.359
40950	11533.0	605.396
41000	8569.79	596.905
41050	10217.1	549.633
41100	11696.1	527.798
41150	12571.1	498.06
41200	12270.1	451.712
41250	8897.51	387.701
41300	4853.55	347.465
41350	2961.56	326.025
41400	2370.35	322.907
41450	2317.36	320.818
41500	2452.2	316.256
41550	2924.94	316.521
41600	3092.21	342.138
41650	3252.75	396.1
41700	5571.25	411.516
41750	7594.58	438.657
41800	8549.79	476.233
41850	8873.31	492.349
41900	9174.59	498.837
41950	9745.09	501.891
42000	10421.6	513.565
42050	10829.9	537.172
42100	11037.8	560.402
42150	11870.1	569.358
42200	11846.2	592.885
42250	11302.9	604.418
42300	8961.93	600.607
42350	7275.66	568.293
42400	8337.49	497.655
42450	9521.27	509.182
42500	10718.2	534.812
42550	12292.2	561.316
42600	13184.5	555.197
42650	13311.5	532.195
42700	14428.8	507.425
42750	15818.1	475.475
42800	14559.7	439.589
42850	11822.8	399.161
42900	11700.3	381.413
42950	7241.42	338.294
43000	2634.56	277.052
43050	876.618	217.641
43100	428.823	166.723
43150	368.989	135.142
43200	429.245	138.351
43250	572.437	165.849
43300	900.504	200.483
43350	1532.22	237.68
43400	2079.56	274.091
43450	2766.3	307.496
43500	2894.38	336.542
43550	2622.96	369.564
43600	3371.73	361.737
43650	4543.41	369.434
43700	5820.2	425.313
43750	7394.18	466.511
43800	7307.44	479.777
43850	7376.62	487.533
43900	7070.44	500.305
43950	6460.43	517.468
44000	6455.35	518.944
44050	7015.02	508.318
44100	7240.37	499.398
44150	7164.86	499.321
44200	7359.95	493.549
44250	7738.98	491.239
44300	7745.35	512.708
44350	7973.53	522.589
44400	8716.0	520.761
44450	9295.5	532.73
44500	9500.36	551.193
44550	8289.11	558.955
44600	8127.52	545.475
44650	7133.09	528.714
44700	6133.84	504.152
44750	5472.31	477.339
44800	5271.58	457.583
44850	15225.4	475.624
44900	7262.46	461.368
44950	8111.92	467.341
45000	10093.7	478.362
45050	11263.5	470.543
45100	10715.1	444.633
45150	10083.6	420.731
45200	8803.89	405.743
45250	7159.1	389.857
45300	5593.22	373.801
45350	5126.98	358.018
45400	4122.75	340.078
45450	3571.02	341.466
45500	4346.58	352.668
45550	12258.3	369.514
45600	0	0
45650	0	0
45700	0	0
45750	0	0
45800	0	0
45850	0	0
45900	0	0
45950	6.85683	52.2143
46000	0	0
46050	0	0
46100	0	0
46150	0	0
46200	0	0
46250	0	0
46300	0	0
46350	208.468	35.3921
46400	549.51	93.761
46450	4915.87	128.619
46500	5446.01	133.358
46550	0	0
46600	0	0
46650	0	0
46700	0	0
46750	0	0
46800	0	0
46850	0	0
46900	0	0
46950	0	0
47000	0	0
47050	0	0
47100	236.069	49.1996
47150	633.836	135.466
47200	1236.39	198.505
47250	1713.72	254.921
47300	1835.03	279.735
47350	14212.8	338.878
47400	4793.21	390.22
47450	4909.83	404.958
47500	4811.65	407.175
47550	4816.01	405.211
47600	4944.52	403.091
47650	4936.75	407.247
47700	4817.19	409.225
47750	4798.9	410.404
47800	4908.36	408.552
47850	5150.31	405.578
47900	5277.78	414.434
47950	4993.36	421.432
48000	4865.44	428.974
48050	4834.85	421.9
48100	5053.06	404.476
48150	5471.86	410.785
48200	5579.38	423.841
48250	5327.85	434.216
48300	5231.65	439.655
48350	5297.55	434.092
48400	5613.1	426.753
48450	5947.96	435.029
48500	6308.8	448.865
48550	6668.43	459.141
48600	7194.52	477.236
48650	7701.61	511.015
48700	8126.12	548.673
48750	9109.16	563.513
48800	7001.39	561.621
48850	5664.77	537.786
48900	8212.5	503.197
48950	10497.7	526.082
49000	10468.2	528.302
49050	10353.1	516.006
49100	10450.6	501.851
49150	10286.0	487.934
49200	10097.1	470.431
49250	9914.96	452.33
49300	9751.15	438.069
49350	8725.35	423.348
49400	8939.38	415.497
49450	7246.83	416.719
49500	9207.0	423.439
49550	7818.23	439.287
49600	6315.0	440.03
49650	5166.78	415.471
49700	4512.18	405.325
49750	4737.6	416.17
49800	6029.69	435.08
49850	7681.52	469.361
49900	9691.51	507.057
49950	10029.0	525.958
50000	9073.0	512.671
50050	8875.88	490.677
50100	8557.96	473.687
50150	7923.17	456.258
50200	9401.35	446.675
50250	8609.11	450.338
50300	8758.26	448.126
50350	8421.98	446.149
50400	8533.2	448.397
50450	10197.7	450.878
50500	9100.95	442.833
50550	11846.5	440.476
50600	10894.7	442.627
50650	10478.5	453.039
50700	11254.3	452.724
50750	10272.5	446.177
50800	11865.8	445.68
50850	11073.2	447.117
50900	12727.2	442.105
50950	11992.2	430.6
51000	10369.5	423.466
51050	11386.1	420.573
51100	10761.1	424.705
51150	14605.5	432.462
51200	12213.1	423.751
51250	11461.0	417.666
51300	11511.9	418.127
51350	17097.0	426.587
51400	14018.5	421.072
51450	14895.4	408.749
51500	16688.0	404.205
51550	16215.1	392.868
51600	15130.4	378.957
51650	16720.9	374.172
51700	13306.2	343.746
51750	16675.0	326.107
51800	17967.1	317.179
51850	21303.6	311.34
51900	17510.9	296.85
51950	14585.9	290.338
52000	15414.5	295.532
52050	12722.9	284.413
52100	3430.38	219.126
52150	107.525	62.6611
52200	64.6385	55.3253
52250	0	0
52300	0	0
52350	0	0
52400	0	11.0499
52450	0	0
52500	0	0
52550	0	3.76756
52600	0	0
52650	0	0
52700	0	0
52750	0	0
52800	0	0
52850	0	0
52900	0	0
52950	0	0
53000	0	0
53050	0	0
53100	0	0
53150	0	0
53200	0	0
53250	0	0
53300	0	3.29045
53350	0	0
53400	0	0
53450	0	0
53500	0	0
53550	0	0
53600	0	0
53650	0	0
53700	0	0
53750	0	0
53800	0	0
53850	0	0
53900	0	0
53950	0	0
54000	0	0
54050	0	0
54100	0	0
54150	0	0
54200	0	0
54250	0	0
54300	0	0
54350	0	0
54400	0	0
54450	0	0
54500	0	0
54550	0	0
54600	0	0
54650	0	23.3407
54700	485.131	131.749
54750	1152.47	220.383
54800	1587.8	267.063
54850	1825.43	281.43
54900	2220.92	287.004
54950	2615.36	338.696
55000	3316.99	410.414
55050	7270.64	493.202
55100	8358.03	509.023
55150	8153.59	524.107
55200	8453.55	531.735
55250	8722.23	537.666
55300	8130.26	545.571
55350	5838.63	543.816
55400	4583.81	519.488
55450	4976.38	481.696
55500	4354.31	431.842
55550	4221.85	413.275
55600	4013.5	413.784
55650	3955.79	407.31
55700	3646.48	406.436
55750	3776.27	383.026
55800	4950.2	406.442
55850	9857.44	527.401
55900	8993.56	534.877
55950	8278.34	517.765
56000	8396.39	486.911
56050	7709.27	446.83
56100	5903.41	391.212
56150	2714.59	332.501
56200	1808.48	282.407
56250	1440.19	269.006
56300	1590.92	282.143
56350	2021.15	304.59
56400	2372.23	313.828
56450	2953.84	328.21
56500	3448.98	372.496
56550	5936.35	465.073
56600	8157.14	517.239
56650	8240.73	535.615
56700	8215.36	549.73
56750	7173.27	554.145
56800	5566.82	542.337
56850	4344.71	516.563
56900	5675.84	474.622
56950	5564.83	436.095
57000	5992.35	452.711
57050	6921.32	476.06
57100	8479.13	503.272
57150	9370.12	520.775
57200	8458.12	509.94
57250	8260.08	480.3
57300	8808.58	451.45
57350	6311.21	429.388
57400	6695.95	412.056
57450	7169.66	407.944
57500	8284.78	411.834
57550	10626.2	421.455
57600	13212.2	424.009
57650	12363.5	409.794
57700	10839.6	389.884
57750	10114.8	372.872
57800	7465.03	354.122
57850	5629.16	335.183
57900	3499.29	305.236
57950	2713.72	292.733
58000	2982.56	291.034
58050	3280.77	292.815
58100	2950.81	286.099
58150	2747.15	275.596
58200	2492.78	269.561
58250	2246.32	267.494
58300	2271.52	267.968
58350	2300.29	267.831
58400	2465.71	278.254
58450	2644.01	288.751
58500	2868.93	307.721
58550	5013.33	355.94
58600	4845.84	334.728
58650	5205.89	362.818
58700	5615.73	382.853
58750	5998.53	387.413
58800	5324.59	408.503
58850	4934.65	420.285
58900	2932.61	391.77
58950	2890.6	372.222
59000	4173.24	372.754
59050	6879.2	440.042
59100	7580.4	528.056
59150	6756.14	498.842
59200	10446.7	483.687
59250	10034.2	453.098
59300	8170.48	410.811
59350	5515.47	365.245
59400	3971.38	344.826
59450	4785.77	350.026
59500	4550.92	374.497
59550	4786.78	394.035
59600	4048.38	373.047
59650	2909.9	360.62
59700	3749.77	365.71
59750	3787.76	391.188
59800	6140.37	412.984
59850	9398.94	542.279
59900	5337.42	526.981
59950	3972.37	485.747
60000	3039.28	435.286
60050	2957.99	383.015
60100	3650.24	375.663
60150	5046.13	398.362
60200	7035.79	453.035
60250	6864.13	485.432
60300	6326.04	496.415
60350	6190.48	493.234
60400	6535.52	477.408
60450	6927.02	467.379
60500	6702.14	479.474
60550	6161.7	490.331
60600	6486.05	476.886
60650	6718.85	472.762
60700	6680.66	477.832
60750	6665.3	481.239
60800	6531.7	485.76
60850	6565.38	485.508
60900	6723.76	483.637
60950	7188.28	482.364
61000	8389.08	495.011
61050	13863.9	595.578
61100	12699.7	676.719
61150	10536.2	661.251
61200	9249.27	645.651
61250	8862.32	629.943
61300	8529.93	612.71
61350	8659.62	595.947
61400	8949.65	581.652
61450	8906.67	575.251
61500	8694.14	574.766
61550	8597.95	574.14
61600	8569.03	572.102
61650	8769.83	567.647
61700	8750.97	567.869
61750	8326.39	573.85
61800	8523.25	569.536
61850	8409.58	568.136
61900	8167.14	567.47
61950	8168.83	562.065
62000	7729.99	560.88
62050	7746.38	551.418
62100	8071.99	538.375
62150	8484.08	530.663
62200	8796.86	533.206
62250	7955.73	556.193
62300	6960.51	567.045
62350	7189.05	553.285
62400	8002.33	534.274
62450	8520.64	525.375
62500	8223.36	539.012
62550	7141.36	556.818
62600	7518.76	543.949
62650	8565.77	526.551
62700	8500.51	538.002
62750	7836.16	554.698
62800	7502.15	557.584
62850	8233.34	544.969
62900	8615.32	543.274
62950	8180.51	556.38
63000	8230.88	556.705
63050	8961.43	551.242
63100	9242.51	560.723
63150	8856.02	580.063
63200	8826.41	586.677
63250	9275.67	588.231
63300	9735.33	593.607
63350	10488.3	599.599
63400	10685.2	616.452
63450	10596.0	633.418
63500	11960.0	636.308
63550	12396.8	652.187
63600	12352.3	674.121
63650	13065.3	681.924
63700	13705.1	688.929
63750	13409.8	705.497
63800	12103.7	717.48
63850	12196.1	714.974
63900	14612.2	690.157
63950	11519.3	679.919
64000	11811.4	677.222
64050	11850.2	674.202
64100	11890.2	670.203
64150	11656.4	668.127
64200	10627.0	668.806
64250	10083.3	664.901
64300	10435.7	653.553
64350	10084.3	642.245
64400	10141.0	628.706
64450	8948.41	597.842
64500	7555.02	557.819
64550	6786.54	516.664
64600	5329.42	474.815
64650	5363.76	440.094
64700	6504.09	428.192
64750	9421.66	522.32
64800	8846.87	536.057
64850	8649.03	529.84
64900	8050.39	540.799
64950	8157.11	535.282
65000	8861.56	526.767
65050	8551.92	545.083
65100	8704.24	551.591
65150	8634.42	561.831
65200	8127.6	574.819
65250	8158.77	574.464
65300	8547.72	569.804
65350	8361.68	572.416
65400	8503.42	569.006
65450	8981.56	563.579
65500	8768.75	566.724
65550	8371.64	571.338
65600	8329.79	567.947
65650	8623.9	558.044
65700	8557.78	553.638
65750	8009.91	557.095
65800	7770.41	552.05
65850	8188.62	538.321
65900	8728.14	527.073
65950	9038.28	531.515
66000	8580.26	552.505
66050	8140.73	562.337
66100	8713.72	556.615
66150	8647.64	564.024
66200	8379.78	570.519
66250	8595.1	568.6
66300	9123.19	565.558
66350	9753.59	566.488
66400	10013.4	578.137
66450	10082.2	593.9
66500	10020.1	609.131
66550	10334.5	619.081
66600	10842.3	624.625
66650	11219.3	632.154
66700	11323.1	641.859
66750	11107.8	650.914
66800	10870.7	653.032
66850	10737.1	646.676
66900	11387.8	633.607
66950	12041.6	632.607
67000	12054.4	643.939
67050	12800.2	650.073
67100	13077.3	665.28
67150	12835.5	683.909
67200	13585.0	688.769
67250	13063.9	700.817
67300	11819.6	707.107
67350	12468.2	697.846
67400	12992.2	686.172
67450	12938.7	683.702
67500	12417.1	687.017
67550	12440.8	684.334
67600	12852.4	678.964
67650	12962.3	681.605
67700	12447.0	690.857
67750	12178.7	692.94
67800	12523.3	689.605
67850	11569.3	693.6
67900	10273.6	693.487
67950	12677.3	676.539
68000	11285.3	648.619
68050	9052.21	619.177
68100	9105.2	593.25
68150	9667.62	577.292
68200	9860.59	573.515
68250	10224.1	577.831
68300	10190.3	592.07
68350	9863.92	606.173
68400	10246.8	610.182
68450	11228.6	610.531
68500	11216.6	622.867
68550	11231.6	634.781
68600	12020.7	638.139
68650	12462.0	646.93
68700	12803.5	658.795
68750	13359.9	669.048
68800	13410.9	684.592
68850	12964.4	698.318
68900	13224.7	697.633
68950	13726.6	695.585
69000	13957.7	697.401
69050	14313.4	701.74
69100	14169.0	711.64
69150	13058.1	723.165
69200	13057.8	725.418
69250	16162.0	715.918
69300	16342.6	683.41
69350	12998.4	663.875
69400	13067.4	674.532
69450	12790.8	687.132
69500	12925.0	689.461
69550	13486.8	690.612
69600	12684.2	697.801
69650	13354.3	697.711
69700	15340.4	702.232
69750	15220.8	699.47
69800	14330.6	688.121
69850	13044.1	664.573
69900	9504.23	625.453
69950	7770.29	580.509
70000	7991.8	577.68
70050	7171.01	582.611
70100	6106.0	559.657
70150	5983.5	522.668
70200	7115.52	479.218
70250	9305.07	470.491
70300	19300.4	661.683
70350	13981.7	692.427
70400	13016.6	707.181
70450	12522.9	715.992
70500	13550.8	719.18
70550	15907.2	713.394
70600	16661.8	691.299
70650	13150.6	665.404
70700	10378.6	627.179
70750	9143.52	579.553
70800	9999.1	575.4
70850	10565.7	588.173
70900	10470.4	606.944
70950	8530.53	624.405
71000	7702.89	602.266
71050	7032.23	561.388
71100	7769.41	498.194
71150	8470.82	495.144
71200	9113.8	504.167
71250	9445.81	527.273
71300	9745.53	552.471
71350	10256.1	568.612
71400	10400.4	585.415
71450	10155.9	578.581
71500	9661.06	540.092
71550	7035.4	505.299
71600	6681.29	472.652
71650	6110.97	452.691
71700	6228.99	434.109
71750	8491.58	463.784
71800	10713.6	488.488
71850	7150.85	452.935
71900	5000.45	420.105
71950	4325.72	397.833
72000	5219.08	404.26
72050	23762.5	446.579
72100	23508.2	422.97
72150	18485.0	361.48
72200	13930.7	333.425
72250	10503.9	312.249
72300	6974.24	293.764
72350	4810.17	282.519
72400	3989.62	282.759
72450	3581.73	287.405
72500	445.644	174.332
72550	580.108	193.088
72600	632.135	198.645
72650	968.119	227.256
72700	1374.54	256.425
72750	2236.39	290.91
72800	1925.18	296.953
72850	2448.74	337.389
72900	3384.33	367.934
72950	5141.21	416.505
73000	7757.29	467.952
73050	9339.94	504.225
73100	8288.63	541.023
73150	8008.24	546.798
73200	8384.39	541.08
73250	8477.62	545.811
73300	8204.78	556.762
73350	8043.69	561.226
73400	7905.71	562.644
73450	8184.39	559.282
73500	8227.03	559.335
73550	7855.32	565.473
73600	7867.36	563.506
73650	8483.8	555.655
73700	8500.3	560.843
73750	8064.46	570.287
73800	8396.79	566.205
73850	8965.07	562.756
73900	8907.09	572.809
73950	8993.61	578.89
74000	9588.76	581.978
74050	9893.41	591.683
74100	9769.65	605.528
74150	10057.5	611.814
74200	10617.4	619.14
74250	11257.9	627.794
74300	11826.2	638.632
74350	12100.7	654.134
74400	12721.3	673.91
74450	12126.9	696.622
74500	12060.7	702.321
74550	14424.1	705.545
74600	17228.4	702.358
74650	18167.8	686.105
74700	13534.6	660.733
74750	12796.1	657.76
74800	16343.3	636.703
74850	12494.5	615.518
74900	14052.8	581.205
74950	9535.56	545.308
75000	13514.9	557.078
75050	9609.43	551.624
75100	17584.6	589.137
75150	13857.6	563.946
75200	13979.5	541.598
75250	9960.48	526.632
75300	11952.7	509.523
75350	12835.7	500.064
75400	18004.6	490.356
75450	18203.3	468.036
75500	21103.9	454.991
75550	20035.0	441.333
75600	28196.6	425.641
75650	20190.9	372.402
75700	30549.9	370.234
75750	25616.9	329.718
75800	27591.4	317.009
75850	6296.36	234.586
75900	1453.74	173.631
75950	266.53	106.262
76000	131.38	88.0331
76050	0	0
76100	0	13.5234
76150	0	0
76200	0	0
76250	0	0
76300	0	0
76350	0	0
76400	0	0
76450	0	0
76500	0	0
76550	0	0
76600	0	0
76650	0	0
76700	0	0
76750	0	0
76800	0	0
76850	113.014	48.2606
76900	454.642	145.665
76950	1209.1	225.238
77000	2061.28	285.9
77050	2887.89	333.324
77100	5220.57	450.344
77150	9643.16	514.752
77200	9865.85	538.075
77250	9459.79	560.979
77300	9684.8	569.877
77350	10077.9	574.335
77400	10283.6	581.89
77450	10277.5	595.308
77500	9199.73	613.381
77550	8460.71	612.638
77600	8340.98	587.505
77650	6489.72	552.305
77700	5927.94	514.038
77750	6384.32	461.283
77800	6471.83	464.46
77850	6538.31	473.028
77900	6544.51	480.111
77950	7271.61	480.572
78000	7569.21	492.508
78050	7903.74	521.728
78100	9067.0	539.386
78150	9217.57	528.753
78200	10383.7	483.344
78250	9459.67	424.071
78300	20846.7	409.675
78350	14122.3	343.349
78400	22731.7	340.608
78450	4831.83	245.602
78500	1869.96	209.008
78550	1321.81	208.515
78600	1589.86	234.969
78650	2987.06	275.097
78700	10124.6	333.431
78750	6293.78	298.674
78800	7405.71	305.491
78850	26678.7	356.034
78900	11214.7	305.018
78950	26510.7	337.881
79000	4080.52	239.733
79050	3565.86	238.512
79100	20.5851	49.2258
79150	31.2036	81.2951
79200	133.174	123.51
79250	0	0
79300	4.42935	29.8475
79350	0	0
79400	0	0
79450	0	0
79500	0	0
79550	0	0
79600	0	0
79650	0	0
79700	0	0
79750	74.9407	44.9754
79800	173.686	92.9699
79850	351.506	162.579
79900	705.601	229.146
79950	1702.05	295.51
80000	12352.8	334.681
80050	4339.72	250.999
80100	5300.06	254.319
80150	590.165	169.26
80200	0	0
80250	0	0
80300	0	0
80350	0	0
80400	0	0
80450	0	0
80500	0	0
80550	0	0
80600	0	0
80650	0	0
80700	0	0
80750	0	0
80800	0	0
80850	0	0
80900	0	0
80950	0	0
81000	0	0
81050	0	0
81100	0	0
81150	0	0
81200	0	0
81250	0	0
81300	0	0
81350	0	0
81400	0	0
81450	0	0
81500	0	0
81550	0	0
81600	0	0
81650	0	0
81700	0	0
81750	0	0
81800	0	0
81850	0	0
81900	0	0
81950	0	0
82000	0	0
82050	0	0
82100	0	0
82150	0	0
82200	0	0
82250	0	0
82300	0	0
82350	0	0
82400	0	0
82450	0	0
82500	0	0
82550	0	0
82600	0	0
82650	0	0
82700	0	0
82750	0	0
82800	215.574	29.9938
82850	404.126	73.6844
82900	0	0
82950	0	0
83000	295.519	49.4514
83050	595.852	108.0
83100	4656.67	127.33
83150	3565.96	90.9881
83200	0	0
83250	0	10.15
83300	501.588	79.123
83350	0	0
83400	0	0
83450	0	0
83500	0	0
83550	0	0
83600	0	0
83650	0	0
83700	0	0
83750	0	0
83800	0	0
83850	0	0
83900	0	0
83950	0	0
84000	0	0
84050	0	0
84100	0	0
84150	0	0
84200	0	0
84250	0	0
84300	0	0
84350	0	0
84400	0	0
84450	0	0
84500	0	0
84550	0	0
84600	0	0
84650	0	0
84700	0	0
84750	0	0
84800	0	0
84850	0	0
84900	0	0
84950	0	0
85000	0	0
85050	0	0
85100	0	0
85150	0	0
85200	142.77	41.3163
85250	728.462	161.59
85300	1040.27	209.002
85350	2284.61	321.276
85400	5014.21	392.238
85450	8985.79	460.562
85500	10392.6	514.901
85550	9001.11	519.816
85600	6949.71	486.954
85650	5350.67	439.735
85700	5030.68	397.086
85750	5839.49	406.159
85800	6507.7	419.902
85850	6997.0	427.607
85900	7116.2	437.975
85950	6869.44	438.702
86000	6784.28	430.443
86050	7012.12	430.573
86100	7434.05	439.253
86150	7494.07	446.445
86200	7422.13	448.536
86250	7598.88	450.829
86300	7470.22	453.539
86350	7358.59	454.62
86400	7394.56	453.828
86450	7326.78	453.313
86500	7421.99	451.48
86550	7371.93	451.965
86600	7007.9	453.338
86650	6888.12	439.617
86700	6741.78	432.088
86750	6617.17	430.417
86800	6784.66	430.987
86850	7091.98	440.356
86900	7373.54	449.739
86950	7258.01	451.647
87000	7174.49	452.337
87050	7071.97	451.724
87100	7034.84	447.892
87150	7241.87	445.481
87200	7346.54	447.199
87250	7302.51	452.838
87300	7723.16	459.701
87350	7845.4	465.006
87400	7711.32	467.717
87450	7637.07	465.194
87500	7639.13	458.979
87550	7714.42	459.624
87600	7954.22	461.47
87650	8229.53	466.051
87700	8646.8	473.944
87750	9078.04	484.943
87800	9620.4	499.329
87850	10063.0	508.308
87900	10699.6	516.336
87950	11751.0	524.445
88000	13099.9	541.313
88050	14476.2	567.285
88100	16006.5	591.724
88150	17138.4	621.199
88200	17496.8	651.601
88250	17989.2	664.3
88300	17849.1	622.577
88350	18563.3	576.868
88400	16382.8	591.695
88450	15864.7	565.693
88500	13416.7	566.706
88550	17558.8	601.991
88600	17076.0	566.613
88650	16326.1	574.563
88700	14296.9	538.503
88750	11212.0	526.35
88800	15433.7	507.785
88850	12776.8	517.559
88900	10587.7	510.109
88950	13626.8	495.873
89000	11262.5	488.46
89050	8178.6	465.935
89100	10473.6	466.999
89150	12972.3	481.771
89200	10607.4	480.815
89250	9144.6	457.199
89300	9636.37	453.614
89350	10828.7	471.108
89400	8499.28	479.412
89450	10903.5	490.011
89500	14893.6	498.179
89550	16962.1	508.04
89600	16282.8	470.979
89650	17076.9	449.82
89700	15332.0	424.021
89750	16484.7	412.049
89800	12688.1	399.334
89850	17017.7	401.86
89900	12993.8	386.884
89950	12372.5	376.81
90000	9680.82	369.439
90050	13051.4	378.565
90100	14627.9	383.585
90150	10211.9	371.443
90200	6190.83	368.21
90250	5619.87	381.677
90300	4882.01	388.38
90350	5816.57	403.564
90400	7426.68	420.829
90450	8130.89	459.566
90500	10513.7	489.574
90550	11158.4	471.551
90600	9708.4	460.117
90650	9516.58	474.704
90700	11284.0	500.388
90750	15526.2	536.214
90800	16028.7	583.412
90850	14359.2	565.97
90900	13320.1	548.374
90950	14528.5	562.977
91000	15317.2	551.123
91050	14951.4	541.144
91100	14395.7	537.489
91150	13529.5	544.266
91200	13658.0	524.238
91250	13141.3	509.019
91300	13048.8	530.815
91350	10472.8	534.518
91400	11730.0	501.166
91450	11817.4	506.987
91500	11543.6	515.065
91550	10943.5	514.204
91600	10462.2	509.696
91650	11228.1	525.586
91700	11152.6	524.03
91750	10362.6	526.791
91800	12800.7	520.519
91850	12771.9	504.889
91900	12812.0	542.639
91950	10299.3	516.833
92000	11224.6	531.61
92050	12218.8	533.412
92100	10018.5	537.229
92150	10656.5	546.416
92200	11465.5	550.612
92250	14590.4	547.726
92300	9991.2	537.968
92350	10568.3	527.991
92400	11341.6	523.304
92450	14180.9	519.87
92500	10818.4	538.552
92550	11895.6	551.067
92600	11138.8	558.313
92650	12213.3	550.086
92700	14858.9	543.384
92750	16682.8	556.445
92800	16271.3	558.69
92850	14541.3	570.598
92900	14346.4	530.87
92950	12925.0	548.822
93000	15888.6	552.121
93050	10894.4	545.554
93100	13892.5	540.42
93150	13535.6	568.939
93200	12785.1	569.945
93250	15280.0	552.509
93300	13391.6	564.542
93350	14036.6	531.147
93400	12646.1	537.713
93450	15301.4	542.323
93500	14949.6	584.089
93550	10516.3	551.18
93600	12781.1	540.434
93650	15294.3	535.138
93700	14849.2	568.192
93750	10746.1	545.193
93800	11491.1	542.289
93850	14047.8	538.16
93900	12611.3	547.097
93950	14069.5	529.067
94000	13803.9	522.843
94050	13962.2	563.138
94100	13875.8	556.019
94150	11449.8	527.402
94200	12174.6	536.373
94250	13340.9	550.702
94300	14025.9	525.49
94350	10456.0	537.078
94400	10167.2	534.786
94450	12345.3	521.901
94500	10032.9	488.348
94550	11847.4	520.524
94600	10881.5	522.043
94650	10342.7	511.516
94700	9098.93	513.317
94750	13631.8	511.27
94800	11318.5	516.719
94850	10075.1	518.792
94900	10260.6	530.482
94950	10195.6	504.482
95000	14265.2	548.494
95050	8933.91	523.966
95100	12203.8	543.127
95150	13942.3	524.427
95200	17270.5	563.81
95250	15873.2	540.053
95300	12924.4	517.064
95350	14237.9	508.842
95400	9891.75	502.774
95450	12685.4	518.841
95500	13001.1	497.2
95550	10222.9	482.695
95600	7115.09	456.505
95650	8439.33	453.808
95700	9883.19	496.574
95750	13138.4	491.725
95800	10120.8	474.077
95850	7581.0	471.247
95900	8957.36	451.424
95950	9690.64	488.645
96000	13971.6	503.404
96050	12095.4	487.486
96100	9681.82	460.025
96150	11736.2	462.301
96200	8615.53	443.35
96250	7222.62	431.891
96300	6444.57	421.124
96350	8050.97	449.912
96400	7197.61	444.268
96450	9066.0	451.386
96500	9412.67	478.641
96550	8968.47	470.143
96600	11618.8	467.187
96650	12774.0	496.889
96700	12436.7	481.886
96750	10751.3	455.828
96800	13776.4	465.757
96850	12278.7	453.287
96900	10707.2	440.671
96950	7411.89	433.079
97000	6224.89	429.669
97050	6474.27	428.256
97100	7356.0	432.716
97150	12526.5	475.807
97200	12070.2	463.983
97250	9520.06	434.999
97300	8136.53	417.456
97350	7380.05	410.08
97400	13087.1	449.729
97450	16926.3	447.433
97500	15217.6	416.545
97550	9676.48	380.087
97600	6593.35	362.876
97650	5742.96	356.577
97700	4771.17	357.766
97750	4889.98	359.879
97800	5852.76	376.381
97850	7355.64	392.21
97900	10893.3	423.0
97950	12816.8	431.883
98000	14733.3	434.218
98050	14886.9	429.217
98100	13644.0	402.568
98150	10264.6	384.407
98200	6746.84	367.683
98250	5910.86	358.245
98300	4756.4	354.135
98350	4621.03	355.733
98400	5250.38	369.65
98450	6793.44	389.626
98500	10379.9	420.358
98550	14100.2	429.46
98600	18221.2	428.23
98650	18702.3	410.374
98700	16480.2	388.679
98750	12941.0	358.958
98800	8268.79	342.796
98850	4894.59	315.878
98900	4558.29	307.769
98950	4700.26	313.293
99000	4569.72	317.516
99050	4979.71	326.3
99100	6451.21	333.521
99150	5774.23	324.959
99200	3863.84	300.814
99250	2443.62	272.22
99300	2218.38	265.539
99350	2929.93	283.162
99400	3027.65	303.17
99450	3426.54	319.341
99500	3374.93	334.443
99550	3625.05	326.28
99600	4069.1	320.571
99650	3255.76	314.73
99700	4790.36	311.384
99750	14797.3	307.57
99800	19433.7	308.986
99850	20385.0	309.581
99900	21233.2	313.897
[truncated: 459 more rows]
