# Supplementary material for: The extreme yet transient nature of glacial erosion
Source: Nat Commun. 2022 Nov 30;13:7377. doi: 10.1038/s41467-022-35072-0 (PMC9712427; doi:10.1038/s41467-022-35072-0)
Supplement: Supplementary file 5 — Supplementary Data 2 [file 41467_2022_35072_MOESM5_ESM.zip › csv_glacialEcalib/Ande2018b-27.csv]

Year	Q	IceH
0	0	0
50	0	0
100	0	0
150	0	0
200	0	0
250	0	0
300	0	0
350	0	0
400	0	0
450	0	0
500	0	0
550	0	0
600	0	0
650	0	0
700	0	0
750	0	0
800	0	0
850	0	0
900	0	0
950	0	0
1000	0	0
1050	0	0
1100	0	0
1150	0	0
1200	0	0
1250	0	0
1300	0	0
1350	0	0
1400	0	0
1450	0	0
1500	0	0
1550	0	0
1600	0	0
1650	0	0
1700	0	0
1750	0	0
1800	0	0
1850	0	0
1900	0	0
1950	0	0
2000	0	0
2050	0	0
2100	0	0
2150	0	0
2200	0	0
2250	0	0
2300	0	0
2350	0	0
2400	0	0
2450	0	0
2500	0	0
2550	0	0
2600	0	0
2650	0	0
2700	0	0
2750	0	0
2800	0	0
2850	0	0
2900	0	0
2950	0	0
3000	0	0
3050	0	0
3100	0	0
3150	0	0
3200	0	0
3250	0	0
3300	0	0
3350	0	0
3400	0	0
3450	0	0
3500	0	0
3550	0	0
3600	0	0
3650	0	0
3700	0	0
3750	0	0
3800	0	0
3850	0	0
3900	0	0
3950	0	0
4000	0	0
4050	0	0
4100	0	0
4150	0	0
4200	0	0
4250	0	0
4300	0	0
4350	0	0
4400	0	0
4450	0	0
4500	0	0
4550	0	0
4600	0	0
4650	0	0
4700	0	0
4750	0	0
4800	0	0
4850	0	0
4900	0	0
4950	0	0
5000	0	0
5050	0	0
5100	0	0
5150	0	0
5200	0	0
5250	0	0
5300	0	0
5350	0	0
5400	0	0
5450	0	0
5500	0	0
5550	0	0
5600	0	0
5650	0	0
5700	0	0
5750	0	0
5800	0	0
5850	0	0
5900	0	0
5950	0	0
6000	0	0
6050	0	0
6100	0	0
6150	0	0
6200	0	0
6250	0	0
6300	0	0
6350	0	0
6400	0	0
6450	0	0
6500	0	0
6550	0	0
6600	0	0
6650	0	0
6700	0	0
6750	0	0
6800	0	0
6850	0	0
6900	0	0
6950	0	0
7000	0	0
7050	0	0
7100	0	0
7150	0	0
7200	0	0
7250	0	0
7300	0	0
7350	0	0
7400	0	0
7450	0	0
7500	0	0
7550	0	0
7600	0	0
7650	0	0
7700	0	0
7750	0	0
7800	0	0
7850	0	0
7900	0	0
7950	0	0
8000	0	0
8050	0	0
8100	0	0
8150	0	0
8200	0	0
8250	0	0
8300	0	0
8350	0	0
8400	0	0
8450	0	0
8500	0	0
8550	0	0
8600	0	0
8650	0	0
8700	0	0
8750	0	0
8800	0	0
8850	0	0
8900	0	0
8950	0	0
9000	0	0
9050	0	0
9100	0	0
9150	0	0
9200	0	0
9250	0	0
9300	0	0
9350	0	0
9400	0	0
9450	0	0
9500	0	0
9550	0	0
9600	0	0
9650	0	0
9700	0	0
9750	0	0
9800	0	0
9850	0	0
9900	0	0
9950	0	0
10000	0	0
10050	0	0
10100	0	0
10150	0	0
10200	0	0
10250	0	0
10300	0	0
10350	0	0
10400	0	0
10450	0	13.8802
10500	103.558	53.0811
10550	241.03	84.7192
10600	496.78	116.605
10650	824.853	145.528
10700	1064.29	160.049
10750	1235.34	171.282
10800	1198.69	171.331
10850	1095.41	164.914
10900	1066.58	162.933
10950	1140.61	166.627
11000	1261.29	173.356
11050	1347.96	179.96
11100	1382.56	181.338
11150	1543.27	187.08
11200	1783.52	199.314
11250	1807.58	203.9
11300	1482.52	192.031
11350	1190.67	175.107
11400	1043.47	168.962
11450	1387.67	189.316
11500	2580.41	235.255
11550	3202.59	270.671
11600	3097.24	276.689
11650	3334.61	279.627
11700	3482.0	287.871
11750	3267.45	294.035
11800	3235.07	292.04
11850	3630.92	293.043
11900	3811.76	303.392
11950	3551.82	310.691
12000	3580.17	307.309
12050	3944.17	306.236
12100	4365.9	314.852
12150	4641.2	328.525
12200	5198.21	340.384
12250	7048.02	361.757
12300	13361.7	445.711
12350	6693.18	460.373
12400	6289.52	459.789
12450	5494.61	453.098
12500	4732.16	435.804
12550	4312.22	412.785
12600	4399.59	386.529
12650	4724.35	371.192
12700	5331.29	357.05
12750	8525.4	366.125
12800	6916.43	414.191
12850	6015.05	417.109
12900	5857.91	415.135
12950	4768.23	412.993
13000	4190.27	393.082
13050	4239.69	370.803
13100	4378.54	355.482
13150	4420.2	348.337
13200	4374.75	332.672
13250	4604.42	323.702
13300	4441.02	326.8
13350	5319.29	322.805
13400	5308.88	347.317
13450	5370.86	354.117
13500	4269.06	363.558
13550	4505.95	350.027
13600	4830.56	342.64
13650	4619.18	339.177
13700	4365.01	334.334
13750	4743.49	326.005
13800	4665.74	324.623
13850	4327.47	330.609
13900	3326.72	319.898
13950	2752.73	298.66
14000	2597.74	272.147
14050	2384.92	245.44
14100	2012.74	224.103
14150	1682.43	202.387
14200	1388.2	183.18
14250	1126.06	167.044
14300	1021.09	160.465
14350	920.683	157.242
14400	849.893	155.419
14450	982.861	165.769
14500	1632.44	197.561
14550	3363.81	253.243
14600	4485.03	292.876
14650	3942.64	319.123
14700	3837.97	318.199
14750	3924.29	315.138
14800	3982.32	317.181
14850	4259.63	320.577
14900	4228.98	328.887
14950	4166.88	332.197
15000	4258.44	332.023
15050	4381.19	334.081
15100	4526.43	338.105
15150	4519.99	343.002
15200	5637.23	346.078
15250	10060.1	390.005
15300	6679.8	475.309
15350	6723.03	468.194
15400	5676.92	465.818
15450	4706.1	447.04
15500	4383.11	417.443
15550	3921.33	386.087
15600	3618.69	357.066
15650	4219.83	340.593
15700	4612.35	335.551
15750	4756.8	341.192
15800	5061.66	346.472
15850	5840.0	356.131
15900	6305.48	380.973
15950	6493.3	400.086
16000	6696.5	409.313
16050	6851.57	421.544
16100	6553.74	434.015
16150	5556.12	437.824
16200	4561.37	425.759
16250	4069.08	401.314
16300	3757.73	371.76
16350	3164.97	340.294
16400	2932.6	313.764
16450	4205.65	314.613
16500	6562.77	344.498
16550	6017.84	430.49
16600	5568.9	424.622
16650	4627.53	414.858
16700	4458.06	392.881
16750	4510.77	371.462
16800	4439.51	355.74
16850	4216.88	346.306
16900	3976.95	337.562
16950	4161.25	335.525
17000	3667.64	338.77
17050	3131.01	329.358
17100	3262.39	311.527
17150	3659.4	303.75
17200	3493.49	307.58
17250	3371.03	307.084
17300	3593.96	305.982
17350	3418.03	311.178
17400	2910.3	309.328
17450	3252.59	300.449
17500	3292.19	298.922
17550	3265.28	298.357
17600	3134.01	296.423
17650	3480.14	293.793
17700	3725.33	299.987
17750	3726.99	308.674
17800	3626.64	312.983
17850	3534.66	312.767
17900	3343.09	309.09
17950	3085.45	301.344
18000	3379.85	292.395
18050	3392.97	291.641
18100	3414.1	292.361
18150	3599.53	293.619
18200	3353.64	298.109
18250	3244.68	295.243
18300	3564.17	292.049
18350	3617.84	297.106
18400	3715.68	301.249
18450	3790.83	305.594
18500	3784.23	309.785
18550	3930.55	313.925
18600	3782.73	319.467
18650	3574.92	318.298
18700	3832.24	313.184
18750	4059.95	316.283
18800	3513.47	323.079
18850	3430.64	315.148
18900	3478.45	307.842
18950	3136.68	302.973
19000	3218.1	294.171
19050	3411.76	291.188
19100	3632.03	294.877
19150	3136.55	299.725
19200	2990.22	292.849
19250	3623.88	288.208
19300	3498.54	298.2
19350	3395.13	301.893
19400	3420.78	301.894
19450	3265.99	302.293
19500	3248.84	299.256
19550	3365.51	297.571
19600	3471.41	299.448
19650	3654.98	304.241
19700	3810.29	311.675
19750	3666.05	318.583
19800	3461.92	319.245
19850	3542.46	314.543
19900	3770.5	314.414
19950	3130.79	316.729
20000	2687.62	303.211
20050	3279.83	290.181
20100	3525.69	292.197
20150	3426.81	298.913
20200	3498.36	302.096
20250	3557.37	306.054
20300	3628.19	310.226
20350	3889.42	315.044
20400	3563.04	322.678
20450	3331.89	318.492
20500	3423.85	311.378
20550	3535.57	309.371
20600	3703.63	310.847
20650	3304.17	313.953
20700	3313.78	307.516
20750	3542.12	304.674
20800	3403.62	307.071
20850	3486.9	305.923
20900	3371.83	306.049
20950	3197.46	303.518
21000	3612.75	300.277
21050	3876.83	308.115
21100	3881.75	317.819
21150	3721.08	323.697
21200	3606.42	322.667
21250	3468.41	318.108
21300	3315.95	311.824
21350	3622.74	305.311
21400	3500.38	307.163
21450	3319.17	304.786
21500	3377.65	299.501
21550	3396.47	297.341
21600	3657.56	297.664
21650	3804.65	303.843
21700	3891.71	311.095
21750	3826.96	316.516
21800	3833.08	318.037
21850	4114.98	318.724
21900	4054.55	324.469
21950	4065.28	326.187
22000	4381.11	327.588
22050	3738.03	333.915
22100	3531.13	322.923
22150	4296.23	313.301
22200	4259.96	322.838
22250	3923.31	325.908
22300	4374.64	320.26
22350	4714.86	327.704
22400	4885.23	340.102
22450	4833.4	350.564
22500	4267.72	354.319
22550	4056.47	346.535
22600	4202.45	336.936
22650	4942.13	335.352
22700	4509.46	325.513
22750	4242.47	340.15
22800	4428.67	338.697
22850	4811.55	343.023
22900	4793.03	354.946
22950	4825.75	357.008
23000	4850.05	358.741
23050	4671.88	360.083
23100	4744.7	356.944
23150	5020.5	358.199
23200	4777.34	365.578
23250	4554.82	363.005
23300	4387.22	356.812
23350	4461.1	349.657
23400	4849.48	348.65
23450	4990.08	358.084
23500	5043.48	363.028
23550	5160.48	367.009
23600	4829.69	372.083
23650	4422.75	367.833
23700	4636.25	358.133
23750	4824.74	356.837
23800	4695.45	360.585
23850	4563.82	359.072
23900	4435.38	355.073
23950	4721.5	350.223
24000	5086.48	355.761
24050	4897.85	366.695
24100	5041.72	365.53
24150	5377.6	367.737
24200	5251.37	377.983
24250	5154.58	380.552
24300	4687.98	380.299
24350	4484.7	370.202
24400	4937.25	360.516
24450	5247.16	366.788
24500	5016.01	376.621
24550	4755.98	374.798
24600	5122.73	368.73
24650	5237.4	374.302
24700	5023.85	378.208
24750	5465.96	375.438
24800	5774.06	385.148
24850	5129.92	396.974
24900	5170.24	387.983
24950	5730.68	382.761
25000	6303.47	394.66
25050	6700.71	411.995
25100	6582.1	430.777
25150	6334.43	439.301
25200	6110.82	441.774
25250	5323.56	442.25
25300	4451.62	430.125
25350	3978.12	405.995
25400	3773.57	376.57
25450	3688.82	352.712
25500	4191.73	343.651
25550	4785.34	339.688
25600	6032.1	353.388
25650	10338.3	401.313
25700	5452.92	432.938
25750	5232.34	421.497
25800	5255.8	408.557
25850	5499.09	399.008
25900	6133.88	397.057
25950	7054.43	412.143
26000	7065.77	441.208
26050	6251.3	454.339
26100	6250.11	449.834
26150	6300.74	445.813
26200	6317.39	444.86
26250	5842.26	446.639
26300	5082.12	439.599
26350	4564.13	421.79
26400	4243.37	396.977
26450	4514.46	372.259
26500	8975.02	387.752
26550	4753.54	414.722
26600	4894.16	391.47
26650	10365.0	400.299
26700	6468.57	447.974
26750	6422.47	447.017
26800	6212.23	446.783
26850	6247.49	444.571
26900	5889.37	445.783
26950	5011.99	442.538
27000	4258.46	426.306
27050	4028.77	406.046
27100	3440.91	384.704
27150	3338.02	359.454
27200	3509.42	336.994
27250	3786.73	319.917
27300	4080.71	308.348
27350	5284.14	305.629
27400	5145.66	326.317
27450	5333.46	364.948
27500	5579.5	374.138
27550	6041.92	382.749
27600	6225.68	397.728
27650	6332.96	407.865
27700	6532.54	415.441
27750	6723.76	425.191
27800	6975.39	434.941
27850	6774.23	449.109
27900	6421.84	454.394
27950	5895.34	455.293
28000	5298.83	447.996
28050	4772.6	433.717
28100	4390.65	415.254
28150	3963.12	399.853
28200	3522.73	377.279
28250	3694.63	358.88
28300	4047.79	343.355
28350	3786.13	331.945
28400	3336.59	316.251
28450	3523.97	296.793
28500	3932.25	288.024
28550	4449.1	311.648
28600	4523.64	335.343
28650	4476.52	347.68
28700	4416.63	350.519
28750	4291.51	350.352
28800	4272.81	347.39
28850	4412.68	345.916
28900	4215.99	347.756
28950	4219.19	343.97
29000	4636.32	341.74
29050	5349.26	353.397
29100	6861.91	383.865
29150	4085.63	396.244
29200	4122.9	370.559
29250	4634.31	364.896
29300	4571.93	360.585
29350	4350.39	356.949
29400	4508.48	351.449
29450	4562.13	351.742
29500	4488.81	353.515
29550	4503.27	352.067
29600	4818.57	352.244
29650	4967.87	360.275
29700	5052.12	366.012
29750	4993.16	368.786
29800	4988.3	368.836
29850	5281.24	369.088
29900	5011.45	375.218
29950	4968.54	372.896
30000	5307.61	371.607
30050	4939.07	379.23
30100	4587.24	376.412
30150	4524.37	368.146
30200	4071.96	362.508
30250	3892.74	348.684
30300	4305.44	336.503
30350	4629.22	341.199
30400	4641.56	351.068
30450	4751.38	353.498
30500	5151.7	357.314
30550	5223.83	368.835
30600	5077.48	373.886
30650	5151.42	373.375
30700	5250.53	374.626
30750	5288.91	376.884
30800	5682.59	378.885
30850	5829.93	389.346
30900	5646.51	397.078
30950	5860.18	396.576
31000	6205.45	401.114
31050	6181.58	412.108
31100	6169.24	416.041
31150	6652.05	416.146
31200	7001.72	429.418
31250	6915.5	443.01
31300	6898.34	449.727
31350	6495.71	454.514
31400	6513.9	451.96
31450	6429.77	450.472
31500	6097.66	450.07
31550	5471.85	446.026
31600	4718.37	433.662
31650	4387.83	413.104
31700	4115.56	398.181
31750	3342.57	376.502
31800	3120.12	347.178
31850	3172.1	320.091
31900	3850.4	306.642
31950	6225.51	326.378
32000	4218.55	345.855
32050	4112.32	334.444
32100	4341.61	327.027
32150	4260.61	322.956
32200	5860.24	320.624
32250	5374.99	342.318
32300	5767.12	373.708
32350	6019.68	390.678
32400	6279.22	399.506
32450	6413.63	409.449
32500	6748.84	416.806
32550	7227.01	428.374
32600	7360.56	448.801
32650	6452.23	464.278
32700	6051.82	460.975
32750	6107.22	451.933
32800	5943.1	446.762
32850	5415.49	443.54
32900	4625.78	433.621
32950	4011.98	414.127
33000	3576.1	388.808
33050	3104.75	360.808
33100	2589.76	330.793
33150	2217.31	301.474
33200	2377.16	279.626
33250	2711.36	264.921
33300	3006.81	261.774
33350	3441.85	265.731
33400	2764.83	274.419
33450	2627.07	260.786
33500	3142.81	257.208
33550	3635.1	273.48
33600	3724.54	294.545
33650	3756.03	306.131
33700	3804.8	313.397
33750	3873.04	318.787
33800	3713.86	321.826
33850	3822.91	319.045
33900	4030.99	320.309
33950	4153.6	325.381
34000	4360.75	329.719
34050	4736.83	336.205
34100	5081.62	348.602
34150	5179.39	361.233
34200	5403.1	368.17
34250	5698.74	378.323
34300	5783.79	392.915
34350	5049.81	407.254
34400	4192.54	399.903
34450	3988.77	380.78
34500	4067.07	370.828
34550	3959.48	358.6
34600	4076.29	344.953
34650	3646.33	333.658
34700	3181.66	317.437
34750	2648.88	295.982
34800	2497.64	277.037
34850	3426.32	276.184
34900	4169.4	283.437
34950	3087.04	291.204
35000	2741.27	277.284
35050	2541.31	262.16
35100	2475.85	250.259
35150	2548.48	244.564
35200	2710.69	244.194
35250	2404.02	241.302
35300	2720.5	239.663
35350	3487.46	260.058
35400	3870.81	293.965
35450	3576.3	309.446
35500	3564.13	311.037
35550	3651.03	311.766
35600	4437.55	317.266
35650	6584.12	346.16
35700	4017.57	394.461
35750	3523.86	368.183
35800	3271.4	341.891
35850	3804.67	328.453
35900	4208.07	325.323
35950	4203.39	332.914
36000	4215.88	334.874
36050	4374.1	335.963
36100	4693.14	339.802
36150	5115.97	349.738
36200	5163.12	366.625
36250	4937.48	375.478
36300	5083.54	379.155
36350	4577.04	386.072
36400	3858.9	378.6
36450	3568.66	359.194
36500	3009.96	335.064
36550	2834.37	313.277
36600	3529.55	301.972
36650	3881.47	300.529
36700	3958.29	308.746
36750	3815.81	314.007
36800	4011.34	315.263
36850	3933.44	321.206
36900	3233.79	322.666
36950	2720.29	306.788
37000	2358.83	285.495
37050	2063.7	263.597
37100	1854.63	247.79
37150	1908.88	234.777
37200	1722.11	220.443
37250	1468.42	205.693
37300	1342.92	191.101
37350	1521.93	188.549
37400	1274.75	178.44
37450	865.736	159.131
37500	528.961	132.26
37550	366.073	118.916
37600	343.735	115.926
37650	312.069	111.836
37700	336.152	115.745
37750	290.41	111.431
37800	340.449	120.233
37850	443.441	132.301
37900	439.051	133.953
37950	492.083	137.963
38000	465.248	135.111
38050	418.456	126.82
38100	671.936	136.675
38150	695.271	144.141
38200	730.176	151.272
38250	1117.48	169.794
38300	1693.39	199.684
38350	3090.94	254.094
38400	3225.22	278.757
38450	3053.43	282.333
38500	3023.06	281.491
38550	3248.54	281.478
38600	3296.73	285.706
38650	3220.72	288.639
38700	3289.44	289.524
38750	3466.67	292.351
38800	3348.1	297.057
38850	3161.33	297.007
38900	3167.71	293.431
38950	3054.08	290.458
39000	3065.46	286.556
39050	3202.09	284.957
39100	3571.92	288.3
39150	3670.91	299.474
39200	3534.55	306.713
39250	3424.89	306.97
39300	3412.29	304.15
39350	3719.49	303.393
39400	3701.89	308.371
39450	3697.62	310.074
39500	3915.2	310.459
39550	3947.04	314.652
39600	4212.16	317.56
39650	4521.08	324.477
39700	4197.19	334.995
39750	4700.56	334.026
39800	4723.69	344.285
39850	4073.72	352.008
39900	3775.57	346.157
39950	2935.1	331.175
40000	2421.43	305.825
40050	2120.28	281.901
40100	2226.27	268.961
40150	2789.9	262.789
40200	3271.17	265.246
40250	3318.35	290.77
40300	3826.63	283.478
40350	4039.34	298.351
40400	3790.13	309.56
40450	3883.16	309.086
40500	3897.84	310.287
40550	3926.89	311.423
40600	3966.88	312.652
40650	4141.67	314.144
40700	4565.99	319.009
40750	5064.44	332.633
40800	5144.86	353.579
40850	4960.51	366.997
40900	4691.85	373.259
40950	3926.33	371.432
41000	3274.6	354.198
41050	3332.14	334.65
41100	3458.77	325.712
41150	3019.89	313.349
41200	2638.11	295.59
41250	2467.44	275.272
41300	2452.33	257.029
41350	2353.87	241.572
41400	2075.61	231.952
41450	1913.97	220.203
41500	1885.66	214.126
41550	1859.53	211.007
41600	1789.59	208.022
41650	1942.76	212.646
41700	3373.6	252.117
41750	4131.72	283.132
41800	4092.67	305.452
41850	4013.47	313.865
41900	4080.3	315.975
41950	4396.27	318.948
42000	4758.74	328.531
42050	4908.49	343.226
42100	4771.45	353.964
42150	5070.01	359.299
42200	4651.87	370.174
42250	4039.85	368.024
42300	3645.63	352.57
42350	3320.18	331.729
42400	4251.86	322.272
42450	4616.82	329.036
42500	4548.47	339.989
42550	3796.18	345.93
42600	3711.71	336.558
42650	3799.56	326.484
42700	3572.03	317.85
42750	3267.63	306.627
42800	2783.18	291.859
42850	2587.83	276.181
42900	2690.24	267.879
42950	2476.46	257.906
43000	2409.51	246.171
43050	2314.01	236.641
43100	2101.46	226.593
43150	1902.76	217.191
43200	1708.21	205.636
43250	1508.23	193.942
43300	1326.57	182.032
43350	1220.15	172.839
43400	1424.41	183.645
43450	1866.43	202.84
43500	1912.7	212.368
43550	1892.87	211.89
43600	2324.95	225.354
43650	2987.41	239.324
43700	3586.29	264.533
43750	3041.52	292.007
43800	3053.62	300.278
43850	3155.62	306.542
43900	3085.68	312.259
43950	2728.8	313.419
44000	2553.77	307.195
44050	2701.45	299.598
44100	2876.57	296.624
44150	2844.79	296.737
44200	3020.04	296.929
44250	3311.83	301.739
44300	3128.18	311.604
44350	3073.6	313.47
44400	3354.83	314.318
44450	3351.64	322.217
44500	2898.41	327.085
44550	2554.19	320.54
44600	2518.52	309.182
44650	2266.25	297.303
44700	1991.04	283.585
44750	2001.66	268.296
44800	2254.45	257.281
44850	2645.01	253.73
44900	2801.99	275.644
44950	2868.96	282.243
45000	2640.78	288.41
45050	2282.68	284.497
45100	2272.48	275.114
45150	2297.41	266.434
45200	2140.58	259.673
45250	1974.86	251.075
45300	1789.42	242.668
45350	1827.89	238.093
45400	2107.82	234.432
45450	2251.81	235.72
45500	2343.13	239.759
45550	2430.32	241.153
45600	2127.26	253.467
45650	2082.47	247.158
45700	1960.27	242.217
45750	1730.57	236.573
45800	1589.32	226.739
45850	1529.38	216.148
45900	1559.79	207.543
45950	1543.52	204.293
46000	1298.48	195.881
46050	1177.01	183.365
46100	1095.75	173.212
46150	1029.05	168.136
46200	956.633	162.03
46250	906.07	155.242
46300	835.17	150.228
46350	761.842	144.369
46400	674.102	137.828
46450	558.192	127.432
46500	462.063	113.778
46550	473.538	112.722
46600	551.655	109.191
46650	499.011	107.954
46700	454.96	101.475
46750	467.123	102.305
46800	479.624	102.632
46850	398.959	93.3568
46900	314.897	81.6415
46950	246.871	70.6917
47000	243.601	73.3875
47050	253.691	80.5006
47100	224.811	80.4552
47150	233.711	86.2075
47200	299.037	103.946
47250	454.55	129.506
47300	761.089	157.331
47350	1846.29	207.996
47400	2487.48	247.337
47450	2269.33	255.097
47500	2171.83	255.613
47550	2160.66	254.369
47600	2309.95	254.12
47650	2300.59	256.382
47700	2229.4	257.439
47750	2184.3	257.096
47800	2165.86	255.714
47850	2412.73	255.464
47900	2531.0	260.187
47950	2375.61	265.253
48000	2143.94	264.379
48050	2101.29	259.348
48100	2319.18	255.668
48150	2625.5	258.399
48200	2710.39	266.66
48250	2542.96	273.226
48300	2419.27	273.531
48350	2486.13	271.03
48400	2784.36	271.26
48450	2968.65	277.413
48500	3069.12	285.008
48550	3356.29	292.389
48600	3713.2	304.835
48650	3739.73	322.809
48700	3207.11	333.846
48750	2764.89	330.903
48800	2607.09	319.696
48850	2664.64	309.387
48900	3229.97	312.055
48950	2880.42	315.633
49000	2754.06	311.448
49050	2835.54	305.324
49100	2812.5	300.285
49150	2633.94	294.75
49200	2516.27	288.0
49250	2498.13	282.64
49300	2353.1	276.899
49350	2335.69	269.03
49400	2504.68	264.503
49450	2597.25	263.186
49500	2857.17	269.128
49550	2617.98	273.22
49600	2160.31	271.647
49650	2182.66	262.349
49700	2438.15	252.076
49750	2780.71	256.437
49800	3264.05	275.637
49850	3422.67	297.242
49900	3054.97	309.836
49950	2598.54	308.645
50000	2543.25	300.19
50050	2547.71	292.078
50100	2472.37	286.117
50150	2501.57	279.416
50200	2727.22	277.319
50250	2635.95	278.676
50300	2699.26	278.701
50350	2707.36	278.582
50400	2682.98	280.715
50450	2594.57	282.681
50500	2451.1	277.224
50550	2604.63	273.21
50600	2923.0	276.362
50650	2735.7	281.372
50700	2556.26	280.832
50750	2583.48	277.282
50800	2633.56	277.503
50850	2527.3	279.118
50900	2543.94	278.397
50950	2443.9	273.566
51000	2368.98	268.587
51050	2536.07	266.16
51100	2612.43	269.029
51150	2528.93	273.442
51200	2495.16	270.707
51250	2454.94	267.636
51300	2549.49	267.017
51350	2598.22	270.169
51400	2477.76	272.949
51450	2459.17	270.313
51500	2496.25	269.111
51550	2340.71	267.274
51600	2342.06	263.436
51650	2549.88	263.277
51700	2463.63	265.615
51750	2313.72	266.959
51800	2312.64	262.497
51850	2245.57	261.408
51900	2057.71	256.548
51950	2102.94	248.713
52000	2221.75	246.825
52050	2318.78	249.14
52100	2373.74	252.809
52150	2027.73	252.278
52200	1861.6	245.597
52250	1613.87	236.263
52300	1472.72	221.497
52350	1500.21	207.888
52400	1557.37	205.489
52450	1567.82	209.815
52500	1498.15	209.449
52550	1376.11	203.239
52600	1329.3	194.806
52650	1343.5	193.753
52700	1294.44	195.105
52750	1203.75	189.928
52800	1154.91	183.0
52850	1162.49	180.773
52900	1244.91	184.238
52950	1324.09	192.225
53000	1320.11	194.791
53050	1274.05	192.631
53100	1190.96	188.144
53150	1187.86	182.092
53200	1238.12	185.231
53250	1295.77	189.757
53300	1315.07	192.198
53350	1253.75	191.474
53400	1181.93	184.496
53450	1106.0	178.973
53500	1058.48	172.783
53550	1015.14	169.466
53600	975.032	166.949
53650	909.486	162.417
53700	873.728	156.491
53750	847.7	153.244
53800	823.599	152.131
53850	767.147	148.413
53900	681.599	140.129
53950	607.018	131.862
54000	599.482	127.905
54050	626.129	133.885
54100	590.421	129.331
54150	568.705	126.624
54200	533.609	124.129
54250	489.188	117.81
54300	505.528	120.447
54350	469.558	116.747
54400	504.299	119.0
54450	565.288	126.256
54500	589.489	131.25
54550	506.509	124.539
54600	443.837	118.688
54650	498.302	124.772
54700	709.133	143.184
54750	1043.48	170.294
54800	1031.9	182.464
54850	958.995	174.682
54900	987.591	173.219
54950	1347.24	192.687
55000	2198.81	225.656
55050	3364.07	291.384
55100	3312.65	305.153
55150	3169.03	316.599
55200	3081.09	319.779
55250	2921.43	320.591
55300	2539.1	315.8
55350	2160.45	302.148
55400	1936.1	285.172
55450	1912.06	269.013
55500	2055.27	262.319
55550	2208.25	261.486
55600	2132.03	258.787
55650	2066.78	254.985
55700	1808.71	248.551
55750	2119.7	241.325
55800	3128.3	245.238
55850	3348.73	312.457
55900	2637.24	315.137
55950	2365.34	305.884
56000	2195.46	293.739
56050	1934.22	280.07
56100	1636.21	264.38
56150	1460.82	247.051
56200	1350.99	228.614
56250	1376.1	210.264
56300	1383.31	199.274
56350	1417.48	201.319
56400	1532.68	205.434
56450	1726.92	212.498
56500	2114.27	222.352
56550	2979.89	249.463
56600	3500.79	310.585
56650	3210.17	324.796
56700	2762.65	326.421
56750	2510.4	316.942
56800	2263.5	302.813
56850	2124.31	287.199
56900	2333.21	276.422
56950	2981.55	281.06
57000	3172.28	290.654
57050	3192.37	300.919
57100	2892.35	309.089
57150	2501.51	306.979
57200	2262.33	297.538
57250	2163.7	285.945
57300	2179.33	275.053
57350	2084.14	265.144
57400	2298.61	261.363
57450	2477.36	260.432
57500	2644.15	263.883
57550	2693.71	270.829
57600	2504.34	275.47
57650	2308.18	272.352
57700	2214.01	266.201
57750	2190.47	260.7
57800	2035.94	255.511
57850	1789.53	249.535
57900	1636.14	236.604
57950	1601.75	224.646
58000	1507.13	217.104
58050	1406.65	212.562
58100	1426.75	206.3
58150	1379.89	198.797
58200	1345.95	195.714
58250	1280.35	193.391
58300	1239.61	189.587
58350	1296.71	188.483
58400	1419.96	194.963
58450	1470.74	201.184
58500	1507.39	202.068
58550	1684.31	204.862
58600	1966.83	227.933
58650	2149.41	240.319
58700	2224.95	249.375
58750	2519.02	252.665
58800	2474.66	261.229
58850	1907.98	264.009
58900	1724.84	249.165
58950	2084.87	235.311
59000	2860.69	243.707
59050	3799.69	284.737
59100	2534.98	307.302
59150	2530.01	301.493
59200	2327.21	297.361
59250	2041.43	285.333
59300	1811.63	270.253
59350	1738.4	254.105
59400	1887.71	239.7
59450	2071.06	234.438
59500	2235.61	239.337
59550	2123.74	252.807
59600	1831.23	251.727
59650	1999.34	238.352
59700	2206.31	233.365
59750	2565.72	240.11
59800	3937.31	270.613
59850	3144.22	320.646
59900	2214.21	308.625
59950	1794.25	286.486
60000	1552.61	263.226
60050	1853.43	242.887
60100	2303.56	227.733
60150	3229.07	257.248
60200	3429.98	292.662
60250	3105.06	307.541
60300	2897.21	309.046
60350	2703.24	303.988
60400	2797.59	297.847
60450	3115.47	297.728
60500	3013.41	303.682
60550	2760.56	304.207
60600	2865.83	299.552
60650	3012.89	299.865
60700	3032.13	302.986
60750	3064.48	305.3
60800	3038.37	307.084
60850	3051.65	307.095
60900	3162.54	307.622
60950	3570.88	312.42
61000	4777.18	329.795
61050	7494.95	372.692
61100	4228.07	411.535
61150	4093.52	400.262
61200	3957.11	389.181
61250	3863.98	378.384
61300	3816.38	369.221
61350	3801.93	361.863
61400	3909.03	356.93
61450	3995.4	356.549
61500	3944.04	358.025
61550	3910.78	357.776
61600	3899.03	356.196
61650	4014.84	355.068
61700	4045.13	357.025
61750	3821.09	358.566
61800	3852.6	354.903
61850	3795.99	353.835
61900	3683.8	351.89
61950	3673.96	348.449
62000	3460.44	345.588
62050	3437.06	338.827
62100	3591.62	333.977
62150	3829.03	334.34
62200	4132.66	341.249
62250	3909.47	352.285
62300	3438.08	351.461
62350	3359.5	340.781
62400	3571.66	333.148
62450	3915.98	333.761
62500	3927.79	342.842
62550	3478.0	345.36
62600	3527.91	337.85
62650	3946.25	334.949
62700	4059.63	343.492
62750	3879.28	349.784
62800	3710.42	348.661
62850	3927.0	344.849
62900	4167.99	346.553
62950	4044.31	352.296
63000	4067.95	352.245
63050	4444.81	353.102
63100	4710.45	361.372
63150	4654.6	371.296
63200	4647.28	375.483
63250	4790.07	377.748
63300	4958.21	381.404
63350	5319.18	387.159
63400	5421.55	398.566
63450	5329.14	407.573
63500	5785.49	410.538
63550	5981.57	423.188
63600	5723.7	435.66
63650	5864.76	439.196
63700	6008.51	444.635
63750	5739.64	452.362
63800	5213.19	453.014
63850	4846.99	445.166
63900	4762.75	432.246
63950	4918.24	426.649
64000	4916.48	422.217
64050	4890.01	418.508
64100	4877.68	415.527
64150	4766.54	413.936
64200	4412.79	411.929
64250	4098.94	405.346
64300	3907.69	395.739
64350	3549.74	385.734
64400	2959.74	370.795
64450	2450.76	348.816
64500	2087.0	322.523
64550	2018.97	296.117
64600	2310.66	274.454
64650	2702.64	265.253
64700	3665.12	276.256
64750	4886.95	302.086
64800	3726.12	317.97
64850	3771.77	328.746
64900	3578.59	336.574
64950	3663.57	334.084
65000	4098.97	335.63
65050	4161.8	346.86
65100	4308.87	352.203
65150	4381.87	358.476
65200	4150.23	363.878
65250	4058.01	362.474
65300	4094.3	360.189
65350	3941.32	359.585
65400	3884.37	356.438
65450	4027.26	353.585
65500	3953.64	355.505
65550	3719.15	354.991
65600	3613.6	349.63
65650	3747.42	344.597
65700	3786.83	344.71
65750	3546.48	344.717
65800	3408.93	338.983
65850	3536.64	332.541
65900	3861.9	331.33
65950	4201.41	339.086
66000	4175.7	350.84
66050	4047.28	353.96
66100	4266.7	353.792
66150	4276.85	357.849
66200	4174.47	359.702
66250	4245.77	359.286
66300	4428.96	359.714
66350	4747.4	363.76
66400	4986.08	372.756
66450	5079.86	383.017
66500	5004.62	391.111
66550	4992.87	395.173
66600	5089.64	397.644
66650	5164.83	402.504
66700	5108.31	407.373
66750	4863.41	409.557
66800	4726.6	405.964
66850	4775.51	399.872
66900	5138.74	396.346
66950	5473.38	402.185
67000	5572.61	411.938
67050	5897.84	417.366
67100	5989.68	429.611
67150	5739.98	438.741
67200	5838.69	441.034
67250	5616.07	444.712
67300	5237.5	442.76
67350	5366.31	434.125
67400	5617.45	429.242
67450	5576.76	430.804
67500	5379.45	432.284
67550	5423.08	429.257
67600	5614.85	427.924
67650	5571.57	432.834
67700	5328.21	435.646
67750	5183.69	433.328
67800	5179.9	429.698
67850	4702.46	428.66
67900	4039.67	420.611
67950	3687.84	402.889
68000	3701.83	382.089
68050	3901.83	364.952
68100	4026.17	356.475
68150	4267.84	355.827
68200	4552.9	360.235
68250	4843.56	368.358
68300	4947.35	378.248
68350	4814.9	385.203
68400	4875.64	386.174
68450	5224.15	387.718
68500	5324.75	397.319
68550	5310.38	404.654
68600	5570.69	407.342
68650	5779.24	414.247
68700	5911.19	423.283
68750	6067.91	431.001
68800	5936.49	440.27
68850	5721.59	443.782
68900	5854.54	441.514
68950	6042.63	440.709
69000	6114.79	443.881
69050	6226.06	448.358
69100	6106.03	454.756
69150	5640.9	457.416
69200	5287.4	452.89
69250	4972.59	442.163
69300	5076.38	426.418
69350	5732.94	424.631
69400	5711.73	430.604
69450	5520.77	434.681
69500	5553.91	434.306
69550	5648.67	434.71
69600	5376.8	436.895
69650	5330.68	435.024
69700	4972.11	434.557
69750	4505.07	427.009
69800	4036.89	415.352
69850	3600.58	397.575
69900	3385.87	375.87
69950	3611.95	360.807
70000	3356.6	355.209
70050	2760.71	341.397
70100	2504.06	320.044
70150	2702.67	299.014
70200	3468.45	288.618
70250	5928.42	307.969
70300	7008.82	416.107
70350	6109.14	436.406
70400	5632.35	448.443
70450	5250.44	448.928
70500	4790.02	444.642
70550	4238.61	433.655
70600	3893.25	415.712
70650	3631.24	395.037
70700	3595.55	372.231
70750	4062.47	358.529
70800	4372.18	363.046
70850	4409.58	368.506
70900	4011.16	375.419
70950	3277.07	367.242
71000	2867.69	346.624
71050	2786.76	323.776
71100	3380.47	313.657
71150	3709.71	315.32
71200	3973.81	323.095
71250	4000.08	334.441
71300	3944.89	343.082
71350	3745.81	349.356
71400	3114.93	347.073
71450	2574.46	330.873
71500	2391.46	309.248
71550	2479.66	291.805
71600	2606.86	280.083
71650	2726.97	275.514
71700	3172.1	279.079
71750	3863.18	295.978
71800	2487.31	293.417
71850	2307.72	277.751
71900	2394.51	265.443
71950	2768.9	261.048
72000	3578.34	273.871
72050	2994.08	301.88
72100	2834.15	296.006
72150	2647.8	283.787
72200	2568.58	272.8
72250	2416.37	264.285
72300	2231.58	255.332
72350	2126.76	245.845
72400	2141.72	238.289
72450	2194.09	235.372
72500	1951.66	230.832
72550	1872.56	222.793
72600	1744.05	214.915
72650	1693.12	209.399
72700	1645.67	205.914
72750	1707.74	205.759
72800	1736.06	204.838
72850	1839.81	210.479
72900	2109.85	219.357
72950	3120.97	242.32
73000	3902.78	284.788
73050	4069.61	320.912
73100	3904.05	340.28
73150	3818.71	342.005
73200	4005.84	341.245
73250	4160.92	345.782
73300	4160.5	351.394
73350	4122.75	353.329
73400	4062.39	353.32
73450	4146.86	352.32
73500	4189.43	353.13
73550	4064.73	354.681
73600	4026.98	352.811
73650	4253.23	351.544
73700	4320.07	355.256
73750	4161.73	358.458
73800	4266.38	357.064
73850	4508.94	357.895
73900	4578.34	363.493
73950	4666.0	367.648
74000	4897.59	371.928
74050	5055.21	379.452
74100	4994.49	387.726
74150	5047.01	392.585
74200	5160.5	396.946
74250	5337.63	401.956
74300	5578.94	409.051
74350	5757.59	420.176
74400	5644.76	433.522
74450	5224.12	440.612
74500	5023.27	440.485
74550	4704.01	437.249
74600	4308.44	430.383
74650	3923.81	418.674
74700	3765.06	404.891
74750	3363.29	392.944
74800	3121.25	374.902
74850	2883.75	357.746
74900	2930.7	338.618
74950	3602.69	327.211
75000	3537.07	329.712
75050	3569.27	328.874
75100	2913.32	340.397
75150	2952.18	329.392
75200	2903.28	323.904
75250	2874.25	317.79
75300	2859.76	309.989
75350	2995.52	307.435
75400	2746.05	302.004
75450	2827.74	296.746
75500	2850.06	293.498
75550	2881.05	291.461
75600	2670.67	290.622
75650	2643.94	284.368
75700	2700.6	282.467
75750	2549.96	278.178
75800	2482.02	274.199
75850	2394.28	268.322
75900	2381.79	263.771
75950	2345.07	259.491
76000	2292.9	258.224
76050	2091.94	252.888
76100	2011.52	245.614
76150	1838.32	237.219
76200	1763.7	227.531
76250	1640.54	218.135
76300	1588.88	210.984
76350	1516.9	205.618
76400	1411.35	200.618
76450	1230.96	190.017
76500	1059.96	175.299
76550	939.706	160.698
76600	865.721	151.668
76650	780.822	144.838
76700	682.14	135.183
76750	579.061	124.795
76800	520.845	118.17
76850	510.518	120.763
76900	537.745	126.635
76950	646.817	140.468
77000	842.591	160.955
77050	1369.61	189.163
77100	3044.61	244.052
77150	3886.57	306.483
77200	3807.16	331.066
77250	3603.37	343.209
77300	3608.43	346.028
77350	3737.06	348.684
77400	3816.42	354.574
77450	3645.38	361.999
77500	3085.71	360.638
77550	2687.22	347.962
77600	2436.42	328.913
77650	2217.27	308.189
77700	2230.75	291.743
77750	2733.36	288.189
77800	2864.83	291.843
77850	2902.17	297.095
77900	2899.78	300.038
77950	3134.69	302.861
78000	3354.27	310.374
78050	3042.91	320.791
78100	2523.52	322.029
78150	2268.81	311.0
78200	2174.63	297.689
78250	2117.1	284.717
78300	2071.89	275.31
78350	1864.58	264.141
78400	1824.25	256.047
78450	1591.44	243.791
78500	1469.11	229.494
78550	1452.58	214.306
78600	1469.16	205.017
78650	1593.84	206.609
78700	1874.46	216.464
78750	1939.02	229.281
78800	1969.82	236.962
78850	2063.5	242.77
78900	1790.32	241.486
78950	1890.23	239.108
79000	1627.71	233.506
79050	1615.25	228.405
79100	1504.63	222.886
79150	1544.16	216.551
79200	1564.87	216.19
79250	1385.31	212.843
79300	1339.01	206.084
79350	1188.33	198.643
79400	1027.03	188.124
79450	950.397	173.946
79500	890.66	167.378
79550	886.504	164.836
79600	907.555	166.614
79650	931.074	169.573
79700	959.98	169.155
79750	1018.02	175.053
79800	1032.17	176.682
79850	1119.58	179.378
79900	1369.26	191.682
79950	1761.09	214.146
80000	1667.96	221.166
80050	1553.7	222.775
80100	1635.49	220.141
80150	1575.68	217.712
80200	1440.79	215.945
80250	1335.35	210.278
80300	1265.32	202.982
80350	1191.61	196.275
80400	1091.4	190.619
80450	985.998	182.452
80500	896.185	172.34
80550	818.324	162.369
80600	812.127	156.532
80650	810.236	155.849
80700	762.489	152.119
80750	737.114	146.973
80800	738.149	143.458
80850	746.221	141.99
80900	799.947	144.032
80950	905.649	149.341
81000	996.547	151.49
81050	1021.58	148.699
81100	1047.99	146.122
81150	1026.85	141.079
81200	1053.64	135.074
81250	1242.08	132.804
81300	1514.07	128.572
81350	1550.43	117.132
81400	1328.71	100.415
81450	1115.49	82.1467
81500	769.126	68.8253
81550	1012.79	58.5771
81600	713.076	50.8396
81650	557.604	40.7507
81700	0	23.0883
81750	0	11.8616
81800	0	4.47484
81850	0	0
81900	0	0
81950	0	0
82000	0	0
82050	0	0
82100	0	0
82150	0	0
82200	0	0
82250	0	0
82300	0	0
82350	0	0
82400	0	0
82450	0	0
82500	0	0
82550	0	0
82600	0	0
82650	0	0
82700	0	0
82750	0	0
82800	0	0
82850	0	0
82900	0	0
82950	0	0
83000	0	0
83050	0	0
83100	0	0
83150	0	0
83200	0	0
83250	0	0
83300	0	0
83350	0	0
83400	0	0
83450	0	0
83500	0	0
83550	0	0
83600	0	0
83650	0	0
83700	0	0
83750	0	0
83800	0	0
83850	0	0
83900	0	0
83950	0	0
84000	0	0
84050	0	0
84100	0	0
84150	0	0
84200	0	0
84250	0	0
84300	0	0
84350	0	0
84400	0	0
84450	0	0
84500	0	0
84550	0	0
84600	0	0
84650	0	0
84700	0	0
84750	0	0
84800	0	0
84850	0	0
84900	0	0
84950	0	0
85000	0	8.89608
85050	0	17.4162
85100	42.6514	25.7029
85150	61.3995	39.6763
85200	109.577	64.5216
85250	207.546	93.5238
85300	403.055	124.489
85350	922.186	165.324
85400	2721.78	224.991
85450	4367.34	291.051
85500	4593.43	322.166
85550	3744.88	318.016
85600	3175.85	297.729
85650	3051.05	273.546
85700	3476.31	259.572
85750	3721.53	268.034
85800	3607.8	275.661
85850	3796.19	277.974
85900	3681.33	284.224
85950	3359.19	283.865
86000	3352.57	278.366
86050	3498.08	277.182
86100	3640.53	281.125
86150	3610.74	286.888
86200	3586.05	289.241
86250	3710.13	290.263
86300	3738.31	293.658
86350	3704.92	294.673
86400	3758.23	294.532
86450	3677.24	294.417
86500	3768.29	292.973
86550	3785.07	293.678
86600	3443.99	292.419
86650	3374.1	284.925
86700	3435.54	279.857
86750	3308.68	278.106
86800	3491.6	276.99
86850	3665.81	282.033
86900	3632.53	289.618
86950	3650.4	291.825
87000	3676.69	293.176
87050	3574.84	292.787
87100	3485.98	289.899
87150	3541.1	286.911
87200	3689.7	287.734
87250	3812.1	292.135
87300	3924.35	297.582
87350	4020.33	302.352
87400	3905.85	304.798
87450	3841.61	302.227
87500	3965.86	299.301
87550	4009.41	299.65
87600	4145.09	301.159
87650	4343.3	304.558
87700	4651.6	311.012
87750	4924.71	320.684
87800	5071.9	329.632
87850	5263.67	335.689
87900	5485.14	341.275
87950	5913.91	346.812
88000	6443.27	357.121
88050	6835.79	373.805
88100	7217.0	389.49
88150	7308.28	407.387
88200	6478.11	420.134
88250	5438.18	411.324
88300	5277.62	390.894
88350	6463.06	384.235
88400	5435.47	370.227
88450	6238.91	363.172
88500	6876.95	360.528
88550	5545.73	377.62
88600	5776.42	369.962
88650	4794.46	359.075
88700	4860.26	341.542
88750	5145.55	335.914
88800	5774.35	338.219
88850	5093.55	332.41
88900	4874.0	324.718
88950	4950.04	326.593
89000	4294.87	314.35
89050	4600.85	300.047
89100	5404.24	305.867
89150	4838.4	317.591
89200	4075.0	306.619
89250	4770.57	297.053
89300	5355.29	302.477
89350	4798.31	307.431
89400	4777.03	303.537
89450	5525.15	313.985
89500	6021.71	331.139
89550	4420.99	331.272
89600	4029.56	312.38
89650	4135.88	302.434
89700	4197.62	293.495
89750	3973.75	286.819
89800	3706.93	277.629
89850	3846.96	276.759
89900	3772.68	274.263
89950	3501.91	271.727
90000	3119.92	259.539
90050	3516.39	253.661
90100	3886.5	257.162
90150	3702.04	262.961
90200	3237.43	256.619
90250	3200.47	249.936
90300	3374.97	253.288
90350	3831.98	258.551
90400	4256.99	273.414
90450	4881.55	292.323
90500	4868.74	317.975
90550	4550.71	310.961
90600	4679.44	301.723
90650	5468.17	300.9
90700	6553.13	323.584
90750	7515.79	357.133
90800	5345.83	360.816
90850	5629.17	356.466
90900	6225.26	353.685
90950	5387.27	353.062
91000	5503.41	349.736
91050	5722.79	351.117
91100	5235.07	343.994
91150	4959.72	339.401
91200	5141.07	333.667
91250	5257.03	327.131
91300	4932.04	331.144
91350	4802.94	330.526
91400	5999.06	326.563
91450	6140.74	331.045
91500	5928.01	330.126
91550	4831.51	320.893
91600	5362.05	316.613
91650	5031.71	318.863
91700	4910.1	328.483
91750	4599.06	319.479
91800	4860.8	325.936
91850	5919.3	332.718
91900	4734.92	331.656
91950	5632.24	322.453
92000	5492.9	326.073
92050	5298.67	333.051
92100	5139.4	325.474
92150	5220.79	330.842
92200	5518.67	339.144
92250	5013.97	345.48
92300	4751.36	327.529
92350	5068.15	324.739
92400	5659.47	327.037
92450	5581.88	336.69
92500	5005.55	326.307
92550	5143.47	336.146
92600	5166.93	344.578
92650	4945.34	334.591
92700	5499.98	341.013
92750	6025.44	356.766
92800	6185.82	360.332
92850	5175.26	353.206
92900	6488.13	352.406
92950	5557.85	345.373
93000	5420.16	348.982
93050	5657.39	337.822
93100	6498.3	348.217
93150	5415.03	354.109
93200	5033.92	345.615
93250	5559.95	350.246
93300	5421.48	351.82
93350	6209.48	345.824
93400	6854.79	343.689
93450	7108.72	362.515
93500	4981.82	358.9
93550	5378.36	341.315
93600	6214.07	344.003
93650	6886.3	357.822
93700	4873.51	349.169
93750	4999.1	333.501
93800	5419.73	334.567
93850	5762.42	344.135
93900	4828.8	335.303
93950	5284.8	337.256
94000	6585.4	348.361
94050	5233.31	352.452
94100	4709.85	341.332
94150	5744.93	327.051
94200	6183.64	339.234
94250	5244.92	347.311
94300	5895.57	347.809
94350	4711.39	331.635
94400	4791.15	333.381
94450	4528.0	325.54
94500	6741.2	323.585
94550	4874.23	324.794
94600	4968.53	324.674
94650	4696.02	322.344
94700	4720.09	316.98
94750	5326.85	331.541
94800	4923.76	319.199
94850	4718.54	317.072
94900	4615.03	325.849
94950	7287.34	335.547
95000	4686.4	338.511
95050	4973.04	321.261
95100	5037.42	337.792
95150	7576.57	353.822
95200	4985.71	353.673
95250	4996.11	343.875
95300	4794.13	327.251
95350	5118.52	330.766
95400	4823.45	317.858
95450	4604.51	326.414
95500	4708.27	322.093
95550	3691.35	302.874
95600	3820.55	283.166
95650	5968.57	299.244
95700	4562.89	313.18
95750	4742.28	320.341
95800	4236.21	304.899
95850	4051.22	294.947
95900	5743.56	302.172
95950	4582.45	306.656
96000	4555.32	320.522
96050	4252.41	310.326
96100	4399.61	296.291
96150	4376.17	303.398
96200	3777.4	289.053
96250	3721.9	277.855
96300	4800.29	278.192
96350	3817.39	284.718
96400	4035.04	277.127
96450	5644.28	302.735
96500	4388.68	307.729
96550	4530.03	302.909
96600	5637.28	313.652
96650	4541.77	317.504
96700	4355.26	309.56
96750	4656.48	299.053
96800	4650.67	308.261
96850	4276.57	300.251
96900	4012.49	291.024
96950	3716.67	280.901
97000	3451.4	268.903
97050	3677.38	266.936
97100	5286.63	289.228
97150	4812.2	312.667
97200	3812.12	304.34
97250	3858.23	287.478
97300	3668.91	271.264
97350	4837.32	280.434
97400	4768.0	299.616
97450	4237.94	303.143
97500	3627.8	290.404
97550	3242.74	270.325
97600	3105.51	254.614
97650	2867.97	246.477
97700	2686.69	238.761
97750	3535.39	246.594
97800	3944.93	256.745
97850	4266.54	271.21
97900	4219.52	280.85
97950	4292.99	284.728
98000	4471.53	290.804
98050	4119.39	295.635
98100	3516.41	282.979
98150	3571.1	270.757
98200	3163.45	260.074
98250	2785.38	246.744
98300	2809.7	241.88
98350	3387.3	246.982
98400	3798.59	255.169
98450	4303.73	270.109
98500	4434.06	282.374
98550	4439.21	288.545
98600	4382.07	292.696
98650	4191.53	292.154
98700	3916.41	285.542
98750	3497.44	275.007
98800	3292.73	263.218
98850	2784.52	247.153
98900	2492.47	232.218
98950	2429.06	226.708
99000	2890.47	230.136
99050	3063.8	234.044
99100	3197.58	241.576
99150	3084.81	243.462
99200	2882.5	239.491
99250	2674.13	233.081
99300	2565.31	226.248
99350	2484.89	223.61
99400	2234.01	219.585
99450	1976.48	210.763
99500	1776.55	212.154
99550	2396.23	225.139
99600	2443.13	222.881
99650	2639.4	225.616
99700	2907.32	232.321
99750	3018.78	236.488
99800	3077.72	238.524
99850	3167.32	240.062
99900	3428.11	245.087
[truncated: 459 more rows]
