# Supplementary material for: The extreme yet transient nature of glacial erosion
Source: Nat Commun. 2022 Nov 30;13:7377. doi: 10.1038/s41467-022-35072-0 (PMC9712427; doi:10.1038/s41467-022-35072-0)
Supplement: Supplementary file 5 — Supplementary Data 2 [file 41467_2022_35072_MOESM5_ESM.zip › csv_glacialEcalib/Ande2018b-29.csv]

Year	Q	IceH
0	0	0
50	0	0
100	0	0
150	0	0
200	0	0
250	0	0
300	0	0
350	0	0
400	0	0
450	0	0
500	0	0
550	0	0
600	0	0
650	0	0
700	0	0
750	0	0
800	0	0
850	0	0
900	0	0
950	0	0
1000	0	0
1050	0	0
1100	0	0
1150	0	0
1200	0	0
1250	0	0
1300	0	0
1350	0	0
1400	0	0
1450	0	0
1500	0	0
1550	0	0
1600	0	0
1650	0	0
1700	0	0
1750	0	0
1800	0	0
1850	0	0
1900	0	0
1950	0	0
2000	0	0
2050	0	0
2100	0	0
2150	0	0
2200	0	0
2250	0	0
2300	0	0
2350	0	0
2400	0	0
2450	0	0
2500	0	0
2550	0	0
2600	0	0
2650	0	0
2700	0	0
2750	0	0
2800	0	0
2850	0	0
2900	0	0
2950	0	0
3000	0	0
3050	0	0
3100	0	0
3150	0	0
3200	0	0
3250	0	0
3300	0	0
3350	0	0
3400	0	0
3450	0	0
3500	0	0
3550	0	0
3600	0	0
3650	0	0
3700	0	0
3750	0	0
3800	0	0
3850	0	0
3900	0	0
3950	0	0
4000	0	0
4050	0	0
4100	0	0
4150	0	0
4200	0	0
4250	0	0
4300	0	0
4350	0	0
4400	0	0
4450	0	0
4500	0	0
4550	0	0
4600	0	0
4650	0	0
4700	0	0
4750	0	0
4800	0	0
4850	0	0
4900	0	0
4950	0	0
5000	0	0
5050	0	0
5100	0	0
5150	0	0
5200	0	0
5250	0	0
5300	0	0
5350	0	0
5400	0	0
5450	0	0
5500	0	0
5550	0	0
5600	0	0
5650	0	0
5700	0	0
5750	0	0
5800	0	0
5850	0	0
5900	0	0
5950	0	0
6000	0	0
6050	0	0
6100	0	0
6150	0	0
6200	0	0
6250	0	0
6300	0	0
6350	0	0
6400	0	0
6450	0	0
6500	0	0
6550	0	0
6600	0	0
6650	0	0
6700	0	0
6750	0	0
6800	0	0
6850	0	0
6900	0	0
6950	0	0
7000	0	0
7050	0	0
7100	0	0
7150	0	0
7200	0	0
7250	0	0
7300	0	0
7350	0	0
7400	0	0
7450	0	0
7500	0	0
7550	0	0
7600	0	0
7650	0	0
7700	0	0
7750	0	0
7800	0	0
7850	0	0
7900	0	0
7950	0	0
8000	0	0
8050	0	0
8100	0	0
8150	0	0
8200	0	0
8250	0	0
8300	0	0
8350	0	0
8400	0	0
8450	0	0
8500	0	0
8550	0	0
8600	0	0
8650	0	0
8700	0	0
8750	0	0
8800	0	0
8850	0	0
8900	0	0
8950	0	0
9000	0	0
9050	0	0
9100	0	0
9150	0	0
9200	0	0
9250	0	0
9300	0	0
9350	0	0
9400	0	0
9450	0	0
9500	0	0
9550	0	0
9600	0	0
9650	0	0
9700	0	0
9750	0	0
9800	0	0
9850	0	0
9900	0	0
9950	0	0
10000	0	0
10050	0	0
10100	0	0
10150	0	0
10200	0	0
10250	0	0
10300	0	0
10350	0	0
10400	0	0
10450	0	1.39573
10500	55.3445	27.4838
10550	133.46	44.943
10600	356.638	64.9247
10650	718.753	84.9023
10700	1005.18	97.7881
10750	1281.37	113.999
10800	1226.79	115.977
10850	1066.35	109.631
10900	998.691	104.309
10950	1035.51	102.02
11000	1206.5	108.827
11050	1385.22	119.546
11100	1400.77	118.257
11150	1487.76	118.205
11200	1878.08	133.772
11250	1873.8	139.394
11300	1615.38	136.136
11350	1325.92	122.898
11400	1182.06	113.426
11450	1348.97	115.923
11500	2520.32	153.725
11550	3306.42	189.807
11600	3310.91	196.495
11650	3512.75	196.906
11700	3848.27	204.896
11750	3576.66	212.646
11800	3512.61	210.936
11850	3855.29	209.645
11900	4219.76	219.62
11950	3888.48	227.623
12000	3870.33	224.737
12050	4173.87	223.182
12100	4559.07	230.038
12150	4858.93	242.622
12200	5359.74	253.18
12250	6938.48	271.373
12300	9357.82	336.319
12350	5779.21	350.161
12400	5450.92	349.992
12450	4779.09	341.885
12500	4161.09	325.095
12550	3821.37	304.431
12600	3917.21	283.231
12650	4548.43	270.504
12700	4893.26	262.441
12750	7186.96	269.702
12800	5924.08	302.858
12850	5190.92	305.85
12900	5074.05	306.279
12950	4168.92	303.991
13000	3748.44	286.45
13050	3847.7	269.01
13100	3935.88	256.218
13150	4319.5	246.431
13200	3985.63	235.696
13250	4170.49	229.755
13300	3987.14	231.408
13350	4446.53	230.67
13400	4807.71	245.54
13450	4647.6	254.667
13500	3878.47	256.445
13550	4139.29	244.84
13600	4544.41	235.485
13650	4033.53	233.239
13700	3917.0	228.328
13750	4099.63	222.01
13800	4112.22	223.507
13850	3727.75	226.832
13900	2727.71	216.454
13950	2385.53	197.037
14000	2398.26	174.991
14050	2343.1	156.954
14100	2060.4	145.303
14150	1766.78	135.541
14200	1444.85	125.904
14250	1238.19	120.04
14300	1110.63	115.989
14350	997.598	113.098
14400	892.977	106.802
14450	973.217	106.049
14500	1475.47	127.109
14550	2933.42	178.123
14600	4275.17	211.945
14650	4054.86	235.688
14700	3990.02	234.879
14750	4050.24	232.321
14800	4124.61	233.531
14850	4349.08	235.132
14900	4397.44	242.464
14950	4371.75	245.453
15000	4441.91	245.291
15050	4566.19	247.162
15100	4737.62	250.624
15150	4679.54	255.682
15200	5716.54	256.826
15250	10146.8	284.973
15300	5676.58	369.35
15350	5749.65	364.181
15400	4924.29	361.376
15450	4129.3	342.833
15500	3928.67	316.721
15550	3582.96	293.888
15600	3195.58	272.064
15650	4396.12	253.297
15700	4732.57	248.802
15750	4905.17	253.977
15800	5163.87	258.812
15850	5810.94	267.301
15900	6046.88	289.743
15950	5974.41	306.681
16000	6105.37	315.173
16050	6052.07	325.006
16100	5768.65	333.47
16150	4943.02	335.367
16200	4032.99	323.269
16250	3626.43	301.732
16300	3400.72	278.633
16350	2923.59	256.309
16400	2549.55	234.125
16450	4906.11	222.421
16500	6140.88	232.515
16550	5258.68	323.125
16600	4863.94	319.59
16650	4074.13	310.358
16700	3973.89	291.044
16750	4123.28	274.683
16800	4227.62	263.769
16850	4085.23	256.569
16900	3874.83	249.45
16950	4063.3	248.332
17000	3678.07	249.874
17050	3178.31	242.075
17100	3235.0	227.556
17150	3559.07	221.569
17200	3485.36	224.976
17250	3393.3	224.484
17300	3597.39	223.364
17350	3513.31	228.047
17400	3140.11	228.295
17450	3263.22	217.127
17500	3286.35	215.796
17550	3263.15	215.349
17600	3134.62	214.251
17650	3420.79	211.149
17700	3643.41	215.705
17750	3669.42	223.467
17800	3593.1	227.664
17850	3500.31	227.646
17900	3345.34	225.108
17950	3162.55	220.012
18000	3309.15	211.49
18050	3319.03	210.881
18100	3356.98	211.238
18150	3519.75	211.81
18200	3346.5	216.205
18250	3237.62	213.918
18300	3493.31	210.521
18350	3559.37	214.666
18400	3659.51	218.157
18450	3730.63	221.908
18500	3690.68	225.585
18550	3817.49	228.88
18600	3719.29	233.762
18650	3585.37	233.819
18700	3717.26	229.037
18750	3900.7	231.232
18800	3548.99	237.706
18850	3450.11	231.34
18900	3478.04	225.89
18950	3196.9	221.636
19000	3208.46	214.252
19050	3362.68	210.944
19100	3589.58	212.928
19150	3192.13	217.961
19200	3045.61	212.254
19250	3545.4	205.488
19300	3524.69	215.536
19350	3445.41	218.878
19400	3478.43	218.821
19450	3350.99	219.573
19500	3317.26	216.869
19550	3412.44	215.078
19600	3508.83	216.31
19650	3667.39	219.795
19700	3819.24	225.466
19750	3730.64	231.906
19800	3525.56	232.867
19850	3578.36	229.01
19900	3776.13	228.372
19950	3268.39	231.849
20000	2913.58	222.432
20050	3285.14	208.752
20100	3524.89	209.247
20150	3486.08	215.942
20200	3558.59	218.42
20250	3619.42	221.519
20300	3664.54	224.627
20350	3894.61	228.07
20400	3613.8	235.558
20450	3424.45	232.47
20500	3496.84	226.25
20550	3581.4	224.264
20600	3732.22	225.114
20650	3411.66	228.834
20700	3390.23	223.564
20750	3588.07	220.489
20800	3476.2	222.956
20850	3553.3	221.736
20900	3459.76	222.367
20950	3287.04	220.657
21000	3622.8	216.613
21050	3849.38	222.336
21100	3893.43	230.897
21150	3753.37	236.461
21200	3650.36	235.691
21250	3539.07	232.135
21300	3394.35	227.54
21350	3629.86	221.652
21400	3531.95	223.627
21450	3369.13	221.968
21500	3400.75	217.37
21550	3416.75	215.516
21600	3637.78	214.864
21650	3788.04	219.895
21700	3873.27	225.764
21750	3825.62	230.746
21800	3824.16	232.283
21850	4062.29	232.59
21900	4022.25	237.77
21950	4033.72	239.323
22000	4266.24	240.466
22050	3804.61	246.752
22100	3612.86	238.2
22150	4165.71	230.836
22200	4122.2	237.481
22250	3923.58	240.834
22300	4258.69	236.724
22350	4532.53	242.363
22400	4688.56	252.523
22450	4633.52	262.007
22500	4051.46	263.009
22550	3867.68	255.482
22600	4110.53	247.419
22650	4806.82	244.702
22700	4422.84	242.264
22750	4175.86	254.08
22800	4341.11	252.368
22850	4658.09	255.244
22900	4584.34	266.147
22950	4600.33	268.234
23000	4608.16	269.974
23050	4423.2	271.592
23100	4499.21	268.523
23150	4734.22	269.35
23200	4442.81	276.888
23250	4253.9	274.353
23300	4171.9	268.68
23350	4313.79	262.918
23400	4640.11	261.045
23450	4711.15	269.843
23500	4707.69	274.415
23550	4781.57	278.191
23600	4410.58	283.156
23650	4019.96	278.906
23700	4392.17	270.549
23750	4582.78	269.78
23800	4393.3	272.659
23850	4288.49	271.083
23900	4205.91	267.596
23950	4522.79	263.645
24000	4762.26	267.846
24050	4498.57	278.564
24100	4677.33	277.727
24150	4976.99	280.202
24200	4743.74	289.293
24250	4603.52	290.876
24300	4121.25	289.627
24350	4052.51	280.56
24400	4601.54	273.327
24450	4861.18	279.701
24500	4498.15	287.421
24550	4258.48	285.36
24600	4693.35	280.645
24650	4738.78	285.669
24700	4502.7	288.705
24750	4943.96	287.231
24800	5125.22	296.342
24850	4363.11	304.971
24900	4507.36	296.522
24950	5142.58	293.48
25000	5533.2	305.688
25050	5699.23	321.707
25100	5396.49	337.767
25150	5204.14	343.544
25200	5109.51	344.416
25250	4374.2	342.78
25300	3674.73	329.082
25350	3447.95	306.752
25400	3390.1	285.459
25450	3208.77	268.875
25500	3996.6	257.498
25550	4589.89	253.111
25600	5472.49	265.163
25650	7726.99	295.77
25700	4328.64	332.956
25750	4225.83	322.242
25800	4344.78	311.592
25850	4752.33	304.753
25900	5424.27	305.826
25950	6096.96	321.735
26000	5735.15	347.264
26050	5109.37	355.159
26100	5074.34	349.736
26150	5175.33	346.103
26200	5216.86	345.97
26250	4734.79	347.542
26300	4075.66	339.555
26350	3881.71	321.977
26400	3782.41	303.835
26450	3820.53	288.356
26500	6977.24	284.303
26550	4191.6	317.288
26600	4206.01	305.128
26650	8504.62	294.592
26700	5107.57	346.163
26750	5132.77	346.205
26800	4962.42	346.123
26850	5018.04	343.76
26900	4731.69	343.783
26950	4016.91	338.141
27000	3577.85	322.062
27050	3261.12	303.539
27100	2909.31	281.829
27150	2853.31	260.037
27200	2989.83	241.338
27250	3346.7	227.22
27300	3840.67	219.782
27350	4847.6	220.645
27400	4818.12	244.567
27450	4885.54	277.638
27500	5022.0	286.499
27550	5371.83	295.273
27600	5377.29	309.316
27650	5350.83	317.968
27700	5462.06	324.332
27750	5577.71	332.635
27800	5768.6	341.671
27850	5541.62	352.113
27900	5256.55	354.251
27950	4712.28	353.084
28000	4208.91	344.038
28050	3964.86	328.557
28100	3660.03	314.055
28150	3257.45	298.042
28200	2995.63	278.261
28250	3177.99	261.009
28300	3481.4	246.915
28350	3321.15	237.822
28400	2979.38	226.467
28450	3263.03	213.973
28500	3612.64	210.1
28550	4076.79	229.01
28600	4334.92	249.125
28650	4157.97	260.628
28700	4070.97	263.594
28750	3973.3	263.813
28800	3989.71	260.966
28850	4123.52	258.906
28900	3935.4	261.392
28950	4003.77	258.266
29000	4393.41	255.034
29050	4883.44	265.379
29100	5623.19	291.008
29150	3650.4	305.813
29200	3560.74	287.473
29250	4064.63	278.259
29300	4087.29	274.113
29350	3950.09	271.032
29400	4143.69	264.227
29450	4189.19	264.476
29500	4105.45	266.636
29550	4138.98	265.145
29600	4427.73	264.496
29650	4461.48	272.093
29700	4497.39	278.403
29750	4401.93	281.287
29800	4419.57	281.16
29850	4717.16	280.862
29900	4427.69	287.676
29950	4422.97	285.561
30000	4764.42	284.193
30050	4306.68	291.299
30100	3983.38	287.397
30150	4037.56	279.067
30200	3651.54	273.553
30250	3605.62	262.15
30300	4101.1	252.544
30350	4424.81	256.326
30400	4355.37	264.89
30450	4436.99	267.053
30500	4746.63	269.947
30550	4720.26	281.138
30600	4524.53	286.128
30650	4616.96	285.594
30700	4712.95	286.914
30750	4743.29	289.075
30800	5118.58	291.465
30850	5129.04	300.597
30900	4826.34	306.821
30950	5064.43	306.041
31000	5356.98	310.503
31050	5188.04	320.026
31100	5176.88	322.596
31150	5678.68	323.227
31200	5817.09	335.449
31250	5674.9	346.561
31300	5644.75	351.022
31350	5255.88	354.134
31400	5211.09	351.725
31450	5130.22	350.323
31500	4885.98	349.176
31550	4405.94	343.483
31600	3963.85	330.127
31650	3762.61	313.917
31700	3520.16	299.915
31750	2894.38	279.868
31800	2777.74	257.49
31850	2899.62	238.32
31900	3234.27	224.812
31950	4985.49	227.574
32000	3583.5	249.318
32050	3639.18	241.41
32100	4040.8	236.28
32150	3811.58	234.607
32200	5369.59	236.546
32250	5013.19	258.46
32300	5252.62	287.371
32350	5299.89	302.375
32400	5419.68	310.221
32450	5414.6	318.867
32500	5658.21	325.304
32550	6008.09	336.144
32600	5954.14	353.778
32650	5263.58	364.214
32700	4776.16	360.575
32750	4823.96	351.525
32800	4737.77	346.413
32850	4330.5	342.152
32900	3796.63	330.505
32950	3400.95	311.812
33000	3088.58	290.352
33050	2730.42	268.835
33100	2307.8	247.38
33150	2008.31	223.793
33200	2459.08	201.001
33250	2717.15	186.867
33300	2941.07	181.53
33350	3212.3	177.499
33400	2544.02	194.945
33450	2550.61	186.117
33500	2988.12	180.327
33550	3422.04	189.959
33600	3606.45	212.433
33650	3684.37	222.807
33700	3763.87	229.272
33750	3826.78	234.073
33800	3682.24	237.225
33850	3776.55	234.674
33900	3957.0	235.603
33950	4061.19	240.196
34000	4226.62	243.811
34050	4537.77	249.378
34100	4729.92	260.271
34150	4718.9	273.026
34200	4869.0	279.197
34250	5022.52	287.255
34300	4958.37	299.29
34350	4233.49	306.372
34400	3505.05	298.122
34450	3472.32	283.499
34500	3501.0	273.626
34550	3281.31	261.483
34600	3450.17	249.958
34650	3155.93	241.72
34700	2829.12	230.246
34750	2439.17	216.072
34800	2212.28	199.822
34850	3243.32	186.322
34900	3268.12	184.226
34950	2726.07	200.497
35000	2551.9	191.89
35050	2481.27	181.613
35100	2490.55	173.439
35150	2615.52	168.181
35200	2762.42	165.792
35250	2197.61	168.004
35300	2590.07	164.671
35350	3167.11	173.99
35400	3779.61	210.68
35450	3580.28	226.429
35500	3567.61	227.952
35550	3638.58	228.581
35600	4239.69	231.43
35650	6213.03	247.57
35700	3539.21	298.582
35750	3134.9	280.635
35800	2850.54	260.352
35850	3740.49	243.256
35900	4081.01	239.991
35950	4052.2	246.717
36000	4082.49	248.608
36050	4210.86	249.818
36100	4456.77	253.12
36150	4748.84	262.278
36200	4651.29	277.801
36250	4317.44	283.971
36300	4473.3	286.556
36350	3997.84	289.493
36400	3311.53	282.604
36450	3110.24	266.077
36500	2782.91	249.567
36550	2604.98	232.144
36600	3388.37	220.196
36650	3641.56	219.025
36700	3692.42	225.419
36750	3573.74	228.001
36800	3707.85	227.713
36850	3599.49	229.711
36900	2964.46	227.909
36950	2415.52	214.708
37000	2111.56	198.432
37050	1894.76	181.305
37100	1647.58	160.396
37150	2035.03	144.491
37200	1976.75	131.942
37250	1752.41	119.484
37300	1406.58	98.1826
37350	2408.11	95.1247
37400	2395.05	93.6457
37450	1696.6	98.9227
37500	1057.31	81.7668
37550	723.702	69.0335
37600	686.429	67.6281
37650	639.836	64.6198
37700	636.26	64.5887
37750	550.287	57.3927
37800	606.806	59.9442
37850	705.624	66.3327
37900	663.298	66.138
37950	691.423	72.9553
38000	616.705	75.5086
38050	554.2	75.7425
38100	978.224	96.8836
38150	962.483	97.6773
38200	924.846	95.2693
38250	1132.08	102.82
38300	1433.63	116.782
38350	2583.11	159.07
38400	3072.58	195.666
38450	2976.05	201.466
38500	2944.46	200.681
38550	3131.17	199.177
38600	3194.28	203.432
38650	3135.1	206.648
38700	3183.58	207.009
38750	3340.39	208.743
38800	3258.87	213.659
38850	3107.94	214.011
38900	3094.25	210.869
38950	2987.15	208.515
39000	2977.27	204.865
39050	3057.24	202.313
39100	3317.17	200.821
39150	3527.11	214.147
39200	3422.88	221.665
39250	3314.05	222.424
39300	3311.36	220.063
39350	3566.13	218.838
39400	3572.52	223.622
39450	3551.54	225.384
39500	3724.39	225.94
39550	3749.26	229.782
39600	3946.91	232.476
39650	4175.3	238.579
39700	4053.5	250.667
39750	4463.91	251.639
39800	4448.6	259.642
39850	3832.59	264.019
39900	3609.73	258.759
39950	2800.19	249.158
40000	2234.75	230.105
40050	1912.21	208.18
40100	1855.07	185.685
40150	2598.59	170.298
40200	2822.37	162.318
40250	3064.8	210.741
40300	3699.57	207.196
40350	3878.45	221.113
40400	3644.2	228.941
40450	3730.4	229.068
40500	3759.31	230.388
40550	3787.32	231.393
40600	3821.5	232.396
40650	3947.35	233.652
40700	4261.81	237.45
40750	4636.3	248.344
40800	4731.44	267.028
40850	4444.18	276.512
40900	4174.3	279.471
40950	3444.95	275.467
41000	2895.6	260.9
41050	2942.35	243.712
41100	3169.6	231.702
41150	2637.88	220.605
41200	2272.17	204.751
41250	2206.92	188.201
41300	2292.51	173.094
41350	2186.12	163.135
41400	2118.86	157.829
41450	2111.41	149.91
41500	2120.35	142.513
41550	2040.83	137.485
41600	1856.09	128.545
41650	1714.26	124.103
41700	3042.94	177.427
41750	3841.24	204.171
41800	3813.28	223.407
41850	3762.57	230.785
41900	3856.43	233.842
41950	4121.07	237.068
42000	4411.52	245.083
42050	4606.2	258.353
42100	4381.16	265.864
42150	4610.84	269.345
42200	4178.36	276.5
42250	3631.18	274.782
42300	3183.97	263.599
42350	3047.34	249.493
42400	3878.81	237.3
42450	4215.0	244.051
42500	4130.62	249.003
42550	3320.79	248.79
42600	3159.5	238.441
42650	3197.64	229.131
42700	3007.67	222.194
42750	2776.55	214.184
42800	2473.95	204.018
42850	2336.64	191.185
42900	2548.21	179.678
42950	2394.45	170.815
43000	2368.59	160.426
43050	2319.97	151.655
43100	2201.59	143.152
43150	2113.6	137.072
43200	2008.47	131.132
43250	1816.49	125.749
43300	1540.64	120.135
43350	1345.19	115.371
43400	1573.27	119.407
43450	1857.28	129.044
43500	1996.56	134.428
43550	1735.45	128.959
43600	2160.46	153.448
43650	2549.41	154.369
43700	2815.08	166.419
43750	2902.03	210.872
43800	2908.63	217.387
43850	3000.97	222.868
43900	2925.36	227.273
43950	2646.32	228.549
44000	2509.45	223.417
44050	2625.3	217.469
44100	2772.45	215.505
44150	2758.1	216.425
44200	2910.21	217.576
44250	3113.48	221.841
44300	2935.87	227.982
44350	2918.88	228.323
44400	3181.44	229.23
44450	3171.38	234.719
44500	2680.98	236.891
44550	2239.29	231.195
44600	2138.54	221.331
44650	1990.04	211.423
44700	1829.0	199.74
44750	1830.7	187.316
44800	1952.48	172.533
44850	2262.2	166.749
44900	2518.03	186.64
44950	2678.63	192.756
45000	2464.11	196.874
45050	2107.39	193.561
45100	2017.47	186.83
45150	2032.15	180.171
45200	1938.63	177.437
45250	1809.82	174.489
45300	1566.74	170.6
45350	1254.82	163.175
45400	1148.59	162.116
45450	1063.4	161.829
45500	993.044	158.499
45550	944.254	149.09
45600	1320.6	175.006
45650	1317.82	171.146
45700	1278.24	168.561
45750	1163.26	165.348
45800	1070.15	158.925
45850	1003.71	151.375
45900	973.579	144.141
45950	930.368	140.54
46000	890.504	142.961
46050	801.99	136.047
46100	770.616	132.078
46150	755.419	131.041
46200	740.878	129.315
46250	748.121	128.059
46300	728.487	127.486
46350	697.256	124.54
46400	654.037	121.721
46450	557.65	114.61
46500	458.162	101.735
46550	427.173	94.9754
46600	522.154	95.5215
46650	660.723	116.302
46700	658.323	115.006
46750	690.964	115.884
46800	709.751	115.927
46850	594.49	108.884
46900	449.731	96.7869
46950	336.627	83.2407
47000	291.227	76.137
47050	272.862	71.8319
47100	223.505	59.277
47150	220.099	50.6738
47200	295.985	57.1174
47250	458.943	70.7018
47300	833.07	94.3395
47350	1580.99	126.847
47400	2196.42	163.173
47450	2137.29	175.224
47500	2060.92	176.273
47550	2040.35	175.052
47600	2161.58	174.045
47650	2164.96	176.302
47700	2116.47	177.876
47750	2066.52	177.397
47800	2036.79	176.04
47850	2217.68	173.987
47900	2305.51	176.639
47950	2229.2	184.245
48000	2031.05	184.011
48050	1991.57	180.024
48100	2149.51	175.562
48150	2363.59	174.826
48200	2460.24	182.826
48250	2343.85	190.825
48300	2240.41	191.425
48350	2300.53	189.861
48400	2541.78	189.95
48450	2680.54	195.142
48500	2732.87	201.864
48550	2975.48	209.852
48600	3281.0	222.594
48650	3392.37	240.22
48700	2950.94	245.268
48750	2575.73	241.711
48800	2307.74	234.412
48850	2407.87	227.035
48900	2889.85	223.674
48950	2672.44	222.478
49000	2445.52	217.887
49050	2397.97	212.361
49100	2383.0	207.618
49150	2278.48	203.309
49200	2235.3	197.571
49250	2198.14	191.65
49300	2070.37	186.053
49350	2114.27	179.175
49400	2232.12	174.414
49450	2269.49	174.269
49500	2546.54	178.956
49550	2355.36	186.282
49600	1952.19	186.784
49650	1981.04	177.731
49700	2158.2	171.301
49750	2552.44	178.564
49800	3072.39	197.051
49850	3107.05	213.332
49900	2772.82	217.724
49950	2362.6	214.385
50000	2206.42	207.192
50050	2236.48	200.348
50100	2245.22	194.364
50150	2238.51	188.691
50200	2511.06	185.713
50250	2367.03	186.861
50300	2431.86	186.735
50350	2437.03	187.545
50400	2383.31	189.467
50450	2357.49	189.628
50500	2199.68	186.29
50550	2398.93	183.192
50600	2579.27	182.713
50650	2392.17	188.041
50700	2243.81	188.324
50750	2277.15	186.429
50800	2451.09	186.903
50850	2232.6	187.24
50900	2257.44	184.37
50950	2147.51	181.166
51000	2114.24	178.964
51050	2358.69	176.914
51100	2318.34	178.49
51150	2280.27	180.259
51200	2206.69	178.22
51250	2153.9	177.477
51300	2323.54	177.74
51350	2369.4	180.258
51400	2175.12	181.032
51450	2139.97	178.708
51500	2230.72	177.568
51550	2039.59	177.754
51600	2108.48	175.363
51650	2334.03	173.682
51700	2136.14	175.529
51750	2041.32	175.571
51800	2000.12	172.408
51850	1946.95	170.451
51900	1845.0	167.689
51950	1919.89	161.525
52000	2007.17	159.12
52050	2097.26	159.658
52100	2144.36	160.67
52150	1850.79	162.459
52200	1744.23	156.64
52250	1572.0	148.655
52300	1527.26	137.225
52350	1496.98	125.725
52400	1495.24	121.809
52450	1528.49	125.786
52500	1505.08	125.557
52550	1455.06	122.83
52600	1326.11	116.615
52650	1359.14	114.859
52700	1370.8	117.882
52750	1277.13	114.599
52800	1132.56	109.771
52850	1108.54	106.765
52900	1199.33	107.93
52950	1321.99	114.964
53000	1377.87	116.322
53050	1376.72	116.296
53100	1273.71	113.665
53150	1220.56	108.109
53200	1291.16	111.039
53250	1400.16	114.835
53300	1444.87	120.002
53350	1272.72	124.123
53400	1077.88	123.956
53450	925.261	122.804
53500	833.95	120.787
53550	773.82	119.139
53600	732.555	120.3
53650	677.345	117.917
53700	656.253	115.674
53750	636.622	114.181
53800	639.391	115.106
53850	622.823	116.181
53900	563.956	111.201
53950	512.901	104.388
54000	534.427	102.652
54050	553.719	105.369
54100	536.012	101.949
54150	537.652	100.183
54200	526.699	99.0156
54250	508.652	95.4328
54300	526.056	94.3031
54350	517.983	91.6597
54400	561.961	89.4415
54450	641.084	94.4486
54500	664.547	95.9448
54550	581.47	88.665
54600	533.288	80.4143
54650	586.019	78.2287
54700	813.082	85.5187
54750	1241.82	110.158
54800	1298.04	119.869
54850	1113.33	109.94
54900	993.714	101.147
54950	1174.31	105.567
55000	1775.17	131.084
55050	3037.7	207.707
55100	3133.08	222.291
55150	2987.7	230.966
55200	2921.57	233.145
55250	2771.78	233.677
55300	2419.29	230.977
55350	1943.57	222.696
55400	1730.8	209.854
55450	1716.1	196.338
55500	1744.65	183.835
55550	2086.08	180.506
55600	2046.23	178.293
55650	2038.64	176.052
55700	1810.65	170.391
55750	2013.49	160.651
55800	2451.67	150.692
55850	2940.17	220.007
55900	2338.24	223.386
55950	2004.49	216.313
56000	1815.35	205.603
56050	1660.45	193.629
56100	1476.56	180.551
56150	1398.76	166.933
56200	1323.09	153.329
56250	1388.8	140.347
56300	1441.05	132.28
56350	1535.24	132.579
56400	1632.26	133.252
56450	1700.92	133.395
56500	1798.33	129.726
56550	2429.14	157.812
56600	3281.42	226.202
56650	3014.31	237.155
56700	2584.85	238.223
56750	2284.83	232.053
56800	1977.95	222.617
56850	1900.88	211.149
56900	2024.65	200.018
56950	2654.79	197.692
57000	2777.34	206.466
57050	2835.26	215.729
57100	2588.12	216.684
57150	2310.65	212.317
57200	1978.11	205.225
57250	1917.14	196.863
57300	2064.85	188.946
57350	1902.45	183.587
57400	2057.9	176.973
57450	2309.62	174.495
57500	2420.14	175.882
57550	2397.92	179.018
57600	2203.53	181.107
57650	1955.71	180.366
57700	1896.18	175.829
57750	1934.28	171.371
57800	1809.55	169.171
57850	1688.81	163.931
57900	1558.37	155.956
57950	1581.35	147.637
58000	1529.2	141.782
58050	1451.18	134.328
58100	1555.94	122.326
58150	1544.18	118.993
58200	1534.47	118.334
58250	1517.12	119.526
58300	1505.11	119.884
58350	1542.63	119.362
58400	1669.62	124.368
58450	1702.45	128.952
58500	1567.6	125.567
58550	1383.58	118.397
58600	1668.4	145.936
58650	1989.35	156.994
58700	2068.13	165.462
58750	2273.02	168.019
58800	2255.45	178.59
58850	1809.01	181.969
58900	1591.48	172.635
58950	1924.92	162.855
59000	2573.44	165.675
59050	3159.81	194.92
59100	2245.59	219.194
59150	2238.93	211.627
59200	2164.75	204.701
59250	1814.01	195.533
59300	1624.6	183.779
59350	1618.8	171.697
59400	1794.04	160.836
59450	2040.73	155.789
59500	2071.18	160.057
59550	1922.09	170.277
59600	1693.36	170.242
59650	1808.9	159.873
59700	1942.98	157.511
59750	2255.7	165.725
59800	3388.15	187.124
59850	2800.61	230.811
59900	2019.9	223.175
59950	1700.38	206.068
60000	1513.81	187.202
60050	1854.28	169.571
60100	2093.79	156.299
60150	2862.26	173.676
60200	3178.51	209.523
60250	3009.36	223.407
60300	2854.5	225.387
60350	2707.48	222.058
60400	2753.93	215.871
60450	2998.18	214.732
60500	2948.91	219.916
60550	2737.06	221.303
60600	2826.11	216.979
60650	2945.24	216.646
60700	2964.11	219.381
60750	2987.95	221.34
60800	2962.71	222.891
60850	2969.93	222.849
60900	3065.08	223.318
60950	3396.7	226.255
61000	4290.82	236.989
61050	5967.09	271.91
61100	3442.2	311.99
61150	3368.06	302.669
61200	3295.92	293.388
61250	3296.15	284.731
61300	3362.65	277.554
61350	3420.66	271.947
61400	3529.61	268.252
61450	3622.25	268.268
61500	3555.49	269.577
61550	3521.44	269.29
61600	3530.2	268.062
61650	3662.9	267.274
61700	3677.6	269.17
61750	3402.4	270.491
61800	3477.41	267.108
61850	3430.08	265.869
61900	3342.23	263.969
61950	3378.76	260.752
62000	3181.56	258.196
62050	3218.52	252.408
62100	3420.65	248.683
62150	3644.9	249.373
62200	3852.36	254.885
62250	3555.76	265.466
62300	3086.88	264.224
62350	3129.02	254.447
62400	3414.05	247.854
62450	3712.94	248.169
62500	3663.6	256.527
62550	3177.53	258.981
62600	3334.9	252.241
62650	3732.73	248.953
62700	3737.37	256.57
62750	3559.26	263.492
62800	3373.71	262.527
62850	3670.05	258.897
62900	3872.75	259.794
62950	3695.35	265.717
63000	3736.75	265.735
63050	4088.95	266.013
63100	4243.22	273.534
63150	4115.85	283.537
63200	4053.9	287.567
63250	4170.45	289.55
63300	4299.39	292.837
63350	4589.12	298.162
63400	4561.11	308.075
63450	4418.88	315.489
63500	4817.89	318.267
63550	4901.37	329.372
63600	4688.95	338.478
63650	4792.65	340.852
63700	4917.59	345.703
63750	4571.37	352.1
63800	4079.59	350.91
63850	3888.58	342.067
63900	3904.11	332.276
63950	3962.28	326.918
64000	3972.34	322.603
64050	3966.37	319.199
64100	3990.26	316.905
64150	3930.96	315.688
64200	3578.2	314.008
64250	3308.69	307.349
64300	3215.08	297.97
64350	2942.89	288.039
64400	2496.96	273.776
64450	2118.88	255.505
64500	1851.23	234.557
64550	1851.79	213.928
64600	2150.73	197.663
64650	2548.77	188.595
64700	3237.46	190.479
64750	3934.1	210.119
64800	3506.44	235.578
64850	3596.09	244.311
64900	3408.7	250.842
64950	3514.58	248.924
65000	3893.52	249.498
65050	3865.0	260.372
65100	3947.47	265.384
65150	3969.77	271.742
65200	3660.13	277.572
65250	3584.03	275.695
65300	3662.25	273.128
65350	3501.95	272.322
65400	3480.57	269.149
65450	3693.2	266.477
65500	3579.25	267.943
65550	3336.59	267.308
65600	3297.11	262.413
65650	3505.94	257.982
65700	3545.72	258.01
65750	3280.37	257.819
65800	3194.13	252.965
65850	3385.34	247.449
65900	3705.82	246.559
65950	3971.11	252.71
66000	3848.74	264.263
66050	3702.2	267.682
66100	3925.07	267.055
66150	3901.75	270.926
66200	3773.45	272.645
66250	3856.83	272.248
66300	4045.39	272.928
66350	4317.63	277.057
66400	4432.46	285.697
66450	4389.04	294.894
66500	4236.52	301.692
66550	4203.02	304.676
66600	4277.34	306.4
66650	4323.24	310.212
66700	4268.62	313.642
66750	4051.59	314.429
66800	3932.59	310.548
66850	4030.06	305.37
66900	4436.7	303.608
66950	4655.59	309.788
67000	4656.46	318.421
67050	4928.64	323.362
67100	4926.83	333.798
67150	4690.22	340.532
67200	4796.92	342.449
67250	4501.83	345.317
67300	4093.05	342.602
67350	4211.21	333.885
67400	4517.54	330.338
67450	4536.15	332.319
67500	4351.81	333.549
67550	4377.07	330.947
67600	4623.09	330.21
67650	4581.75	334.993
67700	4302.0	337.142
67750	4128.25	334.468
67800	4168.07	330.659
67850	3800.2	329.136
67900	3280.32	319.75
67950	3090.93	303.023
68000	3150.54	286.293
68050	3376.29	273.942
68100	3657.07	268.268
68150	3894.86	268.638
68200	4177.81	273.3
68250	4367.84	281.114
68300	4361.49	289.96
68350	4137.84	295.766
68400	4186.47	296.333
68450	4520.3	297.886
68500	4505.65	306.491
68550	4434.05	312.465
68600	4666.19	314.66
68650	4815.25	320.748
68700	4880.7	328.184
68750	4998.44	334.505
68800	4856.29	341.492
68850	4583.26	343.78
68900	4640.48	341.63
68950	4842.07	341.044
69000	4955.39	344.414
69050	5053.27	349.141
69100	4862.43	355.123
69150	4404.49	356.081
69200	4161.41	348.983
69250	4107.23	337.989
69300	4292.42	328.385
69350	4790.36	328.777
69400	4740.81	333.417
69450	4483.88	336.578
69500	4459.74	335.935
69550	4511.83	336.068
69600	4236.16	337.843
69650	4229.09	335.113
69700	4077.77	332.486
69750	3666.88	325.117
69800	3393.7	313.661
69850	3148.84	299.284
69900	3001.38	284.66
69950	3058.96	271.346
70000	2990.97	264.302
70050	2503.15	251.146
70100	2317.73	234.223
70150	2545.77	218.628
70200	3272.04	209.742
70250	4949.01	215.848
70300	5745.45	316.161
70350	4937.85	338.682
70400	4507.87	349.409
70450	4170.94	348.228
70500	3852.16	341.07
70550	3544.07	328.667
70600	3317.49	313.13
70650	3188.95	296.659
70700	3209.78	281.905
70750	3459.32	271.577
70800	3918.43	273.866
70850	3919.52	278.542
70900	3502.19	280.902
70950	2855.42	272.513
71000	2573.71	257.181
71050	2522.67	241.585
71100	3265.97	228.913
71150	3496.91	230.586
71200	3709.42	238.103
71250	3775.14	248.775
71300	3654.75	254.464
71350	3341.15	257.321
71400	2745.33	252.198
71450	2304.53	238.196
71500	2181.08	222.157
71550	2372.47	208.151
71600	2492.89	199.073
71650	2591.41	195.627
71700	2894.67	196.501
71750	3238.11	200.43
71800	2227.89	204.095
71850	2115.12	193.543
71900	2259.25	184.475
71950	2546.53	179.697
72000	2993.64	182.374
72050	2499.14	201.734
72100	2390.1	194.084
72150	2207.1	184.048
72200	2153.44	176.157
72250	2079.31	170.52
72300	2008.48	164.557
72350	2018.51	157.561
72400	2082.02	151.678
72450	2091.18	147.658
72500	1777.6	143.243
72550	1782.35	138.8
72600	1660.29	135.082
72650	1609.27	132.529
72700	1552.04	131.745
72750	1524.82	129.963
72800	1502.56	131.159
72850	1641.73	139.122
72900	1919.24	146.85
72950	2633.04	159.601
73000	3594.86	206.446
73050	3877.08	238.033
73100	3723.57	255.715
73150	3602.28	257.579
73200	3773.03	256.108
73250	3864.15	260.393
73300	3814.41	266.541
73350	3733.13	268.722
73400	3676.08	269.017
73450	3787.22	267.789
73500	3816.21	268.339
73550	3665.51	270.327
73600	3656.47	268.468
73650	3923.61	266.648
73700	3939.49	270.299
73750	3724.56	274.02
73800	3860.85	272.226
73850	4105.14	272.527
73900	4127.01	278.181
73950	4154.9	282.586
74000	4424.68	288.362
74050	4475.47	295.36
74100	4342.94	302.284
74150	4340.22	306.037
74200	4386.98	309.281
74250	4492.14	313.323
74300	4646.55	319.366
74350	4743.62	328.376
74400	4622.19	337.273
74450	4250.37	340.82
74500	3981.64	338.526
74550	3769.81	332.149
74600	3551.44	323.243
74650	3310.44	313.099
74700	3084.48	303.146
74750	2810.79	290.183
74800	2690.32	273.622
74850	2552.71	258.543
74900	2622.32	243.987
74950	3164.24	235.656
75000	3099.0	234.947
75050	3093.94	236.45
75100	2505.48	239.453
75150	2557.54	230.853
75200	2668.29	224.442
75250	2533.74	218.065
75300	2530.83	211.61
75350	2604.02	207.395
75400	2361.32	202.269
75450	2473.61	197.107
75500	2404.94	193.633
75550	2443.49	192.823
75600	2259.63	191.351
75650	2226.22	186.772
75700	2319.29	182.965
75750	2112.99	179.724
75800	2066.35	175.384
75850	1973.65	170.707
75900	1980.68	166.713
75950	1961.74	163.743
76000	1924.29	160.992
76050	1783.71	156.298
76100	1752.95	149.401
76150	1645.21	142.007
76200	1599.21	133.97
76250	1528.93	127.264
76300	1552.42	123.301
76350	1513.26	122.129
76400	1496.66	123.565
76450	1206.27	122.335
76500	947.962	117.82
76550	784.704	110.468
76600	719.59	106.561
76650	672.038	105.293
76700	609.419	100.439
76750	541.258	92.7693
76800	532.404	87.4004
76850	528.985	85.2034
76900	548.927	83.8498
76950	655.83	88.1705
77000	814.62	96.015
77050	1183.97	106.916
77100	2330.64	158.473
77150	3614.81	225.682
77200	3605.61	247.006
77250	3347.9	256.362
77300	3309.05	258.465
77350	3408.63	260.505
77400	3437.51	265.075
77450	3259.88	269.149
77500	2713.29	267.068
77550	2352.19	256.6
77600	2204.02	243.098
77650	2030.6	229.152
77700	2013.1	215.225
77750	2655.75	207.611
77800	2739.14	210.306
77850	2771.55	214.833
77900	2771.72	217.826
77950	2920.53	220.266
78000	3057.52	225.457
78050	2794.09	230.08
78100	2320.84	227.186
78150	2018.74	217.767
78200	1916.89	207.241
78250	1881.44	196.8
78300	1700.82	187.688
78350	1299.53	183.642
78400	1070.73	176.155
78450	948.321	170.249
78500	863.692	160.539
78550	829.313	149.655
78600	790.438	141.373
78650	806.49	139.779
78700	811.149	138.202
78750	1018.91	157.074
78800	1076.77	164.235
78850	967.342	158.871
78900	1044.01	166.965
78950	921.697	156.081
79000	1030.41	162.093
79050	899.708	153.365
79100	933.562	153.288
79150	895.598	147.18
79200	796.425	140.587
79250	819.729	144.968
79300	748.401	137.58
79350	703.719	136.921
79400	610.333	131.494
79450	564.988	123.84
79500	503.736	116.373
79550	515.076	117.068
79600	510.836	116.901
79650	498.446	114.378
79700	570.57	120.857
79750	587.881	124.012
79800	618.257	128.244
79850	639.526	127.627
79900	718.253	132.447
79950	821.328	142.557
80000	732.749	140.578
80050	838.625	149.397
80100	705.418	136.206
80150	713.947	136.557
80200	803.527	144.208
80250	743.541	141.159
80300	709.961	137.949
80350	680.815	135.25
80400	633.937	133.5
80450	577.428	129.571
80500	529.906	124.67
80550	486.998	116.277
80600	546.086	121.84
80650	597.965	125.464
80700	603.216	125.119
80750	630.128	123.055
80800	696.258	124.914
80850	775.744	128.641
80900	842.97	130.087
80950	966.472	134.608
81000	1058.01	137.496
81050	1034.08	136.371
81100	1008.47	135.124
81150	943.506	131.578
81200	950.505	126.938
81250	1161.37	126.863
81300	1505.24	126.785
81350	1655.62	121.139
81400	1529.91	110.693
81450	1403.17	98.9022
81500	1066.54	90.9817
81550	1575.72	88.1246
81600	1237.82	84.9654
81650	1121.71	79.4421
81700	959.752	68.9747
81750	685.229	58.7209
81800	527.802	48.7122
81850	373.03	39.0826
81900	253.944	30.7585
81950	0	23.6257
82000	0	19.3663
82050	0	14.8835
82100	0	9.34048
82150	0	5.38293
82200	0	3.49983
82250	0	0
82300	0	0
82350	0	0
82400	0	0
82450	0	0
82500	0	0
82550	0	0
82600	0	0
82650	0	1.74176
82700	0	0
82750	0	0
82800	0	0
82850	0	0
82900	0	0
82950	0	8.53921
83000	0	6.24399
83050	0	0
83100	0	0
83150	0	0
83200	0	0
83250	0	0
83300	0	0
83350	0	0
83400	0	0
83450	0	0
83500	0	1.38513
83550	0	1.28684
83600	0	0
83650	0	0
83700	0	0
83750	0	0
83800	0	0
83850	0	0
83900	0	0
83950	0	0
84000	0	0
84050	0	0
84100	0	0
84150	0	0
84200	0	0
84250	0	0
84300	0	0
84350	0	0
84400	0	0
84450	0	0
84500	0	0
84550	0	0
84600	0	0
84650	0	0
84700	0	0
84750	0	0
84800	0	0
84850	0	5.42299
84900	0	9.52191
84950	0	13.2065
85000	0	16.7427
85050	0	17.8793
85100	0	11.3749
85150	0	13.5288
85200	51.894	25.4298
85250	137.41	42.2089
85300	335.11	65.6082
85350	822.145	94.1106
85400	2098.73	139.985
85450	3707.27	198.725
85500	4370.16	233.03
85550	3698.96	229.524
85600	3142.54	214.123
85650	3000.83	196.031
85700	3317.04	184.1
85750	3515.11	188.881
85800	3521.83	196.322
85850	3659.77	195.237
85900	3722.78	203.291
85950	3427.34	203.957
86000	3409.6	198.378
86050	3484.46	194.757
86100	3611.95	195.685
86150	3712.2	203.738
86200	3714.0	206.534
86250	3819.75	206.487
86300	3897.63	210.548
86350	3864.24	212.221
86400	3899.91	211.971
86450	3803.03	212.401
86500	3869.73	210.793
86550	3889.94	211.473
86600	3565.95	211.755
86650	3453.73	204.927
86700	3511.14	199.608
86750	3368.93	197.532
86800	3470.24	192.918
86850	3613.5	194.757
86900	3779.33	206.274
86950	3831.12	208.872
87000	3862.98	210.22
87050	3758.37	210.827
87100	3642.65	208.54
87150	3647.14	205.07
87200	3763.95	204.087
87250	3908.33	207.766
87300	4084.29	213.676
87350	4192.43	218.525
87400	4052.43	221.799
87450	3970.39	220.045
87500	4066.24	217.355
87550	4091.47	217.822
87600	4196.29	218.901
87650	4377.49	221.78
87700	4654.75	227.189
87750	4881.28	235.679
87800	4988.43	243.866
87850	5139.78	249.305
87900	5271.13	254.367
87950	5602.47	259.635
88000	5999.0	269.885
88050	6195.35	283.592
88100	6317.15	295.596
88150	6292.23	308.495
88200	5422.61	314.055
88250	4613.73	302.923
88300	4658.86	288.338
88350	5487.16	279.9
88400	4781.48	269.37
88450	5509.42	264.289
88500	5947.4	267.478
88550	4889.61	276.481
88600	4838.94	269.417
88650	4224.05	258.509
88700	4460.08	246.51
88750	4620.91	241.043
88800	5145.3	237.187
88850	4609.24	234.841
88900	4380.49	232.97
88950	4192.2	228.927
89000	3852.54	219.572
89050	4086.98	212.489
89100	4415.9	213.181
89150	4427.85	220.42
89200	3654.17	214.935
89250	4013.9	206.938
89300	4695.72	208.414
89350	4267.18	211.935
89400	4165.37	215.093
89450	4572.02	220.366
89500	5227.62	229.066
89550	3878.65	227.527
89600	3610.29	215.567
89650	3783.33	204.681
89700	3473.53	193.965
89750	3407.58	187.612
89800	3266.59	185.264
89850	3562.33	183.775
89900	3322.75	181.373
89950	3042.64	178.352
90000	2858.86	173.656
90050	3311.35	164.053
90100	3316.38	164.484
90150	3081.92	170.412
90200	2722.44	168.628
90250	2745.22	166.096
90300	2922.19	169.784
90350	3106.94	171.456
90400	3775.72	186.355
90450	4223.72	201.843
90500	4150.6	217.554
90550	4059.84	214.352
90600	4088.53	206.534
90650	4508.9	206.923
90700	5565.04	231.069
90750	6128.72	257.894
90800	4798.54	263.143
90850	5021.06	259.906
90900	5539.29	255.659
90950	4906.49	256.778
91000	5292.07	254.981
91050	4972.75	253.014
91100	4796.12	248.325
91150	4503.91	243.381
91200	4970.17	239.566
91250	5110.93	236.14
91300	4820.47	239.886
91350	4496.51	238.974
91400	5656.11	234.053
91450	5715.42	236.996
91500	4704.68	231.586
91550	4317.81	232.711
91600	4422.33	224.337
91650	4365.17	228.59
91700	4482.07	236.862
91750	4390.7	231.668
91800	4781.02	235.797
91850	5489.6	239.302
91900	4528.26	239.72
91950	4591.28	230.167
92000	4667.71	235.907
92050	4726.54	243.895
92100	4520.35	237.699
92150	4628.57	242.459
92200	4884.0	248.849
92250	4582.18	250.704
92300	4307.35	240.008
92350	4466.43	235.978
92400	4833.06	235.375
92450	4951.6	240.43
92500	4725.88	237.986
92550	4873.48	246.422
92600	4796.15	251.56
92650	4779.72	245.485
92700	5374.98	249.723
92750	5725.52	260.448
92800	5355.73	262.301
92850	4702.84	258.606
92900	5859.08	255.079
92950	5035.35	250.925
93000	5143.11	251.724
93050	5086.51	248.154
93100	5519.38	254.115
93150	5000.69	257.798
93200	4651.54	253.966
93250	5361.56	256.656
93300	4964.47	255.884
93350	5393.42	252.647
93400	5586.8	250.446
93450	6341.95	265.835
93500	4510.89	262.331
93550	4964.86	253.062
93600	5265.6	253.497
93650	6152.83	261.078
93700	4462.59	255.35
93750	4525.05	246.521
93800	4758.61	245.27
93850	5072.78	249.724
93900	4534.45	245.913
93950	5222.26	247.459
94000	6048.31	254.789
94050	4814.33	255.786
94100	4356.01	248.436
94150	4813.23	236.649
94200	5257.65	247.783
94250	5058.49	255.173
94300	5422.04	252.3
94350	4371.08	243.622
94400	4503.5	243.52
94450	4241.26	236.467
94500	6160.42	230.519
94550	4470.56	236.197
94600	4484.69	236.019
94650	4279.31	234.544
94700	4374.26	230.626
94750	5024.42	236.863
94800	4486.6	232.862
94850	4212.1	233.241
94900	4474.54	239.471
94950	6577.55	240.772
95000	4268.01	245.892
95050	4454.07	236.934
95100	4886.04	248.881
95150	6551.5	256.856
95200	4431.31	254.574
95250	4639.11	245.767
95300	4441.88	236.301
95350	4862.33	236.435
95400	4275.22	231.506
95450	4416.08	232.994
95500	4404.46	227.354
95550	3383.64	216.02
95600	3397.82	201.276
95650	5495.77	208.152
95700	4290.24	224.944
95750	4460.55	226.252
95800	3801.45	217.953
95850	3743.39	211.326
95900	5239.79	213.609
95950	4138.61	219.632
96000	4345.18	224.729
96050	4083.36	217.808
96100	3874.37	209.546
96150	3948.59	208.564
96200	3392.91	201.822
96250	3553.64	195.211
96300	4480.65	187.771
96350	3650.38	199.888
96400	3317.32	191.242
96450	5071.53	211.448
96500	3943.84	214.675
96550	4114.54	212.023
96600	4703.67	213.212
96650	3969.75	216.715
96700	3955.01	211.741
96750	3880.27	204.574
96800	3825.53	204.189
96850	3414.03	198.345
96900	3272.27	192.742
96950	3149.83	188.366
97000	3031.32	184.403
97050	2946.72	180.931
97100	4795.56	197.336
97150	4300.85	214.666
97200	3362.04	208.014
97250	3401.12	194.57
97300	3208.19	188.198
97350	4447.23	194.74
97400	4293.57	205.516
97450	3708.92	205.08
97500	3112.44	195.242
97550	2826.35	182.042
97600	2771.07	172.701
97650	2794.69	166.713
97700	2342.8	159.972
97750	3304.38	157.082
97800	3730.51	169.57
97850	3899.69	183.544
97900	3687.46	185.34
97950	3632.19	186.499
98000	3703.59	191.089
98050	3448.6	197.579
98100	3124.84	192.184
98150	3156.88	180.667
98200	2778.57	174.801
98250	2481.58	169.842
98300	2372.45	161.909
98350	3218.73	162.448
98400	3512.19	169.354
98450	3931.23	184.344
98500	3956.15	191.166
98550	3835.31	192.253
98600	3638.02	192.18
98650	3362.98	190.482
98700	3103.68	185.019
98750	2891.68	179.201
98800	2874.33	171.426
98850	2517.5	163.42
98900	2288.2	154.936
98950	2167.19	147.716
99000	2879.5	144.442
99050	2976.47	146.51
99100	3140.24	154.235
99150	2957.85	154.32
99200	2563.07	149.528
99250	2283.73	144.233
99300	2164.6	140.765
99350	2124.87	142.026
99400	1962.04	143.353
99450	1707.96	136.951
99500	1471.76	130.539
99550	2524.88	141.294
99600	2483.87	138.695
99650	2575.82	140.14
99700	2883.5	147.761
99750	3057.01	153.061
99800	3114.78	156.478
99850	3081.29	157.74
99900	3105.12	159.727
[truncated: 459 more rows]
