# Supplementary material for: The extreme yet transient nature of glacial erosion
Source: Nat Commun. 2022 Nov 30;13:7377. doi: 10.1038/s41467-022-35072-0 (PMC9712427; doi:10.1038/s41467-022-35072-0)
Supplement: Supplementary file 5 — Supplementary Data 2 [file 41467_2022_35072_MOESM5_ESM.zip › csv_glacialEcalib/Ande2018b-31.csv]

Year	Q	IceH
0	0	0
50	0	0
100	0	0
150	0	0
200	0	0
250	0	0
300	0	0
350	0	0
400	0	0
450	0	0
500	0	0
550	0	0
600	0	0
650	0	0
700	0	0
750	0	0
800	0	0
850	0	0
900	0	0
950	0	0
1000	0	0
1050	0	0
1100	0	0
1150	0	0
1200	0	0
1250	0	0
1300	0	0
1350	0	0
1400	0	0
1450	0	0
1500	0	0
1550	0	0
1600	0	0
1650	0	0
1700	0	0
1750	0	0
1800	0	0
1850	0	0
1900	0	0
1950	0	0
2000	0	0
2050	0	0
2100	0	0
2150	0	0
2200	0	0
2250	0	0
2300	0	0
2350	0	0
2400	0	0
2450	0	0
2500	0	0
2550	0	0
2600	0	0
2650	0	0
2700	0	0
2750	0	0
2800	0	0
2850	0	0
2900	0	0
2950	0	0
3000	0	0
3050	0	0
3100	0	0
3150	0	0
3200	0	0
3250	0	0
3300	0	0
3350	0	0
3400	0	0
3450	0	0
3500	0	0
3550	0	0
3600	0	0
3650	0	0
3700	0	0
3750	0	0
3800	0	0
3850	0	0
3900	0	0
3950	0	0
4000	0	0
4050	0	0
4100	0	0
4150	0	0
4200	0	0
4250	0	0
4300	0	0
4350	0	0
4400	0	0
4450	0	0
4500	0	0
4550	0	0
4600	0	0
4650	0	0
4700	0	0
4750	0	0
4800	0	0
4850	0	0
4900	0	0
4950	0	0
5000	0	0
5050	0	0
5100	0	0
5150	0	0
5200	0	0
5250	0	0
5300	0	0
5350	0	0
5400	0	0
5450	0	0
5500	0	0
5550	0	0
5600	0	0
5650	0	0
5700	0	0
5750	0	0
5800	0	0
5850	0	0
5900	0	0
5950	0	0
6000	0	0
6050	0	0
6100	0	0
6150	0	0
6200	0	0
6250	0	0
6300	0	0
6350	0	0
6400	0	0
6450	0	0
6500	0	0
6550	0	0
6600	0	0
6650	0	0
6700	0	0
6750	0	0
6800	0	0
6850	0	0
6900	0	0
6950	0	0
7000	0	0
7050	0	0
7100	0	0
7150	0	0
7200	0	0
7250	0	0
7300	0	0
7350	0	0
7400	0	0
7450	0	0
7500	0	0
7550	0	0
7600	0	0
7650	0	0
7700	0	0
7750	0	0
7800	0	0
7850	0	0
7900	0	0
7950	0	0
8000	0	0
8050	0	0
8100	0	0
8150	0	0
8200	0	0
8250	0	0
8300	0	0
8350	0	0
8400	0	0
8450	0	0
8500	0	0
8550	0	0
8600	0	0
8650	0	0
8700	0	0
8750	0	0
8800	0	0
8850	0	0
8900	0	0
8950	0	0
9000	0	0
9050	0	0
9100	0	0
9150	0	0
9200	0	0
9250	0	0
9300	0	0
9350	0	0
9400	0	0
9450	0	0
9500	0	0
9550	0	0
9600	0	0
9650	0	0
9700	0	0
9750	0	0
9800	0	0
9850	0	0
9900	0	0
9950	0	0
10000	0	0
10050	0	0
10100	0	0
10150	0.973461	61.7543
10200	13.2805	104.537
10250	73.1369	140.246
10300	209.825	173.31
10350	375.254	197.561
10400	624.859	219.332
10450	1077.96	244.422
10500	1636.66	271.915
10550	2014.63	285.654
10600	2449.45	300.856
10650	2647.79	316.388
10700	2814.64	324.452
10750	2837.81	333.83
10800	2689.67	334.899
10850	2706.35	331.516
10900	2768.11	329.08
10950	2854.94	330.078
11000	2923.49	332.479
11050	2834.21	335.811
11100	2880.49	334.836
11150	3060.96	336.293
11200	2962.96	342.264
11250	2676.76	343.419
11300	2422.28	338.445
11350	2383.33	328.447
11400	2422.5	317.615
11450	2449.68	312.666
11500	2443.48	328.496
11550	2452.7	353.757
11600	2423.22	360.258
11650	2495.18	359.334
11700	2625.99	366.485
11750	2711.57	377.104
11800	2709.04	375.65
11850	2791.7	371.887
11900	2955.87	381.597
11950	3028.85	392.305
12000	3061.51	390.267
12050	3202.36	388.398
12100	3427.44	394.725
12150	3723.04	407.607
12200	4113.37	418.285
12250	4833.37	434.386
12300	4962.3	475.252
12350	4705.64	474.251
12400	4336.38	472.718
12450	4053.4	465.863
12500	3764.07	455.699
12550	3598.69	443.718
12600	3710.79	431.482
12650	3836.39	423.925
12700	4169.17	420.385
12750	4805.86	427.686
12800	4475.87	442.492
12850	4184.19	444.486
12900	3982.12	443.609
12950	3601.39	439.62
13000	3445.06	430.151
13050	3376.12	419.762
13100	3322.73	411.371
13150	3386.66	404.682
13200	3422.22	398.907
13250	3608.12	395.803
13300	3616.94	397.241
13350	3896.57	398.217
13400	4037.89	406.812
13450	3798.49	412.124
13500	3352.65	413.193
13550	3359.05	406.574
13600	3648.89	401.502
13650	3528.57	400.453
13700	3451.13	398.098
13750	3685.57	394.863
13800	3763.97	395.662
13850	3427.05	398.357
13900	2896.09	394.816
13950	2593.22	384.54
14000	2624.14	371.05
14050	2730.47	360.087
14100	2653.35	352.708
14150	2612.86	345.392
14200	2611.79	338.359
14250	2622.09	332.902
14300	2588.11	329.28
14350	2467.2	325.864
14400	2471.2	320.011
14450	2582.71	314.756
14500	2772.13	319.034
14550	4007.63	363.913
14600	3675.83	382.895
14650	3389.68	402.455
14700	3336.84	401.651
14750	3351.82	399.079
14800	3353.19	399.937
14850	3444.24	401.392
14900	3494.16	408.349
14950	3505.94	411.056
15000	3565.3	411.14
15050	3636.34	412.822
15100	3747.12	415.887
15150	3829.87	420.288
15200	4316.39	421.574
15250	5217.04	445.197
15300	4913.03	487.839
15350	4694.94	483.439
15400	4129.34	477.165
15450	3825.02	464.813
15500	3887.93	451.235
15550	3717.59	440.006
15600	3448.33	428.382
15650	3588.47	417.555
15700	3785.35	414.781
15750	3919.49	419.473
15800	4155.11	424.37
15850	4547.94	432.098
15900	4721.87	448.868
15950	4679.52	457.993
16000	4770.12	460.81
16050	4681.49	463.675
16100	4381.9	463.759
16150	3931.19	458.616
16200	3622.59	447.648
16250	3499.08	434.69
16300	3434.21	421.81
16350	3206.03	410.571
16400	2973.44	396.607
16450	2955.19	383.415
16500	3487.06	394.265
16550	4403.28	454.162
16600	4084.06	451.876
16650	3731.99	444.75
16700	3735.01	433.002
16750	3744.14	424.111
16800	3693.69	418.444
16850	3526.88	414.52
16900	3337.75	409.809
16950	3295.24	408.895
17000	3063.01	408.827
17050	2910.04	402.79
17100	2968.31	393.928
17150	3063.18	389.623
17200	2975.69	392.152
17250	2918.94	391.51
17300	2946.34	389.808
17350	2842.71	392.957
17400	2686.72	392.426
17450	2687.6	385.297
17500	2697.02	384.144
17550	2698.04	383.89
17600	2676.34	383.12
17650	2768.32	379.778
17700	2875.43	383.821
17750	2913.44	391.152
17800	2906.8	395.053
17850	2877.23	394.956
17900	2811.03	392.273
17950	2753.14	387.526
18000	2840.71	381.603
18050	2851.2	380.929
18100	2846.16	381.255
18150	2897.74	381.409
18200	2839.93	385.451
18250	2814.96	383.677
18300	2907.38	380.465
18350	2953.85	384.138
18400	3019.84	387.311
18450	3081.44	390.86
18500	3082.05	393.88
18550	3133.23	396.669
18600	3081.87	400.409
18650	3052.2	399.388
18700	3137.9	396.47
18750	3174.15	397.903
18800	3000.84	401.259
18850	2970.27	396.062
18900	2956.03	391.364
18950	2846.01	387.978
19000	2840.64	382.446
19050	2874.14	379.655
19100	2904.41	381.009
19150	2776.63	385.707
19200	2692.36	380.406
19250	2878.06	374.326
19300	2865.28	382.621
19350	2851.4	385.947
19400	2854.06	385.947
19450	2810.98	386.527
19500	2795.0	384.145
19550	2828.41	382.321
19600	2880.37	383.402
19650	2967.22	386.74
19700	3053.94	392.127
19750	3057.25	398.728
19800	2990.43	399.603
19850	2994.81	396.029
19900	3009.8	394.684
19950	2804.93	397.088
20000	2674.63	388.086
20050	2785.84	377.268
20100	2847.53	376.992
20150	2859.49	382.758
20200	2900.44	385.144
20250	2950.98	388.343
20300	2999.69	391.357
20350	3079.39	394.111
20400	3011.63	401.65
20450	2933.76	398.907
20500	2947.07	393.593
20550	2982.39	391.506
20600	3008.45	391.937
20650	2919.02	395.802
20700	2898.15	391.129
20750	2941.28	387.947
20800	2910.39	390.365
20850	2933.24	389.057
20900	2907.18	389.956
20950	2873.8	388.415
21000	2963.98	383.761
21050	3085.55	389.192
21100	3162.74	397.756
21150	3121.42	402.935
21200	3075.95	402.264
21250	3037.48	399.282
21300	2990.6	395.226
21350	3041.78	389.914
21400	3008.74	391.756
21450	2970.33	390.617
21500	2968.7	386.434
21550	2970.15	384.378
21600	3057.64	383.542
21650	3145.34	388.091
21700	3223.87	393.952
21750	3249.32	398.716
21800	3297.95	400.417
21850	3409.29	400.93
21900	3435.28	405.714
21950	3483.74	407.157
22000	3561.96	407.565
22050	3376.71	410.572
22100	3388.85	404.231
22150	3659.39	398.965
22200	3639.01	405.544
22250	3589.08	407.251
22300	3803.02	404.926
22350	3942.7	410.175
22400	3981.83	417.941
22450	3913.32	422.188
22500	3742.23	421.798
22550	3698.77	415.961
22600	3763.45	410.038
22650	4189.02	407.211
22700	4164.77	407.917
22750	3941.78	418.828
22800	3987.28	418.784
22850	4094.47	421.61
22900	4050.95	428.883
22950	4067.08	430.217
23000	4080.61	431.427
23050	4028.5	431.592
23100	4091.41	430.589
23150	4169.74	431.271
23200	4009.67	434.511
23250	3944.59	432.3
23300	3952.76	428.497
23350	4048.97	425.256
23400	4200.99	425.753
23450	4185.54	431.334
23500	4179.44	434.284
23550	4203.48	436.421
23600	4039.26	437.877
23650	3928.22	434.756
23700	4079.1	429.508
23750	4138.15	429.398
23800	4033.04	431.118
23850	3986.71	429.69
23900	3981.29	427.693
23950	4148.57	426.192
24000	4232.15	430.088
24050	4118.36	436.031
24100	4218.93	435.759
24150	4340.75	437.551
24200	4218.34	442.269
24250	4137.25	442.269
24300	3975.07	440.703
24350	4034.68	435.208
24400	4307.78	431.531
24450	4323.82	435.735
24500	4138.12	439.991
24550	4104.79	438.912
24600	4328.59	436.592
24650	4321.59	439.765
24700	4279.62	441.653
24750	4505.81	441.768
24800	4515.22	447.195
24850	4199.25	450.817
24900	4409.29	446.47
24950	4838.14	446.688
25000	4982.86	455.509
25050	4971.13	465.065
25100	4645.2	471.429
25150	4477.65	471.846
25200	4363.96	469.291
25250	3989.78	464.552
25300	3665.83	455.269
25350	3659.74	443.836
25400	3718.42	433.438
25450	3536.28	425.432
25500	3650.22	419.746
25550	3998.78	419.05
25600	4467.92	429.047
25650	4856.8	454.529
25700	4391.74	460.189
25750	4365.35	455.421
25800	4505.72	451.262
25850	4760.85	450.041
25900	5151.88	454.615
25950	5326.57	466.208
26000	4878.98	478.125
26050	4498.45	479.045
26100	4660.63	475.3
26150	4748.93	472.361
26200	4674.25	471.028
26250	4325.83	468.948
26300	4011.67	462.408
26350	4002.58	453.101
26400	4026.26	444.557
26450	4107.61	438.709
26500	4407.45	443.535
26550	4362.18	453.791
26600	4412.54	450.636
26650	4904.2	455.398
26700	4972.5	471.104
26750	4808.99	472.041
26800	4663.5	471.99
26850	4585.87	469.7
26900	4247.11	467.321
26950	3776.31	461.254
27000	3495.57	451.551
27050	3277.34	439.287
27100	3142.26	426.069
27150	3075.87	411.843
27200	3100.18	399.76
27250	3337.35	391.388
27300	3750.95	388.257
27350	4550.99	391.158
27400	4347.44	410.107
27450	4332.47	436.097
27500	4477.66	442.546
27550	4700.03	448.705
27600	4741.92	457.302
27650	4787.18	462.174
27700	4911.12	466.437
27750	4955.91	470.723
27800	4981.73	474.186
27850	4725.27	477.423
27900	4542.48	476.451
27950	4228.12	472.635
28000	3950.66	465.314
28050	3855.67	456.141
28100	3575.25	447.079
28150	3350.71	436.56
28200	3174.59	423.949
28250	3159.63	411.127
28300	3308.1	400.334
28350	3223.88	394.846
28400	3124.15	388.774
28450	3459.88	382.104
28500	3745.14	381.233
28550	3641.43	396.566
28600	3724.84	413.674
28650	3647.92	421.732
28700	3593.76	423.398
28750	3574.33	423.251
28800	3589.23	421.669
28850	3632.41	420.311
28900	3555.51	421.419
28950	3625.15	419.723
29000	3855.13	419.179
29050	4088.25	426.942
29100	4097.82	442.716
29150	3834.53	445.544
29200	3720.14	437.471
29250	3669.82	433.565
29300	3654.26	430.66
29350	3618.91	428.256
29400	3716.15	424.64
29450	3735.04	424.88
29500	3715.79	426.301
29550	3761.08	425.731
29600	3913.24	426.462
29650	3954.1	431.805
29700	3951.62	435.258
29750	3966.14	437.086
29800	3999.42	437.121
29850	4091.52	437.261
29900	3977.29	440.168
29950	3999.8	438.377
30000	4119.35	437.872
30050	3901.96	440.143
30100	3750.04	436.632
30150	3778.73	430.897
30200	3627.88	426.581
30250	3674.13	419.929
30300	3908.6	415.468
30350	3977.1	419.233
30400	3943.64	425.378
30450	4030.21	427.409
30500	4197.72	430.346
30550	4154.63	436.739
30600	4110.32	439.423
30650	4213.36	439.423
30700	4299.46	440.007
30750	4375.6	441.792
30800	4586.64	443.857
30850	4608.64	449.676
30900	4537.69	453.311
30950	4742.84	453.563
31000	4938.4	456.786
31050	4830.86	461.76
31100	4922.85	463.316
31150	5245.43	465.062
31200	5243.06	472.842
31250	5079.89	477.162
31300	5025.04	478.486
31350	4819.9	478.037
31400	4821.28	475.497
31450	4706.5	473.367
31500	4435.27	470.284
31550	4100.63	464.256
31600	3847.16	455.825
31650	3674.23	446.181
31700	3428.57	436.13
31750	3230.72	424.294
31800	3199.81	410.809
31850	3272.47	399.528
31900	3298.31	392.222
31950	3667.28	398.156
32000	3621.78	404.404
32050	3573.3	400.713
32100	3709.49	397.954
32150	3949.39	398.054
32200	4728.03	401.448
32250	4792.95	419.7
32300	4777.73	442.481
32350	4770.33	452.115
32400	4905.6	457.828
32450	5003.0	463.784
32500	5183.62	468.148
32550	5293.34	474.254
32600	4995.58	481.149
32650	4516.56	482.526
32700	4379.97	477.662
32750	4482.92	471.4
32800	4329.36	466.787
32850	3930.99	461.078
32900	3619.9	452.408
32950	3431.42	441.127
33000	3276.03	428.946
33050	3052.43	417.073
33100	2717.3	404.047
33150	2438.26	388.797
33200	2374.64	371.353
33250	2393.59	360.006
33300	2502.14	354.805
33350	2678.4	355.903
33400	2859.87	367.571
33450	2751.4	360.88
33500	2911.98	355.518
33550	2931.88	361.254
33600	3015.74	378.776
33650	3139.21	389.128
33700	3221.17	395.308
33750	3269.16	399.709
33800	3257.56	402.787
33850	3341.34	401.369
33900	3462.08	402.535
33950	3572.72	406.679
34000	3714.3	410.513
34050	3922.19	415.792
34100	4067.99	423.983
34150	4106.57	430.984
34200	4216.36	434.296
34250	4313.98	438.805
34300	4166.88	443.271
34350	3760.83	443.578
34400	3492.98	436.243
34450	3443.31	426.091
34500	3286.12	417.908
34550	3218.05	408.066
34600	3296.02	399.66
34650	3109.03	394.507
34700	2921.52	387.83
34750	2682.67	379.847
34800	2474.98	369.507
34850	2436.51	359.755
34900	2856.87	366.223
34950	2885.8	373.366
35000	2693.88	367.287
35050	2623.56	359.865
35100	2558.75	353.372
35150	2524.87	348.354
35200	2537.63	346.373
35250	2801.62	352.605
35300	2932.46	347.33
35350	2946.39	350.798
35400	3036.87	377.307
35450	3113.07	392.854
35500	3131.21	394.103
35550	3211.7	394.795
35600	3452.46	396.202
35650	3841.62	411.016
35700	3759.88	436.404
35750	3470.42	427.963
35800	3226.23	417.713
35850	3315.27	407.92
35900	3501.69	405.984
35950	3528.39	411.914
36000	3581.1	413.529
36050	3696.73	414.836
36100	3849.82	417.501
36150	3981.05	423.363
36200	3881.56	430.643
36250	3758.86	432.829
36300	3758.96	431.385
36350	3499.11	429.629
36400	3262.37	423.009
36450	3248.37	413.4
36500	3044.08	405.748
36550	2845.88	396.29
36600	2963.75	388.067
36650	3100.58	387.135
36700	3109.42	391.343
36750	3072.89	393.363
36800	3127.03	393.035
36850	3021.05	394.112
36900	2768.69	392.097
36950	2561.0	384.128
37000	2368.1	374.264
37050	2147.8	362.896
37100	1874.56	349.152
37150	1780.87	337.827
37200	1710.03	328.719
37250	1597.23	318.978
37300	1659.3	307.269
37350	1733.49	311.423
37400	1679.26	310.953
37450	1495.94	307.461
37500	1546.82	296.514
37550	1554.64	287.253
37600	1544.54	286.309
37650	1540.2	284.64
37700	1531.94	285.487
37750	1539.75	281.398
37800	1563.6	283.277
37850	1585.61	287.976
37900	1586.11	287.647
37950	1573.94	290.781
38000	1571.99	290.496
38050	1669.76	285.397
38100	2158.85	307.794
38150	2027.29	304.519
38200	2014.1	299.394
38250	2527.82	313.031
38300	2493.05	314.851
38350	2537.38	342.468
38400	2573.44	365.522
38450	2555.06	369.905
38500	2561.49	369.333
38550	2622.83	367.711
38600	2675.31	371.421
38650	2701.44	374.937
38700	2729.08	375.175
38750	2795.62	376.822
38800	2797.89	382.056
38850	2760.15	383.125
38900	2734.6	380.186
38950	2689.1	378.209
39000	2668.88	374.638
39050	2695.93	371.935
39100	2803.12	371.937
39150	2923.88	381.787
39200	2952.16	389.92
39250	2933.59	391.062
39300	2958.48	389.156
39350	3070.82	387.82
39400	3118.46	392.679
39450	3174.15	394.896
39500	3262.49	395.379
39550	3337.52	399.136
39600	3480.77	401.661
39650	3601.41	406.2
39700	3517.91	412.17
39750	3667.63	411.271
39800	3579.38	414.51
39850	3302.19	414.431
39900	3158.87	407.883
39950	2883.19	399.963
40000	2632.53	388.614
40050	2355.36	374.723
40100	2096.63	356.98
40150	2130.57	346.815
40200	2374.56	343.726
40250	3259.54	378.012
40300	3567.79	376.444
40350	3366.59	387.029
40400	3303.19	395.177
40450	3341.74	394.928
40500	3364.15	395.734
40550	3389.68	396.56
40600	3444.49	397.653
40650	3557.41	399.563
40700	3765.85	403.721
40750	3949.16	412.701
40800	3885.57	423.041
40850	3746.09	427.044
40900	3619.06	426.384
40950	3369.54	422.362
41000	3118.36	414.596
41050	3008.37	403.635
41100	2964.36	395.217
41150	2788.92	387.978
41200	2579.32	378.622
41250	2444.17	367.498
41300	2530.86	357.491
41350	2547.93	349.71
41400	2329.84	343.918
41450	2228.59	336.553
41500	2155.4	329.57
41550	2062.31	323.474
41600	2072.76	316.98
41650	2230.5	314.789
41700	3726.59	360.55
41750	3503.57	375.47
41800	3399.67	393.012
41850	3411.48	398.959
41900	3506.29	400.921
41950	3656.12	403.283
42000	3790.96	409.433
42050	3814.63	417.002
42100	3771.77	421.156
42150	3835.83	422.299
42200	3621.51	424.281
42250	3446.27	420.495
42300	3369.2	413.82
42350	3291.85	407.665
42400	3294.37	402.191
42450	3375.13	403.769
42500	3303.94	405.997
42550	3079.03	404.683
42600	3062.09	397.001
42650	3139.96	390.715
42700	3039.71	386.702
42750	2911.42	382.319
42800	2667.86	377.131
42850	2478.85	369.189
42900	2398.08	361.912
42950	2335.33	356.125
43000	2375.83	349.793
43050	2380.7	344.962
43100	2361.7	341.294
43150	2335.67	337.651
43200	2312.8	333.714
43250	2274.4	329.826
43300	2273.13	325.526
43350	2388.59	321.391
43400	2363.63	318.55
43450	2218.97	320.431
43500	2090.53	322.004
43550	2161.25	321.672
43600	2761.48	341.843
43650	2809.89	341.647
43700	2783.13	355.225
43750	2583.05	378.2
43800	2581.94	383.59
43850	2563.4	386.648
43900	2480.31	388.721
43950	2367.81	387.915
44000	2331.31	383.562
44050	2404.42	379.087
44100	2469.99	377.449
44150	2458.45	377.613
44200	2499.62	377.655
44250	2533.58	380.024
44300	2456.79	383.901
44350	2465.33	383.623
44400	2563.58	383.651
44450	2501.83	386.473
44500	2362.54	386.82
44550	2251.74	382.838
44600	2231.91	376.668
44650	2125.01	371.418
44700	1998.22	365.228
44750	1974.81	358.235
44800	2088.03	352.729
44850	2472.13	356.595
44900	2492.17	357.775
44950	2418.51	360.839
45000	2213.49	363.514
45050	2035.33	361.913
45100	2048.88	357.132
45150	2120.85	353.09
45200	2029.82	350.476
45250	1934.59	347.239
45300	1764.33	342.664
45350	1642.87	335.926
45400	1756.77	332.451
45450	1836.56	333.011
45500	1881.13	336.845
45550	2000.2	342.705
45600	2054.39	348.119
45650	2032.74	345.117
45700	1963.67	342.765
45750	1800.57	339.964
45800	1725.9	335.387
45850	1728.71	330.275
45900	1828.31	326.438
45950	1844.19	326.106
46000	1762.61	327.4
46050	1780.99	323.079
46100	1811.84	319.676
46150	1760.29	317.788
46200	1717.76	315.368
46250	1709.36	313.596
46300	1633.06	311.153
46350	1588.18	308.026
46400	1513.07	305.011
46450	1448.15	301.532
46500	1542.28	296.927
46550	1593.59	297.085
46600	1642.31	302.496
46650	1677.6	304.456
46700	1697.31	302.134
46750	1689.9	301.803
46800	1624.08	302.171
46850	1563.57	300.037
46900	1523.3	295.887
46950	1607.45	291.147
47000	1660.32	290.599
47050	1543.1	291.616
47100	1552.23	287.685
47150	1644.77	284.724
47200	1703.57	285.659
47250	1751.82	287.533
47300	2038.13	292.847
47350	2214.13	317.899
47400	2005.56	339.342
47450	1903.65	346.781
47500	1878.07	347.8
47550	1873.44	346.711
47600	1911.64	345.533
47650	1916.24	347.551
47700	1904.83	349.157
47750	1900.09	349.143
47800	1892.71	347.937
47850	1957.8	346.219
47900	2007.32	349.662
47950	1979.13	354.979
48000	1940.49	355.873
48050	1921.03	352.195
48100	1974.22	348.353
48150	2083.09	349.052
48200	2144.34	355.751
48250	2128.19	362.255
48300	2115.26	363.44
48350	2186.91	362.378
48400	2295.33	362.523
48450	2384.92	367.06
48500	2465.97	372.835
48550	2576.58	377.734
48600	2652.52	384.56
48650	2573.52	391.777
48700	2442.73	393.734
48750	2399.57	390.797
48800	2365.4	386.563
48850	2336.8	382.143
48900	2310.22	379.349
48950	2268.44	377.815
49000	2249.08	374.233
49050	2333.15	370.503
49100	2351.9	367.958
49150	2278.99	366.108
49200	2215.29	362.978
49250	2192.74	359.888
49300	2134.05	357.082
49350	2167.86	353.749
49400	2325.59	351.361
49450	2417.85	351.526
49500	2511.42	353.647
49550	2383.91	356.577
49600	2041.72	356.888
49650	2114.37	352.492
49700	2498.88	349.643
49750	2694.93	352.899
49800	2622.17	362.19
49850	2403.14	372.096
49900	2272.07	375.505
49950	2200.6	373.826
50000	2175.59	369.326
50050	2228.25	365.059
50100	2166.45	361.899
50150	2224.26	358.972
50200	2347.47	357.5
50250	2325.82	358.289
50300	2330.61	358.18
50350	2348.34	358.426
50400	2325.67	359.466
50450	2227.53	359.758
50500	2198.23	357.933
50550	2315.16	356.373
50600	2381.22	356.973
50650	2292.79	359.042
50700	2253.84	359.218
50750	2295.13	357.954
50800	2261.77	358.059
50850	2188.47	358.351
50900	2187.84	357.117
50950	2210.23	355.316
51000	2177.13	353.775
51050	2262.75	352.621
51100	2304.57	353.613
51150	2200.44	355.05
51200	2216.05	353.784
51250	2262.15	353.174
51300	2280.18	352.914
51350	2260.77	354.467
51400	2153.44	355.01
51450	2192.79	353.818
51500	2226.0	353.193
51550	2163.69	353.14
51600	2165.91	351.711
51650	2245.22	351.312
51700	2218.47	352.707
51750	2136.36	353.211
51800	2131.11	351.436
51850	2105.47	350.794
51900	1986.57	349.042
51950	2057.29	345.633
52000	2135.87	344.532
52050	2162.45	345.45
52100	2152.33	346.896
52150	1984.79	347.571
52200	1882.17	344.509
52250	1768.31	341.096
52300	1763.94	335.338
52350	1962.67	329.966
52400	2104.9	329.227
52450	2015.15	330.849
52500	1908.25	330.611
52550	1866.11	328.612
52600	1949.74	326.155
52650	2004.01	325.5
52700	1886.01	326.41
52750	1859.08	324.56
52800	1906.1	322.611
52850	1974.98	321.627
52900	2049.61	321.893
52950	1981.1	325.237
53000	1916.92	325.385
53050	1876.74	325.275
53100	1843.11	324.4
53150	1975.26	322.181
53200	1973.36	322.961
53250	1945.16	323.428
53300	1912.42	324.664
53350	1803.57	324.491
53400	1800.26	322.612
53450	1786.84	321.125
53500	1796.63	319.46
53550	1808.61	317.998
53600	1760.77	317.838
53650	1739.36	316.294
53700	1761.93	315.359
53750	1768.99	313.991
53800	1740.57	313.868
53850	1657.15	313.145
53900	1633.76	310.665
53950	1672.94	307.5
54000	1753.52	306.803
54050	1643.67	307.959
54100	1658.4	306.094
54150	1683.14	305.293
54200	1636.69	305.439
54250	1685.13	303.744
54300	1668.08	303.621
54350	1680.0	303.022
54400	1757.18	302.519
54450	1733.22	305.556
54500	1625.28	306.674
54550	1604.59	303.664
54600	1661.68	299.877
54650	1815.54	299.493
54700	1955.32	303.16
54750	1807.0	311.818
54800	1457.44	312.418
54850	1478.8	305.061
54900	1651.44	298.614
54950	1728.49	299.321
55000	2004.05	316.159
55050	2894.6	371.253
55100	2559.64	380.228
55150	2404.54	385.281
55200	2374.49	385.459
55250	2307.04	384.107
55300	2206.18	381.019
55350	2081.96	375.941
55400	1993.09	368.827
55450	1954.52	361.172
55500	1845.64	354.267
55550	1817.82	352.493
55600	1792.09	350.837
55650	1763.28	348.343
55700	1700.62	345.11
55750	1928.5	339.806
55800	2560.49	340.656
55850	2648.8	377.043
55900	2227.26	380.552
55950	2116.48	376.829
56000	2031.78	371.071
56050	1909.84	364.842
56100	1738.38	357.46
56150	1627.21	348.283
56200	1541.29	338.71
56250	1668.64	329.51
56300	1795.45	323.619
56350	1740.5	320.924
56400	1722.42	318.695
56450	1740.05	317.835
56500	1930.53	318.065
56550	2389.06	336.295
56600	2707.22	380.875
56650	2385.15	387.694
56700	2265.15	386.815
56750	2224.96	382.362
56800	2153.15	377.491
56850	2127.12	372.118
56900	2138.39	366.941
56950	2189.67	367.203
57000	2221.09	372.117
57050	2201.46	375.451
57100	2118.12	376.42
57150	2060.88	373.662
57200	1990.38	369.279
57250	1935.71	363.421
57300	1977.75	357.615
57350	1921.9	353.925
57400	1912.14	349.892
57450	2068.67	349.783
57500	2171.0	351.542
57550	2209.42	354.739
57600	2151.69	356.834
57650	2043.54	356.437
57700	1996.74	353.785
57750	2000.53	351.031
57800	1912.11	349.142
57850	1738.2	346.03
57900	1684.91	340.591
57950	1692.17	334.712
58000	1614.08	329.991
58050	1486.15	324.342
58100	1448.7	318.265
58150	1509.7	315.566
58200	1528.68	314.463
58250	1503.81	313.951
58300	1512.63	312.209
58350	1596.07	310.861
58400	1614.09	312.684
58450	1582.17	315.331
58500	1673.29	316.121
58550	1919.73	319.545
58600	2349.16	338.394
58650	2316.81	342.506
58700	2216.57	345.985
58750	2451.3	347.895
58800	2300.16	351.755
58850	1882.0	354.022
58900	1817.22	348.654
58950	2255.48	342.83
59000	2711.21	346.237
59050	2494.6	365.933
59100	2207.0	377.843
59150	2081.19	374.016
59200	2010.36	370.246
59250	1927.18	364.84
59300	1818.04	358.012
59350	1798.45	350.009
59400	1995.42	343.15
59450	2235.14	340.798
59500	2240.23	342.472
59550	2081.17	349.521
59600	1957.95	350.015
59650	2174.22	344.486
59700	2588.58	344.843
59750	2885.07	348.866
59800	3147.15	361.843
59850	2688.91	386.924
59900	2272.87	384.35
59950	2049.26	374.157
60000	1873.46	361.756
60050	2033.2	348.527
60100	2743.42	341.434
60150	2739.96	349.543
60200	2663.75	376.207
60250	2615.52	388.679
60300	2544.11	389.738
60350	2486.1	386.509
60400	2523.39	382.323
60450	2581.85	380.914
60500	2566.88	385.577
60550	2500.0	386.658
60600	2547.92	383.031
60650	2587.76	382.997
60700	2603.78	385.46
60750	2630.57	387.136
60800	2640.1	388.516
60850	2648.94	388.539
60900	2727.38	389.056
60950	2903.63	391.412
61000	3235.44	400.124
61050	3622.78	432.171
61100	3433.74	441.068
61150	3365.1	436.125
61200	3324.87	431.336
61250	3309.34	426.981
61300	3314.41	423.699
61350	3338.59	421.563
61400	3370.48	420.689
61450	3353.56	421.22
61500	3273.36	421.969
61550	3260.26	421.956
61600	3278.73	421.236
61650	3324.14	420.99
61700	3280.41	421.901
61750	3182.71	422.163
61800	3196.35	419.785
61850	3164.38	418.946
61900	3113.79	417.446
61950	3116.92	415.412
62000	3038.96	413.773
62050	3071.27	410.68
62100	3166.51	408.97
62150	3239.51	410.275
62200	3265.85	414.287
62250	3078.7	419.044
62300	2906.51	417.548
62350	2982.64	412.063
62400	3128.6	408.602
62450	3216.64	409.679
62500	3143.8	414.307
62550	2991.16	415.381
62600	3089.48	411.769
62650	3246.84	410.915
62700	3222.95	415.776
62750	3124.34	418.75
62800	3110.55	418.6
62850	3240.17	416.745
62900	3333.82	418.37
62950	3303.16	421.919
63000	3355.65	422.357
63050	3548.63	423.97
63100	3642.02	429.461
63150	3623.28	435.096
63200	3652.99	437.56
63250	3773.86	439.245
63300	3889.52	441.86
63350	4071.63	445.818
63400	4064.07	451.117
63450	4057.02	455.18
63500	4339.11	457.999
63550	4312.82	463.268
63600	4168.7	466.485
63650	4278.94	467.774
63700	4281.64	469.362
63750	4045.9	470.259
63800	3822.16	467.851
63850	3770.82	462.921
63900	3761.38	458.355
63950	3745.23	454.96
64000	3771.08	451.589
64050	3745.94	448.728
64100	3704.62	446.676
64150	3592.44	444.926
64200	3348.5	442.184
64250	3181.79	436.651
64300	3105.63	429.902
64350	2916.26	423.22
64400	2664.51	414.906
64450	2413.53	404.181
64500	2254.83	391.558
64550	2254.15	377.612
64600	2364.65	365.533
64650	2571.67	359.946
64700	2787.22	362.113
64750	3362.25	381.242
64800	3345.14	398.274
64850	3262.88	406.083
64900	3144.52	410.507
64950	3210.32	410.047
65000	3376.74	411.901
65050	3364.26	418.948
65100	3411.13	422.441
65150	3404.69	425.922
65200	3270.75	428.14
65250	3252.52	426.79
65300	3294.77	425.11
65350	3235.87	424.251
65400	3248.42	422.081
65450	3312.84	420.368
65500	3251.32	420.719
65550	3154.45	419.673
65600	3146.16	416.52
65650	3197.92	413.967
65700	3173.28	413.967
65750	3090.52	413.918
65800	3087.39	411.15
65850	3200.87	408.483
65900	3341.44	408.966
65950	3433.85	414.224
66000	3379.96	421.087
66050	3363.08	423.106
66100	3440.23	423.153
66150	3452.95	425.578
66200	3460.76	426.785
66250	3511.17	426.804
66300	3644.46	427.982
66350	3804.37	431.303
66400	3895.99	436.937
66450	3890.22	442.299
66500	3821.68	445.22
66550	3851.17	446.644
66600	3935.14	447.625
66650	3928.44	449.09
66700	3876.66	449.512
66750	3839.92	449.395
66800	3877.64	447.312
66850	4052.98	445.644
66900	4277.52	446.442
66950	4337.77	451.552
67000	4317.39	456.567
67050	4473.39	459.934
67100	4376.95	464.4
67150	4215.82	466.566
67200	4268.49	466.662
67250	4159.19	466.429
67300	4018.17	464.306
67350	4217.35	460.721
67400	4386.77	459.704
67450	4276.63	460.874
67500	4162.01	460.85
67550	4238.24	459.744
67600	4321.3	459.769
67650	4144.31	461.276
67700	3961.19	460.379
67750	3871.56	457.826
67800	3843.24	454.708
67850	3551.45	451.121
67900	3272.85	444.322
67950	3283.82	435.248
68000	3432.02	426.934
68050	3604.03	421.719
68100	3681.36	421.141
68150	3753.41	423.803
68200	3854.99	427.992
68250	3926.14	433.511
68300	3927.93	438.941
68350	3879.26	441.94
68400	3969.49	442.969
68450	4180.84	444.844
68500	4176.58	449.583
68550	4185.67	452.777
68600	4342.43	454.574
68650	4430.78	458.128
68700	4451.1	462.094
68750	4494.81	465.224
68800	4374.37	467.592
68850	4310.21	468.516
68900	4499.36	467.624
68950	4601.1	468.027
69000	4584.02	469.826
69050	4529.2	471.414
69100	4322.22	472.327
69150	4077.61	471.0
69200	4011.56	466.995
69250	4103.57	462.312
69300	4251.85	459.032
69350	4312.07	459.667
69400	4242.7	461.148
69450	4147.87	462.189
69500	4148.26	461.071
69550	4110.28	459.969
69600	3921.55	459.265
69650	3860.72	456.202
69700	3767.35	452.651
69750	3547.08	447.999
69800	3386.72	441.577
69850	3221.97	434.052
69900	3054.57	426.345
69950	2942.62	418.828
70000	2842.38	412.077
70050	2714.19	403.291
70100	2698.43	393.203
70150	2841.69	383.782
70200	3258.88	379.288
70250	4097.55	387.95
70300	4976.07	451.199
70350	4420.35	463.813
70400	3932.0	466.388
70450	3708.06	463.212
70500	3531.76	457.206
70550	3402.33	450.088
70600	3347.77	442.186
70650	3342.4	434.278
70700	3381.17	427.663
70750	3371.1	423.628
70800	3399.09	424.351
70850	3370.49	424.677
70900	3170.01	423.275
70950	2977.61	417.726
71000	2884.96	409.868
71050	2869.25	401.946
71100	2926.33	394.969
71150	3044.8	396.268
71200	3131.09	400.475
71250	3102.23	404.764
71300	3033.24	406.516
71350	2892.16	405.582
71400	2710.29	400.975
71450	2558.86	393.525
71500	2468.2	384.221
71550	2446.97	375.199
71600	2475.03	369.512
71650	2473.74	367.026
71700	2540.51	367.171
71750	2593.33	372.246
71800	2412.4	372.411
71850	2312.7	366.093
71900	2372.89	359.823
71950	2512.43	357.354
72000	2647.11	361.659
72050	2643.21	374.164
72100	2525.69	370.619
72150	2526.83	365.534
72200	2505.82	360.965
72250	2417.6	357.601
72300	2314.37	353.76
72350	2285.5	349.137
72400	2310.48	345.449
72450	2325.2	343.843
72500	2375.11	344.364
72550	2386.6	340.814
72600	2396.75	338.643
72650	2422.38	336.344
72700	2385.0	334.045
72750	2484.61	333.429
72800	2689.77	334.788
72850	2736.3	337.429
72900	2830.11	338.449
72950	3239.46	342.952
73000	3586.25	377.016
73050	3441.45	401.961
73100	3301.69	414.312
73150	3289.45	415.836
73200	3378.12	415.971
73250	3430.19	419.159
73300	3404.43	422.682
73350	3369.53	423.843
73400	3355.44	423.843
73450	3405.27	423.523
73500	3403.25	423.709
73550	3336.91	424.597
73600	3380.87	423.681
73650	3483.5	423.055
73700	3487.05	425.426
73750	3421.03	427.06
73800	3512.2	426.901
73850	3626.12	427.957
73900	3641.34	431.232
73950	3687.69	434.04
74000	3802.96	436.908
74050	3825.63	440.695
74100	3752.83	444.101
74150	3767.78	446.108
74200	3822.72	447.547
74250	3905.23	450.127
74300	3970.35	453.262
74350	3941.3	457.519
74400	3749.61	460.767
74450	3520.4	460.451
74500	3386.37	457.019
74550	3291.81	452.075
74600	3165.94	446.533
74650	2992.87	440.216
74700	2774.74	432.684
74750	2707.68	423.22
74800	2688.36	413.623
74850	2591.11	404.507
74900	2619.19	395.513
74950	2714.59	388.86
75000	2786.37	387.23
75050	2658.82	389.374
75100	2450.27	390.584
75150	2432.21	385.811
75200	2408.49	382.239
75250	2338.98	378.794
75300	2378.82	374.857
75350	2378.51	372.305
75400	2336.79	369.98
75450	2372.08	367.206
75500	2444.06	365.421
75550	2441.26	364.743
75600	2359.31	364.204
75650	2341.76	361.966
75700	2381.18	360.593
75750	2308.19	359.17
75800	2271.49	357.456
75850	2258.05	355.283
75900	2262.5	353.419
75950	2262.97	351.866
76000	2182.4	351.071
76050	2124.58	348.878
76100	2098.27	345.705
76150	2040.84	342.569
76200	2059.64	339.004
76250	2060.79	336.239
76300	2099.68	333.751
76350	2090.92	332.39
76400	1987.95	330.87
76450	1889.37	328.178
76500	1863.76	324.309
76550	1929.22	320.815
76600	1959.43	318.589
76650	1894.85	317.36
76700	1846.8	314.928
76750	1860.79	311.57
76800	1896.65	308.607
76850	1875.87	306.662
76900	1935.64	304.779
76950	1978.89	304.302
77000	1984.3	304.159
77050	2209.34	304.504
77100	2807.95	329.527
77150	3287.69	388.513
77200	3079.16	403.43
77250	2949.44	408.547
77300	2960.45	409.097
77350	2978.49	409.491
77400	2909.6	410.801
77450	2757.82	410.876
77500	2558.01	407.733
77550	2460.76	400.857
77600	2415.11	393.635
77650	2324.74	386.85
77700	2291.95	379.362
77750	2335.27	374.689
77800	2375.09	377.208
77850	2377.36	380.204
77900	2385.93	381.774
77950	2430.61	382.875
78000	2437.37	385.444
78050	2301.89	387.791
78100	2140.78	385.306
78150	2064.96	379.153
78200	2007.36	372.412
78250	1937.48	365.99
78300	1841.52	360.408
78350	1726.83	354.614
78400	1635.52	348.974
78450	1560.13	342.859
78500	1527.82	336.165
78550	1606.51	329.649
78600	1732.11	325.827
78650	1800.18	325.937
78700	1845.79	328.906
78750	1799.31	334.884
78800	1687.21	337.808
78850	1592.3	340.484
78900	1477.19	339.7
78950	1448.92	338.788
79000	1403.42	336.74
79050	1350.59	333.577
79100	1366.93	332.684
79150	1391.15	329.375
79200	1352.1	328.033
79250	1297.4	328.568
79300	1303.74	326.016
79350	1241.37	323.557
79400	1181.97	320.45
79450	1243.99	316.53
79500	1287.27	314.16
79550	1313.75	314.029
79600	1302.0	313.515
79650	1292.02	313.57
79700	1342.86	315.019
79750	1300.54	315.484
79800	1282.7	316.847
79850	1338.91	316.061
79900	1389.65	317.016
79950	1281.54	323.231
80000	1204.71	330.385
80050	1206.9	331.765
80100	1228.94	331.409
80150	1250.13	330.95
80200	1238.6	331.246
80250	1188.27	328.965
80300	1180.2	326.369
80350	1171.2	324.246
80400	1116.85	322.74
80450	1075.89	320.074
80500	1072.71	317.53
80550	1116.49	315.425
80600	1127.12	314.461
80650	1070.19	313.957
80700	1031.36	312.142
80750	1034.04	310.306
80800	1036.5	309.337
80850	1048.8	308.605
80900	1065.23	307.453
80950	1044.23	307.452
81000	1004.95	307.242
81050	1007.09	305.786
81100	991.337	304.495
81150	989.415	303.068
81200	1045.59	301.514
81250	1091.8	302.025
81300	1072.6	303.317
81350	1048.82	302.965
81400	1043.46	300.515
81450	1083.94	297.088
81500	1110.78	294.402
81550	1110.05	294.259
81600	1092.94	294.898
81650	1061.73	295.094
81700	1063.46	292.816
81750	1068.99	291.805
81800	1079.12	291.037
81850	1096.72	289.951
81900	1105.23	289.058
81950	1149.94	288.262
82000	1167.83	287.963
82050	1172.9	287.478
82100	1180.54	285.387
82150	1201.23	283.721
82200	1188.3	282.522
82250	1182.67	280.353
82300	1192.09	277.136
82350	1180.21	275.308
82400	1140.81	273.701
82450	1103.18	271.166
82500	1147.97	271.176
82550	1196.69	274.046
82600	1221.09	277.766
82650	1200.71	277.188
82700	1206.62	276.062
82750	1193.85	273.611
82800	1187.98	270.296
82850	1190.56	267.807
82900	1248.42	270.15
82950	1226.76	271.76
83000	1189.21	270.333
83050	1208.41	266.726
83100	1224.36	265.519
83150	1203.76	264.984
83200	1209.34	264.152
83250	1204.18	263.754
83300	1186.65	263.065
83350	1198.36	263.025
83400	1230.72	263.356
83450	1330.03	269.94
83500	1348.78	274.572
83550	1270.06	270.974
83600	1192.48	263.471
83650	1055.52	255.078
83700	932.665	244.297
83750	890.505	237.797
83800	960.391	241.585
83850	1022.28	249.741
83900	1076.98	255.162
83950	1074.4	256.42
84000	1064.43	257.335
84050	1035.32	256.205
84100	991.02	253.315
84150	911.829	248.883
84200	846.913	242.909
84250	825.796	238.987
84300	887.483	242.219
84350	948.748	247.112
84400	1027.28	254.661
84450	1116.27	261.552
84500	1132.19	263.09
84550	1086.15	262.468
84600	1036.96	258.739
84650	1020.76	255.09
84700	1030.59	253.043
84750	1069.88	255.3
84800	1149.66	260.494
84850	1191.75	265.222
84900	1225.22	266.969
84950	1301.21	270.227
85000	1337.72	273.045
85050	1310.15	272.811
85100	1309.83	269.672
85150	1365.84	265.712
85200	1475.5	270.208
85250	1606.56	276.359
85300	1953.37	285.81
85350	2391.58	298.686
85400	3487.54	338.041
85450	4155.13	376.848
85500	3932.52	398.508
85550	3367.58	396.205
85600	3090.55	385.326
85650	3102.85	371.951
85700	3327.69	361.696
85750	3181.64	363.408
85800	3002.67	366.956
85850	3027.17	365.424
85900	2952.96	371.577
85950	2849.74	372.727
86000	2765.46	366.458
86050	2747.83	361.034
86100	2768.71	361.975
86150	2836.28	368.016
86200	2861.95	370.659
86250	2902.38	370.549
86300	2969.76	374.632
86350	3021.44	378.094
86400	3045.97	378.024
86450	3035.5	379.118
86500	3054.09	377.407
86550	3055.2	378.344
86600	2964.7	379.987
86650	2862.46	373.356
86700	2787.39	367.083
86750	2715.58	364.877
86800	2696.93	359.069
86850	2733.65	360.64
86900	2860.78	369.658
86950	2901.82	372.384
87000	2942.52	374.305
87050	2934.42	376.541
87100	2892.61	374.792
87150	2873.36	370.907
87200	2885.23	368.503
87250	2978.17	371.923
87300	3091.71	377.204
87350	3196.02	382.615
87400	3250.23	388.18
87450	3254.03	387.23
87500	3271.69	384.545
87550	3327.54	385.395
87600	3403.72	386.391
87650	3543.4	389.252
87700	3746.71	394.704
87750	3985.42	403.844
87800	4166.98	412.287
87850	4342.76	417.844
87900	4538.93	422.702
87950	4800.31	427.032
88000	5113.41	434.227
88050	5282.79	443.496
88100	5402.4	450.888
88150	5248.56	456.095
88200	4829.91	455.824
88250	4565.01	448.337
88300	4461.97	439.017
88350	4372.47	432.272
88400	4415.02	424.674
88450	4793.8	421.068
88500	4943.86	423.611
88550	4405.96	428.073
88600	4148.23	423.907
88650	4005.25	416.463
88700	4076.43	408.911
88750	4179.4	405.643
88800	4300.35	403.624
88850	4307.31	401.5
88900	4046.76	400.085
88950	3850.22	397.968
89000	3924.37	392.106
89050	4053.78	387.497
89100	4143.84	389.12
89150	4000.76	392.892
89200	3851.57	389.246
89250	3912.24	385.078
89300	4128.9	386.922
89350	4243.24	389.338
89400	4228.95	390.27
89450	4262.55	395.303
89500	4189.6	400.662
89550	3824.31	399.201
89600	3673.14	391.856
89650	3732.99	385.938
89700	3832.62	381.097
89750	3923.19	378.077
89800	3808.25	375.43
89850	3782.42	374.417
89900	3803.85	373.481
89950	3666.24	371.843
90000	3471.34	367.382
90050	3638.61	362.688
90100	3882.76	364.578
90150	3844.82	368.124
90200	3795.25	366.579
90250	3757.45	363.142
90300	3915.36	365.751
90350	4125.54	367.242
90400	4393.39	375.37
90450	4553.47	384.632
90500	4303.46	393.474
90550	4130.69	390.936
90600	4463.56	388.2
90650	4909.22	390.324
90700	5380.26	403.837
90750	5028.89	418.767
90800	4527.27	422.06
90850	4486.8	419.914
90900	4521.53	417.869
90950	4459.24	417.385
91000	4454.72	416.041
91050	4313.12	414.671
91100	4265.6	410.966
91150	4298.46	407.663
91200	4350.0	404.964
91250	4325.15	402.872
91300	4258.5	404.85
91350	4240.7	404.18
91400	4305.37	402.119
91450	4250.41	403.945
91500	4051.1	402.888
91550	4054.62	400.02
91600	4160.87	397.494
91650	4282.3	399.645
91700	4212.77	402.568
91750	4207.56	399.819
91800	4250.93	402.373
91850	4402.56	404.255
91900	4318.47	404.139
91950	4225.5	401.897
92000	4348.89	404.802
92050	4290.8	407.559
92100	4307.9	405.904
92150	4379.09	409.035
92200	4399.18	412.09
92250	4158.68	411.822
92300	4089.35	406.248
92350	4195.94	403.928
92400	4430.48	404.018
92450	4495.05	405.879
92500	4510.0	405.051
92550	4497.09	410.416
92600	4406.27	413.075
92650	4490.2	409.978
92700	4688.57	413.582
92750	4786.32	420.024
92800	4607.82	420.773
92850	4423.09	418.788
92900	4451.41	416.331
92950	4584.21	413.241
93000	4582.39	413.394
93050	4682.22	411.955
93100	4740.52	415.482
93150	4572.51	416.913
93200	4500.41	415.004
93250	4523.97	416.487
93300	4572.72	415.709
93350	4636.08	414.193
93400	4721.89	416.139
93450	4546.1	422.895
93500	4345.62	420.033
93550	4474.5	414.799
93600	4466.92	415.628
93650	4435.16	417.997
93700	4299.87	414.094
93750	4214.76	410.313
93800	4311.71	409.566
93850	4448.67	410.125
93900	4376.12	408.02
93950	4392.85	409.982
94000	4443.37	414.042
94050	4360.72	413.262
94100	4249.2	409.076
94150	4440.46	405.714
94200	4552.64	411.194
94250	4324.34	413.785
94300	4215.55	411.337
94350	4156.37	406.29
94400	4104.54	405.411
94450	4092.96	401.548
94500	4361.53	399.305
94550	4299.17	401.514
94600	4158.97	401.763
94650	4108.83	400.151
94700	4233.55	397.967
94750	4327.26	401.27
94800	4265.87	399.34
94850	4145.19	400.295
94900	4177.71	403.495
94950	4354.4	406.41
95000	4223.43	406.962
95050	4335.84	403.587
95100	4356.13	410.652
95150	4337.22	416.09
95200	4119.0	412.721
95250	4101.7	406.759
95300	4134.33	401.123
95350	4133.13	401.113
95400	4025.18	397.965
95450	3991.34	398.323
95500	3821.35	394.44
95550	3601.79	387.206
95600	3687.79	378.375
95650	4170.88	385.306
95700	4105.71	394.253
95750	3936.47	395.289
95800	3775.41	390.036
95850	3886.85	385.857
95900	4167.86	387.36
95950	4080.89	391.668
96000	3917.92	395.053
96050	3783.51	390.457
96100	3782.64	385.056
96150	3837.51	385.312
96200	3673.09	380.267
96250	3644.06	375.179
96300	3633.5	370.987
96350	3678.07	377.912
96400	3641.99	373.224
96450	4025.02	387.293
96500	3975.16	390.458
96550	4098.9	388.691
96600	4211.9	391.219
96650	4019.44	392.449
96700	3894.32	389.329
96750	3946.45	385.723
96800	3982.59	386.569
96850	3924.17	383.186
96900	3869.79	379.419
96950	3762.07	375.542
97000	3664.59	370.891
97050	3477.9	366.652
97100	3842.86	379.145
97150	3784.58	390.874
97200	3553.2	386.686
97250	3697.81	378.812
97300	3813.39	374.302
97350	3796.28	374.867
97400	3833.25	385.038
97450	3672.61	384.96
97500	3495.11	379.116
97550	3353.22	371.159
97600	3173.99	362.914
97650	3125.11	358.364
97700	2917.14	349.865
97750	2998.84	345.29
97800	3460.27	359.6
97850	3732.14	370.719
97900	3894.09	375.453
97950	4085.4	377.444
98000	4164.21	379.88
98050	3783.48	381.603
98100	3452.34	377.569
98150	3494.65	371.01
98200	3400.51	366.413
98250	3119.51	359.967
98300	2847.09	349.491
98350	3055.01	350.552
98400	3352.81	358.311
98450	3590.0	368.147
98500	3717.08	376.114
98550	3850.92	379.222
98600	3869.53	381.075
98650	3792.3	380.575
98700	3704.33	377.594
98750	3480.86	373.723
98800	3272.79	367.467
98850	3126.8	361.121
98900	2942.22	352.93
98950	2696.19	342.011
99000	2764.25	337.503
99050	3054.53	345.045
99100	3194.93	352.731
99150	3273.54	356.587
99200	3330.72	356.379
99250	3375.95	354.769
99300	3446.44	352.091
99350	3335.28	351.396
99400	2962.11	348.371
99450	2659.9	338.394
99500	2187.79	321.521
99550	2113.51	319.57
99600	2257.04	320.482
99650	2468.25	325.506
99700	2706.48	336.618
99750	2877.85	344.374
99800	3057.43	349.357
99850	3282.15	352.83
99900	3591.98	357.366
[truncated: 459 more rows]
