# Supplementary material for: The extreme yet transient nature of glacial erosion
Source: Nat Commun. 2022 Nov 30;13:7377. doi: 10.1038/s41467-022-35072-0 (PMC9712427; doi:10.1038/s41467-022-35072-0)
Supplement: Supplementary file 5 — Supplementary Data 2 [file 41467_2022_35072_MOESM5_ESM.zip › csv_glacialEcalib/Ande2018b-45.csv]

Year	Q	IceH
0	0	0
50	0	0
100	0	0
150	0	0
200	0	0
250	0	0
300	0	0
350	0	0
400	0	0
450	0	0
500	0	0
550	0	0
600	0	0
650	0	0
700	0	0
750	0	0
800	0	0
850	0	0
900	0	0
950	0	0
1000	0	0
1050	0	0
1100	0	0
1150	0	0
1200	0	0
1250	0	0
1300	0	0
1350	0	0
1400	0	0
1450	0	0
1500	0	0
1550	0	0
1600	0	0
1650	0	0
1700	0	0
1750	0	0
1800	0	0
1850	0	0
1900	0	0
1950	0	0
2000	0	0
2050	0	0
2100	0	0
2150	0	0
2200	0	0
2250	0	0
2300	0	0
2350	0	0
2400	0	0
2450	0	0
2500	0	0
2550	0	0
2600	0	0
2650	0	0
2700	0	0
2750	0	0
2800	0	0
2850	0	0
2900	0	0
2950	0	0
3000	0	0
3050	0	0
3100	0	0
3150	0	0
3200	0	0
3250	0	0
3300	0	0
3350	0	0
3400	0	0
3450	0	0
3500	0	0
3550	0	0
3600	0	0
3650	0	0
3700	0	0
3750	0	0
3800	0	0
3850	0	0
3900	0	0
3950	0	0
4000	0	0
4050	0	0
4100	0	0
4150	0	0
4200	0	0
4250	0	0
4300	0	0
4350	0	0
4400	0	0
4450	0	0
4500	0	0
4550	0	0
4600	0	0
4650	0	0
4700	0	0
4750	0	0
4800	0	0
4850	0	0
4900	0	0
4950	0	0
5000	0	0
5050	0	0
5100	0	0
5150	0	0
5200	0	0
5250	0	0
5300	0	0
5350	0	0
5400	0	0
5450	0	0
5500	0	0
5550	0	0
5600	0	0
5650	0	0
5700	0	0
5750	0	0
5800	0	0
5850	0	0
5900	0	0
5950	0	0
6000	0	0
6050	0	0
6100	0	0
6150	0	0
6200	0	0
6250	0	0
6300	0	0
6350	0	0
6400	0	0
6450	0	0
6500	0	0
6550	0	0
6600	0	0
6650	0	0
6700	0	0
6750	0	0
6800	0	0
6850	0	0
6900	0	0
6950	0	0
7000	0	0
7050	0	0
7100	0	0
7150	0	0
7200	0	0
7250	0	0
7300	0	0
7350	0	0
7400	0	0
7450	0	0
7500	0	0
7550	0	0
7600	0	0
7650	0	0
7700	0	0
7750	0	0
7800	0	0
7850	0	0
7900	0	0
7950	0	0
8000	0	0
8050	0	0
8100	0	0
8150	0	0
8200	0	0
8250	0	0
8300	0	0
8350	0	0
8400	0	0
8450	0	0
8500	0	0
8550	0	0
8600	0	0
8650	0	0
8700	0	0
8750	0	0
8800	0	0
8850	0	0
8900	0	0
8950	0	0
9000	0	0
9050	0	0
9100	0	0
9150	0	0
9200	0	0
9250	0	0
9300	0	0
9350	0	0
9400	0	0
9450	0	0
9500	0	0
9550	0	0
9600	0	0
9650	0	0
9700	0	0
9750	0	0
9800	0	0
9850	0	0
9900	0	0
9950	0	0
10000	0	0
10050	0	0
10100	0	0
10150	0	0
10200	0	0
10250	0	0
10300	0	0
10350	0	0
10400	0	0
10450	0	0
10500	0	0
10550	0	0
10600	0	0
10650	0	0
10700	0	0
10750	0	0
10800	0	0
10850	0	0
10900	0	0
10950	0	0
11000	0	0
11050	0	0
11100	0	0
11150	0	0
11200	0	0
11250	0	0
11300	0	0
11350	0	0
11400	0	0
11450	0	0
11500	0	0
11550	1.11105	34.129
11600	1.70222	45.766
11650	2.51065	53.3724
11700	4.28567	68.2518
11750	4.81345	75.9657
11800	4.12122	71.2028
11850	5.13361	74.349
11900	8.25007	90.3147
11950	8.71095	94.9609
12000	7.48439	89.9398
12050	8.06697	90.4197
12100	11.7431	102.362
12150	16.5218	116.531
12200	22.3355	128.121
12250	45.3651	153.103
12300	1048.78	261.685
12350	2687.38	327.131
12400	2159.81	317.523
12450	2730.55	328.612
12500	1793.72	310.8
12550	929.134	270.556
12600	422.793	213.716
12650	214.503	181.844
12700	88.2164	139.782
12750	106.846	148.57
12800	831.659	231.058
12850	1476.9	262.915
12900	1146.29	252.645
12950	1358.8	269.976
13000	810.321	233.978
13050	284.258	183.727
13100	119.756	146.593
13150	76.561	133.584
13200	29.6985	97.8417
13250	19.3138	88.494
13300	17.8836	78.7911
13350	25.121	95.4886
13400	57.3078	111.599
13450	93.0464	140.167
13500	273.742	172.766
13550	107.728	153.232
13600	94.3112	127.806
13650	59.4471	113.683
13700	35.0207	87.0041
13750	15.2414	57.3126
13800	0	23.2188
13850	0	9.13753
13900	0	0
13950	0	0
14000	0	0
14050	0	0
14100	0	0
14150	0	0
14200	0	0
14250	0	0
14300	0	0
14350	0	0
14400	0	0
14450	0	0
14500	0	0
14550	0	0
14600	2.78837	54.6691
14650	11.4133	98.2061
14700	11.2917	99.6009
14750	10.1062	97.204
14800	11.2581	102.771
14850	13.6372	109.868
14900	17.5914	119.468
14950	19.8845	123.591
15000	19.6553	123.068
15050	20.8757	125.994
15100	23.2387	131.023
15150	26.0187	137.397
15200	29.6569	140.489
15250	112.028	182.29
15300	2690.34	355.444
15350	1867.6	331.784
15400	2019.82	342.886
15450	1740.37	332.053
15500	850.958	283.864
15550	231.264	223.292
15600	54.6512	171.929
15650	27.0	135.7
15700	21.1377	124.473
15750	25.4009	131.341
15800	29.4768	136.949
15850	37.5712	146.556
15900	72.5505	176.396
15950	124.537	203.044
16000	204.591	219.733
16050	328.062	236.317
16100	562.718	258.303
16150	1076.87	287.745
16200	1727.26	301.882
16250	931.217	260.443
16300	330.674	202.026
16350	81.6669	155.414
16400	21.523	121.736
16450	13.955	109.242
16500	54.2216	143.827
16550	1600.58	289.932
16600	1079.54	277.791
16650	978.322	274.539
16700	631.008	235.645
16750	212.422	181.062
16800	76.3914	148.176
16850	51.2043	140.512
16900	34.3165	129.929
16950	26.4498	122.922
17000	34.9111	140.01
17050	23.5424	123.43
17100	8.15556	84.8058
17150	4.84071	71.4053
17200	6.89369	83.378
17250	7.03523	85.3738
17300	7.32969	87.5464
17350	9.7102	97.3029
17400	10.195	98.9345
17450	6.91205	90.4914
17500	6.72186	88.9064
17550	6.55457	87.9083
17600	5.35417	82.2996
17650	6.0849	83.9025
17700	8.40219	93.7451
17750	10.3059	102.204
17800	10.4176	103.933
17850	10.783	102.19
17900	9.12901	96.5297
17950	6.45883	85.0691
18000	3.46034	64.3001
18050	3.63551	65.7772
18100	4.29754	70.7729
18150	5.23533	76.0175
18200	5.39419	80.4107
18250	4.18408	73.4442
18300	4.65806	73.9263
18350	6.18504	83.7537
18400	7.44659	89.8815
18450	8.61864	94.9419
18500	9.2221	97.6224
18550	11.3355	104.249
18600	12.9409	109.38
18650	12.4842	106.593
18700	9.39695	96.769
18750	12.3877	104.447
18800	16.7738	117.463
18850	12.2237	104.448
18900	8.0305	89.2908
18950	6.57766	84.3619
19000	3.58819	65.6925
19050	3.66588	66.9219
19100	6.13821	81.1654
19150	5.61799	83.2394
19200	3.80246	72.492
19250	4.55559	72.0422
19300	7.53423	91.5916
19350	7.73351	93.7753
19400	8.06715	94.973
19450	7.33445	92.9747
19500	6.5531	89.0972
19550	6.75164	89.0559
19600	7.69596	92.7878
19650	9.73527	100.36
19700	12.8755	111.854
19750	13.3537	115.937
19800	13.8397	116.951
19850	11.2008	108.826
19900	13.0222	112.399
19950	13.1671	115.437
20000	7.84513	98.2846
20050	4.59768	76.0469
20100	6.42121	84.3764
20150	7.59641	92.894
20200	8.75262	97.886
20250	9.90359	102.77
20300	10.9261	107.039
20350	14.5106	116.395
20400	15.6507	121.567
20450	14.1472	118.37
20500	10.3393	106.125
20550	10.3591	105.288
20600	12.2722	110.148
20650	11.9109	110.939
20700	9.2602	101.015
20750	9.59832	100.908
20800	9.18113	100.533
20850	9.58256	101.108
20900	8.95546	99.6968
20950	7.47932	94.2757
21000	8.32915	94.5436
21050	11.5266	105.305
21100	14.5723	117.61
21150	15.4824	120.969
21200	15.3019	120.09
21250	13.2373	114.406
21300	10.5292	104.888
21350	8.90789	97.1427
21400	8.76983	97.3349
21450	7.69537	92.8804
21500	6.1256	85.6141
21550	5.89454	84.2812
21600	7.48303	89.9359
21650	9.86306	99.7589
21700	12.082	108.272
21750	12.7054	111.572
21800	12.7654	111.813
21850	14.5646	114.757
21900	16.0274	118.801
21950	16.7423	119.684
22000	18.4906	122.043
22050	24.9493	134.893
22100	17.7666	121.01
22150	10.3819	96.1153
22200	15.9338	111.358
22250	18.7937	119.394
22300	13.6313	105.931
22350	18.2723	117.664
22400	27.7931	134.241
22450	42.8992	152.125
22500	62.0759	168.439
22550	53.2422	154.682
22600	35.5229	134.602
22650	50.4848	135.345
22700	18.6679	104.146
22750	34.1632	142.528
22800	27.5066	135.632
22850	29.5908	139.633
22900	42.0325	158.287
22950	45.0991	161.492
23000	48.0933	164.358
23050	51.9116	168.32
23100	48.0732	163.045
23150	48.1627	161.707
23200	62.2539	175.943
23250	61.4561	174.93
23300	55.3097	168.407
23350	44.2637	155.518
23400	37.8374	148.271
23450	47.7029	161.073
23500	54.9939	168.684
23550	61.5816	174.082
23600	77.3753	188.197
23650	75.5732	185.551
23700	61.0864	168.289
23750	54.7033	163.198
23800	59.8057	170.205
23850	59.828	170.169
23900	54.3619	165.517
23950	43.7029	153.523
24000	45.5259	157.364
24050	63.2668	177.441
24100	61.677	174.043
24150	64.2293	173.53
24200	91.546	195.733
24250	101.96	199.934
24300	112.332	202.937
24350	100.73	191.568
24400	75.2682	171.571
24450	75.3285	175.982
24500	99.2272	194.733
24550	103.356	194.881
24600	90.5161	182.027
24650	97.1855	189.202
24700	109.705	198.257
24750	100.956	188.798
24800	119.187	199.514
24850	170.647	224.155
24900	162.902	211.939
24950	144.311	200.133
25000	159.161	211.228
25050	222.933	232.936
25100	341.568	260.356
25150	502.581	277.596
25200	682.429	287.151
25250	1038.31	311.62
25300	1181.84	322.553
25350	691.053	278.417
25400	220.606	220.423
25450	55.6512	174.353
25500	33.0674	149.12
25550	25.3378	135.832
25600	38.0991	152.539
25650	225.509	209.218
25700	1440.31	319.631
25750	1041.72	296.397
25800	643.124	262.951
25850	350.459	230.372
25900	232.33	215.837
25950	253.532	232.338
26000	419.556	272.157
26050	741.26	306.445
26100	1026.14	308.435
26150	1150.61	305.163
26200	1129.75	303.433
26250	1287.24	318.09
26300	1542.05	332.664
26350	1221.76	308.519
26400	517.051	259.799
26450	168.652	214.49
26500	256.863	215.383
26550	935.783	289.625
26600	274.632	239.519
26650	227.547	215.628
26700	1903.26	331.313
26750	1507.06	316.532
26800	1303.49	311.119
26850	1251.44	304.864
26900	1351.46	312.005
26950	1729.63	326.796
27000	1157.28	297.766
27050	557.164	260.397
27100	579.7	228.661
27150	212.746	152.134
27200	49.7977	76.0374
27250	9.62877	39.8324
27300	4.18101	42.544
27350	5.76398	66.7289
27400	18.5666	106.626
27450	60.5322	171.119
27500	75.604	183.368
27550	92.1956	192.381
27600	137.107	216.621
27650	183.729	231.013
27700	238.145	241.317
27750	316.761	253.272
27800	423.023	264.178
27850	641.85	288.527
27900	976.169	306.722
27950	1478.05	327.096
28000	1949.12	338.791
28050	1757.06	317.305
28100	689.517	273.064
28150	647.775	260.295
28200	356.675	211.798
28250	135.99	160.555
28300	72.557	89.8594
28350	29.3113	52.1378
28400	0	17.2069
28450	0	14.4035
28500	1.99687	42.561
28550	10.9687	97.7136
28600	24.3294	132.391
28650	36.4	152.85
28700	40.2492	158.812
28750	41.5153	160.813
28800	37.7993	155.662
28850	34.9461	150.954
28900	38.5524	157.849
28950	33.1335	150.198
29000	27.7994	141.269
29050	36.1142	153.928
29100	75.8313	193.786
29150	274.586	244.06
29200	84.624	198.39
29250	57.097	181.547
29300	52.0838	174.955
29350	50.1449	173.166
29400	40.1651	159.269
29450	40.2785	159.046
29500	43.4355	163.723
29550	41.3253	160.777
29600	39.1258	156.776
29650	48.6848	169.115
29700	56.1324	176.977
29750	62.5383	182.123
29800	64.1217	182.253
29850	63.3163	179.107
29900	81.1213	194.252
29950	78.3755	189.799
30000	72.7453	180.956
30050	94.4941	196.462
30100	100.706	195.185
30150	96.7369	186.924
30200	92.8899	184.079
30250	64.3208	163.303
30300	36.0496	137.705
30350	33.1642	139.312
30400	44.1786	155.59
30450	46.5559	158.25
30500	48.8836	159.666
30550	68.7895	178.441
30600	81.4609	188.277
30650	83.3677	186.463
30700	89.8373	188.038
30750	100.318	192.338
30800	106.033	192.155
30850	138.39	209.782
30900	171.984	220.587
30950	191.01	220.086
31000	217.846	224.165
31050	271.817	238.443
31100	329.744	245.344
31150	345.772	241.792
31200	417.545	258.0
31250	599.282	280.368
31300	805.612	294.288
31350	1125.71	312.632
31400	1352.52	315.813
31450	1475.9	318.83
31500	1656.05	326.846
31550	1942.96	336.004
31600	1671.33	319.499
31650	714.204	272.385
31700	443.763	248.596
31750	414.412	225.476
31800	113.058	162.55
31850	31.8482	110.996
31900	10.0411	96.0085
31950	29.748	116.053
32000	96.7879	110.223
32050	34.7947	91.2176
32100	18.1698	93.5767
32150	14.6032	69.3412
32200	15.3664	95.4886
32250	44.8708	123.315
32300	95.628	184.733
32350	135.917	209.858
32400	169.961	220.976
32450	220.459	234.168
32500	281.996	242.872
32550	368.054	255.491
32600	561.973	283.181
32650	1041.14	321.565
32700	1687.56	341.302
32750	2089.21	339.991
32800	1987.02	333.345
32850	2039.56	332.436
32900	2027.1	328.073
32950	1295.24	300.058
33000	588.729	249.929
33050	184.584	185.86
33100	39.276	123.41
33150	6.83555	75.2329
33200	1.11034	38.1245
33250	0	8.92959
33300	0	16.5832
33350	1.74532	38.4333
33400	0	0
33450	0	0
33500	0	1.07575
33550	1.8683	43.4939
33600	7.22649	86.0378
33650	10.1615	100.594
33700	12.1847	108.179
33750	14.5812	114.708
33800	16.4571	120.254
33850	14.3736	113.758
33900	14.8038	114.505
33950	17.2078	120.47
34000	19.4467	125.092
34050	23.2579	132.344
34100	31.8092	145.891
34150	50.6282	165.795
34200	81.6414	177.446
34250	162.325	193.23
34300	338.357	213.466
34350	679.248	248.333
34400	1002.38	270.471
34450	533.738	221.739
34500	295.486	193.609
34550	287.255	167.623
34600	142.882	116.251
34650	73.6605	84.66
34700	27.184	56.5737
34750	6.7027	42.4498
34800	2.23071	45.2233
34850	3.07678	56.6945
34900	30.127	101.584
34950	0	0
35000	0	0
35050	0	0
35100	0	0
35150	0	0
35200	0	0
35250	0	0
35300	0	0
35350	0	21.0034
35400	7.17709	83.5259
35450	10.4199	102.28
35500	10.8702	104.436
35550	10.4292	103.99
35600	15.1101	113.994
35650	45.1012	146.377
35700	669.597	267.537
35750	159.509	207.834
35800	40.6508	162.082
35850	20.6028	130.665
35900	17.1806	120.955
35950	21.5897	130.8
36000	23.9856	134.917
36050	23.5045	132.655
36100	25.8872	135.42
36150	38.1894	148.912
36200	88.4186	177.24
36250	189.406	196.252
36300	348.072	199.425
36350	577.939	221.804
36400	848.032	242.976
36450	679.982	213.935
36500	301.692	160.798
36550	141.032	116.206
36600	86.3097	82.3373
36650	71.9665	76.3894
36700	83.7	89.1393
36750	89.4286	103.042
36800	66.6268	97.496
36850	69.6293	109.789
36900	58.1151	103.738
36950	17.0704	45.703
37000	0	9.26916
37050	0	0
37100	0	0
37150	0	0
37200	0	0
37250	0	0
37300	0	0
37350	0	0
37400	0	0
37450	0	0
37500	0	0
37550	0	0
37600	0	0
37650	0	0
37700	0	0
37750	0	0
37800	0	0
37850	0	0
37900	0	0
37950	0	0
38000	0	0
38050	0	0
38100	0	0
38150	0	0
38200	0	0
38250	0	0
38300	0	0
38350	0	19.45
38400	3.66192	65.85
38450	3.87386	70.1678
38500	3.60399	68.3305
38550	4.22689	70.4164
38600	5.1664	77.239
38650	5.53373	81.3389
38700	5.9439	83.1925
38750	7.19048	88.1737
38800	7.27032	90.6886
38850	6.23612	87.2709
38900	5.6373	83.0884
38950	4.71803	77.9801
39000	4.16836	73.7672
39050	4.41618	74.2427
39100	6.4162	82.2738
39150	9.46369	98.6109
39200	9.5993	101.164
39250	9.13519	99.8163
39300	8.32301	96.1214
39350	9.67195	99.2326
39400	10.3387	102.248
39450	10.3249	102.58
39500	11.5844	105.019
39550	12.3861	108.118
39600	14.5388	113.216
39650	18.8667	122.807
39700	27.2775	138.574
39750	25.6612	131.798
39800	41.6175	149.931
39850	73.9422	173.938
39900	72.8639	162.846
39950	75.6505	153.766
40000	26.7567	109.355
40050	4.39099	73.2368
40100	1.26339	48.5468
40150	1.51994	42.6482
40200	5.84683	67.047
40250	0	6.26968
40300	1.14843	34.1879
40350	5.60585	77.9804
40400	10.5041	101.209
40450	10.1391	98.7256
40500	12.22	101.834
40550	16.1337	104.351
40600	28.0302	105.632
40650	44.5635	104.677
40700	79.0674	109.799
40750	150.905	128.971
40800	221.237	162.316
40850	290.577	188.272
40900	314.862	197.37
40950	406.895	213.811
41000	253.847	193.724
41050	65.9612	142.865
41100	28.1096	91.8037
41150	4.4691	25.1552
41200	0	1.39766
41250	0	0
41300	0	0
41350	0	0
41400	0	0
41450	0	0
41500	0	0
41550	0	0
41600	0	0
41650	0	8.11861
41700	0	0
41750	2.33627	51.7114
41800	8.90644	94.4169
41850	11.0991	104.059
41900	13.1472	108.299
41950	15.1148	111.462
42000	26.1715	125.475
42050	66.7657	148.685
42100	152.591	168.148
42150	273.912	174.35
42200	401.627	195.746
42250	542.359	208.615
42300	511.506	199.904
42350	219.883	152.697
42400	95.2707	117.832
42450	80.9904	124.012
42500	88.8761	143.557
42550	106.985	146.364
42600	83.2237	101.579
42650	44.7902	57.6591
42700	18.9152	32.8592
42750	0	18.5388
42800	0	14.8651
42850	0	15.2966
42900	0	6.54232
42950	0	0
43000	0	0
43050	0	0
43100	0	0
43150	0	0
43200	0	0
43250	0	0
43300	0	0
43350	0	0
43400	0	0
43450	0	0
43500	0	0
43550	0	0
43600	0	0
43650	0	0
43700	1.587	38.1894
43750	12.4498	75.4622
43800	28.7079	88.581
43850	56.9333	98.4698
43900	103.749	114.334
43950	140.599	131.955
44000	133.756	125.035
44050	112.843	107.34
44100	95.6982	97.0772
44150	89.5092	97.8735
44200	75.2176	93.0421
44250	70.7342	96.9985
44300	91.2231	125.522
44350	76.6011	125.756
44400	55.8796	116.655
44450	62.4301	132.878
44500	71.5442	141.163
44550	64.959	123.84
44600	38.4393	89.3279
44650	20.323	65.6638
44700	7.9321	47.0886
44750	2.5454	34.5328
44800	2.78939	47.7215
44850	10.4612	29.9692
44900	0	11.1711
44950	2.9724	39.6529
45000	3.79807	28.3634
45050	0	2.1011
45100	0	0
45150	0	0
45200	0	0
45250	0	0
45300	0	0
45350	0	0
45400	0	0
45450	0	0
45500	0	11.2195
45550	0	24.6486
45600	0	0
45650	0	0
45700	0	0
45750	0	0
45800	0	0
45850	0	0
45900	0	0
45950	0	0
46000	0	0
46050	0	0
46100	0	0
46150	0	0
46200	0	0
46250	0	0
46300	0	0
46350	0	0
46400	0	0
46450	0	0
46500	0	0
46550	0	0
46600	0	0
46650	0	0
46700	0	0
46750	0	0
46800	0	0
46850	0	0
46900	0	0
46950	0	0
47000	0	0
47050	0	0
47100	0	0
47150	0	0
47200	0	0
47250	0	0
47300	0	0
47350	0	0
47400	0	3.3622
47450	0.558503	26.2632
47500	0.496765	25.8116
47550	0	21.7128
47600	0	21.937
47650	0.697719	30.4076
47700	0.740142	32.6765
47750	0.612422	28.7841
47800	0	22.8743
47850	0.555009	25.0202
47900	1.22842	39.9117
47950	1.87509	52.1134
48000	1.98972	45.725
48050	2.35966	28.1342
48100	0	21.2267
48150	6.45631	31.9783
48200	15.8227	52.0159
48250	26.8529	62.6084
48300	34.595	59.3753
48350	36.6248	51.8013
48400	40.2266	52.9172
48450	49.0951	63.2759
48500	51.7257	73.1809
48550	54.3084	84.6485
48600	63.6833	102.768
48650	77.746	133.722
48700	99.6856	164.109
48750	102.317	163.547
48800	96.7333	154.067
48850	39.7352	130.172
48900	19.7981	117.459
48950	35.151	109.314
49000	22.2877	47.3141
49050	0	11.2432
49100	0	1.08665
49150	0	0
49200	0	0
49250	0	1.14309
49300	0	0
49350	0	0
49400	0	0
49450	0	0
49500	0	7.30708
49550	0	0
49600	0	0
49650	0	0
49700	0	0
49750	0	0
49800	0.943814	31.873
49850	6.15337	78.7032
49900	21.5136	109.039
49950	24.7825	64.4228
50000	0	19.7579
50050	0	9.19231
50100	0	14.2334
50150	0	5.6817
50200	0	23.1052
50250	0	7.89996
50300	0	21.5803
50350	0	20.4545
50400	0	18.7492
50450	0	24.0066
50500	0	7.06383
50550	0	20.7654
50600	4.74851	48.3056
50650	3.17999	30.1391
50700	0	0
50750	0	6.81376
50800	3.23524	31.1286
50850	0	12.3079
50900	0	16.6845
50950	0	0
51000	0	0
51050	0	4.11536
51100	0	4.69757
51150	0	18.2187
51200	0	1.39197
51250	0	0
51300	0	0
51350	0	3.83077
51400	0	4.98118
51450	0	0
51500	0	0
51550	0	0
51600	0	0
51650	0	6.4612
51700	0	0
51750	0	0
51800	0	0
51850	0	0
51900	0	0
51950	0	0
52000	0	0
52050	0	0
52100	0	0
52150	0	0
52200	0	0
52250	0	0
52300	0	0
52350	0	0
52400	0	0
52450	0	0
52500	0	0
52550	0	0
52600	0	0
52650	0	0
52700	0	0
52750	0	0
52800	0	0
52850	0	0
52900	0	0
52950	0	0
53000	0	0
53050	0	0
53100	0	0
53150	0	0
53200	0	0
53250	0	0
53300	0	0
53350	0	0
53400	0	0
53450	0	0
53500	0	0
53550	0	0
53600	0	0
53650	0	0
53700	0	0
53750	0	0
53800	0	0
53850	0	0
53900	0	0
53950	0	0
54000	0	0
54050	0	0
54100	0	0
54150	0	0
54200	0	0
54250	0	0
54300	0	0
54350	0	0
54400	0	0
54450	0	0
54500	0	0
54550	0	0
54600	0	0
54650	0	0
54700	0	0
54750	0	0
54800	0	0
54850	0	0
54900	0	0
54950	0	0
55000	4.65658	29.4645
55050	24.1884	43.9609
55100	91.7877	92.2239
55150	154.586	127.872
55200	164.202	128.466
55250	175.851	126.737
55300	187.869	125.471
55350	132.666	102.346
55400	69.6527	68.2478
55450	33.8734	43.2649
55500	21.8937	37.1099
55550	13.3866	31.3059
55600	0	20.8871
55650	0	3.50318
55700	0	0
55750	0	0
55800	0	22.9891
55850	60.5934	77.218
55900	58.039	77.7382
55950	20.101	43.3933
56000	0	18.5597
56050	0	6.16089
56100	0	2.18088
56150	0	0
56200	0	0
56250	0	0
56300	0	0
56350	0	0
56400	0	0
56450	0	0
56500	0	0
56550	40.6753	85.0143
56600	77.8348	87.7887
56650	172.689	134.361
56700	194.601	139.309
56750	163.64	125.634
56800	92.136	98.3728
56850	44.3469	71.7925
56900	21.1609	58.2062
56950	15.4532	63.8578
57000	13.8979	77.9889
57050	13.9521	93.0328
57100	21.4357	111.382
57150	19.2883	76.4975
57200	7.23319	25.7479
57250	0	2.31446
57300	0	0
57350	0	0
57400	0	17.0903
57450	0	4.65619
57500	0	5.29372
57550	0	0
57600	0	0
57650	0	0
57700	0	0
57750	0	0
57800	0	0
57850	0	0
57900	0	0
57950	0	0
58000	0	0
58050	0	0
58100	0	0
58150	0	0
58200	0	0
58250	0	0
58300	0	0
58350	0	0
58400	0	0
58450	0	0
58500	0	0
58550	0	0
58600	0	0
58650	0	0
58700	0	0
58750	0	0
58800	0	0
58850	0	0
58900	0	0
58950	0	0
59000	0	0
59050	10.4882	68.0172
59100	40.0319	106.563
59150	18.7972	94.6618
59200	5.32802	41.0132
59250	0	6.74629
59300	0	0
59350	0	0
59400	0	0
59450	0	0
59500	0	0
59550	0	0
59600	0	0
59650	0	0
59700	0	0
59750	0	0
59800	1.53069	31.6634
59850	34.6465	84.3118
59900	13.6129	74.5053
59950	2.69212	40.9869
60000	0	16.4095
60050	0	0
60100	0	0
60150	0	13.8081
60200	5.42279	77.1971
60250	9.23722	97.0934
60300	10.6023	105.246
60350	8.53897	97.0415
60400	6.0523	84.1286
60450	6.02792	83.8638
60500	7.88912	92.8585
60550	8.36512	97.3855
60600	6.43289	87.0781
60650	6.33565	86.4528
60700	7.18455	90.8431
60750	7.8344	94.2082
60800	8.48178	98.0315
60850	8.20585	97.6433
60900	7.96175	97.4123
60950	9.66916	104.767
61000	22.2381	130.097
61050	222.832	206.716
61100	1049.08	296.909
61150	736.041	275.461
61200	487.97	251.63
61250	305.542	226.724
61300	194.719	206.036
61350	124.724	188.339
61400	91.7301	176.348
61450	79.0112	173.807
61500	75.4568	175.238
61550	73.264	174.754
61600	69.8526	172.407
61650	65.7732	169.427
61700	66.2099	171.456
61750	69.1067	175.32
61800	66.6232	170.583
61850	64.648	169.687
61900	61.8147	168.626
61950	56.4667	163.918
62000	50.3511	160.525
62050	40.2244	149.516
62100	30.3525	137.701
62150	26.4328	132.116
62200	30.6281	138.881
62250	46.7695	162.933
62300	50.4034	170.072
62350	37.3151	153.26
62400	27.3787	134.98
62450	24.5319	129.257
62500	33.3782	145.587
62550	41.6768	160.732
62600	32.0792	146.731
62650	25.0729	131.332
62700	32.8905	145.282
62750	43.7172	162.433
62800	42.0043	161.433
62850	36.2016	151.0
62900	36.6184	151.015
62950	44.91	162.87
63000	45.1965	162.802
63050	43.5924	159.136
63100	53.7865	169.895
63150	73.6043	189.306
63200	81.6442	193.992
63250	88.2191	195.474
63300	101.677	199.507
63350	121.572	205.849
63400	161.264	221.275
63450	219.203	236.283
63500	260.316	237.165
63550	349.837	253.633
63600	533.265	280.376
63650	711.496	288.691
63700	882.911	296.978
63750	1204.43	317.883
63800	1737.52	346.433
63850	1667.42	339.813
63900	860.598	299.401
63950	764.198	288.294
64000	853.838	287.887
64050	874.99	286.235
64100	811.96	279.952
64150	769.645	277.053
64200	788.53	281.285
64250	840.376	280.832
64300	776.297	268.163
64350	608.387	251.294
64400	346.322	215.928
64450	114.435	144.646
64500	23.5704	76.194
64550	3.06035	25.5165
64600	0	0
64650	0	7.62938
64700	2.47037	49.6412
64750	55.0526	128.373
64800	20.0272	106.367
64850	26.0599	128.956
64900	31.9609	143.584
64950	28.3245	138.759
65000	25.811	134.194
65050	37.4393	153.745
65100	43.2823	160.833
65150	52.1888	171.148
65200	62.6316	180.64
65250	62.5501	178.765
65300	60.9288	174.672
65350	62.6119	175.184
65400	60.6972	171.467
65450	59.4377	167.367
65500	62.3568	170.812
65550	64.426	172.812
65600	59.9018	167.048
65650	51.7921	158.704
65700	47.8536	157.622
65750	46.3107	159.387
65800	38.7668	151.339
65850	29.3206	137.888
65900	24.4177	130.431
65950	29.3071	139.714
66000	44.0124	161.553
66050	50.59	169.82
66100	48.9507	165.26
66150	55.7201	172.78
66200	60.397	177.963
66250	59.5321	175.392
66300	58.9911	172.359
66350	63.2572	174.219
66400	78.5054	186.535
66450	103.402	202.488
66500	133.308	214.449
66550	165.403	221.75
66600	199.324	225.949
66650	241.081	233.49
66700	301.291	243.957
66750	380.413	254.862
66800	421.319	255.627
66850	382.744	245.328
66900	290.8	229.005
66950	267.64	230.722
67000	314.992	244.685
67050	365.912	249.714
67100	479.722	268.094
67150	700.722	291.719
67200	868.719	297.098
67250	1125.09	312.266
67300	1439.05	330.952
67350	1351.37	318.657
67400	1063.69	296.772
67450	855.225	288.299
67500	871.772	293.754
67550	873.086	291.146
67600	782.802	281.832
67650	766.276	287.136
67700	917.06	298.901
67750	1095.75	308.041
67800	1130.12	305.367
67850	1224.73	317.018
67900	1240.07	319.293
67950	949.147	293.048
68000	527.95	253.898
68050	236.971	207.849
68100	112.878	178.449
68150	83.0449	173.066
68200	76.1382	174.533
68250	83.7489	182.895
68300	106.26	199.069
68350	130.33	209.726
68400	145.904	211.398
68450	161.78	212.31
68500	197.349	224.552
68550	250.181	236.388
68600	284.217	238.225
68650	341.493	247.505
68700	432.833	260.941
68750	543.751	272.479
68800	747.55	291.909
68850	963.675	306.322
68900	1116.21	308.604
68950	1099.48	304.624
69000	1067.16	304.41
69050	1138.76	309.369
69100	1366.17	324.955
69150	1905.13	350.605
69200	2100.89	357.064
69250	1833.59	337.208
69300	756.289	287.05
69350	518.641	267.121
69400	653.367	280.324
69450	804.467	292.297
69500	942.783	296.331
69550	1061.94	299.79
69600	1290.31	315.372
69650	1474.39	317.98
69700	1895.93	323.452
69750	1695.21	323.804
69800	1313.0	306.325
69850	645.523	267.792
69900	194.107	218.631
69950	68.6039	183.367
70000	75.8917	177.123
70050	71.6172	159.242
70100	31.6437	99.5404
70150	6.71071	52.2967
70200	1.7433	43.8973
70250	11.8513	86.5456
70300	815.8	252.442
70350	1082.39	299.396
70400	1170.09	318.645
70450	1695.71	341.198
70500	2037.84	347.159
70550	1937.88	337.493
70600	1177.74	307.404
70650	598.941	265.216
70700	194.065	215.271
70750	61.1065	178.233
70800	72.8355	180.842
70850	108.663	190.363
70900	198.511	209.875
70950	353.526	223.168
71000	248.572	185.752
71050	158.891	139.481
71100	111.571	106.031
71150	103.561	102.929
71200	120.451	113.042
71250	144.792	134.611
71300	182.937	158.243
71350	188.864	164.622
71400	221.319	173.252
71450	122.192	122.936
71500	23.6632	62.3776
71550	3.49718	32.2761
71600	0	18.284
71650	0	24.3768
71700	1.41866	42.1246
71750	14.5846	91.5663
71800	0	2.3262
71850	0	0
71900	0	0
71950	0	0
72000	2.17833	44.3118
72050	0	0
72100	0	9.85834
72150	0	0
72200	0	0
72250	0	0
72300	0	0
72350	0	0
72400	0	0
72450	0	0
72500	0	0
72550	0	0
72600	0	0
72650	0	0
72700	0	0
72750	0	0
72800	0	0
72850	0	0
72900	0	0
72950	0	24.8453
73000	2.22026	44.1768
73050	16.5701	112.47
73100	33.6237	148.576
73150	35.9345	153.068
73200	33.5833	149.242
73250	37.4898	155.135
73300	44.7545	165.945
73350	47.6427	169.734
73400	48.2196	170.475
73450	46.4443	167.602
73500	47.3192	168.109
73550	51.3842	173.367
73600	48.7499	170.315
73650	45.1319	164.27
73700	49.9015	169.685
73750	56.3227	176.835
73800	53.8486	172.986
73850	53.5901	170.616
73900	65.121	181.836
73950	72.1154	186.697
74000	78.8742	189.946
74050	93.8934	199.055
74100	114.67	210.303
74150	131.229	215.685
74200	159.158	221.236
74250	201.154	229.079
74300	262.484	240.246
74350	359.092	257.384
74400	511.315	276.118
74450	853.161	303.045
74500	1220.03	318.076
74550	1819.1	332.86
74600	1829.35	331.146
74650	1318.36	308.971
74700	734.055	279.843
74750	1027.52	282.484
74800	704.615	251.404
74850	410.267	210.652
74900	148.77	153.668
74950	52.568	122.896
75000	84.3493	124.442
75050	62.371	128.348
75100	394.274	189.056
75150	191.607	156.793
75200	114.858	141.903
75250	60.8251	116.692
75300	43.5569	82.0334
75350	23.2376	80.5142
75400	0	20.9206
75450	0	19.9082
75500	0	0
75550	0	1.27499
75600	0	0
75650	0	0
75700	0	4.82062
75750	0	0
75800	0	0
75850	0	0
75900	0	0
75950	0	0
76000	0	0
76050	0	0
76100	0	0
76150	0	0
76200	0	0
76250	0	0
76300	0	0
76350	0	0
76400	0	0
76450	0	0
76500	0	0
76550	0	0
76600	0	0
76650	0	0
76700	0	0
76750	0	0
76800	0	0
76850	0	0
76900	0	0
76950	0	0
77000	0	0
77050	0	0
77100	10.1729	66.1508
77150	8.34858	76.5974
77200	28.9446	132.155
77250	53.1806	160.294
77300	69.7322	166.311
77350	90.8047	169.101
77400	142.761	177.173
77450	254.597	191.933
77500	495.593	218.513
77550	558.109	215.196
77600	320.165	171.108
77650	165.723	126.528
77700	101.051	92.5353
77750	76.0068	73.0052
77800	80.0041	77.9034
77850	83.2862	85.308
77900	81.7268	91.7645
77950	72.1965	93.1165
78000	72.621	106.577
78050	89.0847	134.891
78100	87.5949	140.683
78150	61.0221	113.946
78200	27.6901	72.6327
78250	10.0923	44.4635
78300	3.94807	30.4291
78350	0	0
78400	0	0
78450	0	0
78500	0	0
78550	0	0
78600	0	0
78650	0	0
78700	0	0
78750	0	0
78800	0	0
78850	0	4.05911
78900	0	0
78950	0	0
79000	0	0
79050	0	0
79100	0	0
79150	0	0
79200	0	0
79250	0	0
79300	0	0
79350	0	0
79400	0	0
79450	0	0
79500	0	0
79550	0	0
79600	0	0
79650	0	0
79700	0	0
79750	0	0
79800	0	0
79850	0	0
79900	0	0
79950	0	0
80000	0	0
80050	0	0
80100	0	0
80150	0	0
80200	0	0
80250	0	0
80300	0	0
80350	0	0
80400	0	0
80450	0	0
80500	0	0
80550	0	0
80600	0	0
80650	0	0
80700	0	0
80750	0	0
80800	0	0
80850	0	0
80900	0	0
80950	0	0
81000	0	0
81050	0	0
81100	0	0
81150	0	0
81200	0	0
81250	0	0
81300	0	0
81350	0	0
81400	0	0
81450	0	0
81500	0	0
81550	0	0
81600	0	0
81650	0	0
81700	0	0
81750	0	0
81800	0	0
81850	0	0
81900	0	0
81950	0	0
82000	0	0
82050	0	0
82100	0	0
82150	0	0
82200	0	0
82250	0	0
82300	0	0
82350	0	0
82400	0	0
82450	0	0
82500	0	0
82550	0	0
82600	0	0
82650	0	0
82700	0	0
82750	0	0
82800	0	0
82850	0	0
82900	0	0
82950	0	0
83000	0	0
83050	0	0
83100	0	0
83150	0	0
83200	0	0
83250	0	0
83300	0	0
83350	0	0
83400	0	0
83450	0	0
83500	0	0
83550	0	0
83600	0	0
83650	0	0
83700	0	0
83750	0	0
83800	0	0
83850	0	0
83900	0	0
83950	0	0
84000	0	0
84050	0	0
84100	0	0
84150	0	0
84200	0	0
84250	0	0
84300	0	0
84350	0	0
84400	0	0
84450	0	0
84500	0	0
84550	0	0
84600	0	0
84650	0	0
84700	0	0
84750	0	0
84800	0	0
84850	0	0
84900	0	0
84950	0	0
85000	0	0
85050	0	0
85100	0	0
85150	0	0
85200	0	0
85250	0	0
85300	0	0
85350	0	0
85400	0	0
85450	0	8.46181
85500	11.908	73.5075
85550	13.2891	61.0328
85600	0	5.73266
85650	0	0
85700	0	0
85750	0	22.2248
85800	1.22103	36.3428
85850	2.09867	46.1462
85900	3.04886	58.498
85950	2.65058	57.462
86000	1.83991	47.8278
86050	2.10792	48.383
86100	3.20481	58.211
86150	4.25822	68.2845
86200	4.87043	72.8027
86250	5.53945	75.4026
86300	6.17793	80.2386
86350	6.25122	81.7287
86400	6.19871	80.9685
86450	5.84178	80.0151
86500	5.57523	77.4004
86550	6.12081	78.5641
86600	4.34496	72.2078
86650	2.99166	59.5184
86700	2.29362	51.1503
86750	2.03865	49.3186
86800	2.28883	49.6566
86850	3.56597	60.0079
86900	5.41636	75.0948
86950	5.95897	78.7032
87000	6.18251	80.1638
87050	5.72619	79.0027
87100	4.82977	73.9084
87150	4.48071	69.7984
87200	4.72209	70.6154
87250	6.50613	79.8112
87300	8.21716	88.2949
87350	9.7341	95.0317
87400	9.29211	95.8899
87450	8.01526	90.6114
87500	7.64065	87.5177
87550	7.8315	88.1082
87600	8.40334	89.5864
87650	9.98215	94.891
87700	13.0406	103.586
87750	16.8719	114.668
87800	19.5219	121.425
87850	21.7911	125.83
87900	24.4899	130.69
87950	29.9291	136.631
88000	44.0857	148.965
88050	78.5389	170.702
88100	145.13	189.828
88150	317.043	215.32
88200	805.094	251.401
88250	1351.97	271.7
88300	453.036	219.924
88350	202.785	188.744
88400	201.729	160.33
88450	112.834	145.408
88500	147.113	156.292
88550	323.538	181.725
88600	138.132	170.661
88650	129.65	141.44
88700	48.8423	119.416
88750	41.1979	108.471
88800	31.18	97.9482
88850	23.0992	80.1674
88900	31.1915	100.581
88950	22.706	83.6004
89000	5.01576	29.0091
89050	5.6623	51.5347
89100	8.82615	71.2772
89150	9.0441	50.6543
89200	3.57482	28.8121
89250	4.54155	57.341
89300	7.37038	58.7522
89350	2.69545	31.3113
89400	8.08207	63.6228
89450	20.1587	92.992
89500	46.7394	121.366
89550	35.3833	66.1648
89600	12.0541	50.1365
89650	0	20.2894
89700	0	4.29885
89750	0	0
89800	0	0
89850	0	2.07577
89900	0	0
89950	0	0
90000	0	0
90050	0	0
90100	0	0
90150	0	0
90200	0	0
90250	0	0
90300	0	0
90350	0	0
90400	0	0
90450	3.09852	39.35
90500	0	17.5449
90550	4.02769	32.2012
90600	4.75685	35.4585
90650	14.2347	65.054
90700	38.2502	86.9141
90750	170.659	146.274
90800	260.914	156.964
90850	231.326	156.777
90900	174.133	149.297
90950	188.142	145.676
91000	155.388	142.427
91050	152.138	143.053
91100	109.115	129.168
91150	77.9383	104.412
91200	58.8679	102.033
91250	68.6646	107.82
91300	74.3791	110.029
91350	65.0839	100.315
91400	73.7398	114.623
91450	83.0508	121.493
91500	82.9471	122.34
91550	51.0613	105.628
91600	48.0514	104.555
91650	60.8489	106.317
91700	51.8762	96.8879
91750	50.3632	96.6478
91800	52.5969	101.926
91850	69.7497	114.222
91900	68.138	101.035
91950	83.9126	113.615
92000	97.6001	118.428
92050	114.736	125.984
92100	104.151	118.679
92150	122.523	126.539
92200	145.194	135.461
92250	127.718	135.855
92300	91.6551	122.365
92350	68.2736	114.99
92400	66.3104	114.051
92450	60.6667	107.85
92500	75.8592	110.126
92550	119.711	126.042
92600	149.327	134.276
92650	105.786	121.447
92700	116.064	128.658
92750	164.183	144.464
92800	203.251	155.09
92850	178.191	143.361
92900	161.555	149.079
92950	118.236	126.6
93000	106.406	121.915
93050	125.282	128.135
93100	150.271	140.861
93150	176.15	138.005
93200	189.53	137.099
93250	155.848	140.324
93300	175.452	134.205
93350	161.902	140.682
93400	162.591	138.83
93450	248.515	164.139
93500	249.329	149.844
93550	158.273	139.345
93600	142.387	141.394
93650	189.758	156.102
93700	144.027	128.307
93750	113.737	130.899
93800	100.802	128.866
93850	97.5478	128.387
93900	79.616	114.766
93950	77.8867	122.873
94000	105.234	141.568
94050	113.187	129.399
94100	81.3074	118.834
94150	59.4322	118.998
94200	78.8045	131.67
94250	79.4517	134.319
94300	71.0354	135.988
94350	49.8033	116.206
94400	50.4198	115.373
94450	24.3487	91.1844
94500	27.1046	105.371
94550	30.8373	97.1036
94600	38.3827	107.32
94650	20.3878	89.9827
94700	23.5376	86.9926
94750	24.1299	90.8541
94800	28.5351	96.5327
94850	26.1474	97.3233
94900	28.6489	100.387
94950	41.0323	121.105
95000	48.6501	94.3581
95050	31.5046	103.396
95100	48.6788	121.582
95150	76.5547	145.799
95200	113.991	120.352
95250	46.3265	104.728
95300	23.0205	92.7991
95350	24.2835	95.5314
95400	24.9707	99.3962
95450	25.562	82.832
95500	13.181	53.3541
95550	0	11.2213
95600	1.5933	32.4918
95650	8.35983	70.0124
95700	11.9126	70.5274
95750	11.3199	64.213
95800	4.70225	47.6329
95850	3.17122	38.5662
95900	8.58723	71.8729
95950	13.377	72.8426
96000	19.5178	81.6318
96050	10.445	63.889
96100	8.68982	73.989
96150	0	5.46007
96200	0	0
96250	0	0
96300	2.01479	36.0517
96350	0	0
96400	1.65807	34.7408
96450	9.52975	74.9238
96500	3.62352	30.6184
96550	3.625	43.7393
96600	14.6009	82.5423
96650	11.7665	39.1067
96700	6.76055	40.7704
96750	4.85279	58.7569
96800	0	2.47591
96850	0	0
96900	0	0
96950	0	0
97000	0	0
97050	0	11.3614
97100	3.84507	53.0044
97150	10.4329	62.1279
97200	0	0
97250	0	0
97300	0	0
97350	2.25365	39.9902
97400	4.95791	52.121
97450	0	0
97500	0	0
97550	0	0
97600	0	0
97650	0	0
97700	0	0
97750	0	0
97800	0	0
97850	0	11.8695
97900	0	12.9285
97950	0	0
98000	0	0
98050	0	0
98100	0	0
98150	0	0
98200	0	0
98250	0	0
98300	0	0
98350	0	0
98400	0	0
98450	0	24.1196
98500	2.186	42.4462
98550	0	18.7467
98600	0	0
98650	0	0
98700	0	0
98750	0	0
98800	0	0
98850	0	0
98900	0	0
98950	0	0
99000	0	0
99050	0	0
99100	0	0
99150	0	0
99200	0	0
99250	0	0
99300	0	0
99350	0	0
99400	0	0
99450	0	0
99500	0	0
99550	0	0
99600	0	0
99650	0	0
99700	0	0
99750	0	0
99800	0	0
99850	0	0
99900	0	0
[truncated: 459 more rows]
