# Supplementary material for: The extreme yet transient nature of glacial erosion
Source: Nat Commun. 2022 Nov 30;13:7377. doi: 10.1038/s41467-022-35072-0 (PMC9712427; doi:10.1038/s41467-022-35072-0)
Supplement: Supplementary file 5 — Supplementary Data 2 [file 41467_2022_35072_MOESM5_ESM.zip › csv_glacialEcalib/Ande2018b-49.csv]

Year	Q	IceH
0	0	0
50	0	0
100	0	0
150	0	0
200	0	0
250	0	0
300	0	0
350	0	0
400	0	0
450	0	0
500	0	0
550	0	0
600	0	0
650	0	0
700	0	0
750	0	0
800	0	0
850	0	0
900	0	0
950	0	0
1000	0	0
1050	0	0
1100	0	0
1150	0	0
1200	0	0
1250	0	0
1300	0	0
1350	0	0
1400	0	0
1450	0	0
1500	0	0
1550	0	0
1600	0	0
1650	0	0
1700	0	0
1750	0	0
1800	0	0
1850	0	0
1900	0	0
1950	0	0
2000	0	0
2050	0	0
2100	0	0
2150	0	0
2200	0	0
2250	0	0
2300	0	0
2350	0	0
2400	0	0
2450	0	0
2500	0	0
2550	0	0
2600	0	0
2650	0	0
2700	0	0
2750	0	0
2800	0	0
2850	0	0
2900	0	0
2950	0	0
3000	0	0
3050	0	0
3100	0	0
3150	0	0
3200	0	0
3250	0	0
3300	0	0
3350	0	0
3400	0	0
3450	0	0
3500	0	0
3550	0	0
3600	0	0
3650	0	0
3700	0	0
3750	0	0
3800	0	0
3850	0	0
3900	0	0
3950	0	0
4000	0	0
4050	0	0
4100	0	0
4150	0	0
4200	0	0
4250	0	0
4300	0	0
4350	0	0
4400	0	0
4450	0	0
4500	0	0
4550	0	0
4600	0	0
4650	0	0
4700	0	0
4750	0	0
4800	0	0
4850	0	0
4900	0	0
4950	0	0
5000	0	0
5050	0	0
5100	0	0
5150	0	0
5200	0	0
5250	0	0
5300	0	0
5350	0	0
5400	0	0
5450	0	0
5500	0	0
5550	0	0
5600	0	0
5650	0	0
5700	0	0
5750	0	0
5800	0	0
5850	0	0
5900	0	0
5950	0	0
6000	0	0
6050	0	0
6100	0	0
6150	0	0
6200	0	0
6250	0	0
6300	0	0
6350	0	0
6400	0	0
6450	0	0
6500	0	0
6550	0	0
6600	0	0
6650	0	0
6700	0	0
6750	0	0
6800	0	0
6850	0	0
6900	0	0
6950	0	0
7000	0	0
7050	0	0
7100	0	0
7150	0	0
7200	0	0
7250	0	0
7300	0	0
7350	0	0
7400	0	0
7450	0	0
7500	0	0
7550	0	0
7600	0	0
7650	0	0
7700	0	0
7750	0	0
7800	0	0
7850	0	0
7900	0	0
7950	0	0
8000	0	0
8050	0	0
8100	0	0
8150	0	0
8200	0	0
8250	0	0
8300	0	0
8350	0	0
8400	0	0
8450	0	0
8500	0	0
8550	0	0
8600	0	0
8650	0	0
8700	0	0
8750	0	0
8800	0	0
8850	0	0
8900	0	0
8950	0	0
9000	0	0
9050	0	0
9100	0	0
9150	0	0
9200	0	0
9250	0	0
9300	0	0
9350	0	0
9400	0	0
9450	0	0
9500	0	0
9550	0	0
9600	0	0
9650	0	0
9700	0	0
9750	0	0
9800	0	0
9850	0	0
9900	0	0
9950	0	0
10000	0	0
10050	0	0
10100	0	0
10150	0	0
10200	0	0
10250	0	0
10300	0	0
10350	0	0
10400	0	0
10450	0	0
10500	0	0
10550	0	0
10600	0	0
10650	0	0
10700	0	0
10750	0	0
10800	0	0
10850	0	0
10900	0	0
10950	0	0
11000	0	0
11050	0	0
11100	0	0
11150	0	0
11200	0	0
11250	0	0
11300	0	0
11350	0	0
11400	0	0
11450	1933.7	30.5208
11500	6553.64	90.1717
11550	6844.85	126.295
11600	7981.61	139.616
11650	8564.88	139.891
11700	9199.42	152.972
11750	8958.51	158.843
11800	9305.96	155.664
11850	9843.81	154.934
11900	9936.6	165.423
11950	8428.17	168.637
12000	10340.4	167.528
12050	10948.8	166.946
12100	11404.3	175.499
12150	11969.1	188.339
12200	13391.3	197.24
12250	16433.5	217.384
12300	45305.0	276.855
12350	46451.0	333.752
12400	43909.1	323.154
12450	44939.2	319.719
12500	21609.8	292.007
12550	29313.0	274.733
12600	8896.46	229.32
12650	23501.6	213.029
12700	13963.7	207.758
12750	24820.4	198.182
12800	25002.5	256.855
12850	32611.7	277.623
12900	29054.7	270.181
12950	30108.1	259.275
13000	11453.4	227.729
13050	18410.9	224.465
13100	11876.2	192.159
13150	15881.8	163.725
13200	9233.42	165.656
13250	8584.06	155.489
13300	7834.38	152.122
13350	7413.94	145.785
13400	10471.5	165.561
13450	10529.1	181.178
13500	17443.9	245.274
13550	86003.1	257.735
13600	19296.5	206.45
13650	14729.0	222.134
13700	74905.8	236.087
13750	70043.0	224.27
13800	7502.59	183.063
13850	0	11.5057
13900	0	0
13950	0	0
14000	0	0
14050	0	0
14100	0	0
14150	0	0
14200	0	0
14250	0	0
14300	0	0
14350	0	0
14400	0	0
14450	0	0
14500	4379.7	54.3474
14550	0	18.4743
14600	11973.3	135.646
14650	9009.2	165.515
14700	11148.1	169.451
14750	11488.1	170.272
14800	11371.8	176.539
14850	12194.0	183.879
14900	10660.2	189.217
14950	10552.1	191.261
15000	11792.8	191.174
15050	12056.2	194.844
15100	12146.4	199.153
15150	11145.1	204.025
15200	15444.5	209.928
15250	22206.4	253.791
15300	55030.7	374.357
15350	48695.6	362.74
15400	47072.3	360.067
15450	29984.4	348.388
15500	16527.0	297.955
15550	8889.31	270.427
15600	5010.07	250.385
15650	14047.9	201.15
15700	13920.5	191.729
15750	13426.7	196.664
15800	14344.8	201.176
15850	15828.0	211.859
15900	14938.7	234.334
15950	20867.5	259.144
16000	28471.9	272.046
16050	24959.8	288.368
16100	30087.3	307.581
16150	35542.8	313.098
16200	39626.5	301.155
16250	16340.2	252.641
16300	8321.73	217.141
16350	3917.35	193.431
16400	2442.16	183.73
16450	11766.1	185.59
16500	20201.2	210.075
16550	35182.6	306.521
16600	36725.9	318.15
16650	35250.0	305.756
16700	30057.8	283.796
16750	22995.8	263.707
16800	16584.2	237.847
16850	21109.6	220.713
16900	19168.7	208.221
16950	16630.4	190.809
17000	11698.9	201.516
17050	11904.0	210.703
17100	15294.1	180.789
17150	11453.7	146.903
17200	10536.8	155.349
17250	10520.9	158.432
17300	11148.0	164.379
17350	9751.15	169.206
17400	8197.51	167.741
17450	10322.7	167.436
17500	10836.0	166.064
17550	10758.7	165.815
17600	10476.5	162.966
17650	11501.6	164.376
17700	11440.5	172.777
17750	11097.8	176.114
17800	11454.9	179.067
17850	11841.7	174.59
17900	11936.4	168.828
17950	11983.9	160.68
18000	11431.7	148.608
18050	11111.9	149.601
18100	10952.7	152.568
18150	11579.8	157.266
18200	10618.7	158.916
18250	10969.3	154.496
18300	11924.0	155.885
18350	11200.9	161.591
18400	11708.8	166.356
18450	11994.7	170.035
18500	12086.3	171.473
18550	12634.6	176.431
18600	12424.4	180.437
18650	12727.0	174.886
18700	13515.7	169.882
18750	13628.8	175.972
18800	13148.6	184.524
18850	14418.3	176.553
18900	13111.9	163.711
18950	12982.9	166.304
19000	11236.3	145.798
19050	11528.6	150.0
19100	11818.2	162.616
19150	10227.4	160.393
19200	10818.8	153.42
19250	11973.6	155.767
19300	10886.6	171.552
19350	10954.8	172.203
19400	11403.4	173.245
19450	10879.4	171.352
19500	11137.2	168.861
19550	11383.4	169.694
19600	11249.2	172.71
19650	11492.2	178.411
19700	11974.9	188.163
19750	10292.3	192.215
19800	9952.29	190.235
19850	12061.5	184.754
19900	12506.5	186.841
19950	9316.13	187.128
20000	11069.1	173.499
20050	12284.7	158.883
20100	11523.8	166.842
20150	10726.3	172.651
20200	11267.6	176.555
20250	11341.9	180.346
20300	11532.3	183.912
20350	12269.8	190.947
20400	8526.22	194.317
20450	10007.6	192.939
20500	11888.2	183.867
20550	11978.9	183.832
20600	12194.1	187.093
20650	9330.73	186.702
20700	11614.7	178.87
20750	12126.8	179.416
20800	11121.4	178.491
20850	11727.5	178.773
20900	11270.3	177.744
20950	10939.0	173.168
21000	12131.0	174.327
21050	11715.2	181.822
21100	11632.3	192.983
21150	9656.64	194.277
21200	10568.6	192.5
21250	11586.6	190.422
21300	11788.3	179.948
21350	12602.7	173.845
21400	11410.6	172.683
21450	11432.1	169.469
21500	11730.2	165.04
21550	11497.7	164.898
21600	12118.5	170.239
21650	11990.2	178.317
21700	12175.8	185.172
21750	12076.4	187.046
21800	12524.9	186.998
21850	13556.6	189.432
21900	13023.4	191.28
21950	13641.1	190.379
22000	14947.5	193.299
22050	14466.2	201.359
22100	10959.7	193.37
22150	14169.5	171.169
22200	13888.0	181.174
22250	15035.9	189.346
22300	14703.3	177.884
22350	15564.9	189.403
22400	15944.5	200.963
22450	18641.3	216.65
22500	15414.7	231.628
22550	15251.2	228.857
22600	20596.9	210.391
22650	19440.0	200.678
22700	18139.3	200.228
22750	15953.9	219.986
22800	16661.3	209.034
22850	15384.5	207.501
22900	14422.6	228.914
22950	16783.6	232.576
23000	17394.5	235.919
23050	17710.3	239.552
23100	18715.4	233.665
23150	18549.9	232.134
23200	18112.7	247.165
23250	20539.3	246.494
23300	21041.4	241.383
23350	20277.6	229.321
23400	18326.0	221.118
23450	16674.0	231.238
23500	18369.6	238.833
23550	19814.1	244.442
23600	15776.2	256.616
23650	16689.6	262.175
23700	22707.7	241.569
23750	20903.3	236.334
23800	19878.9	241.525
23850	20858.6	242.118
23900	20873.0	239.595
23950	19995.1	226.951
24000	18234.1	229.051
24050	17884.8	251.86
24100	21080.6	246.524
24150	21088.7	244.414
24200	17010.9	265.713
24250	18132.6	271.352
24300	18996.4	276.249
24350	18648.8	271.745
24400	24817.0	248.658
24450	22436.4	250.299
24500	17690.2	260.785
24550	18285.1	266.297
24600	25227.8	255.124
24650	24309.4	261.041
24700	18667.8	270.278
24750	26399.5	263.062
24800	25720.5	270.711
24850	21576.3	299.957
24900	21528.2	287.228
24950	29903.0	275.716
25000	29138.0	282.957
25050	31516.1	301.436
25100	28119.6	332.645
25150	32571.5	346.873
25200	36482.6	350.701
25250	40731.5	362.204
25300	47956.0	376.423
25350	18171.1	314.283
25400	9138.75	272.458
25450	5606.0	258.75
25500	16547.3	221.818
25550	16376.5	208.907
25600	17326.1	223.447
25650	28508.4	271.598
25700	56738.2	376.836
25750	46386.5	355.262
25800	36811.8	330.847
25850	28812.5	310.386
25900	33921.7	295.657
25950	34764.8	300.787
26000	30353.2	344.92
26050	38309.2	368.882
26100	43122.1	365.098
26150	44141.1	363.541
26200	43623.0	361.79
26250	44882.4	369.701
26300	49670.0	372.203
26350	31354.4	354.798
26400	13030.5	295.756
26450	7394.08	274.907
26500	30292.9	271.568
26550	19456.9	317.219
26600	9406.85	296.239
26650	30298.9	278.365
26700	55059.1	374.163
26750	50400.1	371.913
26800	45951.2	363.102
26850	45186.7	356.816
26900	44289.5	355.624
26950	51985.1	363.583
27000	17924.9	306.644
27050	16777.4	293.117
27100	20499.6	267.341
27150	23294.6	230.972
27200	8788.48	204.235
27250	14836.9	203.415
27300	6510.86	121.602
27350	16135.4	135.89
27400	15857.5	181.434
27450	13710.4	244.063
27500	20942.0	256.29
27550	22936.7	263.992
27600	19832.2	287.521
27650	22531.7	301.781
27700	24886.0	312.616
27750	27584.5	324.836
27800	31019.5	337.44
27850	36209.7	354.853
27900	41693.7	362.368
27950	46097.0	367.629
28000	57359.4	385.371
28050	30947.5	343.565
28100	13412.9	299.358
28150	29839.3	295.319
28200	9849.28	248.269
28250	17990.3	226.611
28300	35095.4	260.286
28350	37627.9	262.026
28400	2374.84	160.918
28450	4599.31	193.034
28500	11576.7	145.082
28550	11794.4	174.141
28600	10354.5	202.851
28650	11869.7	227.131
28700	13667.0	235.098
28750	14281.6	238.814
28800	14631.6	232.664
28850	14167.5	225.331
28900	13622.6	235.548
28950	14323.5	227.18
29000	13649.9	214.336
29050	12407.2	225.321
29100	13908.1	263.234
29150	9687.08	296.861
29200	5958.61	277.74
29250	14730.7	262.908
29300	15444.4	255.274
29350	15231.8	254.59
29400	15266.3	236.212
29450	14074.1	234.785
29500	14083.1	241.294
29550	14626.2	237.728
29600	14681.9	231.528
29650	14065.0	246.295
29700	15285.4	255.458
29750	16182.8	259.29
29800	17510.9	258.517
29850	18794.6	254.208
29900	14819.7	269.089
29950	16421.6	263.307
30000	21947.4	253.336
30050	16166.2	270.673
30100	17467.2	265.27
30150	17199.7	253.67
30200	17255.3	256.359
30250	15989.4	244.77
30300	20306.5	218.58
30350	16720.8	212.201
30400	15602.8	226.473
30450	17620.6	228.769
30500	18079.3	229.109
30550	18078.0	251.258
30600	20519.3	260.852
30650	23023.7	257.65
30700	23492.0	258.486
30750	24442.8	262.699
30800	25995.3	262.627
30850	20099.8	277.763
30900	21778.6	290.346
30950	22428.5	289.841
31000	23521.0	291.453
31050	25749.5	308.697
31100	27554.5	315.278
31150	28059.9	314.819
31200	30457.0	330.133
31250	34659.1	343.391
31300	39388.7	353.359
31350	43822.5	367.694
31400	46689.3	364.803
31450	48409.3	363.873
31500	49763.5	365.154
31550	56306.2	378.977
31600	32551.2	347.276
31650	13889.0	297.096
31700	28023.8	291.584
31750	18227.2	271.955
31800	8443.3	228.473
31850	2401.01	163.831
31900	2406.23	170.283
31950	21356.4	188.897
32000	21335.6	232.653
32050	16101.0	218.1
32100	16605.3	177.204
32150	13555.0	199.493
32200	18727.8	153.645
32250	14704.9	222.195
32300	19784.3	256.878
32350	19902.2	278.737
32400	21794.9	290.974
32450	23990.7	306.189
32500	26271.5	314.82
32550	29075.3	326.962
32600	34500.5	352.186
32650	43670.4	374.562
32700	50619.7	377.897
32750	58983.1	380.439
32800	59101.8	380.752
32850	56654.3	361.781
32900	37077.4	342.091
32950	20807.0	291.545
33000	13555.3	258.444
33050	8106.52	230.306
33100	4142.15	206.019
33150	2271.96	180.822
33200	6221.34	138.829
33250	8865.57	121.178
33300	8595.31	117.909
33350	9756.64	129.058
33400	367.415	111.639
33450	5842.8	142.877
33500	7142.04	95.5669
33550	11569.2	137.952
33600	10320.7	167.83
33650	11033.5	179.876
33700	11365.1	185.807
33750	11049.1	190.673
33800	10317.7	196.719
33850	12632.0	189.363
33900	12960.0	190.038
33950	13057.6	193.715
34000	13929.8	197.127
34050	15038.3	203.476
34100	15658.2	211.751
34150	18694.2	230.982
34200	22922.4	241.986
34250	26411.0	256.17
34300	22151.7	275.27
34350	27375.8	299.824
34400	36143.2	312.744
34450	9839.68	253.017
34500	20022.3	245.215
34550	24837.2	237.714
34600	38229.2	264.816
34650	31532.3	257.463
34700	5287.14	181.496
34750	724.862	106.53
34800	995.36	125.068
34850	9727.63	144.467
34900	16281.2	150.521
34950	6443.43	185.292
35000	7309.58	191.813
35050	10076.5	202.902
35100	53827.9	208.227
35150	50371.4	203.524
35200	42672.7	183.633
35250	885.564	33.9057
35300	3548.09	50.0124
35350	10873.9	122.922
35400	9980.82	166.1
35450	9073.64	181.365
35500	11092.2	183.183
35550	11741.9	182.827
35600	13263.2	191.346
35650	16609.6	222.441
35700	17733.5	294.192
35750	8079.57	268.616
35800	4756.15	250.83
35850	13882.6	209.005
35900	13846.2	195.554
35950	11612.6	200.03
36000	13808.9	203.849
36050	14999.6	200.429
36100	16096.0	203.098
36150	17727.4	214.477
36200	21229.3	241.731
36250	18926.3	258.68
36300	20116.7	258.777
36350	24164.2	282.4
36400	28243.0	286.16
36450	27854.5	264.919
36500	4849.32	207.858
36550	3623.63	204.056
36600	12508.1	157.607
36650	12725.9	158.158
36700	13280.8	162.673
36750	14712.4	173.092
36800	14274.4	164.877
36850	15649.4	174.894
36900	21630.3	241.82
36950	9558.82	198.67
37000	706.133	128.766
37050	1433.5	149.669
37100	3897.91	181.812
37150	9981.26	202.18
37200	3288.19	168.449
37250	1932.52	153.802
37300	2622.81	158.168
37350	1992.77	150.262
37400	2050.92	152.492
37450	1991.65	152.868
37500	3023.21	146.188
37550	3370.59	140.62
37600	3315.03	140.05
37650	3289.71	139.741
37700	3449.06	141.677
37750	3663.03	141.425
37800	3737.66	142.941
37850	3530.11	143.067
37900	3453.14	142.289
37950	3094.51	138.379
38000	1550.09	110.829
38050	0	7.58125
38100	291.586	35.9196
38150	960.99	67.1106
38200	2247.08	43.5095
38250	0	0
38300	5555.93	65.7481
38350	11412.5	126.216
38400	10204.2	155.363
38450	9972.17	156.739
38500	9909.17	155.794
38550	10302.7	158.764
38600	10483.5	162.779
38650	10532.7	164.243
38700	10725.0	165.834
38750	11109.9	169.684
38800	10695.4	169.241
38850	10322.4	168.327
38900	10379.9	164.525
38950	10157.7	161.063
39000	10135.6	158.667
39050	10334.1	158.814
39100	11056.4	166.24
39150	11733.3	181.286
39200	10813.9	179.509
39250	10277.0	178.839
39300	10906.8	175.512
39350	11600.9	176.095
39400	11747.4	178.541
39450	11970.7	179.313
39500	12558.4	180.399
39550	13058.8	183.467
39600	13985.4	188.275
39650	15243.2	196.322
39700	16854.1	206.346
39750	17453.8	201.121
39800	19999.9	216.29
39850	17610.7	245.358
39900	17766.1	242.606
39950	18104.7	239.21
40000	3852.12	185.683
40050	1599.74	152.357
40100	1427.16	145.468
40150	8738.79	140.96
40200	14388.6	149.922
40250	13220.6	206.413
40300	9424.82	118.39
40350	12753.1	154.872
40400	14857.5	179.485
40450	14792.7	177.557
40500	15098.9	179.75
40550	15412.0	181.89
40600	15710.8	183.896
40650	15369.9	179.756
40700	15307.8	179.313
40750	17231.6	196.7
40800	21823.5	230.845
40850	18739.6	250.035
40900	21442.5	267.114
40950	24396.9	277.975
41000	15338.7	270.092
41050	4873.23	206.601
41100	24871.6	245.294
41150	2852.0	151.561
41200	0	1.22705
41250	0	0
41300	0	0
41350	0	0
41400	0	0
41450	0	11.4429
41500	0	20.7299
41550	2753.08	40.3972
41600	4821.35	68.7848
41650	9724.23	102.319
41700	3137.03	42.0924
41750	14388.5	137.05
41800	13933.3	171.832
41850	14451.5	178.507
41900	15009.5	180.422
41950	15622.7	184.905
42000	16923.2	195.588
42050	20027.2	218.746
42100	23334.8	234.355
42150	25233.0	238.496
42200	21186.3	264.124
42250	24220.9	282.018
42300	26462.1	276.632
42350	4537.63	204.226
42400	15727.0	188.852
42450	16677.5	189.093
42500	20472.8	209.374
42550	15795.5	222.113
42600	17179.6	209.432
42650	43872.7	269.037
42700	42176.6	256.797
42750	29731.8	257.999
42800	7062.95	194.688
42850	3263.44	178.223
42900	58119.9	222.776
42950	15950.1	218.794
43000	6322.96	185.151
43050	2272.05	152.886
43100	721.087	121.902
43150	244.511	94.4173
43200	68.2838	60.1214
43250	0	23.7909
43300	0	0
43350	0	0
43400	0	0
43450	2306.28	34.1478
43500	3900.58	60.5806
43550	6482.12	91.2081
43600	0	0
43650	7173.58	85.0747
43700	13868.7	142.498
43750	10581.8	155.715
43800	10900.3	164.674
43850	11467.7	170.864
43900	13262.5	185.813
43950	11477.4	205.664
44000	11978.0	212.042
44050	17675.8	198.424
44100	16588.3	187.173
44150	16756.3	189.093
44200	15977.2	181.651
44250	15687.1	179.682
44300	18839.2	204.503
44350	20942.7	214.464
44400	19195.4	200.221
44450	13924.4	212.057
44500	15718.8	227.539
44550	19001.1	237.944
44600	22635.1	239.015
44650	12423.1	226.205
44700	4009.16	174.317
44750	5319.82	195.841
44800	5953.19	211.425
44850	39624.8	166.336
44900	29009.1	238.248
44950	38553.2	259.524
45000	23716.7	225.329
45050	20244.9	235.514
45100	8161.71	200.516
45150	4572.11	180.056
45200	4225.81	178.979
45250	4872.24	183.91
45300	4083.66	178.13
45350	10379.2	227.046
45400	48109.4	199.825
45450	48844.4	190.114
45500	19039.6	222.305
45550	10382.6	161.157
45600	0	0
45650	0	0
45700	0	0
45750	0	0
45800	0	17.7032
45850	14.4666	51.8355
45900	79.9034	71.7137
45950	35.7698	39.6799
46000	0	0
46050	0	0
46100	0	0
46150	0	0
46200	0	0
46250	0	0
46300	0	0
46350	5.64887	33.8792
46400	53.712	67.855
46450	116.951	83.0917
46500	1165.02	85.3048
46550	1134.57	53.5937
46600	0	0
46650	0	0
46700	0	0
46750	0	0
46800	0	0
46850	0	0
46900	0	0
46950	0	0
47000	0	0
47050	0	0
47100	0	0
47150	0	2.13104
47200	0	0
47250	0	21.796
47300	0	2.06154
47350	3907.52	51.7067
47400	7658.19	112.966
47450	8148.6	127.558
47500	8051.53	127.765
47550	7902.59	124.984
47600	7935.5	124.121
47650	8267.92	129.995
47700	8255.4	131.125
47750	8240.79	130.339
47800	8064.47	127.074
47850	8271.25	127.68
47900	8880.64	137.187
47950	9046.19	142.507
48000	8905.57	142.619
48050	8838.54	137.798
48100	8240.77	124.415
48150	8849.74	131.53
48200	9652.32	145.019
48250	9852.19	149.501
48300	9877.57	148.64
48350	9910.93	143.122
48400	10321.6	142.578
48450	10999.3	149.412
48500	11818.2	156.423
48550	12954.2	164.026
48600	14695.4	178.792
48650	18664.9	208.085
48700	17064.3	242.122
48750	18913.0	254.075
48800	22075.1	270.535
48850	11515.4	260.183
48900	18009.2	195.251
48950	12643.3	195.049
49000	35790.5	259.359
49050	41944.0	256.023
49100	27089.1	251.345
49150	23093.2	248.958
49200	20843.2	243.343
49250	19336.4	234.381
49300	13712.2	216.758
49350	12064.0	209.842
49400	11918.2	205.816
49450	11804.0	206.721
49500	15417.7	215.854
49550	10489.6	203.502
49600	2874.69	166.175
49650	1285.84	139.851
49700	875.67	92.2844
49750	3384.9	47.8564
49800	8920.81	111.409
49850	13151.2	154.839
49900	16453.9	174.549
49950	36794.0	267.072
50000	37082.9	251.383
50050	23758.5	247.697
50100	32339.8	245.574
50150	19279.8	238.764
50200	20651.7	214.795
50250	28544.9	235.398
50300	30129.3	236.996
50350	28024.0	234.37
50400	20413.5	239.044
50450	28934.7	236.718
50500	19410.4	238.882
50550	13001.2	190.095
50600	81977.1	232.896
50650	32601.5	244.183
50700	16930.1	232.66
50750	16428.1	230.938
50800	20239.1	215.238
50850	19391.1	238.692
50900	24384.5	245.58
50950	12700.3	220.817
51000	11719.5	219.167
51050	16653.2	203.174
51100	24569.1	228.218
51150	21209.5	237.988
51200	17018.3	230.813
51250	10366.8	213.301
51300	23054.4	223.594
51350	14730.3	225.792
51400	19318.8	231.969
51450	13524.3	213.548
51500	15811.9	218.59
51550	9563.17	204.507
51600	11809.4	215.648
51650	18116.1	227.083
51700	14162.0	215.166
51750	7486.29	194.722
51800	7398.11	194.341
51850	3612.63	170.39
51900	1414.66	145.999
51950	2630.63	161.554
52000	4055.75	171.399
52050	2931.0	158.842
52100	353.051	90.7034
52150	0	1.51061
52200	0	0
52250	0	0
52300	0	0
52350	0	0
52400	0	0
52450	0	0
52500	0	0
52550	0	0
52600	0	0
52650	0	0
52700	0	0
52750	0	0
52800	0	0
52850	0	0
52900	0	0
52950	0	0
53000	0	0
53050	0	0
53100	0	0
53150	0	0
53200	0	0
53250	0	0
53300	0	0
53350	0	0
53400	0	0
53450	0	0
53500	0	0
53550	0	0
53600	0	0
53650	0	0
53700	0	0
53750	0	0
53800	0	0
53850	0	0
53900	0	0
53950	0	0
54000	0	0
54050	0	0
54100	0	0
54150	0	0
54200	0	0
54250	0	0
54300	0	0
54350	0	0
54400	0	0
54450	0	0
54500	0	0
54550	0	0
54600	0	0
54650	0	0
54700	0	0
54750	0	0
54800	0	0
54850	0	0
54900	0	11.7373
54950	4235.12	59.047
55000	11023.3	113.491
55050	12561.3	200.294
55100	15917.7	178.006
55150	13346.7	212.164
55200	12461.9	201.258
55250	12011.3	198.351
55300	14357.7	209.538
55350	18819.1	259.783
55400	1572.28	141.02
55450	643.575	110.36
55500	925.093	124.585
55550	7753.91	121.91
55600	4771.37	110.31
55650	4360.83	103.389
55700	4223.48	105.831
55750	5309.9	73.9688
55800	10857.6	111.215
55850	33116.3	259.753
55900	42643.5	276.309
55950	2633.8	149.216
56000	0	6.70169
56050	0	0
56100	0	0
56150	0	0
56200	0	0
56250	0	0
56300	0	0
56350	0	0
56400	0	18.8484
56450	3097.35	47.777
56500	7195.44	89.4548
56550	19021.1	147.903
56600	11325.6	188.781
56650	13069.1	206.905
56700	12984.3	208.724
56750	16923.8	227.804
56800	12587.9	241.49
56850	1505.64	137.845
56900	1218.68	137.277
56950	10879.4	149.379
57000	12375.7	159.025
57050	13939.2	169.494
57100	15171.1	171.962
57150	28198.2	255.355
57200	33197.0	263.889
57250	9959.22	208.559
57300	15540.8	229.999
57350	6877.82	198.89
57400	9995.78	220.962
57450	63016.2	219.877
57500	13019.1	190.482
57550	63682.3	222.002
57600	4470.28	173.63
57650	58.751	31.3143
57700	0	0
57750	0	5.60687
57800	0	0
57850	0	0
57900	0	0
57950	0	0
58000	0.179285	26.9159
58050	143.32	99.2104
58100	1523.75	147.821
58150	753.698	127.443
58200	234.239	97.1842
58250	1119.62	35.5339
58300	0	8.68917
58350	0	7.67952
58400	0	17.9457
58450	1525.46	27.0585
58500	2525.02	40.7934
58550	6069.48	73.0214
58600	292.135	107.733
58650	3285.1	164.943
58700	5341.77	180.203
58750	5501.99	175.901
58800	2895.5	162.228
58850	65.1055	43.4644
58900	0	0
58950	1154.94	34.6756
59000	5233.82	65.537
59050	14796.5	150.102
59100	12599.4	235.754
59150	8751.22	233.483
59200	73832.0	243.343
59250	777.858	112.456
59300	30.9967	50.5104
59350	62.5684	79.1875
59400	446.058	118.301
59450	2108.21	99.5244
59500	1911.73	49.5822
59550	6140.35	188.293
59600	0	12.3108
59650	72.7095	61.7213
59700	0	2.09662
59750	0	13.0602
59800	11560.6	117.773
59850	16686.4	221.156
59900	2811.61	155.936
59950	109.279	62.7314
60000	22.1475	42.3745
60050	50.742	46.9
60100	0	9.58012
60150	9663.7	110.107
60200	10470.8	156.083
60250	8973.97	169.986
60300	10327.9	194.622
60350	9955.2	186.796
60400	8955.13	169.027
60450	9750.1	161.173
60500	8283.08	166.334
60550	9346.8	187.783
60600	8079.01	164.365
60650	8482.03	163.012
60700	8084.6	165.826
60750	8035.48	168.688
60800	8317.11	174.292
60850	8284.58	173.321
60900	8635.43	170.782
60950	10602.1	181.181
61000	13262.8	202.681
61050	26474.8	258.876
61100	26700.0	318.523
61150	36808.6	312.924
61200	31869.6	304.434
61250	28373.0	291.862
61300	24134.8	283.609
61350	20694.5	273.428
61400	18130.0	261.427
61450	16683.8	251.211
61500	16302.3	250.969
61550	16172.8	250.697
61600	15951.9	248.959
61650	15428.7	242.597
61700	15326.4	242.798
61750	15826.2	251.284
61800	21836.2	246.533
61850	21543.9	245.573
61900	21251.3	248.739
61950	21034.9	243.327
62000	20172.1	246.103
62050	20400.6	238.526
62100	18073.1	217.995
62150	15988.0	206.053
62200	15032.7	206.442
62250	16540.6	236.221
62300	13385.5	254.665
62350	13631.6	245.099
62400	16239.4	210.597
62450	14546.4	199.038
62500	14769.8	215.804
62550	12237.5	241.147
62600	11578.7	222.836
62650	13935.7	200.466
62700	14156.5	214.758
62750	11937.0	233.345
62800	12041.3	238.806
62850	15396.3	224.035
62900	15522.8	224.274
62950	16406.1	237.673
63000	16746.3	238.072
63050	16854.4	233.666
63100	17777.0	243.958
63150	15268.5	265.214
63200	16185.2	272.231
63250	17055.4	270.552
63300	18047.9	271.864
63350	19095.8	273.63
63400	21218.1	290.848
63450	23985.8	310.683
63500	25295.4	308.653
63550	28375.4	324.845
63600	32630.4	342.447
63650	36479.5	349.019
63700	39102.1	353.269
63750	43468.5	361.744
63800	51691.6	383.048
63850	38954.3	381.817
63900	16232.1	328.74
63950	35835.6	338.357
64000	37476.9	338.828
64050	38657.1	341.826
64100	37873.0	338.856
64150	36865.7	336.395
64200	37070.3	331.552
64250	37318.0	317.574
64300	34897.8	305.795
64350	32685.9	280.658
64400	33165.6	291.032
64450	12235.6	230.473
64500	1915.08	163.6
64550	407.491	115.687
64600	569.388	112.187
64650	8652.13	118.418
64700	13250.1	139.796
64750	20085.3	175.459
64800	12433.5	210.714
64850	17481.2	207.371
64900	16488.4	217.402
64950	15740.0	213.549
65000	14647.0	206.933
65050	15403.9	230.544
65100	15974.2	237.611
65150	17101.9	251.338
65200	13371.3	255.213
65250	13731.8	253.144
65300	14058.2	244.924
65350	14484.4	247.796
65400	14711.2	243.227
65450	14501.0	235.799
65500	14764.2	239.729
65550	15162.3	246.607
65600	14990.1	244.011
65650	14165.0	232.137
65700	13659.4	227.562
65750	13798.6	233.258
65800	13305.4	229.109
65850	17475.0	214.891
65900	15761.1	205.902
65950	15124.3	212.527
66000	16233.3	238.745
66050	17367.8	251.048
66100	17087.0	241.887
66150	18158.9	250.401
66200	19256.3	258.724
66250	19797.5	254.873
66300	19776.8	247.871
66350	20307.7	246.912
66400	22072.5	259.906
66450	18191.8	272.856
66500	19966.7	288.151
66550	21554.2	296.195
66600	22893.4	299.999
66650	24634.9	307.084
66700	26616.4	318.32
66750	28341.8	319.369
66800	29217.6	317.526
66850	28665.4	312.232
66900	26220.0	302.637
66950	25339.9	305.141
67000	27100.1	316.216
67050	28976.9	321.741
67100	32201.9	335.767
67150	36872.1	352.409
67200	39433.9	355.81
67250	42737.2	361.176
67300	48987.3	373.719
67350	52217.6	371.659
67400	45140.9	353.779
67450	39260.4	345.797
67500	39050.9	347.65
67550	39861.0	347.262
67600	38027.0	343.533
67650	37261.2	346.028
67700	39418.6	348.511
67750	42475.1	351.156
67800	43702.4	352.213
67850	44055.0	360.233
67900	49105.7	358.843
67950	24361.2	325.526
68000	19017.9	302.313
68050	28291.6	299.721
68100	19589.2	268.128
68150	24747.1	252.986
68200	23648.5	249.457
68250	23160.4	253.981
68300	18324.3	271.07
68350	19826.7	287.634
68400	20585.5	288.667
68450	21126.3	283.116
68500	22893.9	297.328
68550	24955.8	309.551
68600	26169.5	311.13
68650	28222.8	318.99
68700	30807.3	329.054
68750	33620.1	337.927
68800	37563.8	351.486
68850	41326.1	361.137
68900	44031.4	360.862
68950	44650.6	363.187
69000	43566.0	365.094
69050	44303.7	368.56
69100	47324.7	376.338
69150	54274.9	384.798
69200	63493.7	402.212
69250	33090.8	362.605
69300	15911.3	323.016
69350	32489.2	331.464
69400	35492.3	344.027
69450	38355.5	349.735
69500	40239.6	349.127
69550	41787.1	349.702
69600	44887.0	356.076
69650	47888.4	359.425
69700	51230.5	360.359
69750	34405.1	348.855
69800	28216.7	334.167
69850	14373.6	292.951
69900	7817.1	272.57
69950	6569.83	257.387
70000	17941.1	260.146
70050	16268.1	228.884
70100	10242.8	229.667
70150	10182.6	185.189
70200	12110.5	150.061
70250	18736.2	172.739
70300	39433.8	324.084
70350	45295.1	360.425
70400	44149.2	366.964
70450	50261.0	375.778
70500	59299.4	385.966
70550	32841.5	350.809
70600	19903.7	318.742
70650	14396.5	292.754
70700	8511.66	269.145
70750	6275.6	249.153
70800	16382.6	244.781
70850	17960.1	253.516
70900	20884.5	272.632
70950	24207.9	277.797
71000	7837.91	236.607
71050	3415.6	199.912
71100	11750.4	174.748
71150	12457.5	172.844
71200	13813.9	179.332
71250	16967.9	199.241
71300	14623.4	220.514
71350	16962.5	241.934
71400	18169.5	231.155
71450	8629.92	213.11
71500	3010.61	170.146
71550	9766.06	176.76
71600	11429.5	147.288
71650	9387.06	122.975
71700	9937.93	130.385
71750	13236.0	159.471
71800	1174.53	131.763
71850	1089.99	138.29
71900	7006.36	153.76
71950	6223.09	85.5299
72000	10088.3	133.844
72050	2224.41	148.577
72100	1510.05	130.523
72150	0	0
72200	46.9212	29.7766
72250	79.2025	53.7438
72300	95.2323	70.5129
72350	211.59	96.5136
72400	357.703	107.533
72450	158.303	79.9664
72500	0	0
72550	0	0
72600	0	0
72650	0	0
72700	0	0
72750	0	22.2473
72800	0	0
72850	0	0
72900	0	0
72950	12008.2	111.241
73000	8956.25	115.057
73050	13340.9	182.143
73100	14245.1	228.678
73150	14317.4	234.23
73200	13931.6	229.635
73250	14040.2	235.954
73300	14616.2	250.223
73350	14843.3	254.455
73400	14954.9	255.164
73450	14857.6	251.666
73500	14878.2	251.584
73550	12092.2	255.752
73600	12025.3	253.049
73650	15128.9	246.872
73700	15439.7	252.436
73750	16088.5	259.813
73800	16229.7	254.915
73850	16425.3	250.535
73900	13774.6	260.439
73950	14452.5	266.664
74000	15206.4	266.882
74050	16433.6	276.46
74100	17947.9	292.294
74150	19576.2	297.093
74200	21255.1	298.323
74250	23008.1	302.411
74300	25384.2	310.057
74350	28949.4	325.614
74400	32300.4	334.441
74450	37519.9	348.123
74500	43649.4	348.863
74550	48944.5	348.484
74600	32294.0	339.007
74650	17648.7	302.645
74700	13617.4	297.875
74750	33369.7	298.351
74800	13426.4	259.239
74850	18848.9	265.209
74900	5265.85	197.255
74950	15437.8	218.46
75000	14792.1	208.404
75050	16371.0	225.754
75100	14336.0	231.733
75150	13745.4	240.652
75200	28316.4	235.19
75250	36739.6	256.409
75300	21929.3	241.797
75350	25446.8	237.564
75400	8780.54	194.866
75450	15701.8	211.307
75500	5013.42	174.28
75550	15656.2	213.494
75600	658.289	104.905
75650	644.066	109.893
75700	160.417	37.2289
75750	0	3.22175
75800	31.4865	25.2
75850	0	0
75900	0	0
75950	0	0
76000	0	0
76050	0	0
76100	0	0
76150	0	0
76200	0	0
76250	0	0
76300	0	0
76350	0	0
76400	0	0
76450	0	0
76500	0	0
76550	0	0
76600	0	0
76650	0	0
76700	0	0
76750	0	0
76800	0	0
76850	0	0
76900	0	0
76950	0	0
77000	0	0
77050	4197.56	52.2725
77100	25217.0	137.617
77150	15119.4	172.568
77200	18852.6	208.091
77250	14935.6	231.07
77300	16125.5	240.962
77350	16835.6	244.584
77400	17928.2	251.789
77450	20540.0	267.393
77500	20833.1	256.434
77550	22845.2	255.881
77600	6621.56	212.916
77650	2804.63	182.44
77700	1945.32	170.154
77750	9529.09	156.132
77800	10220.4	159.043
77850	10817.8	163.202
77900	12043.2	170.348
77950	13223.4	171.777
78000	15102.1	181.791
78050	19250.4	211.574
78100	12404.2	204.897
78150	30671.0	266.285
78200	42842.4	264.093
78250	12863.6	212.943
78300	14895.6	215.753
78350	3940.02	178.344
78400	816.648	125.399
78450	0	0
78500	0	0
78550	1.94266	30.3098
78600	89.9775	84.0118
78650	1177.76	138.2
78700	5095.96	171.348
78750	5562.51	180.76
78800	7853.99	198.543
78850	10382.6	208.756
78900	9553.31	204.456
78950	6899.88	185.854
79000	301.314	107.098
79050	636.724	121.2
79100	0	0
79150	5.43497	32.7799
79200	84.65	67.73
79250	0	0
79300	0	1.09348
79350	0	0
79400	0	0
79450	0	0
79500	0	0
79550	0	0
79600	0	0
79650	0	8.33819
79700	0	0
79750	0	0
79800	0	0
79850	0	0
79900	0	0
79950	3552.54	51.5106
80000	10832.3	198.714
80050	462.19	116.219
80100	70.7371	48.4534
80150	29.9391	38.0546
80200	0	0
80250	0	0
80300	0	0
80350	0	0
80400	0	0
80450	0	0
80500	0	0
80550	0	0
80600	0	0
80650	0	0
80700	0	0
80750	0	0
80800	0	0
80850	0	0
80900	0	0
80950	0	0
81000	0	0
81050	0	0
81100	0	0
81150	0	0
81200	0	0
81250	0	0
81300	0	0
81350	0	0
81400	0	0
81450	0	0
81500	0	5.25359
81550	0	0
81600	0	0
81650	0	0
81700	0	0
81750	0	0
81800	0	0
81850	0	0
81900	0	8.91119
81950	0	0
82000	0	0
82050	0	0
82100	0	0
82150	0	0
82200	0	0
82250	0	0
82300	0	0
82350	0	0
82400	0	0
82450	0	0
82500	0	0
82550	0	1.3994
82600	0	2.22682
82650	0	5.52883
82700	0	0
82750	0	0
82800	0	19.5095
82850	0	22.0426
82900	0	7.54786
82950	0	0
83000	0	13.9288
83050	498.653	30.4028
83100	0	3.99746
83150	0	9.90397
83200	0	4.99833
83250	0	23.368
83300	807.601	48.6747
83350	0	24.4061
83400	742.975	42.919
83450	0	7.48466
83500	0	0
83550	0	7.44683
83600	714.124	28.5371
83650	0	17.8132
83700	0	3.57805
83750	0	3.16344
83800	367.986	31.2183
83850	286.686	27.871
83900	491.989	30.2345
83950	0	13.9493
84000	0	0
84050	0	0
84100	0	2.60647
84150	0	13.0739
84200	0	12.6281
84250	0	22.0342
84300	468.073	26.6391
84350	652.605	56.027
84400	734.905	41.0999
84450	0	0
84500	0	0
84550	0	0
84600	0	23.6453
84650	0	11.2037
84700	0	0
84750	0	0
84800	0	0
84850	0	8.39265
84900	0	11.6432
84950	0	0
85000	0	0
85050	0	0
85100	0	0
85150	0	0
85200	0	0
85250	457.022	26.7864
85300	0	0
85350	4080.29	44.8091
85400	10957.2	85.3996
85450	6666.66	79.9118
85500	13740.2	157.732
85550	28977.8	282.706
85600	11611.0	221.881
85650	7514.75	160.538
85700	5944.95	79.314
85750	8772.31	117.917
85800	9349.8	132.456
85850	9365.17	136.938
85900	10019.7	151.205
85950	9531.76	149.336
86000	9238.5	143.144
86050	9012.32	140.326
86100	9265.24	145.592
86150	10018.2	156.887
86200	10028.2	159.313
86250	10241.7	160.156
86300	10420.1	164.25
86350	10463.3	164.814
86400	10513.4	164.306
86450	10402.2	163.085
86500	10511.4	161.97
86550	10441.9	162.251
86600	10012.9	158.179
86650	9442.3	149.516
86700	9305.51	145.213
86750	9172.93	144.821
86800	8876.44	139.786
86850	9401.14	147.402
86900	10129.1	160.182
86950	10318.6	162.933
87000	10367.4	163.87
87050	10168.6	162.93
87100	9971.01	159.604
87150	9972.54	156.77
87200	9992.9	155.848
87250	10390.1	161.206
87300	10841.4	167.479
87350	11384.4	174.152
87400	11155.0	173.127
87450	11015.7	169.485
87500	11199.0	167.814
87550	11359.9	168.312
87600	11401.6	167.099
87650	11909.7	172.035
87700	12556.0	178.214
87750	13205.1	185.831
87800	14031.1	191.483
87850	14759.8	194.097
87900	15880.9	197.627
87950	17455.4	202.616
88000	19041.5	209.216
88050	22095.9	228.03
88100	25042.4	237.536
88150	22454.8	256.685
88200	31753.9	299.385
88250	37315.7	296.461
88300	12473.7	251.108
88350	24948.3	230.022
88400	10574.5	229.254
88450	19406.7	233.401
88500	22046.3	244.415
88550	11902.9	237.422
88600	7008.46	216.25
88650	7597.56	203.32
88700	4432.88	170.688
88750	10871.3	173.69
88800	15074.7	159.458
88850	8200.85	146.647
88900	11160.0	177.011
88950	8317.98	152.474
89000	8446.92	153.518
89050	6875.2	136.732
89100	11107.4	180.968
89150	11914.6	134.43
89200	8995.61	167.009
89250	9948.3	174.073
89300	11971.8	140.956
89350	8419.53	101.894
89400	6985.52	136.072
89450	15065.1	211.625
89500	22304.5	174.809
89550	22252.1	237.209
89600	12812.0	219.041
89650	23425.8	221.607
89700	17187.7	225.405
89750	8699.98	193.125
89800	8985.78	200.147
89850	12026.0	210.997
89900	7697.5	189.403
89950	3134.49	161.224
90000	2921.65	163.339
90050	13412.2	176.736
90100	13641.0	176.211
90150	4127.38	123.533
90200	112.735	38.034
90250	1255.35	33.508
90300	1132.01	29.4932
90350	5372.37	69.2954
90400	6459.99	78.9968
90450	7274.85	82.3558
90500	5876.03	120.004
90550	10828.5	175.845
90600	7486.34	137.396
90650	12901.0	148.258
90700	14593.8	158.545
90750	17993.5	226.912
90800	7037.38	206.721
90850	7958.86	219.73
90900	14714.7	204.986
90950	7426.4	211.099
91000	18786.0	186.842
91050	5385.17	194.618
91100	4927.9	178.716
91150	10755.0	176.467
91200	14885.8	157.983
91250	15860.3	171.426
91300	15013.8	158.901
91350	12266.0	185.674
91400	17018.6	181.37
91450	17607.4	184.72
91500	3793.65	182.985
91550	3948.29	176.97
91600	8976.51	169.315
91650	10993.4	182.728
91700	12813.0	194.621
91750	9075.12	158.421
91800	14724.4	158.817
91850	16376.8	174.713
91900	9786.16	160.064
91950	3292.99	176.435
92000	3957.04	181.412
92050	4543.57	186.242
92100	5600.25	201.693
92150	6159.5	204.943
92200	7110.1	212.174
92250	5159.23	186.892
92300	5316.78	196.855
92350	4624.87	187.968
92400	12554.3	195.928
92450	11214.0	179.253
92500	9725.72	159.375
92550	11383.4	173.492
92600	14678.7	203.158
92650	10994.4	170.372
92700	17475.9	179.855
92750	19688.0	192.003
92800	6573.68	206.765
92850	6503.57	206.326
92900	19530.4	199.883
92950	15492.9	211.943
93000	17406.5	171.623
93050	16972.9	218.472
93100	13668.4	204.31
93150	14172.3	195.271
93200	17030.4	218.526
93250	18245.1	182.207
93300	18451.4	225.07
93350	11933.7	195.211
93400	5115.91	198.82
93450	21822.7	213.964
93500	8161.94	213.599
93550	14516.9	205.595
93600	5339.1	201.158
93650	20545.9	205.019
93700	6582.84	199.914
93750	5893.21	203.278
93800	5730.8	199.855
93850	14254.3	203.259
93900	4632.06	168.989
93950	17131.6	180.106
94000	19028.3	196.378
94050	12883.2	183.3
94100	5245.89	179.296
94150	10230.6	181.355
94200	12543.5	197.527
94250	18287.6	177.768
94300	18674.8	190.437
94350	4602.32	177.476
94400	12539.9	187.001
94450	3103.59	154.825
94500	16072.1	175.423
94550	11080.8	179.401
94600	12722.8	194.364
94650	8104.29	153.274
94700	10359.7	171.29
94750	14202.0	151.892
94800	10597.2	177.976
94850	3158.9	167.139
94900	9611.63	161.317
94950	17756.2	187.656
95000	5742.18	192.751
95050	11606.9	189.567
95100	16812.1	170.058
95150	20348.2	202.625
95200	6757.29	194.842
95250	9688.43	156.853
95300	7865.3	143.687
95350	14585.2	156.681
95400	10116.0	174.088
95450	22929.9	229.377
95500	69381.4	226.033
95550	2002.0	150.701
95600	6154.71	134.5
95650	16698.0	149.458
95700	7665.02	143.118
95750	13034.9	143.769
95800	6824.84	139.541
95850	10820.6	184.996
95900	13161.9	152.013
95950	9236.59	159.374
96000	24012.4	233.696
96050	17694.7	207.4
96100	5210.1	191.693
96150	16856.1	220.271
96200	5820.92	137.991
96250	3022.04	72.6547
96300	12237.6	124.822
96350	15087.9	208.133
96400	6545.53	140.868
96450	13195.9	152.92
96500	9018.29	157.194
96550	4286.14	94.5961
96600	17792.6	149.255
96650	31892.4	250.169
96700	83334.5	238.499
96750	17730.7	218.954
96800	17363.0	219.342
96850	4516.75	170.295
96900	1405.06	138.944
96950	993.157	131.147
97000	2913.05	150.148
97050	5414.83	125.727
97100	14521.7	141.55
97150	24764.0	232.82
97200	3612.18	164.359
97250	3698.98	164.262
97300	6476.79	146.553
97350	12578.4	125.869
97400	26690.5	234.397
97450	12131.8	202.63
97500	53.2195	39.0935
97550	125.8	81.076
97600	1758.47	145.643
97650	188.399	88.7367
97700	3273.17	89.9372
97750	6965.33	89.4664
97800	8651.67	98.2009
97850	10271.7	110.474
97900	13722.8	115.592
97950	68422.4	211.24
98000	22339.9	220.091
98050	4030.4	165.467
98100	281.828	96.414
98150	155.66	64.0592
98200	0	0
98250	0	0
98300	2015.59	54.9133
98350	6182.55	84.2366
98400	7971.65	95.8442
98450	10794.2	114.866
98500	56752.7	186.128
98550	57174.9	199.29
98600	22000.4	221.558
98650	568.502	105.701
98700	0	6.94622
98750	0	0
98800	0	3.70095
98850	0	0
98900	0	0
98950	2130.5	60.9848
99000	3927.91	60.4212
99050	5016.21	69.4218
99100	11820.1	129.661
99150	7310.08	182.981
99200	252.162	81.6247
99250	0	8.62486
99300	0	0
99350	0	0
99400	0	0
99450	4.53368	47.7463
99500	874.46	131.97
99550	6884.31	164.755
99600	5229.81	135.185
99650	6402.47	135.611
99700	6531.14	136.902
99750	6624.67	137.235
99800	7331.08	137.843
99850	33642.8	138.583
99900	34753.4	138.628
[truncated: 459 more rows]
