# Supplementary material for: The extreme yet transient nature of glacial erosion
Source: Nat Commun. 2022 Nov 30;13:7377. doi: 10.1038/s41467-022-35072-0 (PMC9712427; doi:10.1038/s41467-022-35072-0)
Supplement: Supplementary file 5 — Supplementary Data 2 [file 41467_2022_35072_MOESM5_ESM.zip › csv_glacialEcalib/Ande2018b-55.csv]

Year	Q	IceH
0	0	0
50	0	0
100	0	0
150	0	0
200	0	0
250	0	0
300	0	0
350	0	0
400	0	0
450	0	0
500	0	0
550	0	0
600	0	0
650	0	0
700	0	0
750	0	0
800	0	0
850	0	0
900	0	0
950	0	0
1000	0	0
1050	0	0
1100	0	0
1150	0	0
1200	0	0
1250	0	0
1300	0	0
1350	0	0
1400	0	0
1450	0	0
1500	0	0
1550	0	0
1600	0	0
1650	0	0
1700	0	0
1750	0	0
1800	0	0
1850	0	0
1900	0	0
1950	0	0
2000	0	0
2050	0	0
2100	0	0
2150	0	0
2200	0	0
2250	0	0
2300	0	0
2350	0	0
2400	0	0
2450	0	0
2500	0	0
2550	0	0
2600	0	0
2650	0	0
2700	0	0
2750	0	0
2800	0	0
2850	0	0
2900	0	0
2950	0	0
3000	0	0
3050	0	0
3100	0	0
3150	0	0
3200	0	0
3250	0	0
3300	0	0
3350	0	0
3400	0	0
3450	0	0
3500	0	0
3550	0	0
3600	0	0
3650	0	0
3700	0	0
3750	0	0
3800	0	0
3850	0	0
3900	0	0
3950	0	0
4000	0	0
4050	0	0
4100	0	0
4150	0	0
4200	0	0
4250	0	0
4300	0	0
4350	0	0
4400	0	0
4450	0	0
4500	0	0
4550	0	0
4600	0	0
4650	0	0
4700	0	0
4750	0	0
4800	0	0
4850	0	0
4900	0	0
4950	0	0
5000	0	0
5050	0	0
5100	0	0
5150	0	0
5200	0	0
5250	0	0
5300	0	0
5350	0	0
5400	0	0
5450	0	0
5500	0	0
5550	0	0
5600	0	0
5650	0	0
5700	0	0
5750	0	0
5800	0	0
5850	0	0
5900	0	0
5950	0	0
6000	0	0
6050	0	0
6100	0	0
6150	0	0
6200	0	0
6250	0	0
6300	0	0
6350	0	0
6400	0	0
6450	0	0
6500	0	0
6550	0	0
6600	0	0
6650	0	0
6700	0	0
6750	0	0
6800	0	0
6850	0	0
6900	0	0
6950	0	0
7000	0	0
7050	0	0
7100	0	0
7150	0	0
7200	0	0
7250	0	0
7300	0	0
7350	0	0
7400	0	0
7450	0	0
7500	0	0
7550	0	0
7600	0	0
7650	0	0
7700	0	0
7750	0	0
7800	0	0
7850	0	0
7900	0	0
7950	0	0
8000	0	0
8050	0	0
8100	0	0
8150	0	0
8200	0	0
8250	0	0
8300	0	0
8350	0	0
8400	0	0
8450	0	0
8500	0	0
8550	0	0
8600	0	0
8650	0	0
8700	0	0
8750	0	0
8800	0	0
8850	0	0
8900	0	0
8950	0	0
9000	0	0
9050	0	0
9100	0	0
9150	0	0
9200	0	0
9250	0	0
9300	0	0
9350	0	0
9400	0	0
9450	0	0
9500	0	0
9550	0	0
9600	0	0
9650	0	0
9700	87639.1	364.021
9750	90015.7	367.321
9800	91873.1	369.963
9850	92725.1	371.244
9900	93671.4	372.413
9950	93468.0	372.718
10000	92375.2	371.8
10050	90636.3	370.372
10100	88867.8	366.928
10150	84800.6	364.105
10200	65976.2	354.505
10250	42051.6	347.128
10300	35434.1	345.531
10350	32484.7	327.913
10400	31189.4	324.735
10450	39527.7	326.705
10500	10588.5	301.671
10550	11945.9	308.395
10600	21742.4	296.616
10650	31464.3	332.468
10700	43571.3	391.356
10750	35915.0	410.946
10800	36555.8	410.722
10850	33421.0	394.768
10900	31986.0	390.282
10950	46257.1	396.314
11000	33849.9	403.873
11050	35204.0	416.896
11100	46406.8	409.245
11150	34587.2	415.088
11200	37112.5	425.864
11250	35428.0	433.365
11300	30377.8	406.376
11350	23300.3	371.563
11400	31964.6	365.996
11450	79323.5	424.825
11500	24405.4	487.193
11550	21058.3	521.531
11600	26179.0	531.162
11650	31535.4	536.641
11700	28395.6	548.44
11750	28136.3	558.668
11800	34072.2	556.391
11850	36491.3	554.899
11900	31116.9	568.154
11950	32113.2	581.686
12000	39107.7	577.938
12050	41805.0	573.499
12100	38498.0	582.634
12150	39214.5	600.731
12200	46127.5	613.222
12250	54815.1	633.219
12300	165070.0	779.823
12350	112521.0	850.806
12400	90227.8	828.394
12450	79746.2	840.952
12500	61378.4	842.791
12550	67069.3	787.725
12600	53216.7	769.917
12650	114612.0	710.156
12700	101551.0	668.594
12750	89806.6	639.899
12800	115372.0	765.897
12850	107172.0	796.159
12900	131503.0	773.96
12950	78765.6	782.356
13000	57013.2	787.383
13050	80064.2	722.249
13100	73348.8	695.069
13150	108210.0	656.553
13200	92407.0	644.657
13250	93436.1	616.476
13300	70687.4	647.813
13350	80390.2	607.063
13400	118449.0	662.223
13450	74892.3	679.069
13500	80811.0	732.826
13550	100600.0	667.712
13600	109536.0	671.192
13650	75302.7	667.067
13700	102650.0	643.341
13750	97410.5	628.066
13800	111031.0	625.122
13850	99399.2	638.059
13900	53740.8	639.307
13950	69139.4	606.539
14000	64919.3	566.126
14050	56460.9	524.556
14100	48974.4	485.299
14150	42336.4	446.118
14200	36262.0	412.745
14250	30793.9	381.132
14300	27042.4	369.882
14350	24801.7	363.656
14400	22525.5	366.526
14450	34426.1	368.537
14500	95653.2	450.425
14550	44992.7	511.405
14600	38276.7	546.973
14650	36898.9	592.819
14700	45993.1	591.97
14750	47157.1	586.427
14800	41004.0	587.714
14850	42692.7	590.397
14900	38432.0	601.698
14950	41703.4	607.456
15000	45364.1	606.648
15050	44933.6	608.902
15100	44660.0	613.252
15150	44625.4	620.912
15200	55884.7	616.85
15250	57487.1	673.563
15300	103965.0	858.625
15350	133066.0	825.667
15400	73961.5	829.379
15450	58574.4	839.614
15500	49290.9	817.794
15550	36235.9	763.588
15600	23014.8	685.0
15650	64381.7	621.798
15700	58828.8	610.511
15750	50680.6	617.225
15800	55051.8	623.421
15850	59340.0	631.603
15900	56780.4	663.556
15950	73672.9	690.527
16000	99109.0	708.599
16050	111552.0	728.5
16100	123193.0	748.403
16150	132836.0	775.32
16200	91565.2	805.29
16250	54755.7	802.375
16300	46100.9	761.08
16350	31347.5	705.229
16400	18835.2	631.833
16450	33781.8	580.793
16500	51031.2	637.786
16550	102939.0	818.811
16600	123022.0	779.812
16650	92507.0	771.646
16700	84565.4	764.019
16750	102798.0	714.402
16800	94010.5	664.379
16850	83466.3	644.445
16900	77181.8	632.523
16950	72959.1	621.472
17000	61817.2	633.67
17050	67244.7	627.723
17100	70204.6	598.701
17150	63005.4	572.457
17200	46249.0	579.67
17250	46210.0	580.227
17300	46107.0	574.605
17350	37612.8	583.652
17400	38219.2	587.453
17450	33982.3	567.487
17500	39282.4	565.682
17550	38742.6	565.423
17600	38680.6	563.483
17650	44941.2	557.124
17700	36975.4	564.85
17750	34571.9	575.99
17800	39496.5	583.184
17850	45695.0	584.54
17900	50559.9	582.901
17950	56300.2	577.053
18000	54973.6	555.634
18050	48476.7	554.48
18100	44814.5	555.923
18150	46437.2	556.484
18200	39334.6	565.631
18250	46921.4	562.163
18300	51186.1	554.567
18350	40175.1	561.969
18400	42606.0	567.544
18450	43788.9	573.48
18500	45460.7	578.688
18550	47449.7	583.872
18600	46581.3	593.285
18650	54584.8	594.97
18700	60553.3	583.73
18750	56059.2	587.065
18800	49497.7	605.118
18850	64081.3	596.075
18900	61825.9	583.217
18950	56043.0	581.557
19000	57479.5	563.048
19050	52972.1	554.46
19100	44341.3	559.788
19150	37501.0	571.19
19200	48227.9	562.029
19250	50447.7	549.586
19300	32947.0	565.504
19350	36388.7	570.952
19400	39989.7	571.362
19450	38252.9	572.811
19500	41699.4	568.771
19550	41496.8	565.194
19600	37844.9	566.09
19650	36197.7	571.02
19700	35457.3	581.194
19750	34499.3	591.076
19800	39069.7	595.31
19850	45305.6	586.89
19900	44042.0	585.947
19950	37207.5	598.016
20000	48758.1	586.331
20050	52421.6	555.053
20100	39703.3	557.53
20150	32912.7	566.572
20200	36128.6	570.393
20250	35692.6	575.021
20300	35972.8	579.503
20350	37540.8	584.838
20400	32733.1	598.209
20450	40747.9	596.99
20500	45260.1	583.467
20550	41653.5	580.429
20600	39543.2	581.688
20650	35145.0	590.132
20700	44062.0	579.49
20750	43705.1	574.45
20800	36609.4	578.057
20850	40949.4	576.448
20900	38304.9	577.511
20950	39542.2	574.836
21000	45594.1	566.685
21050	35622.1	575.021
21100	34278.4	589.028
21150	36231.9	598.538
21200	42307.4	599.37
21250	45595.0	595.175
21300	46862.2	587.809
21350	52180.8	575.196
21400	41303.7	578.587
21450	44375.4	577.284
21500	48969.8	569.222
21550	44906.7	565.959
21600	44588.1	564.325
21650	38341.1	572.219
21700	38041.3	581.689
21750	39507.5	588.872
21800	44637.2	591.119
21850	49904.3	591.487
21900	45815.9	599.557
21950	52494.0	602.695
22000	59093.8	602.729
22050	52541.9	620.946
22100	67788.4	614.115
22150	63715.2	585.655
22200	52540.1	598.842
22250	58883.2	609.838
22300	64998.6	595.744
22350	59379.8	602.849
22400	58944.1	619.619
22450	68761.9	638.41
22500	79675.6	657.861
22550	85771.3	653.628
22600	84467.2	637.131
22650	84765.9	642.189
22700	77041.4	606.429
22750	45291.4	629.492
22800	62199.4	620.453
22850	57301.9	620.762
22900	49823.9	640.492
22950	59985.7	643.842
23000	61177.3	646.473
23050	61051.5	651.258
23100	68101.0	646.112
23150	67301.9	644.56
23200	58899.9	658.665
23250	70042.9	658.63
23300	74645.7	652.674
23350	72527.3	640.639
23400	68721.4	631.994
23450	56511.9	644.137
23500	62567.9	651.451
23550	66970.1	656.145
23600	64068.7	670.05
23650	73531.1	670.375
23700	76420.2	653.41
23750	73471.8	647.434
23800	64251.8	653.978
23850	71278.0	653.924
23900	72323.5	650.368
23950	72230.7	637.917
24000	62211.9	639.98
24050	56501.2	660.249
24100	74618.3	657.217
24150	74911.0	656.506
24200	65640.2	676.187
24250	76173.3	681.5
24300	75882.5	687.521
24350	83998.9	679.323
24400	81428.7	659.658
24450	69732.1	660.501
24500	65505.8	677.661
24550	80973.3	680.095
24600	81579.2	667.821
24650	74302.3	673.409
24700	75917.2	682.659
24750	83154.7	674.741
24800	77860.2	683.909
24850	72509.9	709.458
24900	92695.4	700.444
24950	93108.3	689.116
25000	86132.2	697.252
25050	89744.6	719.046
25100	100491.0	745.594
25150	112008.0	761.742
25200	118664.0	767.551
25250	119939.0	780.239
25300	71591.4	788.844
25350	46831.0	791.379
25400	37645.9	759.489
25450	23618.9	683.455
25500	63989.2	632.299
25550	66229.7	617.831
25600	58289.1	627.97
25650	79535.3	707.86
25700	114519.0	789.341
25750	112456.0	770.767
25800	111138.0	747.173
25850	108173.0	721.822
25900	102752.0	706.521
25950	101651.0	720.595
26000	92706.1	758.103
26050	116072.0	783.386
26100	126841.0	785.364
26150	132112.0	782.897
26200	130666.0	779.348
26250	124125.0	786.706
26300	82479.5	794.166
26350	53710.8	797.778
26400	42440.6	782.301
26450	27242.1	723.749
26500	117329.0	716.917
26550	76474.1	801.182
26600	32581.9	755.639
26650	78188.0	713.221
26700	99538.1	813.265
26750	127612.0	790.767
26800	128215.0	786.445
26850	129255.0	782.242
26900	127192.0	785.157
26950	62955.3	796.671
27000	52582.8	812.228
27050	50364.5	746.849
27100	51215.3	755.996
27150	53000.4	710.295
27200	47479.2	668.363
27250	95149.1	622.345
27300	96497.7	602.964
27350	80978.3	573.497
27400	61200.7	602.386
27450	43352.1	653.307
27500	66482.4	665.015
27550	73752.6	674.157
27600	71471.7	697.567
27650	84831.0	713.565
27700	96561.6	727.085
27750	104284.0	740.652
27800	112965.0	751.894
27850	118972.0	770.887
27900	128115.0	783.939
27950	128031.0	796.332
28000	88971.6	804.733
28050	61547.1	813.614
28100	50784.4	799.717
28150	106567.0	742.855
28200	45845.0	754.656
28250	107521.0	680.878
28300	108442.0	665.03
28350	100475.0	647.265
28400	69030.2	659.534
28450	82978.1	583.056
28500	66148.2	544.859
28550	37413.5	576.206
28600	37193.0	611.103
28650	42225.8	632.624
28700	48660.5	638.502
28750	50533.5	640.353
28800	53721.5	636.361
28850	53785.0	631.085
28900	47922.0	637.6
28950	53917.3	631.122
29000	53598.8	620.522
29050	45659.6	629.477
29100	43604.4	663.479
29150	36027.2	779.797
29200	23188.6	705.166
29250	49715.0	660.275
29300	54890.0	654.371
29350	52989.1	652.634
29400	57924.1	639.292
29450	51453.8	638.782
29500	49633.4	643.367
29550	53454.8	641.188
29600	54742.4	636.506
29650	48633.1	647.762
29700	51748.9	656.572
29750	54921.4	662.341
29800	60442.2	663.055
29850	66354.7	659.649
29900	58214.7	674.638
29950	72885.9	672.245
30000	77954.1	663.929
30050	65071.3	680.012
30100	81079.1	681.016
30150	83342.9	672.96
30200	81640.6	670.587
30250	78978.6	653.511
30300	73939.4	628.067
30350	58915.6	623.498
30400	53886.0	638.756
30450	62843.8	641.44
30500	66071.8	642.603
30550	58851.5	660.307
30600	66196.1	670.708
30650	79043.8	669.639
30700	79374.9	671.686
30750	81050.5	676.363
30800	82857.6	676.328
30850	77840.6	692.134
30900	83947.4	705.711
30950	95785.1	707.13
31000	98906.9	712.175
31050	100645.0	725.386
31100	106404.0	732.684
31150	111247.0	731.087
31200	112638.0	745.262
31250	118266.0	763.851
31300	125511.0	775.024
31350	130143.0	789.084
31400	134508.0	792.018
31450	130884.0	791.867
31500	127627.0	795.186
31550	68106.0	802.772
31600	60722.6	815.14
31650	51741.0	802.249
31700	84759.9	728.051
31750	46844.9	748.25
31800	38691.0	720.248
31850	35605.7	665.415
31900	21194.2	591.488
31950	65302.4	612.707
32000	105923.0	684.435
32050	100951.0	644.819
32100	95629.2	620.467
32150	72462.2	635.574
32200	82791.8	591.36
32250	87709.5	630.148
32300	52571.7	669.311
32350	70330.4	692.182
32400	87941.6	704.067
32450	94508.5	719.3
32500	102386.0	730.377
32550	109407.0	743.111
32600	116244.0	767.274
32650	124562.0	795.057
32700	126995.0	806.704
32750	98857.7	805.749
32800	96607.4	801.674
32850	92928.1	800.059
32900	88040.2	810.677
32950	55252.3	815.357
33000	48430.5	794.307
33050	38613.6	751.757
33100	26906.9	696.698
33150	19462.1	631.958
33200	56383.4	555.055
33250	49782.5	519.27
33300	45347.6	509.934
33350	46999.7	531.326
33400	55343.7	576.02
33450	60043.6	513.698
33500	48972.6	496.723
33550	34155.9	526.674
33600	28822.8	557.845
33650	32772.8	573.887
33700	36922.6	583.462
33750	39184.2	591.338
33800	41326.8	600.261
33850	49486.3	594.224
33900	48017.5	593.556
33950	47300.0	600.853
34000	51892.2	606.243
34050	55736.2	612.919
34100	57564.7	628.684
34150	66345.2	648.947
34200	81450.6	661.788
34250	90750.5	679.815
34300	102821.0	703.021
34350	114111.0	728.819
34400	110275.0	748.436
34450	52883.0	757.636
34500	108449.0	689.878
34550	110387.0	690.825
34600	84417.5	679.53
34650	76718.6	664.776
34700	68497.9	649.506
34750	34632.6	636.442
34800	19486.2	580.346
34850	40356.7	539.069
34900	126621.0	613.513
34950	84545.3	595.873
35000	75171.2	561.302
35050	66590.1	534.62
35100	56942.1	513.489
35150	48203.3	495.681
35200	41514.2	496.528
35250	42740.4	503.109
35300	48876.4	465.412
35350	35973.7	510.496
35400	26185.2	556.231
35450	30927.8	579.794
35500	40397.9	583.05
35550	41852.6	582.452
35600	45328.6	583.11
35650	46496.4	624.698
35700	49842.4	789.139
35750	34192.0	747.184
35800	21334.2	673.76
35850	59253.1	611.107
35900	55211.1	599.318
35950	46471.2	612.153
36000	55417.6	617.299
36050	61564.9	616.887
36100	66063.8	619.273
36150	68848.2	631.896
36200	70160.3	660.087
36250	89652.9	682.827
36300	102102.0	690.706
36350	106650.0	703.905
36400	104802.0	716.106
36450	50271.5	720.264
36500	34829.9	702.775
36550	22728.9	630.194
36600	62095.9	573.687
36650	61071.2	569.046
36700	62629.5	582.713
36750	70611.3	599.219
36800	76004.1	601.627
36850	80586.6	614.279
36900	86118.0	632.475
36950	64203.5	623.223
37000	32063.0	617.993
37050	20743.5	572.672
37100	12202.9	514.812
37150	33874.8	473.273
37200	31452.0	447.332
37250	17044.4	412.478
37300	24264.3	423.709
37350	25527.0	422.537
37400	23575.1	415.497
37450	11252.1	383.824
37500	17413.9	399.883
37550	21845.4	411.119
37600	21932.3	411.138
37650	23130.6	412.703
37700	22381.5	411.768
37750	24925.8	418.49
37800	25321.0	421.362
37850	25564.2	419.365
37900	26071.0	422.05
37950	26406.3	421.136
38000	27099.3	423.831
38050	75607.0	445.653
38100	22995.3	314.399
38150	24077.7	356.317
38200	81696.2	420.751
38250	29363.0	354.878
38300	89562.5	446.953
38350	40302.0	514.658
38400	34228.4	538.394
38450	34199.9	541.602
38500	34217.6	540.397
38550	33445.3	541.01
38600	34032.7	546.479
38650	34503.2	550.062
38700	34679.5	550.805
38750	34566.5	554.711
38800	35838.8	560.08
38850	36702.2	561.717
38900	36654.4	556.605
38950	36606.5	553.739
39000	35894.3	547.608
39050	35112.9	543.936
39100	35698.6	551.424
39150	35050.6	563.067
39200	36996.4	572.26
39250	37970.2	574.122
39300	38518.7	570.248
39350	38301.0	566.739
39400	40485.0	574.348
39450	43004.2	577.639
39500	44775.1	577.644
39550	48051.7	583.985
39600	50499.6	587.356
39650	54765.9	596.25
39700	63130.4	618.095
39750	67457.8	613.075
39800	74841.9	632.729
39850	84405.9	660.188
39900	90450.6	657.124
39950	86096.7	652.092
40000	26544.8	638.014
40050	15962.2	597.595
40100	10678.8	527.943
40150	31794.4	523.389
40200	41428.2	560.92
40250	78565.9	574.623
40300	67040.3	539.726
40350	60485.3	563.693
40400	60978.5	586.082
40450	61880.3	584.394
40500	62859.3	587.281
40550	63818.3	589.721
40600	64593.9	591.696
40650	65081.5	591.745
40700	65574.1	593.708
40750	68451.4	610.068
40800	77536.6	643.748
40850	89127.4	672.63
40900	99923.0	686.746
40950	106275.0	693.78
41000	41699.9	696.496
41050	33821.6	669.072
41100	88831.1	633.689
41150	91757.0	613.588
41200	62396.0	590.647
41250	57933.9	566.602
41300	73359.1	507.633
41350	60094.6	478.732
41400	52478.4	455.709
41450	46428.9	433.806
41500	38546.2	421.255
41550	32618.4	425.625
41600	35072.6	453.663
41650	78303.7	511.144
41700	59589.5	486.624
41750	55365.4	532.656
41800	55225.6	572.273
41850	58516.3	586.269
41900	61794.6	591.553
41950	63667.2	593.692
42000	66812.6	605.926
42050	73831.1	630.073
42100	82566.7	652.72
42150	90519.8	661.024
42200	101070.0	684.112
42250	106534.0	688.157
42300	93603.3	684.909
42350	33670.0	670.27
42400	61905.4	598.052
42450	71668.2	609.527
42500	84066.4	635.041
42550	99807.7	658.255
42600	110507.0	654.273
42650	102726.0	646.209
42700	96193.5	634.385
42750	88334.3	616.548
42800	55335.0	596.611
42850	43854.3	581.42
42900	56533.5	539.495
42950	56312.1	521.895
43000	53681.5	497.77
43050	51527.4	477.188
43100	50210.7	463.134
43150	48472.6	450.151
43200	45792.8	433.535
43250	42544.0	408.631
43300	37611.5	382.164
43350	18402.8	341.946
43400	30132.7	363.426
43450	30977.3	412.786
43500	35356.6	453.579
43550	36749.5	489.939
43600	45330.0	437.571
43650	40925.3	461.628
43700	45065.5	530.1
43750	44938.2	557.687
43800	46205.7	570.804
43850	48711.3	579.007
43900	52735.1	592.825
43950	58286.2	608.763
44000	63465.3	607.48
44050	65930.7	595.805
44100	65748.6	587.336
44150	65510.8	588.32
44200	64802.0	582.802
44250	64486.4	582.655
44300	68102.5	606.037
44350	74416.8	614.872
44400	78538.1	610.018
44450	80980.7	624.132
44500	89206.9	640.911
44550	91884.0	643.27
44600	84116.9	634.3
44650	55238.0	620.154
44700	49573.7	592.821
44750	45111.1	567.523
44800	36657.1	540.189
44850	153479.0	633.097
44900	79853.1	571.505
44950	76660.8	572.673
45000	77594.8	586.08
45050	81450.2	585.572
45100	77313.5	568.583
45150	73619.9	552.035
45200	67889.5	537.983
45250	41595.5	519.724
45300	31636.0	499.372
45350	10640.9	495.285
45400	34739.3	477.983
45450	34313.5	481.819
45500	36115.3	493.866
45550	43458.2	520.5
45600	70690.3	522.655
45650	67838.1	511.009
45700	64985.6	499.764
45750	60115.3	488.885
45800	54760.1	470.58
45850	50025.7	450.214
45900	47345.3	435.812
45950	44186.0	432.85
46000	32293.9	411.747
46050	29041.6	387.854
46100	26466.3	370.018
46150	23636.1	357.321
46200	20169.9	340.912
46250	16471.6	318.012
46300	10873.6	303.766
46350	10162.5	303.331
46400	9284.21	308.429
46450	8357.12	323.103
46500	18235.9	365.39
46550	24889.3	393.781
46600	25061.9	402.974
46650	1793.42	223.732
46700	1264.24	212.137
46750	915.547	204.003
46800	551.172	196.409
46850	257.459	189.295
46900	171.264	185.669
46950	152.155	182.414
47000	533.707	197.497
47050	2368.27	234.344
47100	5545.03	274.01
47150	11683.3	353.394
47200	14951.0	306.265
47250	27413.2	391.163
47300	107765.0	442.597
47350	32237.9	422.661
47400	33856.6	490.454
47450	31696.9	503.833
47500	32104.3	505.726
47550	32052.6	503.128
47600	31451.5	501.542
47650	31419.4	505.899
47700	31804.3	508.505
47750	32193.2	508.321
47800	32428.8	504.965
47850	32162.2	503.285
47900	32477.3	512.83
47950	32697.7	520.808
48000	34317.5	523.554
48050	34941.8	515.04
48100	34197.0	502.637
48150	34521.0	508.616
48200	34427.8	522.457
48250	36131.1	532.565
48300	38410.2	535.681
48350	40352.2	530.554
48400	41243.2	526.596
48450	43143.2	534.875
48500	46783.2	546.777
48550	50762.1	557.841
48600	55814.9	574.955
48650	65989.0	608.264
48700	77970.8	643.82
48750	90158.6	653.955
48800	82185.2	646.922
48850	49850.6	620.964
48900	71241.1	604.328
48950	85981.8	625.391
49000	97724.7	628.579
49050	91657.2	626.587
49100	89484.8	617.612
49150	64497.6	607.896
49200	80773.4	594.269
49250	77162.0	580.759
49300	78972.3	574.617
49350	79874.3	560.034
49400	77224.7	545.358
49450	77103.3	545.732
49500	75827.0	547.644
49550	80248.0	562.365
49600	51531.5	558.189
49650	70534.2	535.23
49700	73299.5	518.062
49750	67322.9	510.801
49800	61132.5	533.154
49850	65601.4	571.357
49900	78164.5	607.383
49950	89692.2	626.823
50000	86544.5	620.62
50050	61755.4	605.526
50100	79202.4	589.741
50150	75936.6	580.611
50200	77998.0	569.24
50250	78894.7	574.657
50300	77777.4	568.723
50350	77570.7	571.692
50400	75954.5	578.09
50450	78949.8	577.536
50500	75130.0	576.686
50550	72228.7	578.879
50600	71822.1	561.525
50650	75996.8	575.416
50700	82477.7	585.622
50750	76062.3	575.948
50800	77090.0	572.31
50850	74080.4	576.922
50900	77058.7	568.91
50950	79968.2	570.034
51000	75070.7	562.94
51050	72632.0	554.303
51100	71239.6	556.282
51150	75583.5	565.268
51200	75384.2	559.594
51250	75081.5	562.259
51300	72263.9	552.175
51350	73042.2	582.592
51400	72090.3	560.691
51450	74787.3	561.135
51500	75873.6	553.944
51550	74064.7	558.599
51600	69345.5	548.046
51650	67927.5	542.104
51700	69333.9	548.489
51750	77046.2	553.902
51800	51806.5	544.187
51850	71283.6	540.755
51900	71678.5	539.812
51950	65895.3	517.486
52000	61602.5	508.434
52050	62800.7	505.906
52100	65231.8	512.33
52150	68197.6	516.51
52200	61640.3	501.494
52250	43950.3	494.566
52300	61413.6	473.254
52350	53217.9	446.987
52400	53673.9	449.423
52450	56112.6	451.145
52500	55210.7	448.393
52550	56902.5	452.337
52600	51250.2	429.772
52650	49645.4	427.353
52700	35078.6	430.858
52750	50692.2	421.593
52800	47065.2	412.399
52850	45120.4	409.331
52900	46294.6	412.965
52950	47456.6	424.558
53000	47729.9	426.818
53050	32273.8	422.236
53100	32038.4	415.936
53150	45996.3	408.65
53200	45124.3	412.02
53250	45500.4	417.029
53300	49902.0	437.465
53350	48068.7	415.357
53400	29052.3	405.827
53450	42109.8	396.015
53500	40594.4	386.281
53550	40727.2	384.192
53600	26100.6	375.815
53650	36729.4	373.731
53700	40965.6	369.339
53750	34696.9	353.681
53800	34197.0	357.698
53850	20177.7	344.271
53900	18213.1	332.816
53950	16427.0	325.113
54000	29297.8	334.813
54050	15069.8	314.021
54100	14598.7	310.349
54150	13937.7	308.945
54200	13379.7	321.064
54250	11939.2	301.316
54300	13133.0	302.978
54350	12411.7	307.665
54400	20558.0	341.065
54450	13232.2	303.866
54500	14572.6	311.26
54550	11625.2	307.042
54600	18738.4	325.286
54650	24701.8	356.847
54700	31662.1	366.374
54750	29331.2	343.032
54800	28170.1	352.743
54850	24303.9	349.019
54900	25557.6	388.058
54950	70020.5	447.703
55000	76195.5	524.111
55050	79195.5	577.69
55100	73350.4	591.952
55150	72124.1	615.089
55200	76296.8	621.207
55250	81720.9	625.067
55300	84089.5	626.723
55350	50773.9	622.981
55400	41765.1	599.888
55450	19119.7	579.779
55500	11685.7	533.542
55550	35435.9	518.545
55600	38670.1	519.175
55650	41905.9	513.986
55700	44954.5	508.852
55750	43826.7	484.646
55800	44958.9	514.36
55850	90627.1	626.048
55900	87479.6	627.057
55950	81273.3	616.125
56000	55371.9	595.544
56050	32408.1	576.98
56100	28969.2	567.34
56150	60458.2	501.678
56200	22520.0	483.831
56250	30491.6	435.346
56300	38283.3	403.145
56350	36924.5	399.583
56400	34482.9	412.77
56450	31048.2	436.131
56500	35992.2	482.766
56550	109584.0	587.063
56600	83811.5	598.473
56650	79052.1	627.242
56700	84352.7	637.088
56750	85450.1	633.504
56800	50706.8	622.641
56850	23419.7	598.099
56900	16786.6	573.727
56950	44188.9	541.274
57000	50195.9	557.83
57050	60312.0	578.02
57100	71144.2	604.559
57150	81669.9	620.128
57200	80331.4	615.698
57250	52963.1	596.9
57300	73952.6	573.543
57350	42386.1	550.613
57400	34322.2	537.182
57450	55507.7	531.183
57500	58936.1	534.745
57550	65054.2	546.108
57600	77104.3	555.754
57650	76411.8	553.258
57700	51634.4	537.292
57750	74368.1	523.242
57800	47053.5	512.776
57850	66949.5	502.19
57900	39100.7	483.962
57950	33174.1	451.857
58000	27799.4	444.163
58050	23422.9	445.031
58100	29522.7	431.547
58150	29775.3	420.899
58200	30004.5	416.216
58250	30601.7	410.374
58300	29631.4	401.489
58350	27473.8	401.89
58400	27057.7	411.103
58450	28359.2	421.281
58500	30470.4	438.507
58550	80755.5	482.719
58600	62504.8	493.93
58650	66057.2	502.434
58700	66049.3	517.119
58750	65107.9	514.384
58800	69160.8	527.867
58850	67838.6	536.934
58900	41548.9	507.603
58950	52508.0	473.341
59000	47994.6	470.633
59050	52968.0	551.239
59100	53235.1	630.078
59150	43084.2	597.578
59200	75355.1	600.569
59250	76840.1	585.013
59300	47889.6	565.8
59350	44511.1	542.394
59400	37820.8	491.199
59450	54550.9	487.181
59500	49591.3	486.35
59550	37630.0	517.046
59600	46625.5	542.526
59650	39190.2	490.242
59700	57209.2	495.333
59750	57459.9	483.38
59800	54282.6	518.011
59850	63875.6	659.209
59900	32978.8	629.865
59950	26820.1	602.407
60000	21066.4	559.199
60050	52816.4	494.37
60100	46594.1	453.42
60150	43089.2	501.264
60200	39770.1	553.058
60250	40029.0	578.933
60300	40671.1	588.2
60350	40680.8	582.932
60400	38681.8	568.87
60450	37026.9	562.652
60500	37156.4	573.431
60550	38084.2	581.391
60600	36589.0	569.608
60650	35964.3	566.805
60700	36131.5	571.967
60750	36283.0	575.146
60800	36758.2	579.246
60850	36818.0	579.124
60900	36527.4	577.617
60950	36207.4	579.226
61000	36658.0	597.036
61050	96379.1	709.888
61100	78080.8	781.455
61150	99620.5	754.291
61200	96152.6	729.92
61250	94414.5	710.088
61300	89877.5	690.85
61350	84333.2	673.732
61400	80454.3	661.961
61450	78150.7	659.221
61500	76156.9	660.245
61550	75224.5	659.747
61600	74955.5	657.521
61650	73483.5	653.988
61700	72117.0	655.234
61750	72502.5	660.655
61800	73844.6	655.639
61850	73019.8	654.241
61900	72384.1	653.758
61950	71058.4	648.142
62000	69232.1	646.654
62050	68054.0	636.22
62100	64141.1	624.482
62150	59878.7	618.23
62200	57379.5	622.954
62250	58621.4	645.586
62300	60121.5	654.367
62350	61068.5	639.621
62400	59870.0	621.347
62450	56353.6	614.331
62500	56079.3	629.218
62550	56544.8	643.97
62600	56200.9	630.993
62650	54660.5	615.592
62700	53680.5	627.585
62750	55295.8	643.801
62800	56286.7	645.102
62850	56144.8	633.884
62900	56465.4	633.343
62950	57947.4	645.702
63000	58735.2	645.676
63050	59595.9	641.398
63100	60783.8	651.123
63150	63973.0	669.65
63200	67296.3	675.849
63250	71929.2	677.814
63300	75904.4	682.229
63350	80488.5	688.416
63400	86391.2	705.238
63450	92000.9	720.432
63500	98587.8	723.385
63550	103532.0	738.962
63600	109823.0	760.124
63650	116413.0	766.063
63700	124358.0	772.492
63750	127473.0	788.637
63800	88212.5	805.616
63850	81970.9	810.055
63900	52363.2	814.547
63950	115020.0	761.96
64000	115505.0	760.675
64050	113700.0	758.908
64100	113293.0	754.456
64150	112706.0	751.662
64200	106849.0	752.378
64250	102434.0	750.882
64300	53498.6	746.025
64350	50319.7	737.863
64400	42559.7	741.045
64450	34793.9	727.39
64500	30563.0	695.317
64550	29610.1	648.779
64600	45489.7	572.733
64650	55353.8	519.11
64700	44207.9	531.661
64750	118379.0	642.42
64800	73676.5	604.491
64850	64126.0	614.365
64900	59537.3	627.771
64950	57439.1	622.769
65000	55216.2	616.351
65050	54741.9	634.541
65100	55696.1	641.207
65150	57315.4	651.084
65200	60129.1	663.282
65250	62333.9	662.294
65300	64895.7	658.041
65350	67003.0	659.809
65400	69013.0	655.961
65450	70196.0	650.805
65500	70044.1	654.25
65550	71489.9	657.432
65600	72274.8	652.355
65650	70610.0	642.868
65700	67776.7	640.183
65750	66464.0	643.977
65800	65218.1	636.892
65850	63302.3	623.812
65900	58508.1	614.418
65950	56052.3	621.323
66000	56441.6	641.982
66050	57859.1	650.656
66100	58760.0	645.959
66150	60601.3	653.166
66200	62588.0	659.195
66250	64259.9	657.171
66300	66345.4	654.743
66350	67984.1	656.664
66400	71367.3	668.362
66450	74885.8	683.438
66500	80386.0	697.237
66550	87658.8	706.284
66600	91347.4	710.4
66650	95250.2	717.171
66700	99025.5	726.377
66750	102356.0	733.549
66800	102560.0	734.097
66850	102454.0	727.004
66900	100833.0	712.9
66950	100550.0	716.591
67000	102508.0	728.986
67050	106783.0	734.189
67100	111471.0	750.781
67150	115511.0	768.009
67200	122808.0	771.96
67250	125377.0	783.45
67300	114586.0	793.957
67350	114557.0	787.535
67400	117980.0	773.203
67450	121907.0	766.13
67500	120828.0	769.062
67550	118868.0	767.404
67600	121149.0	761.065
67650	119791.0	763.514
67700	121044.0	772.241
67750	116775.0	776.555
67800	116095.0	774.546
67850	87860.9	779.326
67900	75770.4	784.163
67950	49625.5	790.561
68000	71300.4	759.375
68050	90757.0	707.223
68100	85018.3	667.411
68150	80197.2	658.746
68200	77450.8	658.734
68250	75692.8	665.754
68300	78177.5	680.48
68350	83197.5	693.21
68400	86719.4	696.184
68450	89932.5	696.989
68500	92966.6	709.085
68550	96208.9	720.185
68600	100440.0	722.654
68650	104938.0	731.194
68700	108634.0	743.312
68750	113666.0	752.947
68800	119302.0	767.661
68850	122121.0	781.257
68900	124150.0	781.736
68950	125253.0	780.129
69000	128378.0	780.661
69050	130741.0	784.774
69100	130255.0	795.078
69150	122758.0	810.061
69200	88296.7	817.722
69250	87408.3	829.093
69300	55125.4	816.008
69350	113142.0	746.414
69400	117820.0	756.262
69450	119238.0	768.666
69500	123058.0	771.244
69550	124219.0	773.338
69600	118411.0	782.263
69650	119806.0	784.209
69700	131608.0	790.854
69750	59892.8	809.105
69800	54897.7	802.099
69850	45745.9	792.631
69900	34945.9	756.91
69950	29107.7	679.362
70000	81341.3	666.436
70050	79595.9	664.25
70100	36876.3	653.331
70150	72455.9	608.235
70200	66077.8	557.471
70250	56836.9	574.618
70300	133328.0	763.016
70350	122314.0	776.398
70400	124007.0	788.031
70450	90703.3	800.418
70500	61965.9	814.055
70550	57042.2	828.451
70600	49570.2	825.083
70650	45697.7	792.895
70700	36964.6	753.48
70750	27967.0	675.523
70800	77785.2	664.846
70850	86701.4	675.895
70900	93308.9	691.622
70950	73626.0	702.991
71000	35647.4	716.107
71050	26347.9	671.823
71100	50305.3	591.993
71150	54643.6	590.186
71200	61688.1	600.063
71250	70913.4	621.919
71300	81111.6	646.153
71350	90708.7	659.361
71400	76381.6	670.908
71450	43078.0	692.583
71500	33718.9	673.617
71550	71448.6	590.631
71600	66995.0	562.339
71650	60344.5	547.937
71700	54005.9	539.06
71750	54131.4	577.968
71800	60349.3	634.596
71850	71093.6	583.987
71900	63442.1	534.682
71950	55728.7	516.591
72000	48604.4	528.213
72050	69508.8	649.337
72100	90131.1	590.094
72150	69212.3	617.672
72200	83048.3	579.892
72250	76678.6	552.875
72300	70684.4	527.223
72350	65475.3	506.391
72400	61317.6	493.285
72450	56131.0	483.219
72500	52420.8	517.699
72550	62003.8	465.701
72600	43651.9	471.051
72650	60527.7	447.913
72700	49869.9	440.9
72750	49688.8	446.169
72800	56352.9	436.23
72850	53339.1	445.924
72900	47933.4	450.733
72950	110629.0	524.86
73000	63871.1	537.319
73050	55107.8	592.768
73100	52326.2	628.978
73150	51915.9	633.462
73200	50988.2	629.014
73250	50469.5	633.87
73300	50986.5	644.321
73350	50976.9	647.996
73400	51506.6	649.575
73450	51450.2	646.187
73500	51891.9	646.563
73550	52157.6	651.772
73600	52817.2	649.626
73650	53081.7	642.974
73700	53353.8	648.546
73750	54529.3	656.559
73800	55670.4	652.758
73850	56555.0	650.364
73900	58418.5	660.344
73950	60525.2	665.865
74000	64050.1	669.615
74050	67712.6	678.624
74100	72875.0	691.745
74150	78071.0	696.968
74200	84523.4	703.628
74250	91233.4	711.085
74300	96290.5	721.093
74350	100942.0	735.837
74400	108720.0	754.539
74450	114080.0	774.79
74500	115223.0	783.949
74550	63261.1	805.833
74600	59699.9	821.023
74650	51823.7	824.063
74700	44204.2	787.806
74750	53811.7	763.378
74800	47579.0	777.01
74850	49537.3	733.289
74900	44377.7	724.374
74950	91204.2	639.962
75000	76893.7	682.127
75050	90182.3	650.983
75100	70503.6	736.463
75150	68155.2	698.854
75200	109276.0	666.561
75250	93115.3	637.303
75300	96792.9	641.753
75350	89998.3	614.029
75400	68315.7	657.56
75450	100640.0	619.192
75500	71365.2	636.265
75550	92007.3	594.515
75600	69961.4	625.84
75650	66321.4	611.908
75700	92731.5	584.669
75750	88895.6	589.761
75800	88054.4	556.954
75850	65081.8	587.973
75900	81988.1	557.012
75950	61743.9	562.617
76000	74232.8	519.537
76050	60439.5	556.858
76100	74675.1	516.072
76150	56074.9	538.202
76200	52949.2	505.517
76250	50018.5	504.131
76300	47416.7	465.689
76350	46058.9	472.65
76400	42094.4	436.814
76450	40853.8	449.532
76500	35707.9	414.568
76550	32675.0	392.54
76600	27061.7	361.134
76650	25674.6	364.319
76700	20782.1	340.213
76750	17210.5	320.42
76800	14988.2	304.352
76850	14189.6	301.605
76900	13655.5	303.501
76950	16090.0	323.369
77000	30109.9	355.105
77050	81712.5	433.892
77100	105900.0	570.111
77150	77123.9	585.137
77200	73247.5	621.873
77250	76742.7	645.713
77300	81803.6	652.265
77350	84140.6	654.67
77400	87427.3	662.251
77450	70507.5	674.196
77500	72742.1	691.399
77550	42929.4	707.805
77600	34363.9	706.455
77650	25184.5	668.634
77700	18713.8	607.236
77750	39576.0	554.715
77800	42016.3	558.622
77850	45616.3	567.315
77900	51238.4	574.64
77950	56143.6	576.286
78000	62380.7	588.929
78050	71839.5	618.509
78100	82646.9	637.331
78150	82827.5	637.281
78200	54027.6	622.457
78250	48810.8	599.562
78300	66085.0	580.677
78350	62775.6	548.616
78400	59876.6	527.141
78450	61572.5	508.61
78500	56929.8	483.81
78550	53615.5	454.768
78600	47942.0	440.705
78650	44924.8	455.536
78700	43969.1	479.004
78750	52980.9	484.667
78800	52393.9	494.328
78850	49436.0	516.698
78900	53893.9	501.774
78950	47058.8	503.035
79000	57498.9	488.577
79050	48894.0	470.284
79100	38597.1	466.271
79150	49545.4	449.947
79200	45927.0	445.84
79250	32848.3	446.596
79300	50464.1	447.964
79350	45234.0	425.672
79400	41710.3	408.338
79450	41841.6	391.932
79500	36370.3	383.368
79550	35920.2	368.935
79600	20707.3	367.114
79650	34812.8	393.475
79700	37543.3	380.667
79750	34628.1	375.755
79800	22297.2	362.616
79850	21408.6	363.624
79900	33314.8	378.982
79950	34358.9	434.34
80000	35711.7	487.332
80050	46038.8	460.091
80100	45005.0	480.56
80150	47728.5	450.206
80200	39199.8	458.829
80250	35601.3	446.795
80300	48705.3	435.412
80350	47456.3	424.56
80400	44483.5	414.725
80450	39812.3	400.765
80500	22850.9	379.633
80550	38906.1	387.042
80600	17747.6	329.627
80650	15728.1	318.062
80700	12937.5	308.007
80750	14663.7	307.681
80800	6677.82	271.073
80850	712.71	218.15
80900	697.91	210.73
80950	728.748	214.804
81000	268.116	207.431
81050	33.7403	182.829
81100	38.9751	189.323
81150	983.137	209.223
81200	3434.69	250.474
81250	4567.35	274.308
81300	5380.7	304.867
81350	6457.07	263.346
81400	2260.21	230.602
81450	9795.95	289.755
81500	6225.51	325.729
81550	7710.48	277.021
81600	7666.38	266.508
81650	8360.59	275.331
81700	10726.3	350.097
81750	7897.76	311.194
81800	10220.7	317.855
81850	10301.7	288.448
81900	5603.85	317.709
81950	7697.09	325.481
82000	6072.59	304.585
82050	10205.1	282.406
82100	10516.4	300.959
82150	10220.2	294.702
82200	7277.89	324.276
82250	9593.52	272.92
82300	7105.58	304.327
82350	12975.3	351.367
82400	7476.28	332.705
82450	13177.1	356.951
82500	6654.97	295.196
82550	9347.25	341.849
82600	11051.7	359.698
82650	9599.63	352.419
82700	4692.5	255.283
82750	5448.51	293.668
82800	5838.97	304.47
82850	6042.2	293.998
82900	13321.4	369.294
82950	11267.4	340.51
83000	5308.72	304.14
83050	5566.94	305.421
83100	13009.6	363.832
83150	12223.7	369.272
83200	7445.28	334.615
83250	6448.11	315.401
83300	13883.5	322.968
83350	24170.5	363.003
83400	25629.4	373.839
83450	6167.38	289.835
83500	12979.8	361.257
83550	9048.22	343.015
83600	8337.56	345.41
83650	5682.75	304.299
83700	12289.6	337.054
83750	22283.4	324.644
83800	21505.7	318.172
83850	23717.6	355.354
83900	25412.3	374.526
83950	7218.19	325.833
84000	6207.17	291.27
84050	6997.77	299.63
84100	8674.06	353.284
84150	8471.56	358.011
84200	19497.6	348.662
84250	25490.4	367.844
84300	18348.7	331.324
84350	25280.8	375.109
84400	18935.8	343.319
84450	14270.9	294.75
84500	7076.34	273.87
84550	6821.48	308.11
84600	20711.3	351.986
84650	15367.9	315.987
84700	19298.6	288.269
84750	16357.4	300.142
84800	21455.5	318.134
84850	24943.4	368.528
84900	19544.4	349.797
84950	6394.99	290.202
85000	10541.1	318.07
85050	4484.9	262.94
85100	5998.68	282.524
85150	10754.8	336.74
85200	8655.26	269.64
85250	18743.3	335.394
85300	24094.5	325.542
85350	114843.0	469.913
85400	142435.0	503.139
85450	99668.0	560.308
85500	93493.7	605.4
85550	84636.6	618.885
85600	77123.8	584.828
85650	65898.2	535.524
85700	51789.5	498.796
85750	44245.5	515.233
85800	40873.2	527.113
85850	38304.0	533.195
85900	36959.6	543.136
85950	36847.3	543.38
86000	35299.3	534.727
86050	33995.4	533.468
86100	34250.1	542.435
86150	32815.6	548.769
86200	32746.6	550.994
86250	32870.4	553.074
86300	33273.0	556.988
86350	34190.2	558.329
86400	34550.9	557.864
86450	35241.4	557.631
86500	35492.7	555.618
86550	35922.0	556.817
86600	36809.4	556.358
86650	36296.3	544.14
86700	35155.8	537.187
86750	33831.5	534.732
86800	33417.4	535.271
86850	33924.8	544.853
86900	32180.8	552.328
86950	32307.7	555.037
87000	32776.0	556.528
87050	33561.6	556.013
87100	33965.9	552.153
87150	33544.7	548.572
87200	33269.5	550.415
87250	33697.5	556.769
87300	34258.8	563.267
87350	35571.8	569.138
87400	37393.3	572.365
87450	38449.6	568.945
87500	38910.5	564.27
87550	39579.4	565.171
87600	40227.7	566.711
87650	41544.4	571.425
87700	43075.8	579.124
87750	46101.4	590.283
87800	51389.9	602.019
87850	56551.2	609.869
87900	63072.5	617.034
87950	69540.6	624.273
88000	78345.9	638.947
88050	89976.5	664.453
88100	105719.0	688.346
88150	125025.0	716.457
88200	136606.0	740.851
88250	102530.0	772.596
88300	67763.2	731.022
88350	113543.0	692.852
88400	97676.8	708.326
88450	94173.7	676.862
88500	79771.8	671.511
88550	99092.1	722.243
88600	51437.6	689.804
88650	89028.6	700.769
88700	76524.0	659.173
88750	105555.0	634.983
88800	102869.0	632.522
88850	117669.0	631.743
88900	92399.2	622.879
88950	61611.1	631.374
89000	81906.0	618.259
89050	59916.1	583.906
89100	51795.9	606.086
89150	97073.9	607.945
89200	73711.1	624.799
89250	48836.7	597.308
89300	75298.6	593.198
89350	99223.7	591.144
89400	60125.9	595.812
89450	56361.8	615.818
89500	87483.0	632.994
89550	108891.0	652.717
89600	71024.8	642.609
89650	92105.8	599.172
89700	64292.5	578.54
89750	96840.3	573.914
89800	62762.8	560.875
89850	75005.0	558.041
89900	80615.0	546.533
89950	61387.7	545.853
90000	52493.7	547.071
90050	59622.5	543.096
90100	61587.5	549.845
90150	68437.1	532.276
90200	79467.8	518.142
90250	48810.6	520.552
90300	68458.5	516.913
90350	43891.5	537.693
90400	74768.4	541.832
90450	89633.0	562.521
90500	112276.0	609.48
90550	73927.9	620.961
90600	73282.3	591.855
90650	59903.7	596.693
90700	69695.1	618.177
90750	71760.6	660.815
90800	88635.0	708.605
90850	78239.2	681.676
90900	67098.0	651.006
90950	82722.1	677.922
91000	109403.0	657.022
91050	69099.2	665.458
91100	74964.4	648.805
91150	85913.5	664.061
91200	106011.0	634.3
91250	89935.7	624.227
91300	102927.0	632.966
91350	102666.0	633.291
91400	79009.4	629.035
91450	79957.8	634.735
91500	51903.2	649.932
91550	57643.6	636.8
91600	49353.1	633.313
91650	60385.6	646.194
91700	73438.6	639.163
91750	97128.5	619.103
91800	96818.6	623.594
91850	87905.1	627.575
91900	112608.0	640.589
91950	48093.8	635.704
92000	53586.3	649.093
92050	60569.2	654.439
92100	56876.3	638.967
92150	60565.9	652.105
92200	65169.2	659.321
92250	72151.1	666.362
92300	60502.0	647.51
92350	57647.5	644.38
92400	59619.8	642.77
92450	71410.9	641.191
92500	101583.0	623.672
92550	105086.0	640.955
92600	111020.0	652.584
92650	105512.0	642.692
92700	104433.0	642.201
92750	116823.0	661.061
92800	75564.6	681.11
92850	80516.8	695.549
92900	93247.4	654.292
92950	82283.4	660.109
93000	120147.0	657.635
93050	72247.7	646.986
93100	68199.5	662.74
93150	125966.0	668.012
93200	83384.0	680.606
93250	112643.0	656.059
93300	91388.5	671.46
93350	64303.6	655.34
93400	54459.6	657.432
93450	94377.6	665.657
93500	90601.1	698.849
93550	97875.7	642.71
93600	35692.3	660.608
93650	94392.1	659.596
93700	87362.3	689.648
93750	62508.1	655.328
93800	61737.9	657.508
93850	75608.8	660.057
93900	80574.6	649.295
93950	97601.8	635.32
94000	91381.1	648.197
94050	127575.0	666.581
94100	83767.2	670.762
94150	53511.1	649.397
94200	61286.3	660.901
94250	113756.0	656.547
94300	96101.1	645.729
94350	51664.7	647.898
94400	105309.0	637.168
94450	73625.3	648.011
94500	73772.7	617.289
94550	73412.7	652.236
94600	65258.1	641.886
94650	69690.7	636.741
94700	70559.8	617.883
94750	105666.0	624.585
94800	63184.2	645.933
94850	56728.3	640.82
94900	99062.1	625.981
94950	74529.6	630.031
95000	83655.8	683.356
95050	60750.3	635.572
95100	105305.0	641.387
95150	84404.8	649.256
95200	93412.2	697.026
95250	120270.0	649.797
95300	75198.7	635.914
95350	102912.0	626.77
95400	59615.6	626.676
95450	107521.0	632.982
95500	95889.1	615.48
95550	69461.6	624.155
95600	49175.5	568.851
95650	63054.3	582.916
95700	100222.0	604.771
95750	95327.8	610.877
95800	59024.5	613.148
95850	82616.6	581.001
95900	68351.6	582.845
95950	65386.0	605.727
96000	100102.0	624.629
96050	92683.0	609.261
96100	49824.2	601.978
96150	95783.4	588.376
96200	66670.9	593.133
96250	77617.6	547.556
96300	54027.7	552.066
96350	81743.8	564.006
96400	39529.7	567.788
96450	67433.4	582.398
96500	98304.4	600.156
96550	97660.0	585.343
96600	85456.7	592.666
96650	110539.0	623.602
96700	103050.0	609.281
96750	58634.4	602.053
96800	109165.0	596.683
96850	83018.2	602.013
96900	81756.8	589.128
96950	92324.2	557.981
97000	57064.8	547.815
97050	37278.5	548.947
97100	56495.0	559.379
97150	84963.2	599.168
97200	99617.0	608.239
97250	93623.1	565.075
97300	58211.0	565.461
97350	56698.7	541.117
97400	76041.8	578.221
97450	98496.2	585.81
97500	76863.4	584.871
97550	61081.8	562.706
97600	38674.6	526.984
97650	60943.4	492.421
97700	31515.9	490.109
97750	40502.9	498.258
97800	48741.6	514.097
97850	59060.2	531.398
97900	75969.2	554.518
97950	88323.7	565.624
98000	98354.3	571.209
98050	100985.0	573.489
98100	66180.6	586.803
98150	79250.1	529.308
98200	77117.3	509.569
98250	44740.9	515.324
98300	12274.1	494.493
98350	40223.2	492.28
98400	45972.6	504.563
98450	53460.3	524.398
98500	64522.8	552.949
98550	77108.6	562.441
98600	89917.9	570.883
98650	98597.0	561.189
98700	96871.5	548.66
98750	69867.8	560.201
98800	76625.5	507.037
98850	68317.0	481.029
98900	39208.4	479.802
98950	26253.9	467.607
99000	36712.4	469.547
99050	41924.8	478.959
99100	47389.5	492.845
99150	53980.7	493.464
99200	61195.8	485.946
99250	67417.7	478.954
99300	70801.6	464.41
99350	64387.6	447.028
99400	39371.6	444.17
99450	30206.3	454.456
99500	22754.1	463.71
99550	28287.5	463.964
99600	30528.0	463.587
99650	32953.2	469.569
99700	35391.4	476.388
99750	38133.8	480.275
99800	41807.6	483.841
99850	47380.8	486.675
99900	51193.4	490.707
[truncated: 459 more rows]
