# Supplementary material for: The extreme yet transient nature of glacial erosion
Source: Nat Commun. 2022 Nov 30;13:7377. doi: 10.1038/s41467-022-35072-0 (PMC9712427; doi:10.1038/s41467-022-35072-0)
Supplement: Supplementary file 5 — Supplementary Data 2 [file 41467_2022_35072_MOESM5_ESM.zip › csv_glacialEcalib/Ande2018b-65.csv]

Year	Q	IceH
0	0	0
50	0	0
100	0	0
150	0	0
200	0	0
250	0	0
300	0	0
350	0	0
400	0	0
450	0	0
500	0	0
550	0	0
600	0	0
650	0	0
700	0	0
750	0	0
800	0	0
850	0	0
900	0	0
950	0	0
1000	0	0
1050	0	0
1100	0	0
1150	0	0
1200	0	0
1250	0	0
1300	0	0
1350	0	0
1400	0	0
1450	0	0
1500	0	0
1550	0	0
1600	0	0
1650	0	0
1700	0	0
1750	0	0
1800	0	0
1850	0	0
1900	0	0
1950	0	0
2000	0	0
2050	0	0
2100	0	0
2150	0	0
2200	0	0
2250	0	0
2300	0	0
2350	0	0
2400	0	0
2450	0	0
2500	0	0
2550	0	0
2600	0	0
2650	0	0
2700	0	0
2750	0	0
2800	0	0
2850	0	0
2900	0	0
2950	0	0
3000	0	0
3050	0	0
3100	0	0
3150	0	0
3200	0	0
3250	0	0
3300	0	0
3350	0	0
3400	0	0
3450	0	0
3500	0	0
3550	0	0
3600	0	0
3650	0	0
3700	0	0
3750	0	0
3800	0	0
3850	0	0
3900	0	0
3950	0	0
4000	0	0
4050	0	0
4100	0	0
4150	0	0
4200	0	0
4250	0	0
4300	0	0
4350	0	0
4400	0	0
4450	0	0
4500	0	0
4550	0	0
4600	0	0
4650	0	0
4700	0	0
4750	0	0
4800	0	0
4850	0	0
4900	0	0
4950	0	0
5000	0	0
5050	0	0
5100	0	0
5150	0	0
5200	0	0
5250	0	0
5300	0	0
5350	0	0
5400	0	0
5450	0	0
5500	0	0
5550	0	0
5600	0	0
5650	0	0
5700	0	0
5750	0	0
5800	0	0
5850	0	0
5900	0	0
5950	0	0
6000	0	0
6050	0	0
6100	0	0
6150	0	0
6200	0	0
6250	0	0
6300	0	0
6350	0	0
6400	0	0
6450	0	0
6500	0	0
6550	0	0
6600	0	0
6650	0	0
6700	0	0
6750	0	0
6800	0	0
6850	0	0
6900	0	0
6950	0	0
7000	0	0
7050	0	0
7100	0	0
7150	0	0
7200	0	0
7250	0	0
7300	0	0
7350	0	0
7400	0	0
7450	0	0
7500	0	0
7550	0	0
7600	0	0
7650	0	0
7700	0	0
7750	0	0
7800	0	0
7850	0	0
7900	0	0
7950	0	0
8000	0	0
8050	0	0
8100	0	0
8150	0	0
8200	0	0
8250	0	0
8300	0	0
8350	0	0
8400	0	0
8450	0	0
8500	0	0
8550	0	0
8600	0	0
8650	0	0
8700	0	0
8750	0	0
8800	0	0
8850	0	0
8900	0	0
8950	0	0
9000	0	0
9050	0	0
9100	0	0
9150	0	0
9200	0	0
9250	0	0
9300	0	0
9350	0	0
9400	0	0
9450	0	0
9500	0	0
9550	0	0
9600	0	0
9650	0	0
9700	0	0
9750	0	0
9800	0	0
9850	0	0
9900	0	0
9950	0	0
10000	0	0
10050	0	0
10100	0	0
10150	0	0
10200	0	0
10250	0	0
10300	0	0
10350	0	0
10400	0	0
10450	0	0
10500	0	0
10550	0	0
10600	0	0
10650	0	0
10700	131588.0	552.696
10750	102052.0	507.427
10800	81632.9	473.41
10850	105677.0	503.123
10900	113575.0	520.386
10950	113688.0	521.149
11000	110194.0	536.097
11050	104630.0	513.062
11100	115469.0	536.926
11150	91003.4	539.711
11200	104167.0	524.321
11250	62305.6	506.824
11300	73998.1	454.143
11350	97676.2	501.933
11400	132030.0	594.634
11450	161067.0	625.033
11500	179221.0	672.275
11550	178674.0	704.747
11600	186035.0	715.974
11650	199571.0	717.174
11700	198857.0	727.947
11750	185572.0	742.175
11800	188858.0	738.846
11850	207302.0	735.509
11900	201823.0	749.011
11950	187729.0	759.253
12000	194883.0	756.257
12050	209195.0	751.875
12100	211631.0	759.813
12150	204834.0	775.823
12200	213574.0	786.262
12250	246431.0	800.154
12300	555246.0	869.781
12350	377491.0	928.443
12400	310473.0	922.735
12450	335271.0	922.161
12500	379475.0	905.695
12550	276897.0	886.75
12600	286332.0	834.152
12650	361980.0	817.756
12700	200752.0	792.338
12750	291256.0	783.82
12800	278452.0	848.898
12850	305147.0	872.206
12900	268699.0	869.21
12950	272835.0	875.824
13000	306334.0	843.685
13050	244864.0	824.549
13100	219837.0	786.755
13150	287396.0	785.427
13200	179968.0	755.244
13250	166627.0	745.603
13300	176039.0	739.255
13350	158454.0	732.671
13400	183072.0	766.713
13450	197149.0	771.384
13500	236519.0	822.561
13550	194581.0	815.76
13600	282606.0	788.142
13650	187987.0	782.594
13700	176834.0	778.296
13750	167356.0	761.59
13800	161957.0	729.465
13850	213120.0	667.554
13900	148267.0	544.86
13950	6695.27	314.11
14000	964.616	240.424
14050	41329.1	289.515
14100	71966.2	360.986
14150	84441.3	436.281
14200	58109.3	466.38
14250	102364.0	484.139
14300	99718.9	491.467
14350	107029.0	509.546
14400	85692.8	532.879
14450	130791.0	585.146
14500	180651.0	640.861
14550	145020.0	627.948
14600	193907.0	724.339
14650	148773.0	764.039
14700	194066.0	765.765
14750	197873.0	763.366
14800	197710.0	768.091
14850	204767.0	771.899
14900	198435.0	780.974
14950	199101.0	784.934
15000	203010.0	783.981
15050	204293.0	787.028
15100	205647.0	791.255
15150	202113.0	797.855
15200	236798.0	794.218
15250	314570.0	827.778
15300	360423.0	964.467
15350	302123.0	951.901
15400	292643.0	955.132
15450	335041.0	942.484
15500	332812.0	898.201
15550	250879.0	860.61
15600	33479.1	830.12
15650	211483.0	796.144
15700	213748.0	785.277
15750	208790.0	791.087
15800	214132.0	795.4
15850	223798.0	802.745
15900	220457.0	830.282
15950	232489.0	855.065
16000	257353.0	865.156
16050	227860.0	882.493
16100	235651.0	896.635
16150	261202.0	909.772
16200	305137.0	906.208
16250	343930.0	868.824
16300	281517.0	827.469
16350	217770.0	794.561
16400	181259.0	770.56
16450	223571.0	758.594
16500	309046.0	786.578
16550	367110.0	901.282
16600	264017.0	903.587
16650	259217.0	897.735
16700	276201.0	870.702
16750	228030.0	842.241
16800	193688.0	815.752
16850	205510.0	805.238
16900	205132.0	798.353
16950	207506.0	787.04
17000	185787.0	805.142
17050	174961.0	799.971
17100	194051.0	770.055
17150	197489.0	745.435
17200	189287.0	754.038
17250	189542.0	755.932
17300	195690.0	755.564
17350	187882.0	763.735
17400	178479.0	765.487
17450	193101.0	758.764
17500	197818.0	756.471
17550	196680.0	756.29
17600	193353.0	755.148
17650	213465.0	749.168
17700	210724.0	756.054
17750	199448.0	764.748
17800	200186.0	770.512
17850	202569.0	769.843
17900	202492.0	766.154
17950	202708.0	759.055
18000	202786.0	741.757
18050	205564.0	741.631
18100	204823.0	743.47
18150	211174.0	744.528
18200	194242.0	752.896
18250	197067.0	749.189
18300	215179.0	743.67
18350	199802.0	750.402
18400	203312.0	755.496
18450	204691.0	760.527
18500	204170.0	764.927
18550	208021.0	769.42
18600	203197.0	776.405
18650	204706.0	774.111
18700	212966.0	766.186
18750	213554.0	769.406
18800	202223.0	783.419
18850	210472.0	774.333
18900	206087.0	761.746
18950	198680.0	762.701
19000	198259.0	744.835
19050	209264.0	742.104
19100	211419.0	748.475
19150	189405.0	757.383
19200	195421.0	749.349
19250	222948.0	738.128
19300	195751.0	757.367
19350	196478.0	761.687
19400	200319.0	761.952
19450	195793.0	762.939
19500	198192.0	759.274
19550	207560.0	756.785
19600	206788.0	757.751
19650	209056.0	762.411
19700	204522.0	773.593
19750	198624.0	782.28
19800	197219.0	783.82
19850	203335.0	776.444
19900	207788.0	775.213
19950	190404.0	783.162
20000	193140.0	771.674
20050	220965.0	746.203
20100	211945.0	748.116
20150	195609.0	758.658
20200	200162.0	762.477
20250	200492.0	767.011
20300	206946.0	771.758
20350	214338.0	776.612
20400	193420.0	787.284
20450	197155.0	785.888
20500	202932.0	774.548
20550	203357.0	772.47
20600	205645.0	773.52
20650	193171.0	779.57
20700	200331.0	770.39
20750	205344.0	766.412
20800	196995.0	769.402
20850	202310.0	767.599
20900	197974.0	768.813
20950	195227.0	766.286
21000	217303.0	757.651
21050	212289.0	764.841
21100	202483.0	780.808
21150	197663.0	786.953
21200	200632.0	786.046
21250	201547.0	783.18
21300	199892.0	774.49
21350	209536.0	763.675
21400	199776.0	765.936
21450	198709.0	764.695
21500	202566.0	757.112
21550	200677.0	754.995
21600	214946.0	754.91
21650	212076.0	763.166
21700	204776.0	771.961
21750	202853.0	778.038
21800	205561.0	779.266
21850	213592.0	778.618
21900	207313.0	785.038
21950	210803.0	785.663
22000	220070.0	786.103
22050	206928.0	799.589
22100	191564.0	798.79
22150	233767.0	766.133
22200	210962.0	777.552
22250	211356.0	786.452
22300	219574.0	773.813
22350	221424.0	782.633
22400	221642.0	795.895
22450	228514.0	810.866
22500	205164.0	831.812
22550	198287.0	821.679
22600	222121.0	804.36
22650	307734.0	786.317
22700	190716.0	776.303
22750	195037.0	810.84
22800	212852.0	803.077
22850	217409.0	802.93
22900	208544.0	822.828
22950	215387.0	825.836
23000	216563.0	828.948
23050	214155.0	833.118
23100	220291.0	827.347
23150	222123.0	825.543
23200	213348.0	840.431
23250	219081.0	839.393
23300	220605.0	833.818
23350	222130.0	821.444
23400	221128.0	813.666
23450	213943.0	825.4
23500	218505.0	832.967
23550	222712.0	837.958
23600	202976.0	853.968
23650	196874.0	852.609
23700	228551.0	832.59
23750	223149.0	827.759
23800	216547.0	834.01
23850	220267.0	834.21
23900	218832.0	831.205
23950	223667.0	819.193
24000	219643.0	822.299
24050	212553.0	843.18
24100	225598.0	838.464
24150	228227.0	836.567
24200	207369.0	861.142
24250	208458.0	864.568
24300	200670.0	865.658
24350	199829.0	856.206
24400	230106.0	836.801
24450	223829.0	839.196
24500	203617.0	857.85
24550	202125.0	858.395
24600	233869.0	844.087
24650	227222.0	850.981
24700	203756.0	861.78
24750	236244.0	850.409
24800	232753.0	859.772
24850	199957.0	883.943
24900	209422.0	871.399
24950	240281.0	860.779
25000	238014.0	870.618
25050	242355.0	889.575
25100	216861.0	914.427
25150	225867.0	925.377
25200	236600.0	929.428
25250	248068.0	943.742
25300	277807.0	955.954
25350	332217.0	911.821
25400	264210.0	861.066
25450	198557.0	836.119
25500	212488.0	815.422
25550	224864.0	801.398
25600	233513.0	811.603
25650	377448.0	849.611
25700	296547.0	953.434
25750	269564.0	933.569
25800	245393.0	909.572
25850	217769.0	885.501
25900	234284.0	872.163
25950	249407.0	888.176
26000	217343.0	924.949
26050	236821.0	949.062
26100	256080.0	945.704
26150	257299.0	941.382
26200	252102.0	939.259
26250	254082.0	948.433
26300	279569.0	957.353
26350	313566.0	939.346
26400	304330.0	889.15
26450	233485.0	854.824
26500	431186.0	850.688
26550	357149.0	916.464
26600	248506.0	876.134
26650	408795.0	855.998
26700	367334.0	959.08
26750	267496.0	948.639
26800	260402.0	943.611
26850	263576.0	937.424
26900	261242.0	938.918
26950	286164.0	948.16
27000	355689.0	913.278
27050	232565.0	889.915
27100	282267.0	873.635
27150	241428.0	837.521
27200	203825.0	797.99
27250	168038.0	758.72
27300	211049.0	742.794
27350	241107.0	742.973
27400	196268.0	776.669
27450	153840.0	835.981
27500	223400.0	847.493
27550	230594.0	854.922
27600	213308.0	879.549
27650	216079.0	891.468
27700	219708.0	899.392
27750	221309.0	908.378
27800	222972.0	916.085
27850	231671.0	933.81
27900	249482.0	944.307
27950	266800.0	952.223
28000	302149.0	962.238
28050	348656.0	935.747
28100	290450.0	889.521
28150	245141.0	893.409
28200	277327.0	851.532
28250	204110.0	822.673
28300	183908.0	808.907
28350	174323.0	792.309
28400	192814.0	731.203
28450	147642.0	720.797
28500	168376.0	717.12
28550	202262.0	763.872
28600	198870.0	796.77
28650	199728.0	819.114
28700	204024.0	825.737
28750	203808.0	828.164
28800	206094.0	823.054
28850	207995.0	817.0
28900	201906.0	825.571
28950	205395.0	817.894
29000	211666.0	806.903
29050	214175.0	817.094
29100	235703.0	850.391
29150	258546.0	882.098
29200	39826.6	853.102
29250	202950.0	849.229
29300	206299.0	841.946
29350	204130.0	841.128
29400	209558.0	825.976
29450	206754.0	825.357
29500	204111.0	830.855
29550	206903.0	827.509
29600	211473.0	822.428
29650	207266.0	835.43
29700	207974.0	843.586
29750	208961.0	848.113
29800	212774.0	847.832
29850	220074.0	844.011
29900	200070.0	861.543
29950	203532.0	857.108
30000	227856.0	845.084
30050	198344.0	861.315
30100	198179.0	856.784
30150	203366.0	847.995
30200	192307.0	845.523
30250	187539.0	830.25
30300	214837.0	808.722
30350	211451.0	805.991
30400	208408.0	820.711
30450	215272.0	823.165
30500	220511.0	823.203
30550	215036.0	843.284
30600	218025.0	852.764
30650	226674.0	849.568
30700	228275.0	850.027
30750	229146.0	853.993
30800	237067.0	852.616
30850	213246.0	870.758
30900	208011.0	879.496
30950	216081.0	878.024
31000	217458.0	880.474
31050	212008.0	892.869
31100	215652.0	896.954
31150	220053.0	893.789
31200	219773.0	909.46
31250	230432.0	925.655
31300	243086.0	935.619
31350	255457.0	949.577
31400	269561.0	948.002
31450	274861.0	948.116
31500	278758.0	950.218
31550	295700.0	958.579
31600	334613.0	938.7
31650	309306.0	890.294
31700	226076.0	882.726
31750	265698.0	872.131
31800	234795.0	820.767
31850	222192.0	763.666
31900	186488.0	757.293
31950	288611.0	767.037
32000	218174.0	811.668
32050	178084.0	785.974
32100	201943.0	768.381
32150	187277.0	765.875
32200	241079.0	759.279
32250	166414.0	788.964
32300	182085.0	846.046
32350	211114.0	871.738
32400	216202.0	881.227
32450	216011.0	892.36
32500	220557.0	898.835
32550	223934.0	908.901
32600	227643.0	931.542
32650	250720.0	958.66
32700	284257.0	965.363
32750	316130.0	962.803
32800	308214.0	958.124
32850	303625.0	949.112
32900	338386.0	938.443
32950	379664.0	907.224
33000	307516.0	868.287
33050	250180.0	834.048
33100	199262.0	798.238
33150	24552.4	765.069
33200	171226.0	744.424
33250	190341.0	713.938
33300	201052.0	705.574
33350	221874.0	706.185
33400	145126.0	659.564
33450	118093.0	676.623
33500	191226.0	700.015
33550	202276.0	714.042
33600	200005.0	750.478
33650	197922.0	766.763
33700	201150.0	775.575
33750	202090.0	782.221
33800	198491.0	789.125
33850	206072.0	782.122
33900	208791.0	782.072
33950	207574.0	787.654
34000	211859.0	791.421
34050	217940.0	797.242
34100	219523.0	808.687
34150	224623.0	826.995
34200	239413.0	835.048
34250	246759.0	847.742
34300	219904.0	867.326
34350	216415.0	884.138
34400	253584.0	900.106
34450	301289.0	850.008
34500	203503.0	835.861
34550	217354.0	830.877
34600	207332.0	822.59
34650	196145.0	806.597
34700	196287.0	767.009
34750	188190.0	710.729
34800	162611.0	710.221
34850	215294.0	720.242
34900	317482.0	742.943
34950	161373.0	724.852
35000	142942.0	711.521
35050	124074.0	701.486
35100	135439.0	708.538
35150	159842.0	714.408
35200	177743.0	715.07
35250	114447.0	601.59
35300	161817.0	659.945
35350	205316.0	695.548
35400	197947.0	746.691
35450	190796.0	772.405
35500	198493.0	775.098
35550	200555.0	774.286
35600	225240.0	773.72
35650	267621.0	795.426
35700	336472.0	896.664
35750	240477.0	854.679
35800	32398.2	826.421
35850	208262.0	799.963
35900	214441.0	787.612
35950	205015.0	796.251
36000	211482.0	799.838
36050	215307.0	797.695
36100	221477.0	799.995
36150	228654.0	810.456
36200	229201.0	835.577
36250	211817.0	854.93
36300	217308.0	852.519
36350	206938.0	862.788
36400	227632.0	872.195
36450	245681.0	855.506
36500	225526.0	803.522
36550	181782.0	787.536
36600	213197.0	758.181
36650	212130.0	751.335
36700	212266.0	759.937
36750	215418.0	771.878
36800	216722.0	769.421
36850	215615.0	779.287
36900	170317.0	796.404
36950	178262.0	767.497
37000	174729.0	697.94
37050	142979.0	689.419
37100	139610.0	711.701
37150	136035.0	696.905
37200	126801.0	670.426
37250	104623.0	653.667
37300	137496.0	658.414
37350	136347.0	652.828
37400	134355.0	651.446
37450	126811.0	653.629
37500	143313.0	651.068
37550	152064.0	650.169
37600	152063.0	649.632
37650	152738.0	648.456
37700	152275.0	650.299
37750	156517.0	649.306
37800	156134.0	650.282
37850	152130.0	651.139
37900	152059.0	650.74
37950	145925.0	654.632
38000	143086.0	645.316
38050	153445.0	615.763
38100	126310.0	595.3
38150	134495.0	619.457
38200	152823.0	628.876
38250	145236.0	601.117
38300	186678.0	648.282
38350	211067.0	700.626
38400	206534.0	734.535
38450	201377.0	742.175
38500	200574.0	741.555
38550	206557.0	738.717
38600	207172.0	744.657
38650	204783.0	751.381
38700	206709.0	751.845
38750	211099.0	753.92
38800	199291.0	758.938
38850	195909.0	760.422
38900	196404.0	755.536
38950	194381.0	752.847
39000	194958.0	747.737
39050	205243.0	744.801
39100	215752.0	745.412
39150	214964.0	762.781
39200	201005.0	770.384
39250	198727.0	772.175
39300	199248.0	768.109
39350	205775.0	764.383
39400	205132.0	770.226
39450	205239.0	772.862
39500	209906.0	772.192
39550	210859.0	777.576
39600	216313.0	780.603
39650	223071.0	788.112
39700	224086.0	803.336
39750	231235.0	796.216
39800	236678.0	811.424
39850	208286.0	838.429
39900	198236.0	825.651
39950	184431.0	819.824
40000	203086.0	787.911
40050	172731.0	745.21
40100	161881.0	733.273
40150	201321.0	714.231
40200	261984.0	727.071
40250	140639.0	718.67
40300	187816.0	720.363
40350	222295.0	754.507
40400	215420.0	773.527
40450	215437.0	772.144
40500	216188.0	774.398
40550	216706.0	776.19
40600	217195.0	778.103
40650	218508.0	776.793
40700	224245.0	777.967
40750	244321.0	793.262
40800	240616.0	822.795
40850	219483.0	848.484
40900	213062.0	853.716
40950	198595.0	849.698
41000	232907.0	856.895
41050	208430.0	802.869
41100	174857.0	803.062
41150	162889.0	740.964
41200	175524.0	647.84
41250	126590.0	576.496
41300	110785.0	567.604
41350	77261.3	547.289
41400	72903.9	574.589
41450	116354.0	607.952
41500	149194.0	632.762
41550	164388.0	646.963
41600	173557.0	653.421
41650	229567.0	684.692
41700	158075.0	652.18
41750	218733.0	731.831
41800	217069.0	764.079
41850	217567.0	774.526
41900	220008.0	777.585
41950	223590.0	781.354
42000	229993.0	791.484
42050	236710.0	811.821
42100	240789.0	828.442
42150	244750.0	833.279
42200	212739.0	851.537
42250	197345.0	849.216
42300	204476.0	850.765
42350	244040.0	804.331
42400	227228.0	782.755
42450	235655.0	787.322
42500	241093.0	807.449
42550	197627.0	814.758
42600	187732.0	799.71
42650	165965.0	792.828
42700	160173.0	779.032
42750	152787.0	765.468
42800	173393.0	758.037
42850	164464.0	735.112
42900	154586.0	745.352
42950	142850.0	714.862
43000	143929.0	690.298
43050	138981.0	667.467
43100	132495.0	647.997
43150	129130.0	636.142
43200	127499.0	625.258
43250	124683.0	612.717
43300	122550.0	597.565
43350	52786.1	558.887
43400	144662.0	607.579
43450	162475.0	633.362
43500	175600.0	658.842
43550	202126.0	677.541
43600	114798.0	601.894
43650	190971.0	675.597
43700	222620.0	714.542
43750	193981.0	750.291
43800	195085.0	761.126
43850	198481.0	768.381
43900	202681.0	782.583
43950	187920.0	806.026
44000	183584.0	802.223
44050	207955.0	787.458
44100	207083.0	778.9
44150	208843.0	780.579
44200	209258.0	776.169
44250	223332.0	775.598
44300	225438.0	797.742
44350	223775.0	805.21
44400	228155.0	792.956
44450	198929.0	805.86
44500	190169.0	809.798
44550	174305.0	802.113
44600	163483.0	784.615
44650	176906.0	786.575
44700	159939.0	747.164
44750	148714.0	735.082
44800	140003.0	724.497
44850	291864.0	739.186
44900	152040.0	744.991
44950	165968.0	766.526
45000	171448.0	770.51
45050	148092.0	738.051
45100	134218.0	699.73
45150	128846.0	678.901
45200	118552.0	674.283
45250	109309.0	679.17
45300	141060.0	703.183
45350	154448.0	737.563
45400	166834.0	716.314
45450	180784.0	717.342
45500	181129.0	727.841
45550	208218.0	719.133
45600	121768.0	600.116
45650	104495.0	586.282
45700	96949.5	584.923
45750	108259.0	578.213
45800	91997.4	573.473
45850	75244.1	585.988
45900	119874.0	618.697
45950	128328.0	624.403
46000	91268.2	406.537
46050	68036.4	427.033
46100	71274.7	428.747
46150	46357.8	466.548
46200	78591.8	535.797
46250	114104.0	509.829
46300	33822.8	477.236
46350	53485.7	572.84
46400	120671.0	608.797
46450	121884.0	617.183
46500	137813.0	628.355
46550	148587.0	632.301
46600	133366.0	580.753
46650	60089.9	427.959
46700	39903.6	508.816
46750	119180.0	571.429
46800	115734.0	514.297
46850	74182.7	418.766
46900	39068.0	469.709
46950	120421.0	567.286
47000	59998.3	554.713
47050	119767.0	589.397
47100	128304.0	594.108
47150	150489.0	611.973
47200	137596.0	595.085
47250	157681.0	618.63
47300	141330.0	592.581
47350	170939.0	642.813
47400	192792.0	696.687
47450	190216.0	714.92
47500	188096.0	717.935
47550	187143.0	716.076
47600	190543.0	712.982
47650	191124.0	716.69
47700	183930.0	720.454
47750	182935.0	720.5
47800	181402.0	717.436
47850	192784.0	711.938
47900	197422.0	718.25
47950	189235.0	731.924
48000	185154.0	735.526
48050	181574.0	729.391
48100	190503.0	714.285
48150	198913.0	713.429
48200	202707.0	726.847
48250	193376.0	741.489
48300	192141.0	743.888
48350	192841.0	737.925
48400	196969.0	732.674
48450	201419.0	739.047
48500	214404.0	748.94
48550	223371.0	756.736
48600	234503.0	772.861
48650	234124.0	801.353
48700	209701.0	834.08
48750	191387.0	825.541
48800	171203.0	815.001
48850	182097.0	812.054
48900	232547.0	791.225
48950	200026.0	796.126
49000	168286.0	790.788
49050	158243.0	772.907
49100	154568.0	763.853
49150	150449.0	755.508
49200	146621.0	745.918
49250	142914.0	734.22
49300	138015.0	714.811
49350	145790.0	710.246
49400	153846.0	715.081
49450	143145.0	707.819
49500	185937.0	730.906
49550	141243.0	703.288
49600	157664.0	701.812
49650	127830.0	670.343
49700	126490.0	637.742
49750	160620.0	660.073
49800	205745.0	724.816
49850	235302.0	759.447
49900	243474.0	784.33
49950	170273.0	799.055
50000	157066.0	773.206
50050	150965.0	758.61
50100	150720.0	758.255
50150	145798.0	744.957
50200	176495.0	757.843
50250	152489.0	749.624
50300	157500.0	755.011
50350	151972.0	747.496
50400	150084.0	746.726
50450	162921.0	760.508
50500	148273.0	744.273
50550	195716.0	740.133
50600	203794.0	764.905
50650	152688.0	753.643
50700	149689.0	738.883
50750	147451.0	738.381
50800	173606.0	755.963
50850	148691.0	745.902
50900	154399.0	751.257
50950	144678.0	723.175
51000	142152.0	720.691
51050	171107.0	739.126
51100	146058.0	736.529
51150	173090.0	752.06
51200	146858.0	734.01
51250	140618.0	714.701
51300	148154.0	737.076
51350	180052.0	732.485
51400	143820.0	731.174
51450	139693.0	711.884
51500	144347.0	720.134
51550	134141.0	702.643
51600	138016.0	713.435
51650	161793.0	736.326
51700	137392.0	710.96
51750	132216.0	691.288
51800	129849.0	687.479
51850	126782.0	672.437
51900	132487.0	659.8
51950	118610.0	658.89
52000	109300.0	671.798
52050	133922.0	677.28
52100	143042.0	669.239
52150	120587.0	595.857
52200	126769.0	588.605
52250	113035.0	510.244
52300	107340.0	510.069
52350	73351.1	532.928
52400	126570.0	563.396
52450	72327.0	508.148
52500	95984.2	504.046
52550	105130.0	501.916
52600	102993.0	520.313
52650	97796.8	551.913
52700	50674.4	484.999
52750	111426.0	528.023
52800	102356.0	519.161
52850	81826.3	531.388
52900	91991.5	556.866
52950	78302.1	519.784
53000	90725.9	559.717
53050	65715.3	517.205
53100	64255.0	486.237
53150	109855.0	540.595
53200	81737.9	530.23
53250	111240.0	572.223
53300	107301.0	529.408
53350	108248.0	518.056
53400	48937.2	499.558
53450	83685.4	508.014
53500	49997.3	490.822
53550	115278.0	552.329
53600	70246.9	509.769
53650	82648.8	538.346
53700	72636.7	481.189
53750	112435.0	519.495
53800	106714.0	535.32
53850	80730.1	515.291
53900	101100.0	517.839
53950	74895.8	536.778
54000	101970.0	519.265
54050	69360.8	530.559
54100	86393.6	542.948
54150	112411.0	551.628
54200	102345.0	556.576
54250	72296.6	543.371
54300	78010.6	549.802
54350	66323.9	549.956
54400	122924.0	567.377
54450	81638.7	541.845
54500	57404.6	533.138
54550	114672.0	552.488
54600	120309.0	580.002
54650	119454.0	566.682
54700	132656.0	587.526
54750	63031.6	569.17
54800	87637.2	571.498
54850	123569.0	609.158
54900	152408.0	621.85
54950	177382.0	643.951
55000	237091.0	693.552
55050	148087.0	724.297
55100	201362.0	769.699
55150	194594.0	801.766
55200	190617.0	798.892
55250	184475.0	791.243
55300	172895.0	789.374
55350	170946.0	798.14
55400	191356.0	753.322
55450	163857.0	702.385
55500	160731.0	717.289
55550	183220.0	722.059
55600	167347.0	729.757
55650	162611.0	720.304
55700	150237.0	704.321
55750	178766.0	691.302
55800	228148.0	691.332
55850	163079.0	776.504
55900	160508.0	787.271
55950	168518.0	749.587
56000	177046.0	677.585
56050	189059.0	585.28
56100	118110.0	527.134
56150	119005.0	483.689
56200	51815.2	406.539
56250	70265.5	464.545
56300	44254.6	544.226
56350	119769.0	606.312
56400	146552.0	631.295
56450	164406.0	651.138
56500	197468.0	670.46
56550	294815.0	730.612
56600	164131.0	759.928
56650	192387.0	802.788
56700	183744.0	798.322
56750	169164.0	792.592
56800	176990.0	796.591
56850	205466.0	749.414
56900	168027.0	722.829
56950	200343.0	737.526
57000	209746.0	749.849
57050	217747.0	765.631
57100	224339.0	780.027
57150	168707.0	794.224
57200	155111.0	772.684
57250	164944.0	754.872
57300	146809.0	733.942
57350	147137.0	729.009
57400	154038.0	750.727
57450	167651.0	741.966
57500	171317.0	738.213
57550	167079.0	733.788
57600	141975.0	697.58
57650	127803.0	646.473
57700	151363.0	626.642
57750	113791.0	593.54
57800	133100.0	563.763
57850	110065.0	535.539
57900	92228.9	456.46
57950	101219.0	505.973
58000	104586.0	530.856
58050	89969.0	600.542
58100	130130.0	651.009
58150	129839.0	642.85
58200	129317.0	637.642
58250	135679.0	627.412
58300	137379.0	620.448
58350	141753.0	619.526
58400	147137.0	623.756
58450	151235.0	633.7
58500	162556.0	645.529
58550	192903.0	661.657
58600	84132.1	609.706
58650	129749.0	665.286
58700	138118.0	682.05
58750	154761.0	693.734
58800	130530.0	670.48
58850	126695.0	648.04
58900	128233.0	608.206
58950	92586.1	609.703
59000	181510.0	677.224
59050	233025.0	726.153
59100	202099.0	810.961
59150	194679.0	794.944
59200	161861.0	763.317
59250	150669.0	707.702
59300	170676.0	648.557
59350	129645.0	626.329
59400	121835.0	637.01
59450	145527.0	654.647
59500	135966.0	660.329
59550	135155.0	694.977
59600	126303.0	594.153
59650	106571.0	628.979
59700	144714.0	600.295
59750	143466.0	623.845
59800	216241.0	700.765
59850	205454.0	780.685
59900	185327.0	761.926
59950	167936.0	692.612
60000	129806.0	636.689
60050	117146.0	638.305
60100	139560.0	618.488
60150	199924.0	690.343
60200	203928.0	742.053
60250	189751.0	765.543
60300	186098.0	778.679
60350	182654.0	770.563
60400	184409.0	756.308
60450	191214.0	753.422
60500	188754.0	761.621
60550	182629.0	770.723
60600	185408.0	758.657
60650	188358.0	756.728
60700	188127.0	760.674
60750	188356.0	763.599
60800	187640.0	768.049
60850	187624.0	767.853
60900	190546.0	767.132
60950	198792.0	771.34
61000	230268.0	782.401
61050	404093.0	840.634
61100	323019.0	916.507
61150	273768.0	903.603
61200	244284.0	888.774
61250	222706.0	872.658
61300	205258.0	858.804
61350	193052.0	847.125
61400	185131.0	836.745
61450	188557.0	835.594
61500	189406.0	837.469
61550	189099.0	837.411
61600	188420.0	835.637
61650	190142.0	832.901
61700	191797.0	834.782
61750	188297.0	838.806
61800	209426.0	833.615
61850	208666.0	832.827
61900	205680.0	833.13
61950	206843.0	828.977
62000	199631.0	827.197
62050	200916.0	818.26
62100	202135.0	808.473
62150	203023.0	801.178
62200	205268.0	803.657
62250	203528.0	828.416
62300	182096.0	838.202
62350	180206.0	825.574
62400	200490.0	804.55
62450	202582.0	795.972
62500	202292.0	811.045
62550	182836.0	830.002
62600	184566.0	818.029
62650	201776.0	797.581
62700	202720.0	810.243
62750	190058.0	830.601
62800	184954.0	831.085
62850	203139.0	817.494
62900	206276.0	817.409
62950	204461.0	829.72
63000	205406.0	830.019
63050	209820.0	825.735
63100	212865.0	835.604
63150	198663.0	856.681
63200	197291.0	860.85
63250	199875.0	861.096
63300	201642.0	862.884
63350	207325.0	867.124
63400	208539.0	880.189
63450	206115.0	892.14
63500	211054.0	891.343
63550	214402.0	904.582
63600	227256.0	924.253
63650	235240.0	929.23
63700	242726.0	933.855
63750	257415.0	946.414
63800	282203.0	967.295
63850	328576.0	967.023
63900	318633.0	917.688
63950	241682.0	923.544
64000	244542.0	921.114
64050	245891.0	920.57
64100	243986.0	915.818
64150	240932.0	913.132
64200	247419.0	911.621
64250	255540.0	905.719
64300	255556.0	894.51
64350	250148.0	879.854
64400	254897.0	870.344
64450	231054.0	816.623
64500	190720.0	760.275
64550	170029.0	706.64
64600	160844.0	694.045
64650	160581.0	701.282
64700	213757.0	716.164
64750	336609.0	764.114
64800	163312.0	779.164
64850	205097.0	799.171
64900	202645.0	811.985
64950	202594.0	807.816
65000	205942.0	801.638
65050	205545.0	821.757
65100	206894.0	828.312
65150	207787.0	839.332
65200	190851.0	847.354
65250	190119.0	845.219
65300	192600.0	840.675
65350	190122.0	841.099
65400	189935.0	837.06
65450	192834.0	832.362
65500	192775.0	835.415
65550	188653.0	837.544
65600	185892.0	832.509
65650	187674.0	825.222
65700	189889.0	824.408
65750	186669.0	827.513
65800	182623.0	821.636
65850	203736.0	808.632
65900	205122.0	800.276
65950	207284.0	806.612
66000	206829.0	829.25
66050	205397.0	839.329
66100	208681.0	832.627
66150	209705.0	840.284
66200	209726.0	846.889
66250	211036.0	844.161
66300	213968.0	839.37
66350	218058.0	839.741
66400	221217.0	851.721
66450	205368.0	866.505
66500	203195.0	876.034
66550	203433.0	880.743
66600	204543.0	882.595
66650	206409.0	887.824
66700	210847.0	896.161
66750	218015.0	901.513
66800	222818.0	901.481
66850	220821.0	894.289
66900	211097.0	882.308
66950	207354.0	884.186
67000	212267.0	896.437
67050	215636.0	900.988
67100	223417.0	915.742
67150	235653.0	933.67
67200	242651.0	936.061
67250	255904.0	944.267
67300	275500.0	957.228
67350	286108.0	951.306
67400	266555.0	933.718
67450	247718.0	927.475
67500	247942.0	930.938
67550	251196.0	929.483
67600	243921.0	923.323
67650	240813.0	927.135
67700	249302.0	933.446
67750	260389.0	937.354
67800	264799.0	935.43
67850	265290.0	943.628
67900	291106.0	945.247
67950	317568.0	918.239
68000	299599.0	892.588
68050	229521.0	869.882
68100	193397.0	842.798
68150	216283.0	836.768
68200	220118.0	839.248
68250	222865.0	845.876
68300	204157.0	862.463
68350	199983.0	871.811
68400	200298.0	871.979
68450	206359.0	871.118
68500	206841.0	881.87
68550	207408.0	890.507
68600	210149.0	891.566
68650	214966.0	899.193
68700	221430.0	909.855
68750	228445.0	918.623
68800	239293.0	933.277
68850	252566.0	943.537
68900	261406.0	943.387
68950	260711.0	942.522
69000	255735.0	943.383
69050	256651.0	947.151
69100	264960.0	956.78
69150	290424.0	971.017
69200	324106.0	982.047
69250	379472.0	958.544
69300	316474.0	911.446
69350	227026.0	912.742
69400	234302.0	923.853
69450	245156.0	932.754
69500	252174.0	932.942
69550	257595.0	933.296
69600	269997.0	942.585
69650	275658.0	943.02
69700	276195.0	942.659
69750	340083.0	939.526
69800	325743.0	925.666
69850	323459.0	892.257
69900	243848.0	857.027
69950	194296.0	841.983
70000	188261.0	837.691
70050	194120.0	830.197
70100	193917.0	807.168
70150	175876.0	760.1
70200	178059.0	733.685
70250	254179.0	744.727
70300	274835.0	896.524
70350	265129.0	939.342
70400	261730.0	951.28
70450	285473.0	962.507
70500	314919.0	968.339
70550	366398.0	950.134
70600	343432.0	918.269
70650	320529.0	891.974
70700	252587.0	856.16
70750	203947.0	839.086
70800	204570.0	844.05
70850	205037.0	848.305
70900	202623.0	858.619
70950	216485.0	866.549
71000	240794.0	835.534
71050	197897.0	790.447
71100	200064.0	774.012
71150	205396.0	770.081
71200	212940.0	777.008
71250	220584.0	794.749
71300	203791.0	821.223
71350	194545.0	823.996
71400	197449.0	824.549
71450	223050.0	813.254
71500	197196.0	762.937
71550	162250.0	757.208
71600	174478.0	729.56
71650	180952.0	726.316
71700	192695.0	725.913
71750	252545.0	739.062
71800	190327.0	718.355
71850	164443.0	707.817
71900	138530.0	697.066
71950	172980.0	698.71
72000	212061.0	708.87
72050	179741.0	715.189
72100	153007.0	715.886
72150	174665.0	646.143
72200	152693.0	651.457
72250	139998.0	647.937
72300	132235.0	640.161
72350	120455.0	631.196
72400	105845.0	634.461
72450	124055.0	640.557
72500	93959.1	477.049
72550	93202.7	547.123
72600	54124.8	509.722
72650	119054.0	558.694
72700	58032.3	566.607
72750	131585.0	622.5
72800	116918.0	575.835
72850	71543.7	547.259
72900	134134.0	607.129
72950	239918.0	693.55
73000	174516.0	714.973
73050	206617.0	778.457
73100	200356.0	818.168
73150	198389.0	823.173
73200	200492.0	818.936
73250	201034.0	824.222
73300	200275.0	836.022
73350	199306.0	839.899
73400	198526.0	840.759
73450	199848.0	837.673
73500	200522.0	837.761
73550	188538.0	844.167
73600	187807.0	841.658
73650	202234.0	833.783
73700	202743.0	838.906
73750	200351.0	846.416
73800	202625.0	842.195
73850	206044.0	838.855
73900	196088.0	851.043
73950	195691.0	855.534
74000	199278.0	857.771
74050	200597.0	865.717
74100	198266.0	876.0
74150	198834.0	879.736
74200	201091.0	881.271
74250	204595.0	885.436
74300	211098.0	893.745
74350	219969.0	908.708
74400	231657.0	920.818
74450	250930.0	937.896
74500	276045.0	940.386
74550	308700.0	941.012
74600	341433.0	937.778
74650	350619.0	909.91
74700	277098.0	890.798
74750	266526.0	901.148
74800	311281.0	867.462
74850	249772.0	857.024
74900	245862.0	799.261
74950	186220.0	788.797
75000	223368.0	791.99
75050	193754.0	795.088
75100	268044.0	829.282
75150	242677.0	820.457
75200	221374.0	816.887
75250	179529.0	803.044
75300	180583.0	788.455
75350	166012.0	777.889
75400	193376.0	751.347
75450	176072.0	753.572
75500	177498.0	722.605
75550	151281.0	731.942
75600	173295.0	699.409
75650	161476.0	690.213
75700	196799.0	687.168
75750	152475.0	648.789
75800	137828.0	645.211
75850	134961.0	589.185
75900	129923.0	597.095
75950	122357.0	568.169
76000	123757.0	595.225
76050	108999.0	475.481
76100	108806.0	503.815
76150	84010.8	388.975
76200	92146.6	448.982
76250	83551.5	423.791
76300	93346.8	476.048
76350	82285.4	425.365
76400	92607.2	430.678
76450	42470.4	301.337
76500	79127.6	394.378
76550	52916.5	427.551
76600	103201.0	478.883
76650	87875.0	408.512
76700	65207.4	420.894
76750	96466.6	477.405
76800	98078.0	460.394
76850	105476.0	497.312
76900	45507.4	474.965
76950	75269.8	540.572
77000	134374.0	596.838
77050	177925.0	637.031
77100	287894.0	719.112
77150	185237.0	752.326
77200	212289.0	799.416
77250	193082.0	825.009
77300	191068.0	828.267
77350	190857.0	828.637
77400	192321.0	833.86
77450	195960.0	843.381
77500	211168.0	854.008
77550	225529.0	854.516
77600	243289.0	817.327
77650	197375.0	776.741
77700	171854.0	755.34
77750	188440.0	748.53
77800	192168.0	752.34
77850	195764.0	758.863
77900	199520.0	765.247
77950	206866.0	764.756
78000	215808.0	774.477
78050	222437.0	798.684
78100	189044.0	803.445
78150	169440.0	809.03
78200	173938.0	799.122
78250	190041.0	774.39
78300	176968.0	753.843
78350	142076.0	701.959
78400	132379.0	682.836
78450	129966.0	588.493
78500	117366.0	557.096
78550	106918.0	560.972
78600	83395.1	598.374
78650	130579.0	634.608
78700	176232.0	689.168
78750	93425.4	674.644
78800	100389.0	691.3
78850	178159.0	721.567
78900	99584.2	692.557
78950	163698.0	712.27
79000	96383.6	630.012
79050	81077.9	649.587
79100	107468.0	554.642
79150	75234.8	573.983
79200	83978.6	624.636
79250	102635.0	550.94
79300	128184.0	572.296
79350	62117.5	556.628
79400	67865.1	554.227
79450	102070.0	516.807
79500	121561.0	583.609
79550	118133.0	537.062
79600	65883.5	555.761
79650	125615.0	605.453
79700	110428.0	535.588
79750	113775.0	584.094
79800	55061.6	489.389
79850	83349.4	547.178
79900	134428.0	607.043
79950	169114.0	654.115
80000	160218.0	709.051
80050	65571.3	631.1
80100	150777.0	645.966
80150	120350.0	622.487
80200	93363.2	469.654
80250	97350.2	500.73
80300	61366.4	517.877
80350	79791.6	544.855
80400	66437.4	534.256
80450	46218.1	547.447
80500	38820.0	529.675
80550	120429.0	542.562
80600	58012.3	480.463
80650	89383.1	451.089
80700	31769.0	502.149
80750	114610.0	535.917
80800	105063.0	507.93
80850	56509.3	445.81
80900	48207.2	489.967
80950	114083.0	529.796
81000	105295.0	488.356
81050	99006.2	484.62
81100	101154.0	488.266
81150	71243.3	493.486
81200	96983.5	541.798
81250	76479.9	571.577
81300	121330.0	581.653
81350	108950.0	516.722
81400	46337.7	502.081
81450	111897.0	534.986
81500	125065.0	604.913
81550	103273.0	558.449
81600	114173.0	542.173
81650	113105.0	550.606
81700	131269.0	597.959
81750	122695.0	582.291
81800	123357.0	570.621
81850	103113.0	553.991
81900	135607.0	607.771
81950	132728.0	595.186
82000	128276.0	590.995
82050	109520.0	546.334
82100	96026.9	585.168
82150	98485.0	583.449
82200	132125.0	596.051
82250	100263.0	565.435
82300	132743.0	593.73
82350	143414.0	598.492
82400	146200.0	605.927
82450	146795.0	601.207
82500	139470.0	596.965
82550	154266.0	613.192
82600	148660.0	612.091
82650	147071.0	613.511
82700	112621.0	572.396
82750	128332.0	597.252
82800	135287.0	605.531
82850	133619.0	601.899
82900	150305.0	609.962
82950	132421.0	584.05
83000	131119.0	603.129
83050	133599.0	607.73
83100	145055.0	604.0
83150	153977.0	621.814
83200	144968.0	611.91
83250	135694.0	606.078
83300	135872.0	614.023
83350	143744.0	605.263
83400	150919.0	620.415
83450	134690.0	599.346
83500	138682.0	600.185
83550	140113.0	605.711
83600	147409.0	621.199
83650	134586.0	605.411
83700	135860.0	594.378
83750	137835.0	588.442
83800	136033.0	596.934
83850	141351.0	597.871
83900	150710.0	615.276
83950	145951.0	612.356
84000	132499.0	595.328
84050	131484.0	591.865
84100	153223.0	614.928
84150	153970.0	619.504
84200	153306.0	615.377
84250	150869.0	603.428
84300	147598.0	607.246
84350	150400.0	608.443
84400	149586.0	613.735
84450	139942.0	599.07
84500	131511.0	583.81
84550	132895.0	594.924
84600	152304.0	620.713
84650	142136.0	606.784
84700	136662.0	592.317
84750	140105.0	597.393
84800	135837.0	590.211
84850	153344.0	613.168
84900	153402.0	617.672
84950	133581.0	588.439
85000	126345.0	578.536
85050	116111.0	566.238
85100	118620.0	577.616
85150	145370.0	599.385
85200	130868.0	583.227
85250	139145.0	607.242
85300	135947.0	586.81
85350	208623.0	638.164
85400	242427.0	673.256
85450	202392.0	702.066
85500	195532.0	751.99
85550	167380.0	790.978
85600	148460.0	741.195
85650	132151.0	692.053
85700	186573.0	695.664
85750	204426.0	703.952
85800	201854.0	714.185
85850	207374.0	713.234
85900	204627.0	726.475
85950	198433.0	729.725
86000	198266.0	722.64
86050	202561.0	716.473
86100	208257.0	721.263
86150	206908.0	731.208
86200	206416.0	734.849
86250	209949.0	735.056
86300	209866.0	740.246
86350	208213.0	743.571
86400	209043.0	742.381
86450	206793.0	743.662
86500	208052.0	740.043
86550	209493.0	740.326
86600	195160.0	742.934
86650	192055.0	730.374
86700	200521.0	722.219
86750	198128.0	721.438
86800	204275.0	716.677
86850	211319.0	722.104
86900	209019.0	735.328
86950	209309.0	739.266
87000	209184.0	741.072
87050	206028.0	742.265
87100	203734.0	739.329
87150	205441.0	734.114
87200	210077.0	734.084
87250	213631.0	739.483
87300	215832.0	746.706
87350	216266.0	753.786
87400	204847.0	758.359
87450	203150.0	755.279
87500	212744.0	750.348
87550	214039.0	750.86
87600	216524.0	750.942
87650	220375.0	754.926
87700	225699.0	761.266
87750	218917.0	772.446
87800	219843.0	781.183
87850	222555.0	786.886
87900	227042.0	792.016
87950	235522.0	796.355
88000	243299.0	805.338
88050	250710.0	824.192
88100	258311.0	838.759
88150	235658.0	861.427
88200	230776.0	882.7
88250	275423.0	895.463
88300	249185.0	852.238
88350	335716.0	826.942
88400	224739.0	818.758
88450	196487.0	801.63
88500	190727.0	806.94
88550	236182.0	826.737
88600	250214.0	810.474
88650	214623.0	806.095
88700	216225.0	782.084
88750	183007.0	770.641
88800	285996.0	769.368
88850	193120.0	752.642
88900	171849.0	761.932
88950	217660.0	764.149
89000	155705.0	729.073
89050	156324.0	720.235
89100	166674.0	739.896
89150	255086.0	749.087
89200	157906.0	718.95
89250	164057.0	735.193
89300	262999.0	733.528
89350	232759.0	727.353
89400	161914.0	725.777
89450	162979.0	754.367
89500	301301.0	768.044
89550	178057.0	780.918
89600	184160.0	760.137
89650	185412.0	756.523
89700	143808.0	728.345
89750	171616.0	708.161
89800	135253.0	701.34
89850	185136.0	725.926
89900	144934.0	695.78
89950	130545.0	673.557
90000	101843.0	663.387
90050	200861.0	711.273
90100	203623.0	708.39
90150	194509.0	683.643
90200	120746.0	612.005
90250	128644.0	637.998
90300	140751.0	644.735
90350	176980.0	676.276
90400	217473.0	697.977
90450	207103.0	705.106
90500	173644.0	722.868
90550	165592.0	742.014
90600	192277.0	735.871
90650	196337.0	730.469
90700	180174.0	746.174
90750	208144.0	794.335
90800	246327.0	802.616
90850	217727.0	803.065
90900	232467.0	811.453
90950	213099.0	797.012
91000	293415.0	793.772
91050	243161.0	787.67
91100	225772.0	786.207
91150	199025.0	771.769
91200	270251.0	771.48
91250	282694.0	765.938
91300	237560.0	773.596
91350	176320.0	769.367
91400	289381.0	767.906
91450	294643.0	772.253
91500	233640.0	769.379
91550	197789.0	762.625
91600	215049.0	756.883
91650	190728.0	763.11
91700	178878.0	768.417
91750	183404.0	763.318
91800	261626.0	768.063
91850	293977.0	764.891
91900	198217.0	773.116
91950	218936.0	761.452
92000	215064.0	768.036
92050	219308.0	774.637
92100	187157.0	774.27
92150	195887.0	781.536
92200	198745.0	788.061
92250	231437.0	789.362
92300	194922.0	776.838
92350	199852.0	770.35
92400	190356.0	770.787
92450	225778.0	773.856
92500	190131.0	770.375
92550	197792.0	784.458
92600	190733.0	792.375
92650	203024.0	785.127
92700	279195.0	783.779
92750	295691.0	796.004
92800	244628.0	798.598
92850	215325.0	792.246
92900	318114.0	785.844
92950	190913.0	785.193
93000	281522.0	788.574
93050	178956.0	784.611
93100	214256.0	786.975
93150	202791.0	797.957
93200	202549.0	795.466
93250	286124.0	792.234
93300	191687.0	796.358
93350	240181.0	782.368
93400	236567.0	785.129
93450	329497.0	798.377
93500	223704.0	807.857
93550	188598.0	792.256
93600	231046.0	787.517
93650	324362.0	791.335
93700	220936.0	790.95
93750	200031.0	783.299
93800	204394.0	780.904
93850	199820.0	782.017
93900	198030.0	780.312
93950	284901.0	778.278
94000	313401.0	781.268
94050	204633.0	793.601
94100	203771.0	784.791
94150	217541.0	768.109
94200	215404.0	781.52
94250	247355.0	794.273
94300	306730.0	783.846
94350	190073.0	776.628
94400	184512.0	778.495
94450	208723.0	760.798
94500	292141.0	759.347
94550	184003.0	755.313
94600	184817.0	768.51
94650	182797.0	751.329
94700	166017.0	750.983
94750	274313.0	766.327
94800	189500.0	755.707
94850	196735.0	752.21
94900	188766.0	771.368
94950	305458.0	771.137
95000	198470.0	769.168
95050	184805.0	764.801
95100	237302.0	784.519
95150	314282.0	789.101
95200	230337.0	789.584
95250	211348.0	778.376
95300	197722.0	759.779
95350	276092.0	768.771
95400	169768.0	751.451
95450	178064.0	785.719
95500	211164.0	775.283
95550	155777.0	710.339
95600	149238.0	710.355
95650	268828.0	731.154
95700	169462.0	740.495
95750	256282.0	757.469
95800	180706.0	732.95
95850	146871.0	720.507
95900	259845.0	735.777
95950	157469.0	735.974
96000	204749.0	786.569
96050	190463.0	777.05
96100	180987.0	749.587
96150	179168.0	733.088
96200	140994.0	682.762
96250	169585.0	692.104
96300	237277.0	709.273
96350	167290.0	723.228
96400	153571.0	707.599
96450	259314.0	736.309
96500	158005.0	729.697
96550	173963.0	713.666
96600	266402.0	739.919
96650	166714.0	763.67
96700	181868.0	763.174
96750	159941.0	748.103
96800	176002.0	730.199
96850	144325.0	688.933
96900	130763.0	657.189
96950	134214.0	650.838
97000	133176.0	667.059
97050	142828.0	688.148
97100	242034.0	718.559
97150	202729.0	777.711
97200	157497.0	711.321
97250	152951.0	691.473
97300	113103.0	660.488
97350	231544.0	707.053
97400	195895.0	770.441
97450	151518.0	720.768
97500	137837.0	641.595
97550	135481.0	638.186
97600	146588.0	676.695
97650	139349.0	642.341
97700	93622.5	633.661
97750	195626.0	675.045
97800	211238.0	683.031
97850	224660.0	700.096
97900	231880.0	718.742
97950	183585.0	738.265
98000	163450.0	726.066
98050	145686.0	687.444
98100	148486.0	657.934
98150	143257.0	654.389
98200	114128.0	588.546
98250	118373.0	597.079
98300	148877.0	650.227
98350	194235.0	672.212
98400	205439.0	678.745
98450	221059.0	696.413
98500	219838.0	749.922
98550	185046.0	744.627
98600	163481.0	727.499
98650	143904.0	667.731
98700	120767.0	607.563
98750	123146.0	563.655
98800	118734.0	593.281
98850	99724.1	520.109
98900	89399.6	541.944
98950	91587.7	615.37
99000	178562.0	655.255
99050	186352.0	659.48
99100	191131.0	687.794
99150	156932.0	693.188
99200	145004.0	653.756
99250	128451.0	612.838
99300	122740.0	592.723
99350	115553.0	561.233
99400	100691.0	497.476
99450	42365.1	548.449
99500	70200.5	636.771
99550	162838.0	674.759
99600	165517.0	671.28
99650	169969.0	675.109
99700	174582.0	678.97
99750	175839.0	681.161
99800	178535.0	683.603
99850	183173.0	685.019
99900	189240.0	687.11
[truncated: 459 more rows]
