# Supplementary material for: The extreme yet transient nature of glacial erosion
Source: Nat Commun. 2022 Nov 30;13:7377. doi: 10.1038/s41467-022-35072-0 (PMC9712427; doi:10.1038/s41467-022-35072-0)
Supplement: Supplementary file 5 — Supplementary Data 2 [file 41467_2022_35072_MOESM5_ESM.zip › csv_glacialEcalib/Anja2014-1.csv]

Year	Q	IceH
0	0	0
50	0	0
100	0	0
150	0	0
200	0	0
250	0	0
300	0	0
350	0	0
400	0	0
450	0	0
500	0	0
550	0	0
600	0	0
650	0	0
700	0	0
750	0	0
800	0	0
850	0	0
900	0	0
950	0	0
1000	0	0
1050	0	0
1100	0	0
1150	0	0
1200	0	0
1250	0	0
1300	0	0
1350	0	0
1400	0	0
1450	0	0
1500	0	0
1550	0	0
1600	0	0
1650	0	0
1700	0	0
1750	0	0
1800	0	0
1850	0	0
1900	0	0
1950	0	0
2000	0	0
2050	0	0
2100	0	0
2150	0	0
2200	0	0
2250	0	0
2300	0	0
2350	0	0
2400	0	0
2450	0	0
2500	0	0
2550	0	0
2600	0	0
2650	0	0
2700	0	0
2750	0	0
2800	0	0
2850	0	0
2900	0	0
2950	0	0
3000	0	0
3050	0	0
3100	0	0
3150	0	0
3200	0	0
3250	0	0
3300	0	0
3350	0	0
3400	0	0
3450	0	0
3500	0	0
3550	0	0
3600	0	0
3650	0	0
3700	0	0
3750	0	0
3800	0	0
3850	0	0
3900	0	0
3950	0	0
4000	0	0
4050	0	0
4100	0	0
4150	0	0
4200	0	0
4250	0	0
4300	0	0
4350	0	0
4400	0	0
4450	0	0
4500	0	0
4550	0	0
4600	0	0
4650	0	0
4700	0	0
4750	0	0
4800	0	0
4850	0	0
4900	0	0
4950	0	0
5000	0	0
5050	0	0
5100	0	0
5150	0	0
5200	0	0
5250	0	0
5300	0	0
5350	0	0
5400	0	0
5450	0	0
5500	0	0
5550	0	0
5600	0	0
5650	0	0
5700	0	0
5750	0	0
5800	0	0
5850	0	0
5900	0	0
5950	0	0
6000	0	0
6050	0	0
6100	0	0
6150	0	0
6200	0	0
6250	0	0
6300	0	0
6350	0	0
6400	0	0
6450	0	0
6500	0	0
6550	0	0
6600	0	0
6650	0	0
6700	0	0
6750	0	0
6800	0	0
6850	0	0
6900	0	0
6950	0	0
7000	0	0
7050	0	0
7100	0	0
7150	0	0
7200	0	0
7250	0	0
7300	0	0
7350	0	0
7400	0	0
7450	0	0
7500	0	0
7550	0	0
7600	0	0
7650	0	0
7700	0	0
7750	0	0
7800	0	0
7850	0	0
7900	0	0
7950	0	0
8000	0	0
8050	0	0
8100	0	0
8150	0	0
8200	0	0
8250	0	0
8300	0	0
8350	0	0
8400	0	0
8450	0	0
8500	0	0
8550	0	0
8600	0	0
8650	0	0
8700	0	0
8750	0	0
8800	0	0
8850	0	0
8900	0	0
8950	0	0
9000	0	0
9050	0	0
9100	0	0
9150	0	0
9200	0	0
9250	0	0
9300	0	0
9350	0	0
9400	0	0
9450	0	0
9500	0	0
9550	0	0
9600	0	0
9650	0	0
9700	0	0
9750	0	0
9800	0	0
9850	0	0
9900	0	0
9950	0	0
10000	0	0
10050	0	0
10100	0	0
10150	0	0
10200	0	0
10250	0	0
10300	0	0
10350	0	0
10400	0	0
10450	0	0
10500	0	0
10550	0	0
10600	0	0
10650	0	0
10700	0	0
10750	0	0
10800	0	0
10850	0	0
10900	0	0
10950	0	0
11000	0	0
11050	0	0
11100	0	0
11150	0	0
11200	0	0
11250	0	0
11300	0	0
11350	0	0
11400	0	0
11450	0	0
11500	0	0
11550	0	0
11600	0	0
11650	0	0
11700	0	0
11750	0	0
11800	0	0
11850	0	0
11900	0	0
11950	0	0
12000	0	0
12050	0	0
12100	0	0
12150	0	0
12200	0	0
12250	0	0
12300	0	0
12350	0	0
12400	0	0
12450	0	0
12500	0	0
12550	0	0
12600	0	0
12650	0	0
12700	0	0
12750	0	0
12800	0	0
12850	0	0
12900	0	0
12950	0	0
13000	0	0
13050	0	0
13100	0	0
13150	0	0
13200	0	0
13250	0	0
13300	0	0
13350	0	0
13400	0	0
13450	0	0
13500	0	0
13550	0	0
13600	0	0
13650	0	0
13700	0	0
13750	0	0
13800	0	0
13850	0	0
13900	0	0
13950	0	0
14000	0	0
14050	0	0
14100	0	0
14150	0	0
14200	0	0
14250	0	0
14300	0	0
14350	0	0
14400	0	0
14450	0	0
14500	0	0
14550	0	0
14600	0	0
14650	0	0
14700	0	0
14750	0	0
14800	0	0
14850	0	0
14900	0	0
14950	0	0
15000	0	0
15050	0	0
15100	0	0
15150	0	0
15200	0	0
15250	0	0
15300	0	0
15350	0	0
15400	0	0
15450	0	0
15500	0	0
15550	0	0
15600	0	0
15650	0	0
15700	0	0
15750	0	0
15800	0	0
15850	0	0
15900	0	0
15950	0	0
16000	0	0
16050	0	0
16100	0	0
16150	0	0
16200	0	0
16250	0	0
16300	0	0
16350	0	0
16400	0	0
16450	0	0
16500	0	0
16550	0	0
16600	0	0
16650	0	0
16700	0	0
16750	0	0
16800	0	0
16850	0	0
16900	0	0
16950	0	0
17000	0	0
17050	0	0
17100	0	0
17150	0	0
17200	0	0
17250	0	0
17300	0	0
17350	0	0
17400	0	0
17450	0	0
17500	0	0
17550	0	0
17600	0	0
17650	0	0
17700	0	0
17750	0	0
17800	0	0
17850	0	0
17900	0	0
17950	0	0
18000	0	0
18050	0	0
18100	0	0
18150	0	0
18200	0	0
18250	0	0
18300	0	0
18350	0	0
18400	0	0
18450	0	0
18500	0	0
18550	0	0
18600	0	0
18650	0	0
18700	0	0
18750	0	0
18800	0	0
18850	0	0
18900	0	0
18950	0	0
19000	0	0
19050	0	0
19100	0	0
19150	0	0
19200	3484.56	91.4508
19250	33508.8	225.001
19300	41126.9	293.054
19350	48619.2	324.036
19400	53518.1	341.148
19450	54257.4	361.446
19500	57306.0	377.187
19550	58246.3	393.293
19600	58902.1	409.835
19650	59208.4	425.911
19700	60826.5	437.046
19750	57168.8	444.663
19800	67438.9	436.138
19850	73273.9	423.426
19900	67310.4	417.776
19950	63672.2	421.39
20000	81672.6	418.394
20050	79625.3	427.14
20100	71762.8	455.919
20150	54855.6	496.069
20200	64953.6	513.015
20250	65464.0	525.275
20300	69051.2	532.137
20350	72437.1	530.057
20400	59749.8	542.899
20450	80317.2	529.94
20500	87817.8	511.059
20550	79659.2	503.274
20600	73907.8	503.348
20650	63123.8	518.66
20700	84388.9	510.861
20750	79158.2	504.647
20800	68683.5	519.934
20850	76552.2	521.446
20900	72564.2	531.516
20950	76197.8	536.765
21000	101271.0	527.482
21050	78843.2	544.851
21100	65445.7	563.915
21150	71710.0	570.254
21200	87668.1	556.162
21250	94559.7	543.642
21300	87985.0	543.156
21350	96384.9	526.64
21400	73492.6	543.868
21450	80659.5	555.604
21500	96131.4	558.509
21550	103064.0	572.819
21600	142543.0	589.398
21650	122721.0	612.973
21700	110413.0	630.37
21750	95665.8	642.574
21800	108333.0	641.967
21850	138313.0	636.315
21900	103063.0	642.565
21950	116312.0	641.762
22000	142603.0	636.237
22050	91738.8	656.823
22100	138611.0	645.664
22150	195387.0	637.401
22200	128582.0	671.311
22250	124717.0	690.999
22300	214230.0	689.871
22350	198685.0	710.712
22400	163038.0	729.594
22450	162334.0	742.138
22500	147729.0	751.773
22550	186094.0	745.376
22600	190314.0	743.05
22650	206906.0	765.447
22700	235353.0	832.506
22750	92376.8	873.274
22800	241039.0	873.295
22850	245934.0	873.736
22900	143127.0	880.227
22950	200660.0	868.717
23000	195362.0	855.964
23050	169674.0	845.082
23100	210383.0	825.209
23150	206121.0	809.162
23200	131070.0	807.036
23250	166054.0	789.868
23300	178085.0	769.618
23350	191985.0	748.422
23400	180468.0	732.297
23450	113777.0	732.927
23500	131975.0	724.103
23550	146116.0	706.741
23600	132424.0	699.971
23650	168389.0	679.748
23700	196790.0	643.742
23750	148375.0	628.331
23800	115918.0	618.691
23850	146269.0	594.763
23900	134881.0	579.059
23950	140446.0	552.024
24000	111844.0	532.749
24050	99720.3	501.441
24100	129604.0	461.197
24150	120981.0	412.551
24200	86122.6	335.612
24250	21338.1	235.929
24300	0	0
24350	0	0
24400	0	0
24450	0	0
24500	0	0
24550	0	0
24600	0	0
24650	0	0
24700	0	0
24750	0	0
24800	0	0
24850	0	0
24900	0	0
24950	0	0
25000	0	0
25050	0	0
25100	0	0
25150	0	0
25200	0	0
25250	0	0
25300	0	0
25350	0	0
25400	0	0
25450	0	0
25500	0	0
25550	0	0
25600	0	0
25650	0	0
25700	0	0
25750	0	0
25800	0	0
25850	0	0
25900	0	0
25950	0	0
26000	0	0
26050	0	0
26100	0	0
26150	0	0
26200	0	0
26250	0	0
26300	0	0
26350	0	0
26400	0	0
26450	0	0
26500	0	0
26550	0	0
26600	0	0
26650	0	0
26700	0	0
26750	0	0
26800	0	0
26850	0	0
26900	0	0
26950	0	0
27000	0	0
27050	0	0
27100	0	0
27150	0	0
27200	0	0
27250	0	0
27300	0	0
27350	0	0
27400	0	0
27450	0	0
27500	0	0
27550	0	0
27600	0	0
27650	0	0
27700	0	0
27750	0	0
27800	0	0
27850	0	0
27900	0	0
27950	0	0
28000	0	0
28050	0	0
28100	0	0
28150	0	0
28200	0	0
28250	0	0
28300	0	0
28350	0	0
28400	0	0
28450	0	0
28500	0	0
28550	0	0
28600	0	0
28650	0	0
28700	0	0
28750	0	0
28800	0	0
28850	0	0
28900	0	0
28950	0	0
29000	0	0
29050	0	0
29100	0	0
29150	0	0
29200	0	0
29250	0	0
29300	0	0
29350	0	0
29400	0	0
29450	0	0
29500	0	0
29550	0	0
29600	0	0
29650	0	0
29700	0	0
29750	0	0
29800	0	0
29850	0	0
29900	0	0
29950	0	0
30000	0	0
30050	0	0
30100	0	0
30150	0	0
30200	0	0
30250	0	0
30300	0	0
30350	0	0
30400	0	0
30450	0	0
30500	0	0
30550	0	0
30600	0	0
30650	0	0
30700	0	0
30750	0	0
30800	0	0
30850	0	0
30900	0	0
30950	0	0
31000	0	0
31050	0	0
31100	0	0
31150	0	0
31200	0	0
31250	0	0
31300	0	0
31350	0	0
31400	0	0
31450	0	0
31500	0	0
31550	0	0
31600	0	0
31650	0	0
31700	0	0
31750	0	0
31800	0	0
31850	0	0
31900	0	0
31950	0	0
32000	0	0
32050	0	0
32100	0	0
32150	0	0
32200	0	0
32250	0	0
32300	0	0
32350	0	0
32400	0	0
32450	0	0
32500	0	0
32550	0	0
32600	0	0
32650	0	0
32700	0	0
32750	0	0
32800	0	0
32850	0	0
32900	0	0
32950	0	0
33000	0	0
33050	0	0
33100	0	0
33150	0	0
33200	0	0
33250	0	0
33300	0	0
33350	0	0
33400	0	0
33450	0	0
33500	0	0
33550	0	0
33600	0	0
33650	0	0
33700	0	0
33750	0	0
33800	0	0
33850	0	0
33900	0	0
33950	0	0
34000	0	0
34050	0	0
34100	0	0
34150	0	0
34200	0	0
34250	0	0
34300	0	0
34350	0	0
34400	0	0
34450	0	0
34500	0	0
34550	0	0
34600	0	0
34650	0	0
34700	0	0
34750	0	0
34800	0	0
34850	0	0
34900	0	0
34950	0	0
35000	0	0
35050	0	0
35100	0	0
35150	0	0
35200	0	0
35250	0	0
35300	0	0
35350	0	0
35400	0	0
35450	0	0
35500	0	0
35550	0	0
35600	0	0
35650	0	0
35700	0	0
35750	0	0
35800	0	0
35850	0	0
35900	0	0
35950	0	0
36000	0	0
36050	0	0
36100	0	0
36150	0	0
36200	0	0
36250	0	0
36300	0	0
36350	0	0
36400	0	0
36450	0	0
36500	0	0
36550	0	0
36600	0	0
36650	0	0
36700	0	0
36750	0	0
36800	0	0
36850	0	0
36900	0	0
36950	0	0
37000	0	0
37050	0	0
37100	0	0
37150	0	0
37200	0	0
37250	0	0
37300	0	0
37350	0	0
37400	0	0
37450	0	0
37500	0	0
37550	0	0
37600	0	0
37650	0	0
37700	0	0
37750	0	0
37800	0	0
37850	0	0
37900	0	0
37950	0	0
38000	0	0
38050	0	0
38100	0	0
38150	0	0
38200	0	0
38250	0	0
38300	0	0
38350	0	0
38400	0	0
38450	0	0
38500	0	0
38550	0	0
38600	0	0
38650	0	0
38700	0	0
38750	0	0
38800	0	0
38850	0	0
38900	0	0
38950	0	0
39000	0	0
39050	0	0
39100	0	0
39150	0	0
39200	0	0
39250	0	0
39300	0	0
39350	0	0
39400	0	0
39450	0	0
39500	0	0
39550	0	0
39600	0	0
39650	0	0
39700	0	0
39750	0	0
39800	0	0
39850	0	0
39900	0	0
39950	0	0
40000	0	0
40050	0	0
40100	0	0
40150	0	0
40200	0	0
40250	0	0
40300	0	0
40350	0	0
40400	0	0
40450	0	0
40500	0	0
40550	0	0
40600	0	0
40650	0	0
40700	0	0
40750	0	0
40800	0	0
40850	0	0
40900	0	0
40950	0	0
41000	0	0
41050	0	0
41100	0	0
41150	0	0
41200	0	0
41250	0	0
41300	0	0
41350	0	0
41400	0	0
41450	0	0
41500	0	0
41550	0	0
41600	0	0
41650	0	0
41700	0	0
41750	0	0
41800	0	0
41850	0	0
41900	0	0
41950	0	0
42000	0	0
42050	0	0
42100	0	0
42150	0	0
42200	0	0
42250	0	0
42300	0	0
42350	0	0
42400	0	0
42450	0	0
42500	0	0
42550	0	0
42600	0	0
42650	0	0
42700	0	0
42750	0	0
42800	0	0
42850	0	0
42900	0	0
42950	0	0
43000	0	0
43050	0	0
43100	0	0
43150	0	0
43200	0	0
43250	0	0
43300	0	0
43350	0	0
43400	0	0
43450	0	0
43500	0	0
43550	0	0
43600	0	0
43650	0	0
43700	0	0
43750	0	0
43800	0	0
43850	0	0
43900	0	0
43950	0	0
44000	0	0
44050	0	0
44100	0	0
44150	0	0
44200	0	0
44250	0	0
44300	0	0
44350	0	0
44400	0	0
44450	0	0
44500	0	0
44550	0	0
44600	0	0
44650	0	0
44700	0	0
44750	0	0
44800	0	0
44850	0	0
44900	0	0
44950	0	0
45000	0	0
45050	0	0
45100	0	0
45150	0	0
45200	0	0
45250	0	0
45300	0	0
45350	0	0
45400	0	0
45450	0	0
45500	0	0
45550	0	0
45600	0	0
45650	0	0
45700	0	0
45750	0	0
45800	0	0
45850	0	0
45900	0	0
45950	0	0
46000	0	0
46050	0	0
46100	0	0
46150	0	0
46200	0	0
46250	0	0
46300	0	0
46350	0	0
46400	0	0
46450	0	0
46500	0	0
46550	0	0
46600	0	0
46650	0	0
46700	0	0
46750	0	0
46800	0	0
46850	0	0
46900	0	0
46950	0	0
47000	0	0
47050	0	0
47100	0	0
47150	0	0
47200	0	0
47250	0	0
47300	0	0
47350	0	0
47400	0	0
47450	0	0
47500	0	0
47550	0	0
47600	0	0
47650	0	0
47700	0	0
47750	0	0
47800	0	0
47850	0	0
47900	0	0
47950	0	0
48000	0	0
48050	0	0
48100	0	0
48150	0	0
48200	0	0
48250	0	0
48300	0	0
48350	0	0
48400	0	0
48450	0	0
48500	0	0
48550	0	0
48600	0	0
48650	0	0
48700	0	0
48750	0	0
48800	0	0
48850	0	0
48900	0	0
48950	0	0
49000	0	0
49050	0	0
49100	0	0
49150	0	0
49200	0	0
49250	0	0
49300	0	0
49350	0	0
49400	0	0
49450	0	0
49500	0	0
49550	0	0
49600	0	0
49650	0	0
49700	0	0
49750	0	0
49800	0	0
49850	0	0
49900	0	0
49950	0	0
50000	0	0
50050	0	0
50100	0	0
50150	0	0
50200	0	0
50250	0	0
50300	0	0
50350	0	0
50400	0	0
50450	0	0
50500	0	0
50550	0	0
50600	0	0
50650	0	0
50700	0	0
50750	0	0
50800	0	0
50850	0	0
50900	0	0
50950	0	0
51000	0	0
51050	0	0
51100	0	0
51150	0	0
51200	0	0
51250	0	0
51300	0	0
51350	0	0
51400	0	0
51450	0	0
51500	0	0
51550	0	0
51600	0	0
51650	0	0
51700	0	0
51750	0	0
51800	0	0
51850	0	0
51900	0	0
51950	0	0
52000	0	0
52050	0	0
52100	0	0
52150	0	0
52200	0	0
52250	0	0
52300	0	0
52350	0	0
52400	0	0
52450	0	0
52500	0	0
52550	0	0
52600	0	0
52650	0	0
52700	0	0
52750	0	0
52800	0	0
52850	0	0
52900	0	0
52950	0	0
53000	0	0
53050	0	0
53100	0	0
53150	0	0
53200	0	0
53250	0	0
53300	0	0
53350	0	0
53400	0	0
53450	0	0
53500	0	0
53550	0	0
53600	0	0
53650	0	0
53700	0	0
53750	0	0
53800	0	0
53850	0	0
53900	0	0
53950	0	0
54000	0	0
54050	0	0
54100	0	0
54150	0	0
54200	0	0
54250	0	0
54300	0	0
54350	0	0
54400	0	0
54450	0	0
54500	0	0
54550	0	0
54600	0	0
54650	0	0
54700	0	0
54750	0	0
54800	0	0
54850	0	0
54900	0	0
54950	0	0
55000	0	0
55050	0	0
55100	0	0
55150	0	0
55200	0	0
55250	0	0
55300	0	0
55350	0	0
55400	0	0
55450	0	0
55500	0	0
55550	0	0
55600	0	0
55650	0	0
55700	0	0
55750	0	0
55800	0	0
55850	0	0
55900	0	0
55950	0	0
56000	0	0
56050	0	0
56100	0	0
56150	0	0
56200	0	0
56250	0	0
56300	0	0
56350	0	0
56400	0	0
56450	0	0
56500	0	0
56550	0	0
56600	0	0
56650	0	0
56700	0	0
56750	0	0
56800	0	0
56850	0	0
56900	0	0
56950	0	0
57000	0	0
57050	0	0
57100	0	0
57150	0	0
57200	0	0
57250	0	0
57300	0	0
57350	0	0
57400	0	0
57450	0	0
57500	0	0
57550	0	0
57600	0	0
57650	0	0
57700	0	0
57750	0	0
57800	0	0
57850	0	0
57900	0	0
57950	0	0
58000	0	0
58050	0	0
58100	0	0
58150	0	0
58200	0	0
58250	0	0
58300	0	0
58350	0	0
58400	0	0
58450	0	0
58500	0	0
58550	0	0
58600	0	0
58650	0	0
58700	0	0
58750	0	0
58800	0	0
58850	0	0
58900	0	0
58950	0	0
59000	0	0
59050	0	0
59100	0	0
59150	0	0
59200	0	0
59250	0	0
59300	0	0
59350	0	0
59400	0	0
59450	0	0
59500	0	0
59550	0	0
59600	0	0
59650	0	0
59700	0	0
59750	0	0
59800	0	0
59850	0	0
59900	0	0
59950	0	0
60000	0	0
60050	0	0
60100	0	0
60150	0	0
60200	0	0
60250	0	0
60300	0	0
60350	0	0
60400	0	0
60450	0	0
60500	0	0
60550	0	0
60600	0	0
60650	0	0
60700	0	0
60750	0	0
60800	0	0
60850	0	0
60900	0	0
60950	0	0
61000	0	0
61050	0	0
61100	0	0
61150	0	0
61200	0	0
61250	0	0
61300	0	0
61350	0	0
61400	0	0
61450	0	0
61500	0	0
61550	0	0
61600	0	0
61650	0	0
61700	0	0
61750	0	0
61800	0	0
61850	0	0
61900	0	0
61950	0	0
62000	0	0
62050	0	0
62100	0	0
62150	0	0
62200	0	0
62250	0	0
62300	0	0
62350	0	0
62400	0	0
62450	0	0
62500	0	0
62550	0	0
62600	0	0
62650	0	0
62700	0	0
62750	0	0
62800	0	0
62850	0	0
62900	0	0
62950	0	0
63000	0	0
63050	0	0
63100	0	0
63150	0	0
63200	0	0
63250	0	0
63300	0	0
63350	0	0
63400	0	0
63450	0	0
63500	0	0
63550	0	0
63600	0	0
63650	0	0
63700	0	0
63750	0	0
63800	0	0
63850	0	0
63900	0	0
63950	0	0
64000	0	0
64050	0	0
64100	0	0
64150	0	0
64200	0	0
64250	0	0
64300	0	0
64350	0	0
64400	0	0
64450	0	0
64500	0	0
64550	0	0
64600	0	0
64650	0	0
64700	0	0
64750	0	0
64800	0	0
64850	0	0
64900	0	0
64950	0	0
65000	0	0
65050	0	0
65100	0	0
65150	0	0
65200	0	0
65250	0	0
65300	0	0
65350	0	0
65400	0	0
65450	0	0
65500	0	0
65550	0	0
65600	0	0
65650	0	0
65700	0	0
65750	0	0
65800	0	0
65850	0	0
65900	0	0
65950	0	0
66000	0	0
66050	0	0
66100	0	0
66150	0	0
66200	0	0
66250	0	0
66300	0	0
66350	0	0
66400	0	0
66450	0	0
66500	0	0
66550	0	0
66600	0	0
66650	0	0
66700	0	0
66750	0	0
66800	0	0
66850	0	0
66900	0	0
66950	0	0
67000	0	0
67050	0	0
67100	0	0
67150	0	0
67200	0	0
67250	0	0
67300	0	0
67350	0	0
67400	0	0
67450	0	0
67500	0	0
67550	0	0
67600	0	0
67650	0	0
67700	0	0
67750	0	0
67800	0	0
67850	0	0
67900	0	0
67950	0	0
68000	0	0
68050	0	0
68100	0	0
68150	0	0
68200	0	0
68250	0	0
68300	0	0
68350	0	0
68400	0	0
68450	0	0
68500	0	0
68550	0	0
68600	0	0
68650	0	0
68700	0	0
68750	0	0
68800	0	0
68850	0	0
68900	0	0
68950	0	0
69000	0	0
69050	0	0
69100	0	0
69150	0	0
69200	0	0
69250	0	0
69300	0	0
69350	0	0
69400	0	0
69450	0	0
69500	0	0
69550	0	0
69600	0	0
69650	0	0
69700	0	0
69750	0	0
69800	0	0
69850	0	0
69900	0	0
69950	0	0
70000	0	0
70050	0	0
70100	0	0
70150	0	0
70200	0	0
70250	0	0
70300	0	0
70350	0	0
70400	0	0
70450	0	0
70500	0	0
70550	0	0
70600	0	0
70650	0	0
70700	0	0
70750	0	0
70800	0	0
70850	0	0
70900	0	0
70950	0	0
71000	0	0
71050	0	0
71100	0	0
71150	0	0
71200	0	0
71250	0	0
71300	0	0
71350	0	0
71400	0	0
71450	0	0
71500	0	0
71550	0	0
71600	0	0
71650	0	0
71700	0	0
71750	0	0
71800	0	0
71850	0	0
71900	0	0
71950	0	0
72000	0	0
72050	0	0
72100	0	0
72150	0	0
72200	0	0
72250	0	0
72300	0	0
72350	0	0
72400	0	0
72450	0	0
72500	0	0
72550	0	0
72600	0	0
72650	0	0
72700	0	0
72750	0	0
72800	0	0
72850	0	0
72900	0	0
72950	0	0
73000	0	0
73050	0	0
73100	0	0
73150	0	0
73200	0	0
73250	0	0
73300	0	0
73350	0	0
73400	0	0
73450	0	0
73500	0	0
73550	0	0
73600	0	0
73650	0	0
73700	0	0
73750	0	0
73800	0	0
73850	0	0
73900	0	0
73950	0	0
74000	0	0
74050	0	0
74100	0	0
74150	0	0
74200	0	0
74250	0	0
74300	0	0
74350	0	0
74400	0	0
74450	0	0
74500	0	0
74550	0	0
74600	0	0
74650	0	0
74700	0	0
74750	0	0
74800	0	0
74850	0	0
74900	0	0
74950	0	0
75000	0	0
75050	0	0
75100	0	0
75150	0	0
75200	0	0
75250	0	0
75300	0	0
75350	0	0
75400	0	0
75450	0	0
75500	0	0
75550	0	0
75600	0	0
75650	0	0
75700	0	0
75750	0	0
75800	0	0
75850	0	0
75900	0	0
75950	0	0
76000	0	0
76050	0	0
76100	0	0
76150	0	0
76200	0	0
76250	0	0
76300	0	0
76350	0	0
76400	0	0
76450	0	0
76500	0	0
76550	0	0
76600	0	0
76650	0	0
76700	0	0
76750	0	0
76800	0	0
76850	0	0
76900	0	0
76950	0	0
77000	0	0
77050	0	0
77100	0	0
77150	0	0
77200	0	0
77250	0	0
77300	0	0
77350	0	0
77400	0	0
77450	0	0
77500	0	0
77550	0	0
77600	0	0
77650	0	0
77700	0	0
77750	0	0
77800	0	0
77850	0	0
77900	0	0
77950	0	0
78000	0	0
78050	0	0
78100	0	0
78150	0	0
78200	0	0
78250	0	0
78300	0	0
78350	0	0
78400	0	0
78450	0	0
78500	0	0
78550	0	0
78600	0	0
78650	0	0
78700	0	0
78750	0	0
78800	0	0
78850	0	0
78900	0	0
78950	0	0
79000	0	0
79050	0	0
79100	0	0
79150	0	0
79200	0	0
79250	0	0
79300	0	0
79350	0	0
79400	0	0
79450	0	0
79500	0	0
79550	0	0
79600	0	0
79650	0	0
79700	0	0
79750	0	0
79800	0	0
79850	0	0
79900	0	0
79950	0	0
80000	0	0
80050	0	0
80100	0	0
80150	0	0
80200	0	0
80250	0	0
80300	0	0
80350	0	0
80400	0	0
80450	0	0
80500	0	0
80550	0	0
80600	0	0
80650	0	0
80700	0	0
80750	0	0
80800	0	0
80850	0	0
80900	0	0
80950	0	0
81000	0	0
81050	0	0
81100	0	0
81150	0	0
81200	0	0
81250	0	0
81300	0	0
81350	0	0
81400	0	0
81450	0	0
81500	0	0
81550	0	0
81600	0	0
81650	0	0
81700	0	0
81750	0	0
81800	0	0
81850	0	0
81900	0	0
81950	0	0
82000	0	0
82050	0	0
82100	0	0
82150	0	0
82200	0	0
82250	0	0
82300	0	0
82350	0	0
82400	0	0
82450	0	0
82500	0	0
82550	0	0
82600	0	0
82650	0	0
82700	0	0
82750	0	0
82800	0	0
82850	0	0
82900	0	0
82950	0	0
83000	0	0
83050	0	0
83100	0	0
83150	0	0
83200	0	0
83250	0	0
83300	0	0
83350	0	0
83400	0	0
83450	0	0
83500	0	0
83550	0	0
83600	0	0
83650	0	0
83700	0	0
83750	0	0
83800	0	0
83850	0	0
83900	0	0
83950	0	0
84000	0	0
84050	0	0
84100	0	0
84150	0	0
84200	0	0
84250	0	0
84300	0	0
84350	0	0
84400	0	0
84450	0	0
84500	0	0
84550	0	0
84600	0	0
84650	0	0
84700	0	0
84750	0	0
84800	0	0
84850	0	0
84900	0	0
84950	0	0
85000	0	0
85050	0	0
85100	0	0
85150	0	0
85200	0	0
85250	0	0
85300	0	0
85350	0	0
85400	0	0
85450	0	0
85500	0	0
85550	0	0
85600	0	0
85650	0	0
85700	0	0
85750	0	0
85800	0	0
85850	0	0
85900	0	0
85950	0	0
86000	0	0
86050	0	0
86100	0	0
86150	0	0
86200	0	0
86250	0	0
86300	0	0
86350	0	0
86400	0	0
86450	0	0
86500	0	0
86550	0	0
86600	0	0
86650	0	0
86700	0	0
86750	0	0
86800	0	0
86850	0	0
86900	0	0
86950	0	0
87000	0	0
87050	0	0
87100	0	0
87150	0	0
87200	0	0
87250	0	0
87300	0	0
87350	0	0
87400	0	0
87450	0	0
87500	0	0
87550	0	0
87600	0	0
87650	0	0
87700	0	0
87750	0	0
87800	0	0
87850	0	0
87900	0	0
87950	0	0
88000	0	0
88050	0	0
88100	0	0
88150	0	0
88200	0	0
88250	0	0
88300	0	0
88350	0	0
88400	0	0
88450	0	0
88500	0	0
88550	0	0
88600	0	0
88650	0	0
88700	0	0
88750	0	0
88800	0	0
88850	0	0
88900	0	0
88950	0	0
89000	0	0
89050	0	0
89100	0	0
89150	0	0
89200	0	0
89250	0	0
89300	0	0
89350	0	0
89400	0	0
89450	0	0
89500	0	0
89550	0	0
89600	0	0
89650	0	0
89700	0	0
89750	0	0
89800	0	0
89850	0	0
89900	0	0
89950	0	0
90000	0	0
90050	0	0
90100	0	0
90150	0	0
90200	0	0
90250	0	0
90300	0	0
90350	0	0
90400	0	0
90450	0	0
90500	0	0
90550	0	0
90600	0	0
90650	0	0
90700	0	0
90750	0	0
90800	0	0
90850	0	0
90900	0	0
90950	0	0
91000	0	0
91050	0	0
91100	0	0
91150	0	0
91200	0	0
91250	0	0
91300	0	0
91350	0	0
91400	0	0
91450	0	0
91500	0	0
91550	0	0
91600	0	0
91650	0	0
91700	0	0
91750	0	0
91800	0	0
91850	0	0
91900	0	0
91950	0	0
92000	0	0
92050	0	0
92100	0	0
92150	0	0
92200	0	0
92250	0	0
92300	0	0
92350	0	0
92400	0	0
92450	0	0
92500	0	0
92550	0	0
92600	0	0
92650	0	0
92700	0	0
92750	0	0
92800	0	0
92850	0	0
92900	0	0
92950	0	0
93000	0	0
93050	0	0
93100	0	0
93150	0	0
93200	0	0
93250	0	0
93300	0	0
93350	0	0
93400	0	0
93450	0	0
93500	0	0
93550	0	0
93600	0	0
93650	0	0
93700	0	0
93750	0	0
93800	0	0
93850	0	0
93900	0	0
93950	0	0
94000	0	0
94050	0	0
94100	0	0
94150	0	0
94200	0	0
94250	0	0
94300	0	0
94350	0	0
94400	0	0
94450	0	0
94500	0	0
94550	0	0
94600	0	0
94650	0	0
94700	0	0
94750	0	0
94800	0	0
94850	0	0
94900	0	0
94950	0	0
95000	0	0
95050	0	0
95100	0	0
95150	0	0
95200	0	0
95250	0	0
95300	0	0
95350	0	0
95400	0	0
95450	0	0
95500	0	0
95550	0	0
95600	0	0
95650	0	0
95700	0	0
95750	0	0
95800	0	0
95850	0	0
95900	0	0
95950	0	0
96000	0	0
96050	0	0
96100	0	0
96150	0	0
96200	0	0
96250	0	0
96300	0	0
96350	0	0
96400	0	0
96450	0	0
96500	0	0
96550	0	0
96600	0	0
96650	0	0
96700	0	0
96750	0	0
96800	0	0
96850	0	0
96900	0	0
96950	0	0
97000	0	0
97050	0	0
97100	0	0
97150	0	0
97200	0	0
97250	0	0
97300	0	0
97350	0	0
97400	0	0
97450	0	0
97500	0	0
97550	0	0
97600	0	0
97650	0	0
97700	0	0
97750	0	0
97800	0	0
97850	0	0
97900	0	0
97950	0	0
98000	0	0
98050	0	0
98100	0	0
98150	0	0
98200	0	0
98250	0	0
98300	0	0
98350	0	0
98400	0	0
98450	0	0
98500	0	0
98550	0	0
98600	0	0
98650	0	0
98700	0	0
98750	0	0
98800	0	0
98850	0	0
98900	0	0
98950	0	0
99000	0	0
99050	0	0
99100	0	0
99150	0	0
99200	0	0
99250	0	0
99300	0	0
99350	0	0
99400	0	0
99450	0	0
99500	0	0
99550	0	0
99600	0	0
99650	0	0
99700	0	0
99750	0	0
99800	0	0
99850	0	0
99900	0	0
[truncated: 459 more rows]
