# Supplementary material for: The extreme yet transient nature of glacial erosion
Source: Nat Commun. 2022 Nov 30;13:7377. doi: 10.1038/s41467-022-35072-0 (PMC9712427; doi:10.1038/s41467-022-35072-0)
Supplement: Supplementary file 5 — Supplementary Data 2 [file 41467_2022_35072_MOESM5_ESM.zip › csv_glacialEcalib/Anja2014-19.csv]

Year	Q	IceH
0	0	0
50	0	0
100	0	0
150	0	0
200	0	0
250	0	0
300	0	0
350	0	0
400	0	0
450	0	0
500	0	0
550	0	0
600	0	0
650	0	0
700	0	0
750	0	0
800	0	0
850	0	0
900	0	0
950	0	0
1000	0	0
1050	0	0
1100	0	0
1150	0	0
1200	0	0
1250	0	0
1300	0	0
1350	0	0
1400	0	0
1450	0	0
1500	0	0
1550	0	0
1600	0	0
1650	0	0
1700	0	0
1750	0	0
1800	0	0
1850	0	0
1900	0	0
1950	0	0
2000	0	0
2050	0	0
2100	0	0
2150	0	0
2200	0	0
2250	0	0
2300	0	0
2350	0	0
2400	0	0
2450	0	0
2500	0	0
2550	0	0
2600	0	0
2650	0	0
2700	0	0
2750	0	0
2800	0	0
2850	0	0
2900	0	0
2950	0	0
3000	0	0
3050	0	0
3100	0	0
3150	0	0
3200	0	0
3250	0	0
3300	0	0
3350	0	0
3400	0	0
3450	0	0
3500	0	0
3550	0	0
3600	0	0
3650	0	0
3700	0	0
3750	0	0
3800	0	0
3850	0	0
3900	0	0
3950	0	0
4000	0	0
4050	0	0
4100	0	0
4150	0	0
4200	0	0
4250	0	0
4300	0	0
4350	0	0
4400	0	0
4450	0	0
4500	0	0
4550	0	0
4600	0	0
4650	0	0
4700	0	0
4750	0	0
4800	0	0
4850	0	0
4900	0	0
4950	0	0
5000	0	0
5050	0	0
5100	0	0
5150	0	0
5200	0	0
5250	0	0
5300	0	0
5350	0	0
5400	0	0
5450	0	0
5500	0	0
5550	0	0
5600	0	0
5650	0	0
5700	0	0
5750	0	0
5800	0	0
5850	0	0
5900	0	0
5950	0	0
6000	0	0
6050	0	0
6100	0	0
6150	0	0
6200	0	0
6250	0	0
6300	0	0
6350	0	0
6400	0	0
6450	0	0
6500	0	0
6550	0	0
6600	0	0
6650	0	0
6700	0	0
6750	0	0
6800	0	0
6850	0	0
6900	0	0
6950	0	0
7000	0	0
7050	0	0
7100	0	0
7150	0	0
7200	0	0
7250	0	0
7300	0	0
7350	0	0
7400	0	0
7450	0	0
7500	0	0
7550	0	0
7600	0	0
7650	0	0
7700	0	0
7750	0	0
7800	0	0
7850	0	0
7900	0	0
7950	0	0
8000	0	0
8050	0	0
8100	0	0
8150	0	0
8200	0	0
8250	0	0
8300	0	0
8350	0	0
8400	0	0
8450	0	0
8500	0	0
8550	0	0
8600	0	0
8650	0	0
8700	0	0
8750	0	0
8800	0	0
8850	0	0
8900	0	0
8950	0	0
9000	0	0
9050	0	0
9100	0	0
9150	0	0
9200	0	0
9250	0	0
9300	0	0
9350	0	0
9400	0	0
9450	0	0
9500	0	0
9550	0	0
9600	0	0
9650	0	0
9700	0	0
9750	0	0
9800	0	0
9850	0	0
9900	0	0
9950	0	0
10000	0	0
10050	0	0
10100	0	0
10150	0	0
10200	0	0
10250	0	0
10300	0	0
10350	0	0
10400	0	0
10450	0	0
10500	0	0
10550	0	0
10600	0	0
10650	0	0
10700	0	0
10750	0	0
10800	0	0
10850	0	0
10900	0	0
10950	0	0
11000	0	0
11050	0	0
11100	0	0
11150	0	0
11200	0	0
11250	0	0
11300	0	0
11350	0	0
11400	0	0
11450	0	0
11500	0	0
11550	0	0
11600	0	0
11650	0	0
11700	0	0
11750	0	0
11800	0	0
11850	0	0
11900	0	0
11950	0	0
12000	0	0
12050	0	0
12100	0	0
12150	0	0
12200	0	0
12250	0	0
12300	0	0
12350	0	0
12400	0	0
12450	0	0
12500	0	0
12550	0	0
12600	0	0
12650	0	0
12700	0	0
12750	0	0
12800	0	0
12850	0	0
12900	0	0
12950	0	0
13000	0	0
13050	0	0
13100	0	0
13150	0	0
13200	0	0
13250	0	0
13300	0	0
13350	0	0
13400	0	0
13450	0	0
13500	0	0
13550	0	0
13600	0	0
13650	0	0
13700	0	0
13750	0	0
13800	0	0
13850	0	0
13900	0	0
13950	0	0
14000	0	0
14050	0	0
14100	0	0
14150	0	0
14200	0	0
14250	0	0
14300	0	0
14350	0	0
14400	0	0
14450	168.647	56.8461
14500	26332.1	289.785
14550	72430.6	476.671
14600	68293.6	603.434
14650	62847.4	669.146
14700	119803.0	695.078
14750	139998.0	715.972
14800	122194.0	735.289
14850	135729.0	743.587
14900	107109.0	751.051
14950	122182.0	743.908
15000	140627.0	732.9
15050	134250.0	723.929
15100	129049.0	712.24
15150	116786.0	698.842
15200	169442.0	674.013
15250	124005.0	627.55
15300	19067.1	407.666
15350	17401.9	403.392
15400	11332.4	398.137
15450	8606.52	401.506
15500	8872.86	412.461
15550	10345.3	437.439
15600	11982.2	455.223
15650	32254.1	465.8
15700	111322.0	451.989
15750	89186.2	432.351
15800	90772.0	407.434
15850	88615.6	374.929
15900	7816.55	239.628
15950	0	0
16000	0	0
16050	0	0
16100	0	0
16150	0	0
16200	0	0
16250	0	0
16300	8.88149	29.1845
16350	320.404	170.979
16400	2853.44	266.899
16450	50985.7	309.581
16500	2422.49	108.306
16550	0	0
16600	0	0
16650	0	0
16700	0	0
16750	30.8929	36.2242
16800	774.334	182.385
16850	12885.7	281.051
16900	89479.6	346.402
16950	112709.0	401.078
17000	10894.0	383.459
17050	4221.07	404.87
17100	15504.3	461.249
17150	142404.0	530.209
17200	105068.0	576.296
17250	112679.0	607.206
17300	131376.0	639.213
17350	22002.2	662.967
17400	15720.9	672.822
17450	105448.0	708.182
17500	132325.0	712.237
17550	127565.0	718.091
17600	128076.0	723.374
17650	160297.0	725.495
17700	119964.0	741.329
17750	104315.0	755.983
17800	124512.0	759.221
17850	150947.0	756.865
17900	168469.0	750.826
17950	188468.0	748.424
18000	216173.0	752.872
18050	157027.0	774.701
18100	145275.0	796.269
18150	156771.0	814.356
18200	116553.0	838.346
18250	162221.0	845.988
18300	190652.0	851.967
18350	125469.0	874.374
18400	138077.0	889.907
18450	139712.0	903.469
18500	144043.0	915.87
18550	153847.0	922.455
18600	136936.0	935.889
18650	175116.0	934.219
18700	237017.0	926.212
18750	183524.0	931.534
18800	123329.0	950.567
18850	241044.0	942.835
18900	233809.0	941.432
18950	171935.0	952.351
19000	221117.0	954.562
19050	176714.0	964.28
19100	135634.0	981.514
19150	87485.2	1014.3
19200	171414.0	1013.15
19250	213125.0	1001.26
19300	77602.1	1038.41
19350	100012.0	1054.96
19400	127169.0	1058.84
19450	107573.0	1067.94
19500	136393.0	1067.58
19550	141513.0	1066.32
19600	118442.0	1071.99
19650	108880.0	1079.16
19700	98926.1	1089.09
19750	78074.5	1104.06
19800	95394.7	1106.83
19850	150684.0	1096.35
19900	146107.0	1090.25
19950	76247.3	1104.32
20000	176115.0	1091.62
20050	218080.0	1064.91
20100	127470.0	1068.56
20150	78544.8	1095.71
20200	104681.0	1103.59
20250	100575.0	1111.64
20300	101969.0	1117.98
20350	113466.0	1117.97
20400	54460.4	1136.67
20450	106784.0	1130.9
20500	158602.0	1117.55
20550	138906.0	1111.05
20600	126369.0	1108.96
20650	69187.5	1123.65
20700	145781.0	1114.57
20750	160037.0	1104.92
20800	92046.9	1116.08
20850	132375.0	1113.32
20900	102807.0	1119.58
20950	108361.0	1121.31
21000	176721.0	1105.89
21050	97436.5	1116.23
21100	77551.5	1134.84
21150	71123.7	1145.51
21200	100953.0	1142.45
21250	124173.0	1136.36
21300	133736.0	1129.72
21350	203530.0	1116.16
21400	103761.0	1127.1
21450	117546.0	1131.3
21500	166211.0	1126.06
21550	141009.0	1127.65
21600	142846.0	1126.59
21650	99382.0	1141.17
21700	92342.9	1156.77
21750	93361.3	1171.1
21800	121319.0	1174.44
21850	155847.0	1168.9
21900	103181.0	1181.51
21950	129101.0	1183.19
22000	173156.0	1179.34
22050	72419.3	1193.56
22100	188582.0	1183.83
22150	233718.0	1164.29
22200	99672.5	1190.62
22250	101555.0	1204.24
22300	222015.0	1193.84
22350	131230.0	1205.85
22400	107956.0	1224.47
22450	106480.0	1236.18
22500	93810.1	1241.87
22550	162266.0	1236.37
22600	195081.0	1228.75
22650	216669.0	1223.95
22700	130788.0	1256.44
22750	29682.3	1286.31
22800	114201.0	1282.97
22850	103015.0	1281.75
22900	51508.9	1292.66
22950	82404.2	1290.03
23000	77936.1	1287.09
23050	66696.5	1285.2
23100	93516.0	1277.62
23150	91769.2	1272.3
23200	43113.9	1275.52
23250	75802.2	1269.16
23300	104557.0	1260.23
23350	127361.0	1250.66
23400	125644.0	1243.52
23450	66538.3	1248.17
23500	89815.3	1246.84
23550	114797.0	1242.75
23600	93624.6	1241.91
23650	155975.0	1232.08
23700	272702.0	1218.26
23750	183794.0	1211.64
23800	121999.0	1213.11
23850	168571.0	1208.08
23900	188256.0	1200.77
23950	239143.0	1189.85
24000	153269.0	1187.82
24050	102362.0	1195.28
24100	220422.0	1185.99
24150	217255.0	1178.39
24200	130814.0	1182.85
24250	186943.0	1176.99
24300	171669.0	1168.46
24350	308192.0	1151.43
24400	350821.0	1136.34
24450	154673.0	1138.95
24500	115366.0	1145.49
24550	199120.0	1135.99
24600	316789.0	1122.84
24650	161776.0	1123.95
24700	164272.0	1120.68
24750	297098.0	1109.14
24800	167742.0	1112.61
24850	122317.0	1114.72
24900	350162.0	1096.92
24950	343281.0	1084.43
25000	170460.0	1089.54
25050	173168.0	1095.33
25100	191313.0	1099.75
25150	350532.0	1088.31
25200	362759.0	1075.66
25250	349863.0	1062.13
25300	316343.0	1036.99
25350	304952.0	1005.68
25400	280684.0	985.932
25450	21475.2	977.648
25500	219799.0	964.862
25550	263768.0	950.128
25600	204199.0	948.166
25650	233937.0	928.37
25700	287970.0	921.608
25750	283794.0	908.09
25800	280415.0	897.23
25850	304829.0	893.782
25900	296895.0	895.997
25950	233088.0	896.083
26000	191111.0	882.417
26050	78694.0	834.39
26100	73226.0	781.939
26150	41169.2	742.504
26200	38784.4	718.296
26250	31947.8	689.531
26300	23512.4	661.253
26350	19580.0	636.589
26400	16362.6	627.912
26450	15625.6	629.143
26500	133525.0	595.466
26550	13839.1	457.674
26600	15122.9	466.701
26650	99650.8	436.441
26700	0	0
26750	0	0
26800	0	0
26850	0	0
26900	0	0
26950	0	0
27000	0	0
27050	0	0
27100	0	0
27150	0	0
27200	14.2344	85.5741
27250	440.415	224.195
27300	9540.46	358.91
27350	159321.0	486.64
27400	71186.1	560.357
27450	72893.3	552.59
27500	105338.0	502.94
27550	119272.0	441.46
27600	22951.7	313.888
27650	3057.32	94.3783
27700	0	0
27750	0	0
27800	0	0
27850	0	0
27900	0	0
27950	0	0
28000	0	0
28050	0	0
28100	0	0
28150	0	0
28200	0	0
28250	0	0
28300	0	0
28350	0	0
28400	19.1006	88.3851
28450	750.643	242.341
28500	11572.0	382.316
28550	13079.9	430.124
28600	62357.2	390.457
28650	13128.1	285.815
28700	3575.88	163.949
28750	0	0
28800	0	0
28850	0	0
28900	0	0
28950	0	0
29000	0	0
29050	0	0
29100	0	0
29150	0	0
29200	0	0
29250	0	0
29300	0	0
29350	0	0
29400	0	0
29450	0	0
29500	0	0
29550	0	0
29600	0	0
29650	0	0
29700	0	0
29750	0	0
29800	0	0
29850	0	0
29900	0	0
29950	0	0
30000	0	0
30050	0	0
30100	0	0
30150	0	0
30200	0	0
30250	0	0
30300	0	0
30350	0	0
30400	0	0
30450	0	0
30500	0	0
30550	0	0
30600	0	0
30650	0	0
30700	0	0
30750	0	0
30800	0	0
30850	0	0
30900	0	0
30950	0	0
31000	0	0
31050	0	0
31100	0	0
31150	0	0
31200	0	0
31250	0	0
31300	0	0
31350	0	0
31400	0	0
31450	0	0
31500	0	0
31550	0	0
31600	0	0
31650	0	0
31700	0	0
31750	0	0
31800	0	0
31850	0	0
31900	0	0
31950	0	0
32000	0	0
32050	0	0
32100	0	0
32150	0	0
32200	0	0
32250	0	0
32300	0	0
32350	0	0
32400	0	0
32450	0	0
32500	0	0
32550	0	0
32600	0	0
32650	0	0
32700	0	0
32750	0	0
32800	0	0
32850	0	0
32900	0	0
32950	0	0
33000	0	0
33050	0	0
33100	0	0
33150	0	0
33200	0	0
33250	0	0
33300	0	0
33350	0	0
33400	0	0
33450	0	0
33500	0	0
33550	0	0
33600	0	0
33650	0	0
33700	0	0
33750	0	0
33800	0	0
33850	0	0
33900	0	0
33950	0	0
34000	0	0
34050	0	0
34100	0	0
34150	0	0
34200	0	0
34250	0	0
34300	0	0
34350	0	0
34400	0	0
34450	0	0
34500	0	0
34550	0	0
34600	0	0
34650	0	0
34700	0	0
34750	0	0
34800	0	0
34850	0	0
34900	0	0
34950	0	0
35000	0	0
35050	0	0
35100	0	0
35150	0	0
35200	0	0
35250	0	0
35300	0	0
35350	0	0
35400	0	0
35450	0	0
35500	0	0
35550	0	0
35600	0	0
35650	0	0
35700	0	0
35750	0	0
35800	0	0
35850	0	0
35900	0	0
35950	0	0
36000	0	0
36050	0	0
36100	0	0
36150	0	0
36200	0	0
36250	0	0
36300	0	0
36350	0	0
36400	0	0
36450	0	0
36500	0	0
36550	0	0
36600	0	0
36650	0	0
36700	0	0
36750	0	0
36800	0	0
36850	0	0
36900	0	0
36950	0	0
37000	0	0
37050	0	0
37100	0	0
37150	0	0
37200	0	0
37250	0	0
37300	0	0
37350	0	0
37400	0	0
37450	0	0
37500	0	0
37550	0	0
37600	0	0
37650	0	0
37700	0	0
37750	0	0
37800	0	0
37850	0	0
37900	0	0
37950	0	0
38000	0	0
38050	0	0
38100	0	0
38150	0	0
38200	0	0
38250	0	0
38300	0	0
38350	0	0
38400	0	0
38450	0	0
38500	0	0
38550	0	0
38600	0	0
38650	0	0
38700	0	0
38750	0	0
38800	0	0
38850	0	0
38900	0	0
38950	0	0
39000	0	0
39050	0	0
39100	0	0
39150	0	0
39200	0	0
39250	0	0
39300	0	0
39350	0	0
39400	0	0
39450	0	0
39500	0	0
39550	0	0
39600	0	0
39650	0	0
39700	0	0
39750	0	0
39800	0	0
39850	0	0
39900	0	0
39950	0	0
40000	0	0
40050	0	0
40100	0	0
40150	0	0
40200	0	0
40250	0	0
40300	0	0
40350	0	0
40400	0	0
40450	0	0
40500	0	0
40550	0	0
40600	0	0
40650	0	0
40700	0	0
40750	0	0
40800	0	0
40850	0	0
40900	0	0
40950	0	0
41000	0	0
41050	0	0
41100	0	0
41150	0	0
41200	0	0
41250	0	0
41300	0	0
41350	0	0
41400	0	0
41450	0	0
41500	0	0
41550	0	0
41600	0	0
41650	0	0
41700	0	0
41750	0	0
41800	0	0
41850	0	0
41900	0	0
41950	0	0
42000	0	0
42050	0	0
42100	0	0
42150	0	0
42200	0	0
42250	0	0
42300	0	0
42350	0	0
42400	0	0
42450	0	0
42500	0	0
42550	0	0
42600	0	0
42650	0	0
42700	0	0
42750	0	0
42800	0	0
42850	0	0
42900	0	0
42950	0	0
43000	0	0
43050	0	0
43100	0	0
43150	0	0
43200	0	0
43250	0	0
43300	0	0
43350	0	0
43400	0	0
43450	0	0
43500	0	0
43550	0	0
43600	0	0
43650	0	0
43700	0	0
43750	0	0
43800	0	0
43850	0	0
43900	0	0
43950	0	0
44000	0	0
44050	0	0
44100	0	0
44150	0	0
44200	0	0
44250	0	0
44300	0	0
44350	0	0
44400	0	0
44450	0	0
44500	0	0
44550	0	0
44600	0	0
44650	0	0
44700	0	0
44750	0	0
44800	0	0
44850	0	0
44900	0	0
44950	0	0
45000	0	0
45050	0	0
45100	0	0
45150	0	0
45200	0	0
45250	0	0
45300	0	0
45350	0	0
45400	0	0
45450	0	0
45500	0	0
45550	0	0
45600	0	0
45650	0	0
45700	0	0
45750	0	0
45800	0	0
45850	0	0
45900	0	0
45950	0	0
46000	0	0
46050	0	0
46100	0	0
46150	0	0
46200	0	0
46250	0	0
46300	0	0
46350	0	0
46400	0	0
46450	0	0
46500	0	0
46550	0	0
46600	0	0
46650	0	0
46700	0	0
46750	0	0
46800	0	0
46850	0	0
46900	0	0
46950	0	0
47000	0	0
47050	0	0
47100	0	0
47150	0	0
47200	0	0
47250	0	0
47300	0	0
47350	0	0
47400	0	0
47450	0	0
47500	0	0
47550	0	0
47600	0	0
47650	0	0
47700	0	0
47750	0	0
47800	0	0
47850	0	0
47900	0	0
47950	0	0
48000	0	0
48050	0	0
48100	0	0
48150	0	0
48200	0	0
48250	0	0
48300	0	0
48350	0	0
48400	0	0
48450	0	0
48500	0	0
48550	0	0
48600	0	0
48650	0	0
48700	0	0
48750	0	0
48800	0	0
48850	0	0
48900	0	0
48950	0	0
49000	0	0
49050	0	0
49100	0	0
49150	0	0
49200	0	0
49250	0	0
49300	0	0
49350	0	0
49400	0	0
49450	0	0
49500	0	0
49550	0	0
49600	0	0
49650	0	0
49700	0	0
49750	0	0
49800	0	0
49850	0	0
49900	0	0
49950	0	0
50000	0	0
50050	0	0
50100	0	0
50150	0	0
50200	0	0
50250	0	0
50300	0	0
50350	0	0
50400	0	0
50450	0	0
50500	0	0
50550	0	0
50600	0	0
50650	0	0
50700	0	0
50750	0	0
50800	0	0
50850	0	0
50900	0	0
50950	0	0
51000	0	0
51050	0	0
51100	0	0
51150	0	0
51200	0	0
51250	0	0
51300	0	0
51350	0	0
51400	0	0
51450	0	0
51500	0	0
51550	0	0
51600	0	0
51650	0	0
51700	0	0
51750	0	0
51800	0	0
51850	0	0
51900	0	0
51950	0	0
52000	0	0
52050	0	0
52100	0	0
52150	0	0
52200	0	0
52250	0	0
52300	0	0
52350	0	0
52400	0	0
52450	0	0
52500	0	0
52550	0	0
52600	0	0
52650	0	0
52700	0	0
52750	0	0
52800	0	0
52850	0	0
52900	0	0
52950	0	0
53000	0	0
53050	0	0
53100	0	0
53150	0	0
53200	0	0
53250	0	0
53300	0	0
53350	0	0
53400	0	0
53450	0	0
53500	0	0
53550	0	0
53600	0	0
53650	0	0
53700	0	0
53750	0	0
53800	0	0
53850	0	0
53900	0	0
53950	0	0
54000	0	0
54050	0	0
54100	0	0
54150	0	0
54200	0	0
54250	0	0
54300	0	0
54350	0	0
54400	0	0
54450	0	0
54500	0	0
54550	0	0
54600	0	0
54650	0	0
54700	0	0
54750	0	0
54800	0	0
54850	0	0
54900	0	0
54950	0	0
55000	0	0
55050	0	0
55100	0	0
55150	0	0
55200	0	0
55250	0	0
55300	0	0
55350	0	0
55400	0	0
55450	0	0
55500	0	0
55550	0	0
55600	0	0
55650	0	0
55700	0	0
55750	0	0
55800	0	0
55850	0	0
55900	0	0
55950	0	0
56000	0	0
56050	0	0
56100	0	0
56150	0	0
56200	0	0
56250	0	0
56300	0	0
56350	0	0
56400	0	0
56450	0	0
56500	0	0
56550	0	0
56600	0	0
56650	0	0
56700	0	0
56750	0	0
56800	0	0
56850	0	0
56900	0	0
56950	0	0
57000	0	0
57050	0	0
57100	0	0
57150	0	0
57200	0	0
57250	0	0
57300	0	0
57350	0	0
57400	0	0
57450	0	0
57500	0	0
57550	0	0
57600	0	0
57650	0	0
57700	0	0
57750	0	0
57800	0	0
57850	0	0
57900	0	0
57950	0	0
58000	0	0
58050	0	0
58100	0	0
58150	0	0
58200	0	0
58250	0	0
58300	0	0
58350	0	0
58400	0	0
58450	0	0
58500	0	0
58550	0	0
58600	0	0
58650	0	0
58700	0	0
58750	0	0
58800	0	0
58850	0	0
58900	0	0
58950	0	0
59000	0	0
59050	0	0
59100	0	0
59150	0	0
59200	0	0
59250	0	0
59300	0	0
59350	0	0
59400	0	0
59450	0	0
59500	0	0
59550	0	0
59600	0	0
59650	0	0
59700	0	0
59750	17298.2	168.089
59800	83946.5	324.778
59850	2204.23	257.103
59900	1035.67	336.216
59950	974.858	397.837
60000	1205.9	451.304
60050	5331.79	505.623
60100	119997.0	594.139
60150	143773.0	717.559
60200	137269.0	810.275
60250	130841.0	848.885
60300	127118.0	850.086
60350	123557.0	842.993
60400	123441.0	837.234
60450	123265.0	841.003
60500	112132.0	856.12
60550	116119.0	856.008
60600	118797.0	850.517
60650	117462.0	852.285
60700	115542.0	858.533
60750	113670.0	862.33
60800	111985.0	863.284
60850	112074.0	862.146
60900	114613.0	860.813
60950	120780.0	860.332
61000	137441.0	859.354
61050	134114.0	826.802
61100	50713.2	792.628
61150	49426.7	788.155
61200	48630.5	784.988
61250	48145.9	782.873
61300	48178.8	783.495
61350	47560.1	785.035
61400	47390.7	785.265
61450	46702.0	783.917
61500	46495.5	778.281
61550	46070.3	764.858
61600	45816.4	749.987
61650	47875.9	735.786
61700	48602.5	724.037
61750	44929.2	707.319
61800	44835.4	687.714
61850	44043.6	671.903
61900	42526.9	655.876
61950	41807.3	642.003
62000	36866.6	626.371
62050	34553.4	613.651
62100	118268.0	608.517
62150	118762.0	607.045
62200	113113.0	599.838
62250	49252.2	568.214
62300	22961.2	522.151
62350	19677.9	494.653
62400	30811.5	485.608
62450	30151.2	478.936
62500	84672.2	450.231
62550	25567.0	389.551
62600	20168.6	363.651
62650	76571.7	351.96
62700	14621.8	286.528
62750	3262.38	133.804
62800	0	0
62850	0	0
62900	0	0
62950	0	0
63000	0	0
63050	0	0
63100	0	0
63150	0	0
63200	0	0
63250	0	0
63300	0	0
63350	0	0
63400	0	0
63450	0	0
63500	0	0
63550	0	0
63600	0	0
63650	0	0
63700	0	0
63750	0	0
63800	0	0
63850	0	0
63900	0	0
63950	0	0
64000	0	0
64050	0	0
64100	0	0
64150	0	0
64200	0	0
64250	0	0
64300	0	0
64350	0	0
64400	0	0
64450	0	0
64500	0	0
64550	0	0
64600	0	0
64650	0	0
64700	0	0
64750	0	0
64800	0	0
64850	0	0
64900	0	0
64950	0	0
65000	0	0
65050	0	0
65100	0	0
65150	0	0
65200	0	0
65250	0	0
65300	0	0
65350	0	0
65400	0	0
65450	0	0
65500	0	0
65550	0	0
65600	0	0
65650	0	0
65700	0	0
65750	0	0
65800	0	0
65850	0	0
65900	0	0
65950	0	0
66000	0	0
66050	0	0
66100	0	0
66150	0	0
66200	0	0
66250	0	0
66300	0	0
66350	0	0
66400	0	0
66450	0	0
66500	0	0
66550	0	0
66600	0	0
66650	0	0
66700	0	0
66750	0	0
66800	0	0
66850	0	0
66900	0	0
66950	0	0
67000	0	0
67050	0	0
67100	0	0
67150	0	0
67200	0	0
67250	0	0
67300	0	0
67350	0	0
67400	0	0
67450	0	0
67500	0	0
67550	0	0
67600	0	0
67650	0	0
67700	0	0
67750	0	0
67800	0	0
67850	0	0
67900	0	0
67950	0	0
68000	0	0
68050	0	0
68100	0	0
68150	0	0
68200	0	0
68250	0	0
68300	0	0
68350	0	0
68400	0	0
68450	0	0
68500	0	0
68550	0	0
68600	0	0
68650	0	0
68700	0	0
68750	0	0
68800	0	0
68850	0	0
68900	0	0
68950	0	0
69000	0	0
69050	0	0
69100	0	0
69150	0	0
69200	0	0
69250	0	0
69300	0	0
69350	0	0
69400	0	0
69450	0	0
69500	0	0
69550	0	0
69600	0	0
69650	0	0
69700	0	0
69750	0	0
69800	0	0
69850	0	0
69900	0	0
69950	0	0
70000	0	0
70050	0	0
70100	0	0
70150	0	0
70200	0	0
70250	0	0
70300	0	0
70350	0	0
70400	0	0
70450	0	0
70500	0	0
70550	0	0
70600	0	0
70650	0	0
70700	0	0
70750	0	0
70800	0	0
70850	0	0
70900	0	0
70950	0	0
71000	0	0
71050	0	0
71100	0	0
71150	0	0
71200	0	0
71250	0	0
71300	0	0
71350	0	0
71400	0	0
71450	0	0
71500	0	0
71550	0	0
71600	0	0
71650	0	0
71700	0	0
71750	0	0
71800	0	0
71850	0	0
71900	0	0
71950	0	0
72000	0	0
72050	0	0
72100	0	0
72150	0	0
72200	0	0
72250	0	0
72300	0	0
72350	0	0
72400	0	0
72450	0	0
72500	0	0
72550	0	0
72600	0	0
72650	0	0
72700	0	0
72750	0	0
72800	0	0
72850	0	0
72900	0	0
72950	0	0
73000	0	0
73050	0	0
73100	0	0
73150	0	0
73200	0	0
73250	0	0
73300	0	0
73350	0	0
73400	0	0
73450	0	0
73500	0	0
73550	0	0
73600	0	0
73650	0	0
73700	0	0
73750	0	0
73800	0	0
73850	0	0
73900	0	0
73950	0	0
74000	0	0
74050	0	0
74100	0	0
74150	0	0
74200	0	0
74250	0	0
74300	0	0
74350	0	0
74400	0	0
74450	0	0
74500	0	0
74550	0	0
74600	0	0
74650	0	0
74700	0	0
74750	0	0
74800	0	0
74850	0	0
74900	0	0
74950	0	0
75000	0	0
75050	0	0
75100	0	0
75150	0	0
75200	0	0
75250	0	0
75300	0	0
75350	0	0
75400	0	0
75450	0	0
75500	0	0
75550	0	0
75600	0	0
75650	0	0
75700	0	0
75750	0	0
75800	0	0
75850	0	0
75900	0	0
75950	0	0
76000	0	0
76050	0	0
76100	0	0
76150	0	0
76200	0	0
76250	0	0
76300	0	0
76350	0	0
76400	0	0
76450	0	0
76500	0	0
76550	0	0
76600	0	0
76650	0	0
76700	0	0
76750	0	0
76800	0	0
76850	0	0
76900	0	0
76950	0	0
77000	0	0
77050	0	0
77100	0	0
77150	0	0
77200	0	0
77250	0	0
77300	0	0
77350	0	0
77400	0	0
77450	0	0
77500	0	0
77550	0	0
77600	0	0
77650	0	0
77700	0	0
77750	0	0
77800	0	0
77850	0	0
77900	0	0
77950	0	0
78000	0	0
78050	0	0
78100	0	0
78150	0	0
78200	0	0
78250	0	0
78300	0	0
78350	0	0
78400	0	0
78450	0	0
78500	0	0
78550	0	0
78600	0	0
78650	0	0
78700	0	0
78750	0	0
78800	0	0
78850	0	0
78900	0	0
78950	0	0
79000	0	0
79050	0	0
79100	0	0
79150	0	0
79200	0	0
79250	0	0
79300	0	0
79350	0	0
79400	0	0
79450	0	0
79500	0	0
79550	0	0
79600	0	0
79650	0	0
79700	0	0
79750	0	0
79800	0	0
79850	0	0
79900	0	0
79950	0	0
80000	0	0
80050	0	0
80100	0	0
80150	0	0
80200	0	0
80250	0	0
80300	0	0
80350	0	0
80400	0	0
80450	0	0
80500	0	0
80550	0	0
80600	0	0
80650	0	0
80700	0	0
80750	0	0
80800	0	0
80850	0	0
80900	0	0
80950	0	0
81000	0	0
81050	0	0
81100	0	0
81150	0	0
81200	0	0
81250	0	0
81300	0	0
81350	0	0
81400	0	0
81450	0	0
81500	0	0
81550	0	0
81600	0	0
81650	0	0
81700	0	0
81750	0	0
81800	0	0
81850	0	0
81900	0	0
81950	0	0
82000	0	0
82050	0	0
82100	0	0
82150	0	0
82200	0	0
82250	0	0
82300	0	0
82350	0	0
82400	0	0
82450	0	0
82500	0	0
82550	0	0
82600	0	0
82650	0	0
82700	0	0
82750	0	0
82800	0	0
82850	0	0
82900	0	0
82950	0	0
83000	0	0
83050	0	0
83100	0	0
83150	0	0
83200	0	0
83250	0	0
83300	0	0
83350	0	0
83400	0	0
83450	0	0
83500	0	0
83550	0	0
83600	0	0
83650	0	0
83700	0	0
83750	0	0
83800	0	0
83850	0	0
83900	0	0
83950	0	0
84000	0	0
84050	0	0
84100	0	0
84150	0	0
84200	0	0
84250	0	0
84300	0	0
84350	0	0
84400	0	0
84450	0	0
84500	0	0
84550	0	0
84600	0	0
84650	0	0
84700	0	0
84750	0	0
84800	0	0
84850	0	0
84900	0	0
84950	0	0
85000	0	0
85050	0	0
85100	0	0
85150	0	0
85200	0	0
85250	0	0
85300	0	0
85350	0	0
85400	0	0
85450	0	0
85500	0	0
85550	0	0
85600	0	0
85650	0	0
85700	0	0
85750	0	0
85800	0	0
85850	0	0
85900	0	0
85950	0	0
86000	0	0
86050	0	0
86100	0	0
86150	0	0
86200	0	0
86250	0	0
86300	0	0
86350	0	0
86400	0	0
86450	0	0
86500	0	0
86550	0	0
86600	0	0
86650	0	0
86700	0	0
86750	0	0
86800	0	0
86850	0	0
86900	0	0
86950	0	0
87000	0	0
87050	0	0
87100	0	0
87150	0	0
87200	0	0
87250	0	0
87300	0	0
87350	0	0
87400	0	0
87450	0	0
87500	0	0
87550	0	0
87600	0	0
87650	0	0
87700	0	0
87750	0	0
87800	0	0
87850	0	0
87900	0	0
87950	0	0
88000	0	0
88050	0	0
88100	0	0
88150	0	0
88200	0	0
88250	0	0
88300	0	0
88350	0	0
88400	0	0
88450	0	0
88500	0	0
88550	0	0
88600	0	0
88650	0	0
88700	0	0
88750	0	0
88800	0	0
88850	0	0
88900	0	0
88950	0	0
89000	0	0
89050	0	0
89100	0	0
89150	0	0
89200	0	0
89250	0	0
89300	0	0
89350	0	0
89400	0	0
89450	0	0
89500	0	0
89550	0	0
89600	0	0
89650	0	0
89700	0	0
89750	0	0
89800	0	0
89850	0	0
89900	0	0
89950	0	0
90000	0	0
90050	0	0
90100	0	0
90150	0	0
90200	0	0
90250	0	0
90300	0	0
90350	0	0
90400	0	0
90450	0	0
90500	0	0
90550	0	0
90600	0	0
90650	0	0
90700	0	0
90750	0	0
90800	0	0
90850	0	0
90900	0	0
90950	0	0
91000	0	0
91050	0	0
91100	0	0
91150	0	0
91200	0	0
91250	0	0
91300	0	0
91350	0	0
91400	0	0
91450	0	0
91500	0	0
91550	0	0
91600	0	0
91650	0	0
91700	0	0
91750	0	0
91800	0	0
91850	0	0
91900	0	0
91950	0	0
92000	0	0
92050	0	0
92100	0	0
92150	0	0
92200	0	0
92250	0	0
92300	0	0
92350	0	0
92400	0	0
92450	0	0
92500	0	0
92550	0	0
92600	0	0
92650	0	0
92700	0	0
92750	0	0
92800	0	0
92850	0	0
92900	0	0
92950	0	0
93000	0	0
93050	0	0
93100	0	0
93150	0	0
93200	0	0
93250	0	0
93300	0	0
93350	0	0
93400	0	0
93450	0	0
93500	0	0
93550	0	0
93600	0	0
93650	0	0
93700	0	0
93750	0	0
93800	0	0
93850	0	0
93900	0	0
93950	0	0
94000	0	0
94050	0	0
94100	0	0
94150	0	0
94200	0	0
94250	0	0
94300	0	0
94350	0	0
94400	0	0
94450	0	0
94500	0	0
94550	0	0
94600	0	0
94650	0	0
94700	0	0
94750	0	0
94800	0	0
94850	0	0
94900	0	0
94950	0	0
95000	0	0
95050	0	0
95100	0	0
95150	0	0
95200	0	0
95250	0	0
95300	0	0
95350	0	0
95400	0	0
95450	0	0
95500	0	0
95550	0	0
95600	0	0
95650	0	0
95700	0	0
95750	0	0
95800	0	0
95850	0	0
95900	0	0
95950	0	0
96000	0	0
96050	0	0
96100	0	0
96150	0	0
96200	0	0
96250	0	0
96300	0	0
96350	0	0
96400	0	0
96450	0	0
96500	0	0
96550	0	0
96600	0	0
96650	0	0
96700	0	0
96750	0	0
96800	0	0
96850	0	0
96900	0	0
96950	0	0
97000	0	0
97050	0	0
97100	0	0
97150	0	0
97200	0	0
97250	0	0
97300	0	0
97350	0	0
97400	0	0
97450	0	0
97500	0	0
97550	0	0
97600	0	0
97650	0	0
97700	0	0
97750	0	0
97800	0	0
97850	0	0
97900	0	0
97950	0	0
98000	0	0
98050	0	0
98100	0	0
98150	0	0
98200	0	0
98250	0	0
98300	0	0
98350	0	0
98400	0	0
98450	0	0
98500	0	0
98550	0	0
98600	0	0
98650	0	0
98700	0	0
98750	0	0
98800	0	0
98850	0	0
98900	0	0
98950	0	0
99000	0	0
99050	0	0
99100	0	0
99150	0	0
99200	0	0
99250	0	0
99300	0	0
99350	0	0
99400	0	0
99450	0	0
99500	0	0
99550	0	0
99600	0	0
99650	0	0
99700	0	0
99750	0	0
99800	0	0
99850	0	0
99900	0	0
[truncated: 459 more rows]
