# Supplementary material for: The extreme yet transient nature of glacial erosion
Source: Nat Commun. 2022 Nov 30;13:7377. doi: 10.1038/s41467-022-35072-0 (PMC9712427; doi:10.1038/s41467-022-35072-0)
Supplement: Supplementary file 5 — Supplementary Data 2 [file 41467_2022_35072_MOESM5_ESM.zip › csv_glacialEcalib/BalSto2015-5.csv]

Year	Q	IceH
0	0	0
50	0	0
100	0	0
150	0	0
200	0	0
250	0	0
300	0	0
350	0	0
400	0	0
450	0	0
500	0	0
550	0	0
600	0	0
650	0	0
700	0	0
750	0	0
800	0	0
850	0	0
900	0	0
950	0	0
1000	0	0
1050	0	0
1100	0	0
1150	0	0
1200	0	0
1250	0	0
1300	0	0
1350	0	0
1400	0	0
1450	0	0
1500	0	0
1550	0	0
1600	0	0
1650	0	0
1700	0	0
1750	0	0
1800	0	0
1850	0	0
1900	0	0
1950	0	0
2000	0	0
2050	0	0
2100	0	0
2150	0	0
2200	0	0
2250	0	0
2300	0	0
2350	0	0
2400	0	0
2450	0	0
2500	0	0
2550	0	0
2600	0	0
2650	0	0
2700	0	0
2750	0	0
2800	0	0
2850	0	0
2900	0	0
2950	0	0
3000	0	0
3050	0	0
3100	0	0
3150	0	0
3200	0	0
3250	0	0
3300	0	0
3350	0	0
3400	0	0
3450	0	0
3500	0	0
3550	0	0
3600	0	0
3650	0	0
3700	0	0
3750	0	0
3800	0	0
3850	0	0
3900	0	0
3950	0	0
4000	0	0
4050	0	0
4100	0	0
4150	0	0
4200	0	0
4250	0	0
4300	0	0
4350	0	0
4400	0	0
4450	0	0
4500	0	0
4550	0	0
4600	0	0
4650	0	0
4700	0	0
4750	0	0
4800	0	0
4850	0	0
4900	0	0
4950	0	0
5000	0	0
5050	0	0
5100	0	0
5150	0	0
5200	0	0
5250	0	0
5300	0	0
5350	0	0
5400	0	0
5450	0	0
5500	0	0
5550	0	0
5600	0	0
5650	0	0
5700	0	0
5750	0	0
5800	0	0
5850	0	0
5900	0	0
5950	0	0
6000	0	0
6050	0	0
6100	0	0
6150	0	0
6200	0	0
6250	0	0
6300	0	0
6350	0	0
6400	0	0
6450	0	0
6500	0	0
6550	0	0
6600	0	0
6650	0	0
6700	0	0
6750	0	0
6800	0	0
6850	0	0
6900	0	0
6950	0	0
7000	0	0
7050	0	0
7100	0	0
7150	0	0
7200	0	0
7250	0	0
7300	0	0
7350	0	0
7400	0	0
7450	0	0
7500	0	0
7550	0	0
7600	0	0
7650	0	0
7700	0	0
7750	0	0
7800	0	0
7850	0	0
7900	0	0
7950	0	0
8000	0	0
8050	0	0
8100	0	0
8150	0	0
8200	0	0
8250	0	0
8300	0	0
8350	0	0
8400	0	0
8450	0	0
8500	0	0
8550	0	0
8600	0	0
8650	0	0
8700	0	0
8750	0	0
8800	0	0
8850	0	0
8900	0	0
8950	0	0
9000	0	0
9050	0	0
9100	0	0
9150	0	0
9200	0	0
9250	0	0
9300	0	0
9350	0	0
9400	0	0
9450	0	0
9500	0	0
9550	0	0
9600	0	0
9650	0	0
9700	0	0
9750	0	0
9800	0	0
9850	0	0
9900	0	0
9950	0	0
10000	0	0
10050	0	0
10100	0	0
10150	0	0
10200	0	0
10250	0	0
10300	0	0
10350	0	0
10400	0	0
10450	0	0
10500	0	0
10550	0	0
10600	0	0
10650	0	0
10700	0	0
10750	0	0
10800	0	0
10850	0	0
10900	0	0
10950	0	0
11000	0	0
11050	0	0
11100	0	0
11150	0	0
11200	0	0
11250	0	0
11300	0	0
11350	0	0
11400	0	0
11450	0	0
11500	0	0
11550	0	0
11600	0	0
11650	0	0
11700	0	0
11750	0	0
11800	0	0
11850	0	0
11900	0	0
11950	0	0
12000	0	0
12050	0	0
12100	0	0
12150	0	0
12200	0	0
12250	0	0
12300	0	0
12350	0	0
12400	0	0
12450	0	0
12500	0	0
12550	0	0
12600	0	0
12650	0	0
12700	0	0
12750	0	0
12800	0	0
12850	0	0
12900	0	0
12950	0	0
13000	0	0
13050	0	0
13100	0	0
13150	0	0
13200	0	0
13250	0	0
13300	0	0
13350	0	0
13400	0	0
13450	0	0
13500	0	0
13550	0	0
13600	0	0
13650	0	0
13700	0	0
13750	0	0
13800	0	0
13850	0	0
13900	0	0
13950	0	0
14000	0	0
14050	0	0
14100	0	0
14150	0	0
14200	0	0
14250	0	0
14300	0	0
14350	0	0
14400	0	0
14450	0	0
14500	0	0
14550	0	0
14600	0	0
14650	0	0
14700	0	0
14750	0	0
14800	0	0
14850	0	0
14900	0	0
14950	0	0
15000	0	0
15050	0	0
15100	0	0
15150	0	0
15200	0	0
15250	0	0
15300	0	0
15350	0	0
15400	0	0
15450	0	0
15500	0	0
15550	0	0
15600	0	0
15650	0	0
15700	0	0
15750	0	0
15800	0	0
15850	0	0
15900	0	0
15950	0	0
16000	0	0
16050	0	0
16100	0	0
16150	0	0
16200	0	0
16250	0	0
16300	0	0
16350	0	0
16400	0	0
16450	0	0
16500	0	0
16550	0	0
16600	0	0
16650	0	0
16700	0	0
16750	0	0
16800	0	0
16850	0	0
16900	0	0
16950	0	0
17000	0	0
17050	0	0
17100	0	0
17150	0	0
17200	0	0
17250	0	0
17300	0	0
17350	0	0
17400	0	0
17450	0	0
17500	0	0
17550	0	0
17600	0	0
17650	0	0
17700	0	0
17750	0	0
17800	0	0
17850	0	0
17900	0	0
17950	0	0
18000	0	0
18050	0	0
18100	0	0
18150	0	0
18200	0	0
18250	0	0
18300	0	0
18350	0	0
18400	0	0
18450	0	0
18500	0	0
18550	0	0
18600	0	0
18650	0	0
18700	0	0
18750	0	0
18800	0	0
18850	0	0
18900	0	0
18950	0	0
19000	0	0
19050	0	0
19100	0	0
19150	1150.25	62.2762
19200	5023.86	114.495
19250	10747.3	157.716
19300	18259.9	217.899
19350	23321.6	248.189
19400	28578.6	258.862
19450	26543.0	272.879
19500	30520.8	274.487
19550	32159.4	285.922
19600	36572.1	304.178
19650	40294.3	321.169
19700	38857.8	334.001
19750	37086.4	343.137
19800	33674.4	340.636
19850	39686.5	321.023
19900	40295.6	307.486
19950	28174.0	319.769
20000	29002.6	301.888
20050	36785.1	285.531
20100	45798.8	318.76
20150	43162.2	351.179
20200	49517.2	366.181
20250	48980.0	377.242
20300	48305.5	383.927
20350	53243.5	387.224
20400	37604.4	394.111
20450	42809.0	380.968
20500	49340.4	356.84
20550	43542.2	353.006
20600	45359.8	353.859
20650	36131.7	361.7
20700	45059.2	344.568
20750	47165.3	343.817
20800	37044.7	351.686
20850	44073.8	352.165
20900	39250.3	356.579
20950	39707.6	357.538
21000	60739.2	359.983
21050	55633.3	377.931
21100	42983.4	388.57
21150	43324.2	390.354
21200	44771.0	378.704
21250	44508.4	363.097
21300	45238.0	349.614
21350	48919.5	340.958
21400	39135.5	352.455
21450	39963.9	358.865
21500	51402.7	367.434
21550	57221.1	386.26
21600	61452.4	409.985
21650	69627.6	435.243
21700	65993.2	454.608
21750	59300.7	463.569
21800	63866.8	465.308
21850	77828.0	467.177
21900	62198.1	474.416
21950	67413.8	475.579
22000	79517.7	477.585
22050	51721.5	484.608
22100	71180.7	480.295
22150	66841.2	492.809
22200	77130.5	527.821
22250	79145.2	548.112
22300	74689.4	563.005
22350	78648.2	591.611
22400	87805.3	614.255
22450	85102.0	626.958
22500	79572.7	633.821
22550	78347.1	638.448
22600	68029.7	652.889
22650	67800.1	683.601
22700	74314.8	737.8
22750	53661.8	780.444
22800	75541.5	788.254
22850	75837.3	794.924
22900	58224.8	797.688
22950	69748.3	795.092
23000	70877.6	791.868
23050	70458.1	787.633
23100	73048.4	783.707
23150	75098.7	781.635
23200	61189.5	778.207
23250	75106.0	771.556
23300	75111.8	766.429
23350	77384.6	765.04
23400	79972.7	768.123
23450	68799.2	771.173
23500	75105.3	769.221
23550	79794.7	765.487
23600	63292.9	759.267
23650	69887.2	750.135
23700	82035.1	744.674
23750	82213.1	745.109
23800	72410.9	745.564
23850	82023.5	742.701
23900	81949.9	740.288
23950	85584.1	740.462
24000	85185.4	743.773
24050	56266.1	742.566
24100	89408.7	736.899
24150	91966.3	733.568
24200	64870.1	729.484
24250	82067.8	720.883
24300	77038.7	709.214
24350	93430.3	701.176
24400	97843.6	698.12
24450	84943.3	703.721
24500	65144.4	702.041
24550	92577.4	693.464
24600	101835.0	689.395
24650	80741.5	689.721
24700	83292.3	684.95
24750	109011.0	681.253
24800	81977.9	680.391
24850	71183.2	673.653
24900	130762.0	655.761
24950	117614.0	653.317
25000	82740.1	657.351
25050	90411.8	655.5
25100	89475.0	648.388
25150	126294.0	630.259
25200	174764.0	615.021
25250	122488.0	607.693
25300	119229.0	625.857
25350	152725.0	592.134
25400	160490.0	557.243
25450	56830.6	518.639
25500	75493.4	491.854
25550	85020.8	474.755
25600	75692.7	475.221
25650	111085.0	477.605
25700	86715.5	489.129
25750	87165.0	475.471
25800	120202.0	461.573
25850	105072.0	457.663
25900	103153.0	465.114
25950	84154.9	475.672
26000	64790.9	510.249
26050	41185.0	496.223
26100	140753.0	469.258
26150	124739.0	436.52
26200	120563.0	411.955
26250	39385.9	377.184
26300	13576.9	291.129
26350	6138.6	243.149
26400	3135.75	225.633
26450	2092.67	224.509
26500	6642.19	176.542
26550	0	0
26600	0	0
26650	0	1.22837
26700	0	0
26750	0	0
26800	0	0
26850	0	0
26900	0	0
26950	0	0
27000	0	0
27050	0	0
27100	0	0
27150	0	0
27200	0	0
27250	0	0
27300	1269.58	82.1375
27350	16295.4	205.393
27400	61891.3	320.436
27450	28848.6	372.786
27500	44218.1	359.393
27550	50946.3	344.185
27600	25064.5	276.644
27650	3819.41	97.185
27700	0	7.54346
27750	0	0
27800	0	0
27850	0	0
27900	0	0
27950	0	0
28000	0	0
28050	0	0
28100	0	0
28150	0	0
28200	0	0
28250	0	0
28300	0	0
28350	0	0
28400	1343.79	80.2947
28450	10015.1	176.46
28500	32160.1	270.797
28550	51352.9	352.988
28600	36192.9	386.059
28650	16142.9	393.089
28700	13000.8	370.933
28750	13076.7	344.49
28800	12882.4	288.227
28850	14749.2	229.859
28900	137.989	40.6928
28950	0	11.2154
29000	0	0
29050	0	0
29100	0	0
29150	0	0
29200	0	0
29250	0	2.94112
29300	0	0
29350	0	0
29400	0	0
29450	0	0
29500	0	0
29550	0	0
29600	0	0
29650	0	0
29700	0	0
29750	0	0
29800	0	0
29850	0	0
29900	0	0
29950	0	0
30000	0	0
30050	0	0
30100	0	0
30150	0	0
30200	0	0
30250	0	0
30300	0	0
30350	0	0
30400	0	0
30450	0	0
30500	0	0
30550	0	0
30600	0	0
30650	0	0
30700	0	0
30750	0	0
30800	0	0
30850	0	0
30900	0	0
30950	0	0
31000	0	0
31050	0	0
31100	0	0
31150	0	0
31200	0	0
31250	0	0
31300	0	0
31350	0	0
31400	0	0
31450	0	0
31500	0	0
31550	0	0
31600	0	0
31650	0	0
31700	0	0
31750	0	0
31800	0	0
31850	0	0
31900	0	0
31950	0	0
32000	0	0
32050	0	0
32100	0	0
32150	0	0
32200	0	0
32250	0	0
32300	0	0
32350	0	0
32400	0	0
32450	0	0
32500	0	0
32550	0	0
32600	0	0
32650	0	0
32700	0	0
32750	0	0
32800	0	0
32850	0	0
32900	0	0
32950	0	0
33000	0	0
33050	0	0
33100	0	0
33150	0	0
33200	0	0
33250	0	0
33300	0	0
33350	0	0
33400	0	0
33450	0	0
33500	0	0
33550	0	0
33600	0	0
33650	0	0
33700	0	0
33750	0	0
33800	0	0
33850	0	0
33900	0	0
33950	0	0
34000	0	0
34050	0	0
34100	0	0
34150	0	0
34200	0	0
34250	0	0
34300	0	0
34350	0	0
34400	0	0
34450	0	0
34500	0	0
34550	0	0
34600	0	0
34650	0	0
34700	0	0
34750	0	0
34800	0	0
34850	0	0
34900	0	0
34950	0	0
35000	0	0
35050	0	0
35100	0	0
35150	0	0
35200	0	0
35250	0	0
35300	0	0
35350	0	0
35400	0	0
35450	0	0
35500	0	0
35550	0	0
35600	0	0
35650	0	0
35700	0	0
35750	0	0
35800	0	0
35850	0	0
35900	0	0
35950	0	0
36000	0	0
36050	0	0
36100	0	0
36150	0	0
36200	0	0
36250	0	0
36300	0	0
36350	0	0
36400	0	0
36450	0	0
36500	0	0
36550	0	0
36600	0	0
36650	0	0
36700	0	0
36750	0	0
36800	0	0
36850	0	0
36900	0	0
36950	0	0
37000	0	0
37050	0	0
37100	0	0
37150	0	0
37200	0	0
37250	0	0
37300	0	0
37350	0	0
37400	0	0
37450	0	0
37500	0	0
37550	0	0
37600	0	0
37650	0	0
37700	0	0
37750	0	0
37800	0	0
37850	0	0
37900	0	0
37950	0	0
38000	0	0
38050	0	0
38100	0	0
38150	0	0
38200	0	0
38250	0	0
38300	0	0
38350	0	0
38400	0	0
38450	0	0
38500	0	0
38550	0	0
38600	0	0
38650	0	0
38700	0	0
38750	0	0
38800	0	0
38850	0	0
38900	0	0
38950	0	0
39000	0	0
39050	0	0
39100	0	0
39150	0	0
39200	0	0
39250	0	0
39300	0	0
39350	0	0
39400	0	0
39450	0	0
39500	0	0
39550	0	0
39600	0	0
39650	0	0
39700	0	0
39750	0	0
39800	0	0
39850	0	0
39900	0	0
39950	0	0
40000	0	0
40050	0	0
40100	0	0
40150	0	0
40200	0	0
40250	0	0
40300	0	0
40350	0	0
40400	0	0
40450	0	0
40500	0	0
40550	0	0
40600	0	0
40650	0	0
40700	0	0
40750	0	0
40800	0	0
40850	0	0
40900	0	0
40950	0	0
41000	0	0
41050	0	0
41100	0	0
41150	0	0
41200	0	0
41250	0	0
41300	0	0
41350	0	0
41400	0	0
41450	0	0
41500	0	0
41550	0	0
41600	0	0
41650	0	0
41700	0	0
41750	0	0
41800	0	0
41850	0	0
41900	0	0
41950	0	0
42000	0	0
42050	0	0
42100	0	0
42150	0	0
42200	0	0
42250	0	0
42300	0	0
42350	0	0
42400	0	0
42450	0	0
42500	0	0
42550	0	0
42600	0	0
42650	0	0
42700	0	0
42750	0	0
42800	0	0
42850	0	0
42900	0	0
42950	0	0
43000	0	0
43050	0	0
43100	0	0
43150	0	0
43200	0	0
43250	0	0
43300	0	0
43350	0	0
43400	0	0
43450	0	0
43500	0	0
43550	0	0
43600	0	0
43650	0	0
43700	0	0
43750	0	0
43800	0	0
43850	0	0
43900	0	0
43950	0	0
44000	0	0
44050	0	0
44100	0	0
44150	0	0
44200	0	0
44250	0	0
44300	0	0
44350	0	0
44400	0	0
44450	0	0
44500	0	0
44550	0	0
44600	0	0
44650	0	0
44700	0	0
44750	0	0
44800	0	0
44850	0	0
44900	0	0
44950	0	0
45000	0	0
45050	0	0
45100	0	0
45150	0	0
45200	0	0
45250	0	0
45300	0	0
45350	0	0
45400	0	0
45450	0	0
45500	0	0
45550	0	0
45600	0	0
45650	0	0
45700	0	0
45750	0	0
45800	0	0
45850	0	0
45900	0	0
45950	0	0
46000	0	0
46050	0	0
46100	0	0
46150	0	0
46200	0	0
46250	0	0
46300	0	0
46350	0	0
46400	0	0
46450	0	0
46500	0	0
46550	0	0
46600	0	0
46650	0	0
46700	0	0
46750	0	0
46800	0	0
46850	0	0
46900	0	0
46950	0	0
47000	0	0
47050	0	0
47100	0	0
47150	0	0
47200	0	0
47250	0	0
47300	0	0
47350	0	0
47400	0	0
47450	0	0
47500	0	0
47550	0	0
47600	0	0
47650	0	0
47700	0	0
47750	0	0
47800	0	0
47850	0	0
47900	0	0
47950	0	0
48000	0	0
48050	0	0
48100	0	0
48150	0	0
48200	0	0
48250	0	0
48300	0	0
48350	0	0
48400	0	0
48450	0	0
48500	0	0
48550	0	0
48600	0	0
48650	0	0
48700	0	0
48750	0	0
48800	0	0
48850	0	0
48900	0	0
48950	0	0
49000	0	0
49050	0	0
49100	0	0
49150	0	0
49200	0	0
49250	0	0
49300	0	0
49350	0	0
49400	0	0
49450	0	0
49500	0	0
49550	0	0
49600	0	0
49650	0	0
49700	0	0
49750	0	0
49800	0	0
49850	0	0
49900	0	0
49950	0	0
50000	0	0
50050	0	0
50100	0	0
50150	0	0
50200	0	0
50250	0	0
50300	0	0
50350	0	0
50400	0	0
50450	0	0
50500	0	0
50550	0	0
50600	0	0
50650	0	0
50700	0	0
50750	0	0
50800	0	0
50850	0	0
50900	0	0
50950	0	0
51000	0	0
51050	0	0
51100	0	0
51150	0	0
51200	0	0
51250	0	0
51300	0	0
51350	0	0
51400	0	0
51450	0	0
51500	0	0
51550	0	0
51600	0	0
51650	0	0
51700	0	0
51750	0	0
51800	0	0
51850	0	0
51900	0	0
51950	0	0
52000	0	0
52050	0	0
52100	0	0
52150	0	0
52200	0	0
52250	0	0
52300	0	0
52350	0	0
52400	0	0
52450	0	0
52500	0	0
52550	0	0
52600	0	0
52650	0	0
52700	0	0
52750	0	0
52800	0	0
52850	0	0
52900	0	0
52950	0	0
53000	0	0
53050	0	0
53100	0	0
53150	0	0
53200	0	0
53250	0	0
53300	0	0
53350	0	0
53400	0	0
53450	0	0
53500	0	0
53550	0	0
53600	0	0
53650	0	0
53700	0	0
53750	0	0
53800	0	0
53850	0	0
53900	0	0
53950	0	0
54000	0	0
54050	0	0
54100	0	0
54150	0	0
54200	0	0
54250	0	0
54300	0	0
54350	0	0
54400	0	0
54450	0	0
54500	0	0
54550	0	0
54600	0	0
54650	0	0
54700	0	0
54750	0	0
54800	0	0
54850	0	0
54900	0	0
54950	0	0
55000	0	0
55050	0	0
55100	0	0
55150	0	0
55200	0	0
55250	0	0
55300	0	0
55350	0	0
55400	0	0
55450	0	0
55500	0	0
55550	0	0
55600	0	0
55650	0	0
55700	0	0
55750	0	0
55800	0	0
55850	0	0
55900	0	0
55950	0	0
56000	0	0
56050	0	0
56100	0	0
56150	0	0
56200	0	0
56250	0	0
56300	0	0
56350	0	0
56400	0	0
56450	0	0
56500	0	0
56550	0	0
56600	0	0
56650	0	0
56700	0	0
56750	0	0
56800	0	0
56850	0	0
56900	0	0
56950	0	0
57000	0	0
57050	0	0
57100	0	0
57150	0	0
57200	0	0
57250	0	0
57300	0	0
57350	0	0
57400	0	0
57450	0	0
57500	0	0
57550	0	0
57600	0	0
57650	0	0
57700	0	0
57750	0	0
57800	0	0
57850	0	0
57900	0	0
57950	0	0
58000	0	0
58050	0	0
58100	0	0
58150	0	0
58200	0	0
58250	0	0
58300	0	0
58350	0	0
58400	0	0
58450	0	0
58500	0	0
58550	0	0
58600	0	0
58650	0	0
58700	0	0
58750	0	0
58800	0	0
58850	0	0
58900	0	0
58950	0	0
59000	0	0
59050	0	0
59100	0	0
59150	0	0
59200	0	0
59250	0	0
59300	0	0
59350	0	0
59400	0	0
59450	0	0
59500	0	0
59550	0	0
59600	0	0
59650	0	0
59700	0	0
59750	0	0
59800	0	0
59850	0	0
59900	0	0
59950	0	0
60000	0	0
60050	0	0
60100	132.731	45.6368
60150	19893.3	255.241
60200	61360.6	378.914
60250	63942.9	418.195
60300	57288.3	425.035
60350	55714.9	425.758
60400	66637.9	427.764
60450	76810.7	441.508
60500	73301.6	458.882
60550	63654.8	465.359
60600	75485.7	466.635
60650	81322.1	475.504
60700	79872.2	486.126
60750	78942.4	492.863
60800	76095.7	497.109
60850	77721.0	499.582
60900	83454.1	502.669
60950	91826.7	508.835
61000	98768.2	517.257
61050	106092.0	525.819
61100	124104.0	524.851
61150	99837.4	527.848
61200	97806.6	531.344
61250	98584.0	535.908
61300	100738.0	542.265
61350	101342.0	550.586
61400	102807.0	559.415
61450	100674.0	567.51
61500	93649.1	572.993
61550	90717.1	573.874
61600	91617.5	573.98
61650	96417.3	574.48
61700	92770.1	577.494
61750	79955.5	577.217
61800	90104.4	573.245
61850	89290.8	573.22
61900	87641.2	573.013
61950	92131.1	571.891
62000	85233.4	572.253
62050	92745.8	570.177
62100	102690.0	573.589
62150	107593.0	582.31
62200	106073.0	591.639
62250	78441.6	596.303
62300	78604.2	589.982
62350	76033.9	579.876
62400	97291.2	575.679
62450	105856.0	581.696
62500	88015.4	589.047
62550	78716.5	586.832
62600	80568.8	580.285
62650	98752.4	578.211
62700	84357.2	581.77
62750	75729.3	578.08
62800	79890.6	571.926
62850	79977.2	567.327
62900	84634.2	566.479
62950	78565.8	564.659
63000	78432.1	557.434
63050	79363.4	550.827
63100	78942.1	546.632
63150	76528.9	541.993
63200	78319.8	531.549
63250	79269.6	514.619
63300	80175.1	500.478
63350	83297.5	487.067
63400	85633.3	485.765
63450	77376.6	481.89
63500	86875.4	451.226
63550	88080.3	447.543
63600	90091.1	452.2
63650	93339.6	422.138
63700	110919.0	394.954
63750	106908.0	371.698
63800	35667.1	303.629
63850	8427.01	245.087
63900	4630.88	213.705
63950	8397.27	171.435
64000	5985.92	133.201
64050	3381.63	78.8426
64100	0	5.79373
64150	0	0
64200	0	0
64250	0	0
64300	0	0
64350	0	0
64400	0	0
64450	0	0
64500	0	0
64550	0	3.03767
64600	1484.04	95.2464
64650	9833.47	201.052
64700	26613.0	302.333
64750	49278.9	393.564
64800	75888.7	475.24
64850	95160.7	515.533
64900	72462.7	526.003
64950	74645.8	521.734
65000	82866.5	520.103
65050	73730.2	520.804
65100	72813.5	513.438
65150	69252.2	507.366
65200	62508.9	501.083
65250	59792.4	482.779
65300	62480.1	461.571
65350	57988.4	450.434
65400	57233.3	432.287
65450	62200.0	414.761
65500	58627.2	413.297
65550	52420.4	408.714
65600	51114.2	392.171
65650	54478.5	376.225
65700	53076.8	376.243
65750	46230.5	377.207
65800	42472.6	364.805
65850	43515.9	348.849
65900	51202.3	341.144
65950	46599.7	346.95
66000	19394.5	348.313
66050	15567.3	330.413
66100	15400.7	309.993
66150	14943.3	259.262
66200	6499.29	178.749
66250	0	9.10314
66300	0	0
66350	0	0
66400	0	0
66450	0	0
66500	0	0
66550	0	0
66600	0	0
66650	0	0
66700	0	0
66750	0	0
66800	0	0
66850	0	0
66900	0	0
66950	0	0
67000	0	0
67050	0	0
67100	0	0
67150	0	0
67200	0	0
67250	0	0
67300	0	0
67350	0	0
67400	0	0
67450	0	0
67500	0	0
67550	0	0
67600	0	0
67650	0	0
67700	0	0
67750	0	0
67800	0	0
67850	0	0
67900	0	0
67950	0	0
68000	0	0
68050	0	0
68100	0	0
68150	0	0
68200	0	0
68250	0	0
68300	0	0
68350	0	0
68400	0	0
68450	0	0
68500	0	0
68550	0	0
68600	0	0
68650	0	0
68700	0	0
68750	0	0
68800	0	0
68850	0	0
68900	0	0
68950	0	0
69000	0	0
69050	0	0
69100	0	0
69150	0	0
69200	0	0
69250	0	0
69300	0	0
69350	0	0
69400	0	0
69450	0	0
69500	0	0
69550	0	0
69600	0	0
69650	0	0
69700	0	0
69750	0	0
69800	0	0
69850	0	0
69900	0	0
69950	0	0
70000	0	0
70050	0	0
70100	0	0
70150	0	0
70200	0	0
70250	0	0
70300	0	0
70350	0	0
70400	0	0
70450	0	0
70500	0	0
70550	0	0
70600	0	0
70650	0	0
70700	0	0
70750	0	0
70800	0	0
70850	0	0
70900	0	0
70950	0	0
71000	0	0
71050	0	0
71100	0	0
71150	0	0
71200	0	0
71250	0	0
71300	0	0
71350	0	0
71400	0	0
71450	0	0
71500	0	0
71550	0	0
71600	0	0
71650	0	0
71700	0	0
71750	0	0
71800	0	0
71850	0	0
71900	0	0
71950	0	0
72000	0	0
72050	0	0
72100	0	0
72150	0	0
72200	0	0
72250	0	0
72300	0	0
72350	0	0
72400	0	0
72450	0	0
72500	0	0
72550	0	0
72600	0	0
72650	0	0
72700	0	0
72750	0	0
72800	0	0
72850	0	0
72900	0	0
72950	0	0
73000	0	0
73050	0	0
73100	0	0
73150	0	0
73200	0	0
73250	0	0
73300	0	0
73350	0	0
73400	0	0
73450	0	0
73500	0	0
73550	0	0
73600	0	0
73650	0	0
73700	0	0
73750	0	0
73800	0	0
73850	0	0
73900	0	0
73950	0	0
74000	0	0
74050	0	0
74100	0	0
74150	0	0
74200	0	0
74250	0	0
74300	0	0
74350	0	0
74400	0	0
74450	0	0
74500	0	0
74550	0	0
74600	0	0
74650	0	0
74700	0	0
74750	0	0
74800	0	0
74850	0	0
74900	0	0
74950	0	0
75000	0	0
75050	0	0
75100	0	0
75150	0	0
75200	0	0
75250	0	0
75300	0	0
75350	0	0
75400	0	0
75450	0	0
75500	0	0
75550	0	0
75600	0	0
75650	0	0
75700	0	0
75750	0	0
75800	0	0
75850	0	0
75900	0	0
75950	0	0
76000	0	0
76050	0	0
76100	0	0
76150	0	0
76200	0	0
76250	0	0
76300	0	0
76350	0	0
76400	0	0
76450	0	0
76500	0	0
76550	0	0
76600	0	0
76650	0	0
76700	0	0
76750	0	0
76800	0	0
76850	0	0
76900	0	0
76950	0	0
77000	0	0
77050	0	0
77100	0	0
77150	0	0
77200	0	0
77250	0	0
77300	0	0
77350	0	0
77400	0	0
77450	0	0
77500	0	0
77550	0	0
77600	0	0
77650	0	0
77700	0	0
77750	0	0
77800	0	0
77850	0	0
77900	0	0
77950	0	0
78000	0	0
78050	0	0
78100	0	0
78150	0	0
78200	0	0
78250	0	0
78300	0	0
78350	0	0
78400	0	0
78450	0	0
78500	0	0
78550	0	0
78600	0	0
78650	0	0
78700	0	0
78750	0	0
78800	0	0
78850	0	0
78900	0	0
78950	0	0
79000	0	0
79050	0	0
79100	0	0
79150	0	0
79200	0	0
79250	0	0
79300	0	0
79350	0	0
79400	0	0
79450	0	0
79500	0	0
79550	0	0
79600	0	0
79650	0	0
79700	0	0
79750	0	0
79800	0	0
79850	0	0
79900	0	0
79950	0	0
80000	0	0
80050	0	0
80100	0	0
80150	0	0
80200	0	0
80250	0	0
80300	0	0
80350	0	0
80400	0	0
80450	0	0
80500	0	0
80550	0	0
80600	0	0
80650	0	0
80700	0	0
80750	0	0
80800	0	0
80850	0	0
80900	0	0
80950	0	0
81000	0	0
81050	0	0
81100	0	0
81150	0	0
81200	0	0
81250	0	0
81300	0	0
81350	0	0
81400	0	0
81450	0	0
81500	0	0
81550	0	0
81600	0	0
81650	0	0
81700	0	0
81750	0	0
81800	0	0
81850	0	0
81900	0	0
81950	0	0
82000	0	0
82050	0	0
82100	0	0
82150	0	0
82200	0	0
82250	0	0
82300	0	0
82350	0	0
82400	0	0
82450	0	0
82500	0	0
82550	0	0
82600	0	0
82650	0	0
82700	0	0
82750	0	0
82800	0	0
82850	0	0
82900	0	0
82950	0	0
83000	0	0
83050	0	0
83100	0	0
83150	0	0
83200	0	0
83250	0	0
83300	0	0
83350	0	0
83400	0	0
83450	0	0
83500	0	0
83550	0	0
83600	0	0
83650	0	0
83700	0	0
83750	0	0
83800	0	0
83850	0	0
83900	0	0
83950	0	0
84000	0	0
84050	0	0
84100	0	0
84150	0	0
84200	0	0
84250	0	0
84300	0	0
84350	0	0
84400	0	0
84450	0	0
84500	0	0
84550	0	0
84600	0	0
84650	0	0
84700	0	0
84750	0	0
84800	0	0
84850	0	0
84900	0	0
84950	0	0
85000	0	0
85050	0	0
85100	0	0
85150	0	0
85200	0	0
85250	0	0
85300	0	0
85350	0	0
85400	0	0
85450	0	0
85500	0	0
85550	0	0
85600	0	0
85650	0	0
85700	0	0
85750	0	0
85800	0	0
85850	0	0
85900	0	0
85950	0	0
86000	0	0
86050	0	0
86100	0	0
86150	0	0
86200	0	0
86250	0	0
86300	0	0
86350	0	0
86400	0	0
86450	0	0
86500	0	0
86550	0	0
86600	0	0
86650	0	0
86700	0	0
86750	0	0
86800	0	0
86850	0	0
86900	0	0
86950	0	0
87000	0	0
87050	0	0
87100	0	0
87150	0	0
87200	0	0
87250	0	0
87300	0	0
87350	0	0
87400	0	0
87450	0	0
87500	0	0
87550	0	0
87600	0	0
87650	0	0
87700	0	0
87750	0	0
87800	0	0
87850	0	0
87900	0	0
87950	0	0
88000	0	0
88050	0	0
88100	0	0
88150	0	0
88200	0	0
88250	0	0
88300	0	0
88350	0	0
88400	0	0
88450	0	0
88500	0	0
88550	0	0
88600	0	0
88650	0	0
88700	0	0
88750	0	0
88800	0	0
88850	0	0
88900	0	0
88950	0	0
89000	0	0
89050	0	0
89100	0	0
89150	0	0
89200	0	0
89250	0	0
89300	0	0
89350	0	0
89400	0	0
89450	0	0
89500	0	0
89550	0	0
89600	0	0
89650	0	0
89700	0	0
89750	0	0
89800	0	0
89850	0	0
89900	0	0
89950	0	0
90000	0	0
90050	0	0
90100	0	0
90150	0	0
90200	0	0
90250	0	0
90300	0	0
90350	0	0
90400	0	0
90450	0	0
90500	0	0
90550	0	0
90600	0	0
90650	0	0
90700	0	0
90750	0	0
90800	0	0
90850	0	0
90900	0	0
90950	0	0
91000	0	0
91050	0	0
91100	0	0
91150	0	0
91200	0	0
91250	0	0
91300	0	0
91350	0	0
91400	0	0
91450	0	0
91500	0	0
91550	0	0
91600	0	0
91650	0	0
91700	0	0
91750	0	0
91800	0	0
91850	0	0
91900	0	0
91950	0	0
92000	0	0
92050	0	0
92100	0	0
92150	0	0
92200	0	0
92250	0	0
92300	0	0
92350	0	0
92400	0	0
92450	0	0
92500	0	0
92550	0	0
92600	0	0
92650	0	0
92700	0	0
92750	0	0
92800	0	0
92850	0	0
92900	0	0
92950	0	0
93000	0	0
93050	0	0
93100	0	0
93150	0	0
93200	0	0
93250	0	0
93300	0	0
93350	0	0
93400	0	0
93450	0	0
93500	0	0
93550	0	0
93600	0	0
93650	0	0
93700	0	0
93750	0	0
93800	0	0
93850	0	0
93900	0	0
93950	0	0
94000	0	0
94050	0	0
94100	0	0
94150	0	0
94200	0	0
94250	0	0
94300	0	0
94350	0	0
94400	0	0
94450	0	0
94500	0	0
94550	0	0
94600	0	0
94650	0	0
94700	0	0
94750	0	0
94800	0	0
94850	0	0
94900	0	0
94950	0	0
95000	0	0
95050	0	0
95100	0	0
95150	0	0
95200	0	0
95250	0	0
95300	0	0
95350	0	0
95400	0	0
95450	0	0
95500	0	0
95550	0	0
95600	0	0
95650	0	0
95700	0	0
95750	0	0
95800	0	0
95850	0	0
95900	0	0
95950	0	0
96000	0	0
96050	0	0
96100	0	0
96150	0	0
96200	0	0
96250	0	0
96300	0	0
96350	0	0
96400	0	0
96450	0	0
96500	0	0
96550	0	0
96600	0	0
96650	0	0
96700	0	0
96750	0	0
96800	0	0
96850	0	0
96900	0	0
96950	0	0
97000	0	0
97050	0	0
97100	0	0
97150	0	0
97200	0	0
97250	0	0
97300	0	0
97350	0	0
97400	0	0
97450	0	0
97500	0	0
97550	0	0
97600	0	0
97650	0	0
97700	0	0
97750	0	0
97800	0	0
97850	0	0
97900	0	0
97950	0	0
98000	0	0
98050	0	0
98100	0	0
98150	0	0
98200	0	0
98250	0	0
98300	0	0
98350	0	0
98400	0	0
98450	0	0
98500	0	0
98550	0	0
98600	0	0
98650	0	0
98700	0	0
98750	0	0
98800	0	0
98850	0	0
98900	0	0
98950	0	0
99000	0	0
99050	0	0
99100	0	0
99150	0	0
99200	0	0
99250	0	0
99300	0	0
99350	0	0
99400	0	0
99450	0	0
99500	0	0
99550	0	0
99600	0	0
99650	0	0
99700	0	0
99750	0	0
99800	0	0
99850	0	0
99900	0	0
[truncated: 459 more rows]
