# Supplementary material for: The extreme yet transient nature of glacial erosion
Source: Nat Commun. 2022 Nov 30;13:7377. doi: 10.1038/s41467-022-35072-0 (PMC9712427; doi:10.1038/s41467-022-35072-0)
Supplement: Supplementary file 5 — Supplementary Data 2 [file 41467_2022_35072_MOESM5_ESM.zip › csv_glacialEcalib/Ball2006-1.csv]

Year	Q	IceH
0	0	0
50	0	0
100	0	0
150	0	0
200	0	0
250	0	0
300	0	0
350	0	0
400	0	0
450	0	0
500	0	0
550	0	0
600	0	0
650	0	0
700	0	0
750	0	0
800	0	0
850	0	0
900	0	0
950	0	0
1000	0	0
1050	0	0
1100	0	0
1150	0	0
1200	0	0
1250	0	0
1300	0	0
1350	0	0
1400	0	0
1450	0	0
1500	0	0
1550	0	0
1600	0	0
1650	0	0
1700	0	0
1750	0	0
1800	0	0
1850	0	0
1900	0	0
1950	0	0
2000	0	0
2050	0	0
2100	0	0
2150	0	0
2200	0	0
2250	0	0
2300	0	0
2350	0	0
2400	0	0
2450	0	0
2500	0	0
2550	0	0
2600	0	0
2650	0	0
2700	0	0
2750	0	0
2800	0	0
2850	0	0
2900	0	0
2950	0	0
3000	0	0
3050	0	0
3100	0	0
3150	0	0
3200	0	0
3250	0	0
3300	0	0
3350	0	0
3400	0	0
3450	0	0
3500	0	0
3550	0	0
3600	0	0
3650	0	0
3700	0	0
3750	0	0
3800	0	0
3850	0	0
3900	0	0
3950	0	0
4000	0	0
4050	0	0
4100	0	0
4150	0	0
4200	0	0
4250	0	0
4300	0	0
4350	0	0
4400	0	0
4450	0	0
4500	0	0
4550	0	0
4600	0	0
4650	0	0
4700	0	0
4750	0	0
4800	0	0
4850	0	0
4900	0	0
4950	0	0
5000	0	0
5050	0	0
5100	0	0
5150	0	0
5200	0	0
5250	0	0
5300	0	0
5350	0	0
5400	0	0
5450	0	0
5500	0	0
5550	0	0
5600	0	0
5650	0	0
5700	0	0
5750	0	0
5800	0	0
5850	0	0
5900	0	0
5950	0	0
6000	0	0
6050	0	0
6100	0	0
6150	0	0
6200	0	0
6250	0	0
6300	0	0
6350	0	0
6400	0	0
6450	0	0
6500	0	0
6550	0	0
6600	0	0
6650	0	0
6700	0	0
6750	0	0
6800	0	0
6850	0	0
6900	0	0
6950	0	0
7000	0	0
7050	0	0
7100	0	0
7150	0	0
7200	0	0
7250	0	0
7300	0	0
7350	0	0
7400	0	0
7450	0	0
7500	0	0
7550	0	0
7600	0	0
7650	0	0
7700	0	0
7750	0	0
7800	0	0
7850	0	0
7900	0	0
7950	0	0
8000	0	0
8050	0	0
8100	0	0
8150	0	0
8200	0	0
8250	0	0
8300	0	0
8350	0	0
8400	0	0
8450	0	0
8500	0	0
8550	0	0
8600	0	0
8650	0	0
8700	0	0
8750	0	0
8800	0	0
8850	0	0
8900	0	0
8950	0	0
9000	0	0
9050	0	0
9100	0	0
9150	0	0
9200	0	0
9250	0	0
9300	0	0
9350	0	0
9400	0	0
9450	0	0
9500	0	0
9550	0	0
9600	0	0
9650	0	0
9700	0	0
9750	0	0
9800	0	0
9850	0	0
9900	0	0
9950	0	0
10000	0	0
10050	0	0
10100	0	0
10150	0	0
10200	0	0
10250	0	0
10300	0	0
10350	0	0
10400	0	0
10450	0	0
10500	0	0
10550	0	0
10600	0	0
10650	0	0
10700	0	0
10750	0	0
10800	0	0
10850	0	0
10900	0	0
10950	0	0
11000	0	0
11050	0	0
11100	0	0
11150	0	0
11200	0	0
11250	0	0
11300	0	0
11350	0	0
11400	0	0
11450	0	0
11500	0	0
11550	0	0
11600	0	0
11650	0	0
11700	0	0
11750	0	0
11800	0	0
11850	0	0
11900	0	0
11950	0	0
12000	0	0
12050	0	0
12100	0	0
12150	0	0
12200	0	0
12250	0	0
12300	0	0
12350	0	0
12400	0	0
12450	0	0
12500	0	0
12550	0	0
12600	0	0
12650	0	0
12700	0	0
12750	0	0
12800	0	0
12850	0	0
12900	0	0
12950	0	0
13000	0	0
13050	0	0
13100	0	0
13150	0	0
13200	0	0
13250	0	0
13300	0	0
13350	0	0
13400	0	0
13450	0	0
13500	0	0
13550	0	0
13600	0	0
13650	0	0
13700	0	0
13750	0	0
13800	0	0
13850	0	0
13900	0	0
13950	0	0
14000	0	0
14050	0	0
14100	0	0
14150	0	0
14200	0	0
14250	0	0
14300	0	0
14350	0	0
14400	0	0
14450	0	0
14500	0	0
14550	0	0
14600	0	0
14650	0	0
14700	0	0
14750	0	0
14800	0	0
14850	0	0
14900	0	0
14950	0	0
15000	0	0
15050	0	0
15100	0	0
15150	0	0
15200	0	0
15250	0	0
15300	0	2.31925
15350	0	13.7038
15400	0	23.4787
15450	0	19.2475
15500	0	12.9897
15550	0	21.3334
15600	0	21.4531
15650	0	0
15700	0	0
15750	0	0
15800	0	0
15850	0	0
15900	0	0
15950	0	1.49473
16000	0	0
16050	0	0
16100	0	0
16150	0	0
16200	0	0
16250	0	0
16300	0	0
16350	0	0
16400	0	0
16450	0	0
16500	0	0
16550	0	0
16600	0	0
16650	0	0
16700	0	0
16750	0	0
16800	0	0
16850	0	0
16900	0	0
16950	0	0
17000	0	0
17050	0	0
17100	0	0
17150	0	0
17200	0	0
17250	0	0
17300	0	0
17350	0	0
17400	0	0
17450	0	0
17500	0	0
17550	0	0
17600	0	0
17650	0	0
17700	0	0
17750	0	0
17800	0	0
17850	0	0
17900	0	0
17950	0	0
18000	0	0
18050	0	0
18100	0	0
18150	0	0
18200	0	0
18250	0	0
18300	0	0
18350	0	0
18400	0	0
18450	0	0
18500	0	0
18550	0	0
18600	0	0
18650	0	0
18700	0	0
18750	0	0
18800	0	0
18850	0	0
18900	0	0
18950	0	0
19000	0	0
19050	0	24.5918
19100	1537.92	70.472
19150	2289.19	108.67
19200	2640.3	131.14
19250	5359.3	151.097
19300	4228.67	197.316
19350	4585.7	219.299
19400	5329.69	227.591
19450	5094.51	239.997
19500	5643.34	240.094
19550	6440.61	248.923
19600	6078.54	264.184
19650	6431.89	279.74
19700	7349.15	295.346
19750	6334.12	314.237
19800	8355.97	315.634
19850	7521.99	293.556
19900	7535.61	283.356
19950	5975.42	286.077
20000	6097.72	261.33
20050	6943.74	247.217
20100	9260.48	274.168
20150	6073.91	303.252
20200	7551.9	317.119
20250	7576.19	329.056
20300	8306.51	337.271
20350	8882.32	340.821
20400	7727.5	366.196
20450	9361.79	351.844
20500	8165.87	322.015
20550	8210.44	309.673
20600	8085.76	313.571
20650	6553.47	330.786
20700	7602.11	309.133
20750	8495.02	303.982
20800	6842.38	309.149
20850	7823.03	310.365
20900	7214.94	312.297
20950	7029.02	313.767
21000	8719.07	311.546
21050	7510.07	329.665
21100	7317.59	343.808
21150	7669.68	362.685
21200	9201.18	353.863
21250	8423.51	334.285
21300	7386.77	316.543
21350	9702.0	301.644
21400	6773.8	307.249
21450	6943.39	311.304
21500	8639.28	318.513
21550	7569.27	328.427
21600	11793.2	346.077
21650	10770.7	369.504
21700	7913.28	386.452
21750	10286.4	399.725
21800	11422.8	399.827
21850	11233.5	400.04
21900	11225.1	406.919
21950	12542.8	406.897
22000	12641.6	407.798
22050	8258.73	419.671
22100	14082.1	404.05
22150	25250.4	408.262
22200	11586.9	440.823
22250	11329.0	456.264
22300	27007.6	466.749
22350	23400.7	491.217
22400	12501.8	512.013
22450	13133.7	520.369
22500	16633.2	527.007
22550	21464.5	528.832
22600	25865.2	538.216
22650	29808.5	563.686
22700	24166.1	612.932
22750	7624.01	649.264
22800	15873.6	655.586
22850	14970.5	661.523
22900	10435.3	665.716
22950	14296.4	663.516
23000	14394.2	660.795
23050	12848.4	657.522
23100	17029.3	653.812
23150	17401.3	652.364
23200	10746.5	654.161
23250	13874.3	648.044
23300	16766.9	638.884
23350	18851.2	636.639
23400	14906.4	637.75
23450	13281.4	642.875
23500	11495.8	642.496
23550	13457.9	640.916
23600	11645.0	639.505
23650	15639.0	634.52
23700	23257.4	620.396
23750	19461.6	620.646
23800	15045.5	624.0
23850	17689.7	621.485
23900	18263.8	618.429
23950	21728.4	617.208
24000	17406.7	619.578
24050	10446.6	625.555
24100	17251.0	620.832
24150	16648.6	614.467
24200	12945.6	617.025
24250	16779.2	612.712
24300	22584.8	613.898
24350	21211.3	592.977
24400	29254.1	581.432
24450	14796.1	589.442
24500	13432.2	597.876
24550	20602.6	594.382
24600	22311.1	578.049
24650	15369.7	582.617
24700	17597.6	586.683
24750	22638.0	574.738
24800	15244.5	576.843
24850	14961.7	589.143
24900	36838.5	569.073
24950	26245.4	550.004
25000	15690.4	560.933
25050	20903.3	576.604
25100	20202.7	575.57
25150	29117.2	562.678
25200	33662.0	547.911
25250	28181.2	548.061
25300	26170.2	535.623
25350	33036.2	510.687
25400	29753.1	487.086
25450	2068.07	462.496
25500	17216.9	438.213
25550	15552.2	410.162
25600	13979.4	406.728
25650	15638.4	405.463
25700	27956.7	440.842
25750	26893.9	429.565
25800	25352.4	416.815
25850	25159.9	410.545
25900	21608.4	414.778
25950	21416.4	439.317
26000	3808.33	466.81
26050	3236.63	446.149
26100	25800.0	416.632
26150	27966.7	395.817
26200	27527.3	381.258
26250	13860.7	365.493
26300	6252.39	337.998
26350	5932.85	306.903
26400	4379.08	280.091
26450	2546.76	250.033
26500	14709.1	211.027
26550	3329.54	198.074
26600	1512.61	171.163
26650	3200.02	136.908
26700	126.958	65.0344
26750	44.8925	72.5196
26800	7.9646	81.9332
26850	1.13999	78.1115
26900	1.41655	82.831
26950	0.732238	73.5784
27000	0.094072	51.0828
27050	0	20.2176
27100	0	0
27150	0	0
27200	0	0
27250	0	0
27300	1212.77	61.9907
27350	8025.49	153.491
27400	12049.3	259.394
27450	9496.26	338.205
27500	12127.9	321.022
27550	13769.5	296.1
27600	13001.0	267.0
27650	10532.8	225.174
27700	2445.63	208.252
27750	696.034	176.709
27800	260.498	152.217
27850	61.4734	130.967
27900	5.11852	106.321
27950	1.62028	87.922
28000	0.322483	65.9555
28050	0.0412121	44.9798
28100	0.00826702	32.5047
28150	0	13.5114
28200	0	0
28250	0	0
28300	0	0
28350	0	0
28400	989.76	45.4014
28450	5556.6	120.664
28500	16409.0	195.153
28550	9576.83	271.835
28600	8648.85	327.621
28650	2473.98	354.609
28700	2736.34	339.568
28750	2707.84	321.73
28800	2759.89	304.372
28850	2198.78	287.319
28900	1779.97	273.962
28950	1400.3	255.111
29000	7312.32	238.874
29050	5887.67	231.881
29100	1500.9	247.325
29150	1498.9	245.12
29200	1454.07	242.817
29250	1530.28	238.506
29300	1606.79	231.752
29350	1504.03	221.878
29400	7308.79	205.327
29450	6267.59	198.319
29500	2541.91	216.939
29550	2725.33	216.085
29600	2714.81	216.747
29650	3029.29	225.262
29700	3230.8	226.517
29750	3758.56	224.285
29800	4421.34	221.591
29850	5031.27	221.656
29900	4658.13	229.077
29950	4062.98	229.694
30000	3592.14	228.267
30050	3028.78	230.059
30100	2272.44	221.321
30150	1560.04	204.748
30200	1145.32	195.809
30250	808.246	182.79
30300	842.918	179.589
30350	1706.01	201.149
30400	2432.04	217.158
30450	2598.95	222.608
30500	2815.99	230.056
30550	3308.83	248.376
30600	2943.34	262.594
30650	2395.0	273.424
30700	1964.91	284.813
30750	1588.8	295.808
30800	1298.55	303.118
30850	1182.26	312.078
30900	870.999	312.901
30950	548.309	298.688
31000	418.252	280.519
31050	285.649	259.292
31100	138.87	229.433
31150	74.776	198.4
31200	54.4934	182.635
31250	27.8441	159.543
31300	9.26751	130.497
31350	4.07587	110.628
31400	1.47068	90.7421
31450	0.86836	81.3223
31500	0.53791	74.408
31550	0.262717	64.8715
31600	0.0862102	51.6317
31650	0.0126483	35.777
31700	0	21.0394
31750	0	8.6834
31800	0	0
31850	0	0
31900	0	0
31950	0	0
32000	0	0
32050	0	0
32100	0	0
32150	0	0
32200	0	21.7835
32250	112.252	133.524
32300	2231.9	228.701
32350	2577.29	248.969
32400	1950.43	254.144
32450	1215.46	249.248
32500	601.641	229.515
32550	267.701	202.629
32600	95.2414	172.531
32650	19.7662	138.417
32700	3.06735	102.235
32750	0.432699	70.9384
32800	0.261169	63.7807
32850	0.29943	66.3922
32900	0.121593	55.9026
32950	0.0309013	42.2828
33000	0.00886492	32.6266
33050	0.0122873	35.01
33100	0.00408935	28.1825
33150	0	12.097
33200	0	0
33250	0	0
33300	0	0
33350	0	0
33400	0	0
33450	0	0
33500	0	0
33550	0	0
33600	0	0
33650	0	0
33700	0	0
33750	0	0
33800	0	0
33850	0	0
33900	0	0
33950	0	0
34000	0	0
34050	0	0
34100	0	0
34150	0	0
34200	0	0
34250	0	0
34300	0	0
34350	0	0
34400	0	0
34450	0	0
34500	0	0
34550	0	0
34600	0	0
34650	0	0
34700	0	0
34750	0	0
34800	0	0
34850	0	0
34900	0	0
34950	0	0
35000	0	0
35050	0	0
35100	0	0
35150	0	0
35200	0	0
35250	0	0
35300	0	0
35350	0	0
35400	0	0
35450	0	0
35500	0	0
35550	0	0
35600	0	11.3252
35650	0.0095754	31.9409
35700	0.119662	52.6896
35750	0.241257	59.4854
35800	0.0326108	41.4864
35850	0	10.0133
35900	0	0
35950	0	0
36000	0	0
36050	0	0
36100	0	0
36150	0	0
36200	0	0
36250	0	0
36300	0	0
36350	0	0
36400	0	0
36450	0	0
36500	0	0
36550	0	0
36600	0	0
36650	0	0
36700	0	0
36750	0	0
36800	0	0
36850	0	0
36900	0	0
36950	0	0
37000	0	0
37050	0	0
37100	0	0
37150	0	0
37200	0	0
37250	0	0
37300	0	0
37350	0	0
37400	0	0
37450	0	0
37500	0	0
37550	0	0
37600	0	0
37650	0	0
37700	0	0
37750	0	0
37800	0	0
37850	0	0
37900	0	0
37950	0	0
38000	0	0
38050	0	0
38100	0	0
38150	0	0
38200	0	0
38250	0	0
38300	0	0
38350	0	0
38400	0	0
38450	0	0
38500	0	0
38550	0	0
38600	0	0
38650	0	0
38700	0	0
38750	0	0
38800	0	0
38850	0	0
38900	0	0
38950	0	0
39000	0	0
39050	0	0
39100	0	0
39150	0	0
39200	0	0
39250	0	0
39300	0	0
39350	0	0
39400	0	0
39450	0	0
39500	0	0
39550	0	0
39600	0	0
39650	0	0
39700	0	0
39750	0	0
39800	0	0
39850	0	0
39900	0	0
39950	0	0
40000	0	0
40050	0	0
40100	0	0
40150	0	0
40200	0	0
40250	0	0
40300	0	0
40350	0	0
40400	0	0
40450	0	0
40500	0	0
40550	0	0
40600	0	0
40650	0	0
40700	0	0
40750	0	0
40800	0	0
40850	0	0
40900	0	0
40950	0	0
41000	0	0
41050	0	0
41100	0	0
41150	0	0
41200	0	0
41250	0	0
41300	0	0
41350	0	0
41400	0	0
41450	0	0
41500	0	0
41550	0	0
41600	0	0
41650	0	0
41700	0	0
41750	0	0
41800	0	0
41850	0	0
41900	0	0
41950	0	0
42000	0	0
42050	0	0
42100	0	0
42150	0	0
42200	0	0
42250	0	0
42300	0	0
42350	0	0
42400	0	0
42450	0	0
42500	0	0
42550	0	0
42600	0	0
42650	0	0
42700	0	0
42750	0	0
42800	0	0
42850	0	0
42900	0	0
42950	0	0
43000	0	0
43050	0	0
43100	0	0
43150	0	0
43200	0	0
43250	0	0
43300	0	0
43350	0	0
43400	0	0
43450	0	0
43500	0	0
43550	0	0
43600	0	0
43650	0	0
43700	0	0
43750	0	0
43800	0	0
43850	0	0
43900	0	0
43950	0	6.10565
44000	0	0
44050	0	0
44100	0	0
44150	0	0
44200	0	0
44250	0	0
44300	0	0
44350	0	0
44400	0	0
44450	0	0
44500	0	0
44550	0	0
44600	0	0
44650	0	0
44700	0	0
44750	0	0
44800	0	0
44850	0	0
44900	0	0
44950	0	0
45000	0	0
45050	0	0
45100	0	0
45150	0	0
45200	0	0
45250	0	0
45300	0	0
45350	0	0
45400	0	0
45450	0	0
45500	0	0
45550	0	0
45600	0	0
45650	0	0
45700	0	0
45750	0	0
45800	0	0
45850	0	0
45900	0	0
45950	0	0
46000	0	0
46050	0	0
46100	0	0
46150	0	0
46200	0	0
46250	0	0
46300	0	0
46350	0	0
46400	0	0
46450	0	0
46500	0	0
46550	0	0
46600	0	0
46650	0	0
46700	0	0
46750	0	0
46800	0	0
46850	0	0
46900	0	0
46950	0	0
47000	0	0
47050	0	0
47100	0	0
47150	0	0
47200	0	0
47250	0	0
47300	0	0
47350	0	0
47400	0	0
47450	0	0
47500	0	0
47550	0	0
47600	0	0
47650	0	0
47700	0	0
47750	0	0
47800	0	0
47850	0	0
47900	0	0
47950	0	0
48000	0	0
48050	0	0
48100	0	0
48150	0	0
48200	0	0
48250	0	0
48300	0	0
48350	0	0
48400	0	0
48450	0	0
48500	0	0
48550	0	0
48600	0	0
48650	0	2.50284
48700	0	7.68151
48750	0	0
48800	0	0
48850	0	0
48900	0	0
48950	0	0
49000	0	0
49050	0	0
49100	0	0
49150	0	0
49200	0	0
49250	0	0
49300	0	0
49350	0	0
49400	0	0
49450	0	0
49500	0	0
49550	0	0
49600	0	0
49650	0	0
49700	0	0
49750	0	0
49800	0	0
49850	0	0
49900	0	0
49950	0	0
50000	0	0
50050	0	0
50100	0	0
50150	0	0
50200	0	0
50250	0	0
50300	0	0
50350	0	0
50400	0	0
50450	0	0
50500	0	0
50550	0	0
50600	0	0
50650	0	0
50700	0	0
50750	0	0
50800	0	0
50850	0	0
50900	0	0
50950	0	0
51000	0	0
51050	0	0
51100	0	0
51150	0	0
51200	0	0
51250	0	0
51300	0	0
51350	0	0
51400	0	0
51450	0	0
51500	0	0
51550	0	0
51600	0	0
51650	0	0
51700	0	0
51750	0	0
51800	0	0
51850	0	0
51900	0	0
51950	0	0
52000	0	0
52050	0	0
52100	0	0
52150	0	0
52200	0	0
52250	0	0
52300	0	0
52350	0	0
52400	0	0
52450	0	0
52500	0	0
52550	0	0
52600	0	0
52650	0	0
52700	0	0
52750	0	0
52800	0	0
52850	0	0
52900	0	0
52950	0	0
53000	0	0
53050	0	0
53100	0	0
53150	0	0
53200	0	0
53250	0	0
53300	0	0
53350	0	0
53400	0	0
53450	0	0
53500	0	0
53550	0	0
53600	0	0
53650	0	0
53700	0	0
53750	0	0
53800	0	0
53850	0	0
53900	0	0
53950	0	0
54000	0	0
54050	0	0
54100	0	0
54150	0	0
54200	0	0
54250	0	0
54300	0	0
54350	0	0
54400	0	0
54450	0	0
54500	0	0
54550	0	0
54600	0	0
54650	0	0
54700	0	0
54750	0	0
54800	0	0
54850	0	0
54900	0	0
54950	0	0
55000	0	0
55050	0	0
55100	0	0
55150	0	0
55200	0	0
55250	0	0
55300	0	0
55350	0	0
55400	0	0
55450	0	0
55500	0	0
55550	0	0
55600	0	0
55650	0	0
55700	0	0
55750	0	0
55800	0	0
55850	0	0
55900	0	0
55950	0	0
56000	0	0
56050	0	0
56100	0	0
56150	0	0
56200	0	0
56250	0	0
56300	0	0
56350	0	0
56400	0	0
56450	0	0
56500	0	0
56550	0	0
56600	0	0
56650	0	0
56700	0	0
56750	0	0
56800	0	0
56850	0	0
56900	0	0
56950	0	0
57000	0	0
57050	0	0
57100	0	0
57150	0	0
57200	0	0
57250	0	0
57300	0	0
57350	0	0
57400	0	0
57450	0	0
57500	0	0
57550	0	0
57600	0	0
57650	0	0
57700	0	0
57750	0	0
57800	0	0
57850	0	0
57900	0	0
57950	0	0
58000	0	0
58050	0	0
58100	0	0
58150	0	0
58200	0	0
58250	0	0
58300	0	0
58350	0	0
58400	0	0
58450	0	0
58500	0	0
58550	0	0
58600	0	0
58650	0	0
58700	0	0
58750	0	0
58800	0	0
58850	0	0
58900	0	0
58950	0	0
59000	0	0
59050	0	0
59100	0	0
59150	0	0
59200	0	0
59250	0	0
59300	0	0
59350	0	0
59400	0	0
59450	0	0
59500	0	0
59550	0	0
59600	0	0
59650	0	0
59700	0	0
59750	0	0
59800	0	0
59850	0	0
59900	0	0
59950	0	0
60000	0	0
60050	0	0
60100	655.691	69.0893
60150	8672.63	221.583
60200	17795.9	326.835
60250	9132.97	368.665
60300	9281.99	376.721
60350	8951.53	374.88
60400	8225.7	368.863
60450	12156.1	377.675
60500	8691.49	394.298
60550	10885.3	405.562
60600	8871.78	399.234
60650	10029.8	406.103
60700	9280.83	414.77
60750	9032.62	420.757
60800	9625.95	426.878
60850	9503.28	428.346
60900	9384.95	429.46
60950	13121.9	434.038
61000	15208.9	441.238
61050	16464.4	450.944
61100	19685.6	458.777
61150	19435.7	459.629
61200	18556.6	459.325
61250	23091.5	458.13
61300	21014.6	460.919
61350	19793.7	469.121
61400	18664.9	476.918
61450	15220.0	482.603
61500	15876.6	488.569
61550	15799.5	491.267
61600	15679.5	489.974
61650	16318.1	489.972
61700	15772.6	491.785
61750	14782.0	496.06
61800	15668.8	489.611
61850	15634.4	490.03
61900	15598.4	490.613
61950	15590.4	486.073
62000	15327.9	490.39
62050	15390.7	484.736
62100	15173.1	484.279
62150	14117.0	491.224
62200	13448.1	501.557
62250	14262.9	512.112
62300	15304.2	519.645
62350	13816.4	496.652
62400	13565.9	487.545
62450	14302.0	490.052
62500	14843.4	500.606
62550	12004.0	508.043
62600	14448.8	496.122
62650	13362.1	489.782
62700	14723.7	495.75
62750	11406.5	498.835
62800	12645.4	499.769
62850	14974.4	487.668
62900	15184.8	483.661
62950	11954.2	489.568
63000	11908.4	483.003
63050	12817.9	472.242
63100	12201.3	473.34
63150	18256.6	487.828
63200	17418.2	479.701
63250	18154.1	467.172
63300	18756.5	456.185
63350	20476.1	447.181
63400	19781.8	449.083
63450	20501.8	439.243
63500	22186.9	423.656
63550	22831.6	423.393
63600	22866.7	415.771
63650	23664.0	396.433
63700	23279.8	383.178
63750	26316.0	373.113
63800	5244.16	340.793
63850	6690.69	303.523
63900	6445.36	272.263
63950	20406.3	242.194
64000	18597.8	213.336
64050	15595.0	186.958
64100	12750.2	163.547
64150	5557.93	137.014
64200	574.948	104.263
64250	288.86	78.5616
64300	144.478	62.9799
64350	92.8994	63.7765
64400	68.2484	69.3631
64450	34.0587	70.4158
64500	14.2024	59.4235
64550	10.7117	61.2013
64600	1473.72	90.1421
64650	5015.26	158.612
64700	11272.2	240.949
64750	20869.0	320.356
64800	26950.3	387.956
64850	15620.6	424.355
64900	12001.4	443.567
64950	12297.4	435.965
65000	15924.2	433.027
65050	11835.7	446.203
65100	13358.4	446.288
65150	16833.1	448.833
65200	16041.7	447.529
65250	16108.1	431.81
65300	16444.8	415.787
65350	16378.4	405.052
65400	16011.0	389.177
65450	17776.3	374.625
65500	17887.7	375.531
65550	16347.8	367.766
65600	15948.9	351.775
65650	15387.8	335.263
65700	15218.7	334.755
65750	15596.9	339.649
65800	14648.8	323.789
65850	13268.0	303.325
65900	10327.5	292.323
65950	10699.9	303.145
66000	13842.6	326.158
66050	9168.59	309.678
66100	9237.81	281.066
66150	8693.69	254.599
66200	8020.84	223.677
66250	2392.75	213.471
66300	1608.35	197.216
66350	1134.49	189.163
66400	2643.25	214.103
66450	2497.62	218.588
66500	3485.7	230.457
66550	3185.94	230.196
66600	2877.95	227.877
66650	2656.14	226.353
66700	2385.96	224.684
66750	2012.72	221.929
66800	1513.45	214.167
66850	1346.78	211.19
66900	1502.55	216.711
66950	2094.71	234.247
67000	2381.09	252.238
67050	2193.98	260.691
67100	2089.9	276.596
67150	1701.47	289.161
67200	1296.88	294.031
67250	1084.12	299.104
67300	800.429	297.802
67350	552.415	284.839
67400	627.448	283.402
67450	807.801	294.347
67500	830.134	301.282
67550	723.198	296.64
67600	717.823	294.478
67650	783.099	302.854
67700	625.107	298.396
67750	448.36	284.941
67800	340.78	267.022
67850	297.688	258.412
67900	180.554	235.491
67950	88.1538	204.958
68000	69.0648	189.104
68050	92.2774	196.876
68100	225.401	214.927
68150	442.768	232.266
68200	539.318	238.079
68250	514.34	239.021
68300	359.12	231.241
68350	157.703	208.386
68400	53.0974	178.088
68450	25.7384	155.853
68500	15.9047	143.333
68550	7.3974	125.47
68600	3.39478	107.02
68650	2.10694	97.1379
68700	1.32188	88.7987
68750	0.752463	79.2521
68800	0.410865	70.8596
68850	0.154224	58.6949
68900	0.0409082	44.307
68950	0.0491465	45.4715
69000	0.0918475	51.7773
69050	0.123362	55.0634
69100	0.134073	56.5484
69150	0.0486371	45.9628
69200	0.00367491	27.9734
69250	0	13.4106
69300	0	5.76757
69350	0	6.42054
69400	0	8.45296
69450	0	9.14797
69500	0	0
69550	0	0
69600	0	8.01962
69650	0	9.59968
69700	0	18.5068
69750	0.0101116	33.2177
69800	0.0230425	39.4901
69850	0.0260242	40.8778
69900	0.00573975	30.0805
69950	0	12.3153
70000	0	0
70050	0	0
70100	0	0
70150	0	0
70200	0	0
70250	0	0
70300	0	0
70350	0.397293	67.886
70400	0.892537	80.1179
70450	0.25669	63.8897
70500	0.0472297	46.3805
70550	0.00760866	32.2228
70600	0	19.071
70650	0	7.65631
70700	0	0
70750	0	0
70800	0	0
70850	0	0
70900	0	0
70950	0	0
71000	0	0
71050	0	0
71100	0	0
71150	0	0
71200	0	0
71250	0	0
71300	0	0
71350	0	0
71400	0	0
71450	0	0
71500	0	0
71550	0	0
71600	0	0
71650	0	0
71700	0	0
71750	0	0
71800	0	0
71850	0	0
71900	0	0
71950	0	0
72000	0	0
72050	0	0
72100	0	0
72150	0	0
72200	0	0
72250	0	0
72300	0	0
72350	0	0
72400	0	0
72450	0	0
72500	0	0
72550	0	0
72600	0	0
72650	0	0
72700	0	0
72750	0	0
72800	0	0
72850	0	0
72900	0	0
72950	0	0
73000	0	0
73050	195.08	133.64
73100	7235.28	195.842
73150	7614.42	202.323
73200	6925.85	194.317
73250	7020.45	198.139
73300	6924.51	200.808
73350	6969.74	200.051
73400	6797.68	196.096
73450	6607.6	190.293
73500	3720.79	213.541
73550	3707.21	218.089
73600	3762.36	217.814
73650	3941.87	215.41
73700	4210.33	216.455
73750	4346.67	217.504
73800	4588.23	215.625
73850	4616.51	218.142
73900	4428.54	226.541
73950	3988.91	234.465
74000	3650.91	242.17
74050	3217.19	253.899
74100	2477.87	264.181
74150	1667.04	263.483
74200	833.22	248.397
74250	354.758	222.255
74300	143.086	191.928
74350	54.8325	163.273
74400	19.4996	137.631
74450	5.09146	109.64
74500	0.777123	79.0442
74550	0.142423	57.5659
74600	0.0394717	44.4331
74650	0.0103326	33.6923
74700	0	18.6376
74750	0	0
74800	0	0
74850	0	0
74900	0	0
74950	0	0
75000	0	0
75050	0	0
75100	0	0
75150	0	0
75200	0	0
75250	0	0
75300	0	0
75350	0	0
75400	0	0
75450	0	0
75500	0	0
75550	0	0
75600	0	0
75650	0	0
75700	0	0
75750	0	0
75800	0	0
75850	0	0
75900	0	0
75950	0	0
76000	0	0
76050	0	0
76100	0	0
76150	0	0
76200	0	0
76250	0	0
76300	0	0
76350	0	0
76400	0	0
76450	0	0
76500	0	0
76550	0	0
76600	0	0
76650	0	0
76700	0	0
76750	0	0
76800	0	0
76850	0	0
76900	0	0
76950	0	0
77000	0	0
77050	0	0
77100	0	0
77150	0	0
77200	0	0
77250	0	0
77300	0	0
77350	0	0
77400	0	0
77450	0	0
77500	0	0
77550	0	0
77600	0	0
77650	0	0
77700	0	0
77750	0	0
77800	0	0
77850	0	0
77900	0	0
77950	0	0
78000	0	0
78050	0	0
78100	0	0
78150	0	0
78200	0	0
78250	0	0
78300	0	0
78350	0	0
78400	0	0
78450	0	0
78500	0	0
78550	0	0
78600	0	0
78650	0	0
78700	0	0
78750	0	0
78800	0	0
78850	0	0
78900	0	0
78950	0	0
79000	0	0
79050	0	0
79100	0	0
79150	0	0
79200	0	0
79250	0	0
79300	0	0
79350	0	0
79400	0	0
79450	0	0
79500	0	0
79550	0	0
79600	0	0
79650	0	0
79700	0	0
79750	0	0
79800	0	0
79850	0	0
79900	0	0
79950	0	0
80000	0	0
80050	0	0
80100	0	0
80150	0	0
80200	0	0
80250	0	0
80300	0	0
80350	0	0
80400	0	0
80450	0	0
80500	0	0
80550	0	0
80600	0	0
80650	0	0
80700	0	0
80750	0	0
80800	0	0
80850	0	0
80900	0	0
80950	0	0
81000	0	0
81050	0	0
81100	0	0
81150	0	0
81200	0	0
81250	0	0
81300	0	0
81350	0	0
81400	0	0
81450	0	0
81500	0	0
81550	0	0
81600	0	0
81650	0	0
81700	0	0
81750	0	0
81800	0	0
81850	0	0
81900	0	0
81950	0	0
82000	0	0
82050	0	0
82100	0	0
82150	0	0
82200	0	0
82250	0	0
82300	0	0
82350	0	0
82400	0	0
82450	0	0
82500	0	0
82550	0	0
82600	0	0
82650	0	0
82700	0	0
82750	0	0
82800	0	0
82850	0	0
82900	0	0
82950	0	0
83000	0	0
83050	0	0
83100	0	0
83150	0	0
83200	0	0
83250	0	0
83300	0	0
83350	0	0
83400	0	0
83450	0	0
83500	0	0
83550	0	0
83600	0	0
83650	0	0
83700	0	0
83750	0	0
83800	0	0
83850	0	0
83900	0	0
83950	0	0
84000	0	0
84050	0	0
84100	0	0
84150	0	0
84200	0	0
84250	0	0
84300	0	0
84350	0	0
84400	0	0
84450	0	0
84500	0	0
84550	0	0
84600	0	0
84650	0	0
84700	0	0
84750	0	0
84800	0	0
84850	0	0
84900	0	0
84950	0	0
85000	0	0
85050	0	0
85100	0	0
85150	0	0
85200	0	0
85250	0	0
85300	0	0
85350	0	0
85400	0	0
85450	0	0
85500	0	0
85550	0	0
85600	0	0
85650	0	0
85700	0	0
85750	0	0
85800	0	0
85850	0	0
85900	0	0
85950	0	0
86000	0	0
86050	0	0
86100	0	0
86150	0	0
86200	0	0
86250	0	0
86300	0	0
86350	0	0
86400	0	0
86450	0	0
86500	0	0
86550	0	0
86600	0	0
86650	0	0
86700	0	0
86750	0	0
86800	0	0
86850	0	0
86900	0	0
86950	0	0
87000	0	0
87050	0	0
87100	0	0
87150	0	0
87200	0	0
87250	0	0
87300	0	0
87350	0	0
87400	0	0
87450	0	0
87500	0	0
87550	0	0
87600	0	0
87650	0	0
87700	0	0
87750	0	0
87800	0	0
87850	0	0
87900	0	0
87950	0	0
88000	0	0
88050	0	0
88100	0	0
88150	0	0
88200	0	0
88250	0	0
88300	0	0
88350	0	0
88400	0	0
88450	0	0
88500	0	0
88550	0	0
88600	0	0
88650	0	0
88700	0	0
88750	0	0
88800	0	0
88850	0	0
88900	0	0
88950	0	0
89000	0	0
89050	0	0
89100	0	0
89150	0	0
89200	0	0
89250	0	0
89300	0	0
89350	0	0
89400	0	0
89450	0	0
89500	0	0
89550	0	0
89600	0	0
89650	0	0
89700	0	0
89750	0	0
89800	0	0
89850	0	0
89900	0	0
89950	0	0
90000	0	0
90050	0	0
90100	0	0
90150	0	0
90200	0	0
90250	0	0
90300	0	0
90350	0	0
90400	0	0
90450	0	0
90500	0	0
90550	0	0
90600	0	0
90650	0	0
90700	0	0
90750	0	0
90800	0	0
90850	0	0
90900	0	0
90950	0	0
91000	0	0
91050	0	0
91100	0	0
91150	0	0
91200	0	0
91250	0	0
91300	0	0
91350	0	0
91400	0	0
91450	0	0
91500	0	0
91550	0	0
91600	0	0
91650	0	0
91700	0	0
91750	0	0
91800	0	0
91850	0	0
91900	0	0
91950	0	0
92000	0	0
92050	0	0
92100	0	0
92150	0	0
92200	0	0
92250	0	0
92300	0	0
92350	0	0
92400	0	0
92450	0	0
92500	0	0
92550	0	0
92600	0	0
92650	0	0
92700	0	0
92750	0	0
92800	0	0
92850	0	0
92900	0	0
92950	0	0
93000	0	0
93050	0	0
93100	0	0
93150	0	0
93200	0	0
93250	0	0
93300	0	0
93350	0	0
93400	0	0
93450	0	0
93500	0	0
93550	0	0
93600	0	0
93650	0	0
93700	0	0
93750	0	0
93800	0	0
93850	0	0
93900	0	0
93950	0	0
94000	0	0
94050	0	0
94100	0	0
94150	0	0
94200	0	0
94250	0	0
94300	0	0
94350	0	0
94400	0	0
94450	0	0
94500	0	0
94550	0	0
94600	0	0
94650	0	0
94700	0	0
94750	0	0
94800	0	0
94850	0	0
94900	0	0
94950	0	0
95000	0	0
95050	0	0
95100	0	0
95150	0	0
95200	0	0
95250	0	0
95300	0	0
95350	0	0
95400	0	0
95450	0	0
95500	0	0
95550	0	0
95600	0	0
95650	0	0
95700	0	0
95750	0	0
95800	0	0
95850	0	0
95900	0	0
95950	0	0
96000	0	0
96050	0	0
96100	0	0
96150	0	0
96200	0	0
96250	0	0
96300	0	0
96350	0	0
96400	0	0
96450	0	0
96500	0	0
96550	0	0
96600	0	0
96650	0	0
96700	0	0
96750	0	0
96800	0	0
96850	0	0
96900	0	0
96950	0	0
97000	0	0
97050	0	0
97100	0	0
97150	0	0
97200	0	0
97250	0	0
97300	0	0
97350	0	0
97400	0	0
97450	0	0
97500	0	0
97550	0	0
97600	0	0
97650	0	0
97700	0	0
97750	0	0
97800	0	0
97850	0	0
97900	0	0
97950	0	0
98000	0	0
98050	0	0
98100	0	0
98150	0	0
98200	0	0
98250	0	0
98300	0	0
98350	0	0
98400	0	0
98450	0	0
98500	0	0
98550	0	0
98600	0	0
98650	0	0
98700	0	0
98750	0	0
98800	0	0
98850	0	0
98900	0	0
98950	0	0
99000	0	0
99050	0	0
99100	0	0
99150	0	0
99200	0	0
99250	0	0
99300	0	0
99350	0	0
99400	0	0
99450	0	0
99500	0	0
99550	0	0
99600	0	0
99650	0	0
99700	0	0
99750	0	0
99800	0	0
99850	0	0
99900	0	0
[truncated: 459 more rows]
