# Supplementary material for: The extreme yet transient nature of glacial erosion
Source: Nat Commun. 2022 Nov 30;13:7377. doi: 10.1038/s41467-022-35072-0 (PMC9712427; doi:10.1038/s41467-022-35072-0)
Supplement: Supplementary file 5 — Supplementary Data 2 [file 41467_2022_35072_MOESM5_ESM.zip › csv_glacialEcalib/Ball2006-2.csv]

Year	Q	IceH
0	0	0
50	0	0
100	0	0
150	0	0
200	0	0
250	0	0
300	0	0
350	0	0
400	0	0
450	0	0
500	0	0
550	0	0
600	0	0
650	0	0
700	0	0
750	0	0
800	0	0
850	0	0
900	0	0
950	0	0
1000	0	0
1050	0	0
1100	0	0
1150	0	0
1200	0	0
1250	0	0
1300	0	0
1350	0	0
1400	0	0
1450	0	0
1500	0	0
1550	0	0
1600	0	0
1650	0	0
1700	0	0
1750	0	0
1800	0	0
1850	0	0
1900	0	0
1950	0	0
2000	0	0
2050	0	0
2100	0	0
2150	0	0
2200	0	0
2250	0	0
2300	0	0
2350	0	0
2400	0	0
2450	0	0
2500	0	0
2550	0	0
2600	0	0
2650	0	0
2700	0	0
2750	0	0
2800	0	0
2850	0	0
2900	0	0
2950	0	0
3000	0	0
3050	0	0
3100	0	0
3150	0	0
3200	0	0
3250	0	0
3300	0	0
3350	0	0
3400	0	0
3450	0	0
3500	0	0
3550	0	0
3600	0	0
3650	0	0
3700	0	0
3750	0	0
3800	0	0
3850	0	0
3900	0	0
3950	0	0
4000	0	0
4050	0	0
4100	0	0
4150	0	0
4200	0	0
4250	0	0
4300	0	0
4350	0	0
4400	0	0
4450	0	0
4500	0	0
4550	0	0
4600	0	0
4650	0	0
4700	0	0
4750	0	0
4800	0	0
4850	0	0
4900	0	0
4950	0	0
5000	0	0
5050	0	0
5100	0	0
5150	0	0
5200	0	0
5250	0	0
5300	0	0
5350	0	0
5400	0	0
5450	0	0
5500	0	0
5550	0	0
5600	0	0
5650	0	0
5700	0	0
5750	0	0
5800	0	0
5850	0	0
5900	0	0
5950	0	0
6000	0	0
6050	0	0
6100	0	0
6150	0	0
6200	0	0
6250	0	0
6300	0	0
6350	0	0
6400	0	0
6450	0	0
6500	0	0
6550	0	0
6600	0	0
6650	0	0
6700	0	0
6750	0	0
6800	0	0
6850	0	0
6900	0	0
6950	0	0
7000	0	0
7050	0	0
7100	0	0
7150	0	0
7200	0	0
7250	0	0
7300	0	0
7350	0	0
7400	0	0
7450	0	0
7500	0	0
7550	0	0
7600	0	0
7650	0	0
7700	0	0
7750	0	0
7800	0	0
7850	0	0
7900	0	0
7950	0	0
8000	0	0
8050	0	0
8100	0	0
8150	0	0
8200	0	0
8250	0	0
8300	0	0
8350	0	0
8400	0	0
8450	0	0
8500	0	0
8550	0	0
8600	0	0
8650	0	0
8700	0	0
8750	0	0
8800	0	0
8850	0	0
8900	0	0
8950	0	0
9000	0	0
9050	0	0
9100	0	0
9150	0	0
9200	0	0
9250	0	0
9300	0	0
9350	0	0
9400	0	0
9450	0	0
9500	0	0
9550	0	0
9600	0	0
9650	0	0
9700	0	0
9750	0	0
9800	0	0
9850	0	0
9900	0	0
9950	0	0
10000	0	0
10050	0	0
10100	0	0
10150	0	0
10200	0	0
10250	0	0
10300	0	0
10350	0	0
10400	0	0
10450	0	0
10500	0	0
10550	0	0
10600	0	0
10650	0	0
10700	0	0
10750	0	0
10800	0	0
10850	0	0
10900	0	0
10950	0	0
11000	0	0
11050	0	0
11100	0	0
11150	0	0
11200	0	0
11250	0	0
11300	0	0
11350	0	0
11400	0	0
11450	0	0
11500	0	0
11550	0	0
11600	0	0
11650	0	0
11700	0	0
11750	0	0
11800	0	0
11850	0	0
11900	0	0
11950	0	0
12000	0	0
12050	0	0
12100	0	0
12150	0	0
12200	0	0
12250	0	0
12300	0	0
12350	0	0
12400	0	0
12450	0	0
12500	0	0
12550	0	0
12600	0	0
12650	0	0
12700	0	0
12750	0	0
12800	0	0
12850	0	0
12900	0	0
12950	0	0
13000	0	0
13050	0	0
13100	0	0
13150	0	0
13200	0	0
13250	0	0
13300	0	0
13350	0	0
13400	0	0
13450	0	0
13500	0	0
13550	0	0
13600	0	0
13650	0	0
13700	0	0
13750	0	0
13800	0	0
13850	0	0
13900	0	0
13950	0	0
14000	0	0
14050	0	0
14100	0	0
14150	0	0
14200	0	0
14250	0	0
14300	0	0
14350	0	0
14400	0	0
14450	0	0
14500	0	0
14550	0	0
14600	0	0
14650	0	0
14700	0	0
14750	0	0
14800	0	0
14850	0	0
14900	0	0
14950	0	0
15000	0	0
15050	0	0
15100	0	0
15150	0	0
15200	0	0
15250	0	0
15300	0	0
15350	0	0
15400	0	0
15450	0	0
15500	0	0
15550	0	0
15600	0	1.54923
15650	0	0
15700	0	0
15750	0	0
15800	0	0
15850	0	0
15900	0	0
15950	0	0
16000	0	0
16050	0	0
16100	0	0
16150	0	0
16200	0	0
16250	0	0
16300	0	0
16350	0	0
16400	0	0
16450	0	0
16500	0	0
16550	0	0
16600	0	0
16650	0	0
16700	0	0
16750	0	0
16800	0	0
16850	0	0
16900	0	0
16950	0	0
17000	0	0
17050	0	0
17100	0	0
17150	0	0
17200	0	0
17250	0	0
17300	0	0
17350	0	0
17400	0	0
17450	0	0
17500	0	0
17550	0	0
17600	0	0
17650	0	0
17700	0	0
17750	0	0
17800	0	0
17850	0	0
17900	0	0
17950	0	0
18000	0	0
18050	0	0
18100	0	0
18150	0	0
18200	0	0
18250	0	0
18300	0	0
18350	0	0
18400	0	0
18450	0	0
18500	0	0
18550	0	0
18600	0	0
18650	0	0
18700	0	0
18750	0	0
18800	0	0
18850	0	0
18900	0	0
18950	0	5.85627
19000	434.281	55.3976
19050	1086.52	109.758
19100	1772.27	161.092
19150	1450.8	205.21
19200	1679.2	215.848
19250	12214.0	231.336
19300	3177.11	282.324
19350	3626.33	310.424
19400	4363.39	318.197
19450	3807.3	324.764
19500	4723.31	324.136
19550	4886.73	323.585
19600	4544.59	334.043
19650	4786.65	349.258
19700	5687.53	378.53
19750	4624.09	403.168
19800	4285.05	398.81
19850	5166.42	379.014
19900	5707.81	372.688
19950	4083.26	370.245
20000	3932.46	339.033
20050	5506.32	313.527
20100	17347.0	341.317
20150	3836.79	367.14
20200	4798.72	382.188
20250	5441.88	397.894
20300	6319.96	412.367
20350	6518.6	413.743
20400	3855.79	441.072
20450	4545.03	427.45
20500	6446.56	405.929
20550	7224.74	397.895
20600	6712.52	396.007
20650	4075.35	410.366
20700	5880.99	391.39
20750	6252.84	377.848
20800	6140.04	396.554
20850	6543.3	390.878
20900	6565.19	399.65
20950	6162.65	394.473
21000	5435.3	373.902
21050	4476.08	392.501
21100	6671.98	430.088
21150	4350.27	439.157
21200	4691.17	429.457
21250	4920.07	412.406
21300	5009.51	392.091
21350	6497.05	373.165
21400	6333.09	392.946
21450	6553.4	393.21
21500	5374.18	380.868
21550	5940.84	389.419
21600	21766.3	407.209
21650	20240.8	430.263
21700	6186.11	443.915
21750	6500.9	467.052
21800	7585.22	469.887
21850	6804.26	458.289
21900	7686.48	479.141
21950	8749.45	479.736
22000	9280.86	467.743
22050	6521.16	490.168
22100	10632.1	476.069
22150	35900.3	464.094
22200	20961.8	495.398
22250	24526.3	508.752
22300	34903.6	519.6
22350	29085.1	542.655
22400	21811.2	562.42
22450	29596.4	571.434
22500	39700.0	587.531
22550	28526.0	576.396
22600	33123.2	584.889
22650	41269.9	606.716
22700	30605.9	654.688
22750	8594.36	689.911
22800	17488.7	695.82
22850	18241.1	701.251
22900	24108.5	719.244
22950	33493.0	717.348
23000	33954.3	714.7
23050	30598.8	711.842
23100	40731.1	708.485
23150	40187.1	705.406
23200	7104.39	706.371
23250	9009.27	700.655
23300	41067.2	694.658
23350	45310.3	688.976
23400	34388.6	683.936
23450	32972.9	699.025
23500	9510.35	698.425
23550	10077.1	696.027
23600	7285.72	692.432
23650	7753.51	686.373
23700	61250.9	678.183
23750	47586.1	677.243
23800	31523.8	680.183
23850	37215.9	677.8
23900	41384.0	675.737
23950	48932.0	671.037
24000	42921.9	676.507
24050	6618.34	680.049
24100	10507.5	675.812
24150	11625.5	672.538
24200	7276.51	671.731
24250	8153.29	666.98
24300	5991.04	662.887
24350	10778.1	648.549
24400	74984.5	641.23
24450	10730.9	649.51
24500	6503.11	652.744
24550	7854.14	647.957
24600	14613.1	638.899
24650	9068.87	641.016
24700	7310.59	641.887
24750	13432.0	634.578
24800	9135.44	636.044
24850	6117.81	643.238
24900	10736.9	624.065
24950	16623.3	614.58
25000	9204.17	622.088
25050	6988.43	631.259
25100	8841.16	630.836
25150	11662.8	618.005
25200	14385.7	606.64
25250	10677.9	601.859
25300	9626.94	585.712
25350	12447.9	563.135
25400	9848.48	542.797
25450	5270.34	523.852
25500	8801.16	503.819
25550	9051.17	485.896
25600	8633.82	485.364
25650	10698.1	475.416
25700	7249.96	501.578
25750	8138.52	492.432
25800	11824.7	484.46
25850	8797.44	481.608
25900	8429.3	487.178
25950	10637.1	507.824
26000	3495.09	523.241
26050	3222.76	501.831
26100	9186.85	475.691
26150	9595.06	456.229
26200	9802.52	446.255
26250	10383.4	439.453
26300	6194.8	415.626
26350	6398.73	386.272
26400	5803.77	359.908
26450	4698.54	334.902
26500	50678.2	306.551
26550	7164.15	291.698
26600	3291.26	262.16
26650	5606.05	217.98
26700	462.129	91.8909
26750	248.588	54.3466
26800	139.687	35.3665
26850	71.1844	29.1779
26900	42.1294	35.7486
26950	17.0613	39.1086
27000	3.66835	25.9375
27050	0	9.18693
27100	0	0
27150	0	0
27200	0	0
27250	324.993	55.0581
27300	3945.93	138.282
27350	13142.9	217.107
27400	26058.5	330.341
27450	5294.19	413.02
27500	4353.67	400.415
27550	4959.66	381.029
27600	5297.26	359.023
27650	4940.74	326.083
27700	2762.74	277.179
27750	1019.96	206.57
27800	519.978	134.353
27850	311.877	81.1749
27900	127.592	44.0502
27950	25.2369	26.499
28000	0	13.5391
28050	0	3.27241
28100	0	7.93754
28150	0	0
28200	0	0
28250	0	0
28300	0	0
28350	512.681	58.7368
28400	1426.25	135.356
28450	13903.0	194.474
28500	30181.6	265.276
28550	20756.6	340.979
28600	5700.63	415.199
28650	2991.38	430.053
28700	2463.65	422.108
28750	2412.41	410.298
28800	2390.76	398.683
28850	2243.39	387.741
28900	1893.9	377.215
28950	1562.94	364.021
29000	1402.29	351.794
29050	1076.08	345.226
29100	900.142	343.811
29150	886.898	337.004
29200	823.023	330.668
29250	795.649	322.167
29300	861.81	312.595
29350	886.942	302.365
29400	924.637	289.758
29450	5690.79	280.425
29500	6985.61	281.063
29550	8155.49	274.058
29600	8260.55	264.724
29650	2333.01	285.97
29700	2577.52	289.663
29750	2545.32	292.809
29800	2642.05	291.064
29850	3234.44	286.089
29900	3664.33	282.671
29950	4342.1	274.978
30000	4947.07	268.028
30050	4855.74	267.13
30100	4488.72	257.631
30150	3613.07	243.694
30200	2648.53	233.285
30250	1856.38	218.57
30300	1848.84	214.797
30350	3289.11	235.731
30400	4375.17	248.845
30450	4396.5	247.976
30500	4070.45	240.986
30550	3554.4	232.682
30600	2025.53	199.715
30650	1082.37	154.459
30700	646.562	114.771
30750	371.986	80.0646
30800	192.121	51.389
30850	116.873	38.8645
30900	0	21.5865
30950	0	2.46895
31000	0	2.78561
31050	0	8.36467
31100	0	0
31150	0	0
31200	0	10.6256
31250	0	13.978
31300	0	5.65084
31350	0	7.08895
31400	0	0
31450	0	0
31500	0	0
31550	0	0
31600	0	4.71
31650	0	0
31700	0	0
31750	0	0
31800	0	0
31850	0	0
31900	0	0
31950	0	0
32000	0	0
32050	0	0
32100	0	0
32150	0	0
32200	0	19.141
32250	126.329	136.437
32300	2843.55	215.027
32350	2395.66	201.653
32400	1229.87	166.583
32450	490.856	133.868
32500	149.569	103.368
32550	47.3462	83.8312
32600	12.7609	68.369
32650	1.75482	46.9216
32700	0	16.7481
32750	0	0
32800	0	0
32850	0	0
32900	0	0
32950	0	0
33000	0	0
33050	0	0
33100	0	4.99245
33150	0	0
33200	0	0
33250	0	0
33300	0	0
33350	0	0
33400	0	0
33450	0	0
33500	0	0
33550	0	0
33600	0	0
33650	0	0
33700	0	0
33750	0	0
33800	0	0
33850	0	0
33900	0	0
33950	0	0
34000	0	0
34050	0	0
34100	0	0
34150	0	0
34200	0	0
34250	0	0
34300	0	0
34350	0	0
34400	0	0
34450	0	0
34500	0	0
34550	0	0
34600	0	0
34650	0	0
34700	0	0
34750	0	0
34800	0	0
34850	0	0
34900	0	0
34950	0	0
35000	0	0
35050	0	0
35100	0	0
35150	0	0
35200	0	0
35250	0	0
35300	0	0
35350	0	0
35400	0	0
35450	0	0
35500	0	0
35550	0	0
35600	0	0
35650	0	0
35700	0	8.54646
35750	0.0283457	25.4196
35800	0	17.3273
35850	0	0
35900	0	0
35950	0	0
36000	0	0
36050	0	0
36100	0	0
36150	0	0
36200	0	0
36250	0	0
36300	0	0
36350	0	0
36400	0	0
36450	0	0
36500	0	0
36550	0	0
36600	0	0
36650	0	0
36700	0	0
36750	0	0
36800	0	0
36850	0	0
36900	0	0
36950	0	0
37000	0	0
37050	0	0
37100	0	0
37150	0	0
37200	0	0
37250	0	0
37300	0	0
37350	0	0
37400	0	0
37450	0	0
37500	0	0
37550	0	0
37600	0	0
37650	0	0
37700	0	0
37750	0	0
37800	0	0
37850	0	0
37900	0	0
37950	0	0
38000	0	0
38050	0	0
38100	0	0
38150	0	0
38200	0	0
38250	0	0
38300	0	0
38350	0	0
38400	0	0
38450	0	0
38500	0	0
38550	0	0
38600	0	0
38650	0	0
38700	0	0
38750	0	0
38800	0	0
38850	0	0
38900	0	0
38950	0	0
39000	0	0
39050	0	0
39100	0	0
39150	0	0
39200	0	0
39250	0	0
39300	0	0
39350	0	0
39400	0	0
39450	0	0
39500	0	0
39550	0	0
39600	0	0
39650	0	0
39700	0	0
39750	0	0
39800	0	0
39850	0	0
39900	0	0
39950	0	0
40000	0	0
40050	0	0
40100	0	0
40150	0	0
40200	0	0
40250	0	0
40300	0	0
40350	0	0
40400	0	0
40450	0	0
40500	0	0
40550	0	0
40600	0	0
40650	0	0
40700	0	0
40750	0	0
40800	0	0
40850	0	0
40900	0	0
40950	0	0
41000	0	0
41050	0	0
41100	0	0
41150	0	0
41200	0	0
41250	0	0
41300	0	0
41350	0	0
41400	0	0
41450	0	0
41500	0	0
41550	0	0
41600	0	0
41650	0	0
41700	0	0
41750	0	0
41800	0	0
41850	0	0
41900	0	0
41950	0	0
42000	0	0
42050	0	0
42100	0	0
42150	0	0
42200	0	0
42250	0	0
42300	0	0
42350	0	0
42400	0	0
42450	0	0
42500	0	0
42550	0	0
42600	0	0
42650	0	0
42700	0	0
42750	0	0
42800	0	0
42850	0	0
42900	0	0
42950	0	0
43000	0	0
43050	0	0
43100	0	0
43150	0	0
43200	0	0
43250	0	0
43300	0	0
43350	0	0
43400	0	0
43450	0	0
43500	0	0
43550	0	0
43600	0	0
43650	0	0
43700	0	0
43750	0	0
43800	0	0
43850	0	0
43900	0	0
43950	0	0
44000	0	0
44050	0	0
44100	0	0
44150	0	0
44200	0	0
44250	0	0
44300	0	0
44350	0	0
44400	0	0
44450	0	0
44500	0	0
44550	0	0
44600	0	0
44650	0	0
44700	0	0
44750	0	0
44800	0	0
44850	0	0
44900	0	0
44950	0	0
45000	0	0
45050	0	0
45100	0	0
45150	0	0
45200	0	0
45250	0	0
45300	0	0
45350	0	0
45400	0	0
45450	0	0
45500	0	0
45550	0	0
45600	0	0
45650	0	0
45700	0	0
45750	0	0
45800	0	0
45850	0	0
45900	0	0
45950	0	0
46000	0	0
46050	0	0
46100	0	0
46150	0	0
46200	0	0
46250	0	0
46300	0	0
46350	0	0
46400	0	0
46450	0	0
46500	0	0
46550	0	0
46600	0	0
46650	0	0
46700	0	0
46750	0	0
46800	0	0
46850	0	0
46900	0	0
46950	0	0
47000	0	0
47050	0	0
47100	0	0
47150	0	0
47200	0	0
47250	0	0
47300	0	0
47350	0	0
47400	0	0
47450	0	0
47500	0	0
47550	0	0
47600	0	0
47650	0	0
47700	0	0
47750	0	0
47800	0	0
47850	0	0
47900	0	0
47950	0	0
48000	0	0
48050	0	0
48100	0	0
48150	0	0
48200	0	0
48250	0	0
48300	0	0
48350	0	0
48400	0	0
48450	0	0
48500	0	0
48550	0	0
48600	0	0
48650	0	0
48700	0	0
48750	0	0
48800	0	0
48850	0	0
48900	0	0
48950	0	0
49000	0	0
49050	0	0
49100	0	0
49150	0	0
49200	0	0
49250	0	0
49300	0	0
49350	0	0
49400	0	0
49450	0	0
49500	0	0
49550	0	0
49600	0	0
49650	0	0
49700	0	0
49750	0	0
49800	0	0
49850	0	0
49900	0	0
49950	0	0
50000	0	0
50050	0	0
50100	0	0
50150	0	0
50200	0	0
50250	0	0
50300	0	0
50350	0	0
50400	0	0
50450	0	0
50500	0	0
50550	0	0
50600	0	0
50650	0	0
50700	0	0
50750	0	0
50800	0	0
50850	0	0
50900	0	0
50950	0	0
51000	0	0
51050	0	0
51100	0	0
51150	0	0
51200	0	0
51250	0	0
51300	0	0
51350	0	0
51400	0	0
51450	0	0
51500	0	0
51550	0	0
51600	0	0
51650	0	0
51700	0	0
51750	0	0
51800	0	0
51850	0	0
51900	0	0
51950	0	0
52000	0	0
52050	0	0
52100	0	0
52150	0	0
52200	0	0
52250	0	0
52300	0	0
52350	0	0
52400	0	0
52450	0	0
52500	0	0
52550	0	0
52600	0	0
52650	0	0
52700	0	0
52750	0	0
52800	0	0
52850	0	0
52900	0	0
52950	0	0
53000	0	0
53050	0	0
53100	0	0
53150	0	0
53200	0	0
53250	0	0
53300	0	0
53350	0	0
53400	0	0
53450	0	0
53500	0	0
53550	0	0
53600	0	0
53650	0	0
53700	0	0
53750	0	0
53800	0	0
53850	0	0
53900	0	0
53950	0	0
54000	0	0
54050	0	0
54100	0	0
54150	0	0
54200	0	0
54250	0	0
54300	0	0
54350	0	0
54400	0	0
54450	0	0
54500	0	0
54550	0	0
54600	0	0
54650	0	0
54700	0	0
54750	0	0
54800	0	0
54850	0	0
54900	0	0
54950	0	0
55000	0	0
55050	0	0
55100	0	0
55150	0	0
55200	0	0
55250	0	0
55300	0	0
55350	0	0
55400	0	0
55450	0	0
55500	0	0
55550	0	0
55600	0	0
55650	0	0
55700	0	0
55750	0	0
55800	0	0
55850	0	0
55900	0	0
55950	0	0
56000	0	0
56050	0	0
56100	0	0
56150	0	0
56200	0	0
56250	0	0
56300	0	0
56350	0	0
56400	0	0
56450	0	0
56500	0	0
56550	0	0
56600	0	0
56650	0	0
56700	0	0
56750	0	0
56800	0	0
56850	0	0
56900	0	0
56950	0	0
57000	0	0
57050	0	0
57100	0	0
57150	0	0
57200	0	0
57250	0	0
57300	0	0
57350	0	0
57400	0	0
57450	0	0
57500	0	0
57550	0	0
57600	0	0
57650	0	0
57700	0	0
57750	0	0
57800	0	0
57850	0	0
57900	0	0
57950	0	0
58000	0	0
58050	0	0
58100	0	0
58150	0	0
58200	0	0
58250	0	0
58300	0	0
58350	0	0
58400	0	0
58450	0	0
58500	0	0
58550	0	0
58600	0	0
58650	0	0
58700	0	0
58750	0	0
58800	0	0
58850	0	0
58900	0	0
58950	0	0
59000	0	0
59050	0	0
59100	0	0
59150	0	0
59200	0	0
59250	0	0
59300	0	0
59350	0	0
59400	0	0
59450	0	0
59500	0	0
59550	0	0
59600	0	0
59650	0	0
59700	0	0
59750	0	0
59800	0	0
59850	0	0
59900	0	0
59950	0	0
60000	0	0
60050	92.7175	38.7152
60100	1854.38	140.178
60150	13461.3	282.937
60200	23969.7	390.171
60250	5294.76	428.847
60300	6744.69	449.427
60350	6565.82	446.515
60400	4892.35	428.649
60450	21233.3	438.256
60500	5110.04	452.436
60550	6232.99	469.279
60600	5141.77	457.269
60650	6612.86	464.613
60700	5223.52	472.127
60750	5193.58	476.763
60800	5571.79	483.01
60850	5500.24	483.936
60900	5371.67	485.499
60950	22734.3	491.536
61000	25196.8	498.68
61050	27838.5	509.457
61100	13911.2	528.784
61150	13827.7	529.371
61200	13801.7	530.041
61250	55771.0	531.021
61300	50053.4	528.901
61350	41289.8	531.731
61400	36580.5	535.533
61450	11407.4	545.887
61500	12195.1	558.647
61550	11441.7	559.03
61600	11695.9	558.636
61650	11735.5	555.306
61700	11833.5	560.951
61750	9791.35	561.682
61800	11307.1	557.865
61850	11172.3	557.865
61900	10920.8	557.848
61950	11348.9	554.469
62000	10515.3	556.69
62050	10294.4	549.484
62100	29993.1	538.086
62150	27896.5	542.932
62200	9606.0	555.927
62250	9499.74	577.029
62300	6043.6	576.001
62350	9147.25	561.253
62400	9918.35	546.648
62450	28584.4	542.415
62500	10243.1	566.39
62550	7533.8	570.181
62600	9698.26	561.284
62650	9503.95	546.43
62700	10490.5	563.075
62750	8723.66	564.803
62800	7068.11	562.435
62850	9656.5	554.997
62900	10529.7	553.508
62950	7745.16	554.604
63000	7732.52	548.565
63050	9672.05	542.432
63100	8662.18	542.466
63150	5923.29	546.415
63200	6406.81	540.379
63250	6460.51	528.805
63300	6607.28	519.335
63350	6675.9	511.863
63400	8486.45	513.06
63450	7027.77	502.617
63500	8984.46	491.361
63550	9880.77	487.131
63600	6871.59	477.03
63650	7884.78	461.732
63700	10675.0	452.46
63750	9423.44	443.185
63800	4575.81	420.515
63850	5316.52	390.768
63900	5180.09	364.673
63950	11636.4	340.884
64000	11469.2	316.434
64050	10664.1	298.72
64100	10594.4	285.821
64150	11347.4	275.298
64200	4506.53	258.464
64250	2524.41	231.633
64300	1433.52	204.856
64350	911.182	194.051
64400	472.7	187.58
64450	200.872	173.065
64500	84.3019	155.616
64550	48.2461	146.846
64600	4013.48	170.479
64650	10805.8	230.305
64700	18376.4	301.49
64750	26481.7	375.338
64800	34525.0	445.531
64850	35226.4	481.516
64900	8512.03	516.079
64950	9141.04	510.905
65000	9866.02	506.905
65050	6685.92	516.22
65100	6116.08	514.072
65150	6433.74	513.906
65200	8102.54	508.32
65250	7554.76	494.156
65300	9470.9	480.637
65350	8095.51	469.739
65400	8969.27	457.119
65450	7128.91	447.209
65500	8498.89	444.74
65550	7661.68	436.297
65600	8235.74	423.681
65650	6410.0	414.918
65700	6925.73	413.942
65750	7395.6	411.358
65800	7244.89	399.771
65850	6274.35	388.605
65900	5459.13	383.513
65950	5699.96	395.627
66000	6625.89	404.825
66050	2934.19	394.832
66100	3079.63	377.389
66150	2758.14	365.629
66200	2189.54	349.56
66250	1779.52	339.681
66300	1200.78	321.298
66350	812.549	302.028
66400	1236.05	283.846
66450	1598.84	269.283
66500	3602.69	267.525
66550	4881.13	262.537
66600	5394.09	256.711
66650	5246.66	252.241
66700	4568.07	245.789
66750	3637.38	235.632
66800	2523.5	219.084
66850	1965.3	206.644
66900	1877.63	200.221
66950	2250.21	203.848
67000	1815.94	188.134
67050	1178.37	159.344
67100	820.097	131.328
67150	477.446	96.7375
67200	256.65	62.3831
67250	173.542	45.0449
67300	87.7252	28.4884
67350	0	10.0271
67400	0	15.3589
67450	0	23.7367
67500	0	21.842
67550	0	15.2601
67600	0	14.5381
67650	0	15.7234
67700	0	9.09944
67750	0	1.31568
67800	0	0
67850	0	6.25397
67900	0	8.24305
67950	0	0
68000	0	0
68050	0	0
68100	45.4132	30.9582
68150	145.39	56.7465
68200	231.925	66.4794
68250	270.829	66.1842
68300	238.695	57.1769
68350	150.734	40.0459
68400	0	16.8439
68450	0	8.08286
68500	0	8.00124
68550	0	3.29097
68600	0	0
68650	0	0
68700	0	0
68750	0	0
68800	0	0
68850	0	0
68900	0	0
68950	0	0
69000	0	0
69050	0	0
69100	0	0
69150	0	6.79778
69200	0	0
69250	0	0
69300	0	0
69350	0	0
69400	0	0
69450	0	0
69500	0	0
69550	0	0
69600	0	0
69650	0	0
69700	0	0
69750	0	0
69800	0	0
69850	0	0
69900	0	6.61964
69950	0	0
70000	0	0
70050	0	0
70100	0	0
70150	0	0
70200	0	0
70250	0	0
70300	0	0
70350	0	0
70400	0	11.4377
70450	0	6.35707
70500	0	0
70550	0	0
70600	0	0
70650	0	0
70700	0	0
70750	0	0
70800	0	0
70850	0	0
70900	0	0
70950	0	0
71000	0	0
71050	0	0
71100	0	0
71150	0	0
71200	0	0
71250	0	0
71300	0	0
71350	0	0
71400	0	0
71450	0	0
71500	0	0
71550	0	0
71600	0	0
71650	0	0
71700	0	0
71750	0	0
71800	0	0
71850	0	0
71900	0	0
71950	0	0
72000	0	0
72050	0	0
72100	0	0
72150	0	0
72200	0	0
72250	0	0
72300	0	0
72350	0	0
72400	0	0
72450	0	0
72500	0	0
72550	0	0
72600	0	0
72650	0	0
72700	0	0
72750	0	0
72800	0	0
72850	0	0
72900	0	0
72950	0	0
73000	5.52943	31.1115
73050	188.378	205.686
73100	6960.0	284.225
73150	6464.57	285.22
73200	7030.08	281.183
73250	6797.39	280.352
73300	6521.24	280.766
73350	6656.82	276.857
73400	6791.48	269.639
73450	7023.18	259.059
73500	2212.11	277.589
73550	2427.5	282.474
73600	2384.76	285.417
73650	2318.03	285.621
73700	2482.62	286.913
73750	2813.92	284.804
73800	3422.28	277.815
73850	4102.27	272.792
73900	4527.12	270.557
73950	4670.96	263.57
74000	4215.76	248.737
74050	2830.1	223.185
74100	1358.86	185.283
74150	519.938	142.884
74200	148.207	104.635
74250	38.156	77.2037
74300	11.5354	60.374
74350	3.85765	49.664
74400	1.17256	39.2925
74450	0.232372	26.4986
74500	0	10.3133
74550	0	0
74600	0	0
74650	0	5.76882
74700	0	7.76373
74750	0	0
74800	0	0
74850	0	0
74900	0	0
74950	0	0
75000	0	0
75050	0	0
75100	0	0
75150	0	0
75200	0	0
75250	0	0
75300	0	0
75350	0	0
75400	0	0
75450	0	0
75500	0	0
75550	0	0
75600	0	0
75650	0	0
75700	0	0
75750	0	0
75800	0	0
75850	0	0
75900	0	0
75950	0	0
76000	0	0
76050	0	0
76100	0	0
76150	0	0
76200	0	0
76250	0	0
76300	0	0
76350	0	0
76400	0	0
76450	0	0
76500	0	0
76550	0	0
76600	0	0
76650	0	0
76700	0	0
76750	0	0
76800	0	0
76850	0	0
76900	0	0
76950	0	0
77000	0	0
77050	0	0
77100	0	0
77150	0	0
77200	0	0
77250	0	0
77300	0	0
77350	0	0
77400	0	0
77450	0	0
77500	0	0
77550	0	0
77600	0	0
77650	0	0
77700	0	0
77750	0	0
77800	0	0
77850	0	0
77900	0	0
77950	0	0
78000	0	0
78050	0	0
78100	0	0
78150	0	0
78200	0	0
78250	0	0
78300	0	0
78350	0	0
78400	0	0
78450	0	0
78500	0	0
78550	0	0
78600	0	0
78650	0	0
78700	0	0
78750	0	0
78800	0	0
78850	0	0
78900	0	0
78950	0	0
79000	0	0
79050	0	0
79100	0	0
79150	0	0
79200	0	0
79250	0	0
79300	0	0
79350	0	0
79400	0	0
79450	0	0
79500	0	0
79550	0	0
79600	0	0
79650	0	0
79700	0	0
79750	0	0
79800	0	0
79850	0	0
79900	0	0
79950	0	0
80000	0	0
80050	0	0
80100	0	0
80150	0	0
80200	0	0
80250	0	0
80300	0	0
80350	0	0
80400	0	0
80450	0	0
80500	0	0
80550	0	0
80600	0	0
80650	0	0
80700	0	0
80750	0	0
80800	0	0
80850	0	0
80900	0	0
80950	0	0
81000	0	0
81050	0	0
81100	0	0
81150	0	0
81200	0	0
81250	0	0
81300	0	0
81350	0	0
81400	0	0
81450	0	0
81500	0	0
81550	0	0
81600	0	0
81650	0	0
81700	0	0
81750	0	0
81800	0	0
81850	0	0
81900	0	0
81950	0	0
82000	0	0
82050	0	0
82100	0	0
82150	0	0
82200	0	0
82250	0	0
82300	0	0
82350	0	0
82400	0	0
82450	0	0
82500	0	0
82550	0	0
82600	0	0
82650	0	0
82700	0	0
82750	0	0
82800	0	0
82850	0	0
82900	0	0
82950	0	0
83000	0	0
83050	0	0
83100	0	0
83150	0	0
83200	0	0
83250	0	0
83300	0	0
83350	0	0
83400	0	0
83450	0	0
83500	0	0
83550	0	0
83600	0	0
83650	0	0
83700	0	0
83750	0	0
83800	0	0
83850	0	0
83900	0	0
83950	0	0
84000	0	0
84050	0	0
84100	0	0
84150	0	0
84200	0	0
84250	0	0
84300	0	0
84350	0	0
84400	0	0
84450	0	0
84500	0	0
84550	0	0
84600	0	0
84650	0	0
84700	0	0
84750	0	0
84800	0	0
84850	0	0
84900	0	0
84950	0	0
85000	0	0
85050	0	0
85100	0	0
85150	0	0
85200	0	0
85250	0	0
85300	0	0
85350	0	0
85400	0	0
85450	0	0
85500	0	0
85550	0	0
85600	0	0
85650	0	0
85700	0	0
85750	0	0
85800	0	0
85850	0	0
85900	0	0
85950	0	0
86000	0	0
86050	0	0
86100	0	0
86150	0	0
86200	0	0
86250	0	0
86300	0	0
86350	0	0
86400	0	0
86450	0	0
86500	0	0
86550	0	0
86600	0	0
86650	0	0
86700	0	0
86750	0	0
86800	0	0
86850	0	0
86900	0	0
86950	0	0
87000	0	0
87050	0	0
87100	0	0
87150	0	0
87200	0	0
87250	0	0
87300	0	0
87350	0	0
87400	0	0
87450	0	0
87500	0	0
87550	0	0
87600	0	0
87650	0	0
87700	0	0
87750	0	0
87800	0	0
87850	0	0
87900	0	0
87950	0	0
88000	0	0
88050	0	0
88100	0	0
88150	0	0
88200	0	0
88250	0	0
88300	0	0
88350	0	0
88400	0	0
88450	0	0
88500	0	0
88550	0	0
88600	0	0
88650	0	0
88700	0	0
88750	0	0
88800	0	0
88850	0	0
88900	0	0
88950	0	0
89000	0	0
89050	0	0
89100	0	0
89150	0	0
89200	0	0
89250	0	0
89300	0	0
89350	0	0
89400	0	0
89450	0	0
89500	0	0
89550	0	0
89600	0	0
89650	0	0
89700	0	0
89750	0	0
89800	0	0
89850	0	0
89900	0	0
89950	0	0
90000	0	0
90050	0	0
90100	0	0
90150	0	0
90200	0	0
90250	0	0
90300	0	0
90350	0	0
90400	0	0
90450	0	0
90500	0	0
90550	0	0
90600	0	0
90650	0	0
90700	0	0
90750	0	0
90800	0	0
90850	0	0
90900	0	0
90950	0	0
91000	0	0
91050	0	0
91100	0	0
91150	0	0
91200	0	0
91250	0	0
91300	0	0
91350	0	0
91400	0	0
91450	0	0
91500	0	0
91550	0	0
91600	0	0
91650	0	0
91700	0	0
91750	0	0
91800	0	0
91850	0	0
91900	0	0
91950	0	0
92000	0	0
92050	0	0
92100	0	0
92150	0	0
92200	0	0
92250	0	0
92300	0	0
92350	0	0
92400	0	0
92450	0	0
92500	0	0
92550	0	0
92600	0	0
92650	0	0
92700	0	0
92750	0	0
92800	0	0
92850	0	0
92900	0	0
92950	0	0
93000	0	0
93050	0	0
93100	0	0
93150	0	0
93200	0	0
93250	0	0
93300	0	0
93350	0	0
93400	0	0
93450	0	0
93500	0	0
93550	0	0
93600	0	0
93650	0	0
93700	0	0
93750	0	0
93800	0	0
93850	0	0
93900	0	0
93950	0	0
94000	0	0
94050	0	0
94100	0	0
94150	0	0
94200	0	0
94250	0	0
94300	0	0
94350	0	0
94400	0	0
94450	0	0
94500	0	0
94550	0	0
94600	0	0
94650	0	0
94700	0	0
94750	0	0
94800	0	0
94850	0	0
94900	0	0
94950	0	0
95000	0	0
95050	0	0
95100	0	0
95150	0	0
95200	0	0
95250	0	0
95300	0	0
95350	0	0
95400	0	0
95450	0	0
95500	0	0
95550	0	0
95600	0	0
95650	0	0
95700	0	0
95750	0	0
95800	0	0
95850	0	0
95900	0	0
95950	0	0
96000	0	0
96050	0	0
96100	0	0
96150	0	0
96200	0	0
96250	0	0
96300	0	0
96350	0	0
96400	0	0
96450	0	0
96500	0	0
96550	0	0
96600	0	0
96650	0	0
96700	0	0
96750	0	0
96800	0	0
96850	0	0
96900	0	0
96950	0	0
97000	0	0
97050	0	0
97100	0	0
97150	0	0
97200	0	0
97250	0	0
97300	0	0
97350	0	0
97400	0	0
97450	0	0
97500	0	0
97550	0	0
97600	0	0
97650	0	0
97700	0	0
97750	0	0
97800	0	0
97850	0	0
97900	0	0
97950	0	0
98000	0	0
98050	0	0
98100	0	0
98150	0	0
98200	0	0
98250	0	0
98300	0	0
98350	0	0
98400	0	0
98450	0	0
98500	0	0
98550	0	0
98600	0	0
98650	0	0
98700	0	0
98750	0	0
98800	0	0
98850	0	0
98900	0	0
98950	0	0
99000	0	0
99050	0	0
99100	0	0
99150	0	0
99200	0	0
99250	0	0
99300	0	0
99350	0	0
99400	0	0
99450	0	0
99500	0	0
99550	0	0
99600	0	0
99650	0	0
99700	0	0
99750	0	0
99800	0	0
99850	0	0
99900	0	0
[truncated: 459 more rows]
