# Supplementary material for: The extreme yet transient nature of glacial erosion
Source: Nat Commun. 2022 Nov 30;13:7377. doi: 10.1038/s41467-022-35072-0 (PMC9712427; doi:10.1038/s41467-022-35072-0)
Supplement: Supplementary file 5 — Supplementary Data 2 [file 41467_2022_35072_MOESM5_ESM.zip › csv_glacialEcalib/Ball2006-3.csv]

Year	Q	IceH
0	0	0
50	0	0
100	0	0
150	0	0
200	0	0
250	0	0
300	0	0
350	0	0
400	0	0
450	0	0
500	0	0
550	0	0
600	0	0
650	0	0
700	0	0
750	0	0
800	0	0
850	0	0
900	0	0
950	0	0
1000	0	0
1050	0	0
1100	0	0
1150	0	0
1200	0	0
1250	0	0
1300	0	0
1350	0	0
1400	0	0
1450	0	0
1500	0	0
1550	0	0
1600	0	0
1650	0	0
1700	0	0
1750	0	0
1800	0	0
1850	0	0
1900	0	0
1950	0	0
2000	0	0
2050	0	0
2100	0	0
2150	0	0
2200	0	0
2250	0	0
2300	0	0
2350	0	0
2400	0	0
2450	0	0
2500	0	0
2550	0	0
2600	0	0
2650	0	0
2700	0	0
2750	0	0
2800	0	0
2850	0	0
2900	0	0
2950	0	0
3000	0	0
3050	0	0
3100	0	0
3150	0	0
3200	0	0
3250	0	0
3300	0	0
3350	0	0
3400	0	0
3450	0	0
3500	0	0
3550	0	0
3600	0	0
3650	0	0
3700	0	0
3750	0	0
3800	0	0
3850	0	0
3900	0	0
3950	0	0
4000	0	0
4050	0	0
4100	0	0
4150	0	0
4200	0	0
4250	0	0
4300	0	0
4350	0	0
4400	0	0
4450	0	0
4500	0	0
4550	0	0
4600	0	0
4650	0	0
4700	0	0
4750	0	0
4800	0	0
4850	0	0
4900	0	0
4950	0	0
5000	0	0
5050	0	0
5100	0	0
5150	0	0
5200	0	0
5250	0	0
5300	0	0
5350	0	0
5400	0	0
5450	0	0
5500	0	0
5550	0	0
5600	0	0
5650	0	0
5700	0	0
5750	0	0
5800	0	0
5850	0	0
5900	0	0
5950	0	0
6000	0	0
6050	0	0
6100	0	0
6150	0	0
6200	0	0
6250	0	0
6300	0	0
6350	0	0
6400	0	0
6450	0	0
6500	0	0
6550	0	0
6600	0	0
6650	0	0
6700	0	0
6750	0	0
6800	0	0
6850	0	0
6900	0	0
6950	0	0
7000	0	0
7050	0	0
7100	0	0
7150	0	0
7200	0	0
7250	0	0
7300	0	0
7350	0	0
7400	0	0
7450	0	0
7500	0	0
7550	0	0
7600	0	0
7650	0	0
7700	0	0
7750	0	0
7800	0	0
7850	0	0
7900	0	0
7950	0	0
8000	0	0
8050	0	0
8100	0	0
8150	0	0
8200	0	0
8250	0	0
8300	0	0
8350	0	0
8400	0	0
8450	0	0
8500	0	0
8550	0	0
8600	0	0
8650	0	0
8700	0	0
8750	0	0
8800	0	0
8850	0	0
8900	0	0
8950	0	0
9000	0	0
9050	0	0
9100	0	0
9150	0	0
9200	0	0
9250	0	0
9300	0	0
9350	0	0
9400	0	0
9450	0	0
9500	0	0
9550	0	0
9600	0	0
9650	0	0
9700	0	0
9750	0	0
9800	0	0
9850	0	0
9900	0	0
9950	0	0
10000	0	0
10050	0	0
10100	0	0
10150	0	0
10200	0	0
10250	0	0
10300	0	0
10350	0	0
10400	0	0
10450	0	0
10500	0	0
10550	0	0
10600	0	0
10650	0	0
10700	0	0
10750	0	0
10800	0	0
10850	0	0
10900	0	0
10950	0	0
11000	0	0
11050	0	0
11100	0	0
11150	0	0
11200	0	0
11250	0	0
11300	0	0
11350	0	0
11400	0	0
11450	0	0
11500	0	0
11550	0	0
11600	0	0
11650	0	0
11700	0	0
11750	0	0
11800	0	0
11850	0	0
11900	0	0
11950	0	0
12000	0	0
12050	0	0
12100	0	0
12150	0	0
12200	0	0
12250	0	0
12300	0	0
12350	0	0
12400	0	0
12450	0	0
12500	0	0
12550	0	0
12600	0	0
12650	0	0
12700	0	0
12750	0	0
12800	0	0
12850	0	0
12900	0	0
12950	0	0
13000	0	0
13050	0	0
13100	0	0
13150	0	0
13200	0	0
13250	0	0
13300	0	0
13350	0	0
13400	0	0
13450	0	0
13500	0	0
13550	0	0
13600	0	0
13650	0	0
13700	0	0
13750	0	0
13800	0	0
13850	0	0
13900	0	0
13950	0	0
14000	0	0
14050	0	0
14100	0	0
14150	0	0
14200	0	0
14250	0	0
14300	0	0
14350	0	0
14400	0	0
14450	0	0
14500	0	0
14550	0	0
14600	0	0
14650	0	0
14700	0	0
14750	0	0
14800	0	0
14850	0	0
14900	0	0
14950	0	0
15000	0	0
15050	0	0
15100	0	0
15150	0	0
15200	0	0
15250	0	0
15300	0	0
15350	0	0
15400	0	0
15450	0	0
15500	0	0
15550	0	0
15600	0	0
15650	0	0
15700	0	0
15750	0	0
15800	0	0
15850	0	0
15900	0	0
15950	0	0
16000	0	0
16050	0	0
16100	0	0
16150	0	0
16200	0	0
16250	0	0
16300	0	0
16350	0	0
16400	0	0
16450	0	0
16500	0	0
16550	0	0
16600	0	0
16650	0	0
16700	0	0
16750	0	0
16800	0	0
16850	0	0
16900	0	0
16950	0	0
17000	0	0
17050	0	0
17100	0	0
17150	0	0
17200	0	0
17250	0	0
17300	0	0
17350	0	0
17400	0	0
17450	0	0
17500	0	0
17550	0	0
17600	0	0
17650	0	0
17700	0	0
17750	0	0
17800	0	0
17850	0	0
17900	0	0
17950	0	0
18000	0	0
18050	0	0
18100	0	0
18150	0	0
18200	0	0
18250	0	0
18300	0	0
18350	0	0
18400	0	0
18450	0	0
18500	0	0
18550	0	0
18600	0	0
18650	0	0
18700	0	0
18750	0	0
18800	0	0
18850	0	0
18900	0	0
18950	0	0
19000	0	0
19050	0	0
19100	0	16.2967
19150	292.523	88.3716
19200	548.64	120.726
19250	2489.98	156.734
19300	1293.4	198.151
19350	1666.54	227.561
19400	1996.7	239.972
19450	1880.87	250.825
19500	2201.52	256.634
19550	2346.97	263.379
19600	2556.49	283.846
19650	2746.71	300.166
19700	2937.49	312.849
19750	2999.19	336.589
19800	2762.43	328.598
19850	3255.93	314.619
19900	3304.0	307.186
19950	738.213	309.777
20000	2094.0	292.017
20050	4256.43	281.062
20100	14067.8	309.282
20150	4201.55	338.217
20200	5075.78	350.536
20250	3978.16	361.792
20300	3938.15	367.537
20350	4124.07	371.392
20400	3178.37	391.747
20450	3555.35	376.815
20500	4022.75	355.599
20550	3721.66	340.146
20600	3728.31	342.957
20650	3024.71	359.345
20700	3637.05	341.853
20750	3971.61	332.465
20800	3288.06	341.709
20850	3821.13	343.407
20900	3545.94	347.2
20950	3469.1	348.032
21000	5166.58	350.196
21050	4970.02	368.305
21100	3733.33	380.733
21150	3668.78	397.265
21200	3811.52	384.522
21250	3767.56	367.651
21300	3608.71	353.05
21350	5996.69	336.243
21400	3632.22	347.076
21450	3818.17	354.361
21500	5831.45	360.193
21550	5222.05	373.449
21600	21388.0	391.464
21650	20372.3	414.624
21700	5656.63	431.962
21750	7405.37	443.048
21800	8102.14	444.133
21850	7627.2	443.487
21900	7902.21	451.386
21950	8611.79	451.269
22000	8717.03	450.714
22050	4434.84	460.912
22100	10179.9	452.139
22150	34629.0	457.61
22200	23771.3	487.601
22250	23626.9	504.048
22300	35948.2	516.284
22350	32145.0	539.127
22400	27083.9	559.098
22450	27190.6	569.2
22500	38287.9	575.611
22550	34990.6	577.667
22600	38372.3	589.418
22650	41462.2	611.447
22700	35559.7	660.264
22750	13018.1	698.151
22800	27198.6	704.306
22850	26253.0	709.889
22900	29176.1	713.574
22950	39387.9	711.107
23000	38860.8	708.232
23050	34267.3	704.841
23100	46076.6	701.129
23150	42606.1	699.298
23200	7864.85	699.66
23250	9966.23	693.88
23300	44621.9	685.966
23350	41335.2	684.399
23400	32185.5	686.145
23450	35046.1	689.695
23500	9463.17	689.163
23550	10279.1	687.293
23600	7752.95	681.713
23650	8506.35	674.786
23700	62090.6	666.622
23750	49741.2	666.577
23800	33022.6	670.292
23850	38814.7	667.668
23900	42992.5	664.629
23950	47694.3	662.23
24000	43792.5	664.615
24050	6946.21	666.803
24100	11505.8	661.845
24150	12055.1	658.72
24200	7521.66	655.364
24250	8479.5	648.54
24300	9842.21	647.45
24350	11581.8	631.328
24400	73532.3	625.57
24450	10807.1	632.913
24500	6988.19	632.876
24550	9304.62	628.438
24600	15238.1	620.362
24650	9281.48	620.652
24700	8663.48	620.829
24750	13990.1	613.111
24800	8826.37	612.126
24850	5164.17	617.137
24900	16428.5	602.009
24950	16913.9	589.857
25000	9178.69	595.153
25050	7072.69	604.098
25100	6214.67	594.836
25150	7473.89	579.821
25200	9836.05	565.102
25250	6870.24	554.766
25300	3136.58	532.233
25350	3129.56	508.445
25400	7540.58	489.321
25450	1787.42	480.01
25500	5308.75	452.836
25550	7552.03	440.957
25600	6975.84	437.32
25650	6484.61	426.215
25700	6319.5	436.262
25750	6272.61	427.022
25800	7251.85	418.401
25850	7488.06	415.859
25900	7578.48	423.232
25950	6580.1	434.833
26000	4257.58	465.042
26050	3278.93	441.752
26100	3454.03	405.943
26150	2866.12	358.907
26200	2784.89	340.857
26250	3524.29	351.505
26300	3970.09	310.921
26350	2760.01	256.179
26400	1343.63	200.315
26450	583.138	151.805
26500	2868.62	112.589
26550	0	14.9473
26600	0	6.5969
26650	0	0
26700	0	0
26750	0	0
26800	0	0
26850	0	1.49425
26900	0	18.3897
26950	0.151667	27.674
27000	0	18.5056
27050	0	5.46564
27100	0	0
27150	0	0
27200	0	0
27250	0	0
27300	280.114	44.3467
27350	6831.84	162.853
27400	14902.8	256.196
27450	1630.32	306.184
27500	1858.13	289.599
27550	1863.01	257.97
27600	2117.25	220.195
27650	899.884	157.288
27700	229.402	102.906
27750	64.6203	72.5969
27800	25.4257	50.3689
27850	12.4807	35.9385
27900	0	22.0119
27950	0	14.6414
28000	0	6.42948
28050	0	0
28100	0	4.23258
28150	0	0
28200	0	0
28250	0	0
28300	0	0
28350	0	0
28400	0	0
28450	1881.78	92.2317
28500	11618.5	188.214
28550	5012.41	265.687
28600	1519.85	312.727
28650	2451.32	334.412
28700	3288.07	344.831
28750	3515.93	331.279
28800	3738.23	317.954
28850	3864.86	308.29
28900	4460.43	305.158
28950	4102.43	295.23
29000	4020.21	285.2
29050	2781.22	276.074
29100	2326.67	300.467
29150	2281.66	297.539
29200	2186.09	292.402
29250	2297.17	285.591
29300	2411.79	278.552
29350	2036.46	268.728
29400	8048.48	249.402
29450	6679.19	239.545
29500	2934.65	272.874
29550	2976.4	273.422
29600	3140.43	274.054
29650	3596.59	280.89
29700	3764.16	283.162
29750	4167.95	280.054
29800	4845.46	274.578
29850	5581.07	269.707
29900	5296.74	269.837
29950	5556.42	262.776
30000	6122.82	255.219
30050	6197.62	252.947
30100	5834.55	241.429
30150	4572.19	223.322
30200	3322.31	213.871
30250	2264.46	200.962
30300	2145.33	198.074
30350	3563.25	217.919
30400	5134.42	234.834
30450	5254.21	234.001
30500	5117.45	230.697
30550	4577.27	227.526
30600	2395.29	202.751
30650	949.043	167.486
30700	424.079	139.799
30750	214.594	116.379
30800	127.522	95.2622
30850	105.349	85.8587
30900	57.4386	63.73
30950	26.1059	36.985
31000	16.4792	27.9972
31050	0	23.2223
31100	0	8.04291
31150	0	3.09235
31200	0	9.50772
31250	0	8.9041
31300	0	0
31350	0	0
31400	0	0
31450	0	0
31500	0	0
31550	0	0
31600	0	0
31650	0	0
31700	0	0
31750	0	0
31800	0	0
31850	0	0
31900	0	0
31950	0	0
32000	0	0
32050	0	0
32100	0	0
32150	0	0
32200	0	0
32250	136.007	122.755
32300	4458.3	223.935
32350	4151.74	222.966
32400	2271.23	194.907
32450	893.255	158.157
32500	269.359	118.623
32550	83.7579	89.6286
32600	23.6749	67.7481
32650	5.09035	44.1612
32700	0	14.5511
32750	0	0
32800	0	0
32850	0	0
32900	0	0
32950	0	0
33000	0	0
33050	0	0
33100	0	0
33150	0	0
33200	0	0
33250	0	0
33300	0	0
33350	0	0
33400	0	0
33450	0	0
33500	0	0
33550	0	0
33600	0	0
33650	0	0
33700	0	0
33750	0	0
33800	0	0
33850	0	0
33900	0	0
33950	0	0
34000	0	0
34050	0	0
34100	0	0
34150	0	0
34200	0	0
34250	0	0
34300	0	0
34350	0	0
34400	0	0
34450	0	0
34500	0	0
34550	0	0
34600	0	0
34650	0	0
34700	0	0
34750	0	0
34800	0	0
34850	0	0
34900	0	0
34950	0	0
35000	0	0
35050	0	0
35100	0	0
35150	0	0
35200	0	0
35250	0	0
35300	0	0
35350	0	0
35400	0	0
35450	0	0
35500	0	0
35550	0	0
35600	0	0
35650	0	0
35700	0	0
35750	0	19.2756
35800	0	14.1689
35850	0	0
35900	0	0
35950	0	0
36000	0	0
36050	0	0
36100	0	0
36150	0	0
36200	0	0
36250	0	0
36300	0	0
36350	0	0
36400	0	0
36450	0	0
36500	0	0
36550	0	0
36600	0	0
36650	0	0
36700	0	0
36750	0	0
36800	0	0
36850	0	0
36900	0	0
36950	0	0
37000	0	0
37050	0	0
37100	0	0
37150	0	0
37200	0	0
37250	0	0
37300	0	0
37350	0	0
37400	0	0
37450	0	0
37500	0	0
37550	0	0
37600	0	0
37650	0	0
37700	0	0
37750	0	0
37800	0	0
37850	0	0
37900	0	0
37950	0	0
38000	0	0
38050	0	0
38100	0	0
38150	0	0
38200	0	0
38250	0	0
38300	0	0
38350	0	0
38400	0	0
38450	0	0
38500	0	0
38550	0	0
38600	0	0
38650	0	0
38700	0	0
38750	0	0
38800	0	0
38850	0	0
38900	0	0
38950	0	0
39000	0	0
39050	0	0
39100	0	0
39150	0	0
39200	0	0
39250	0	0
39300	0	0
39350	0	0
39400	0	0
39450	0	0
39500	0	0
39550	0	0
39600	0	0
39650	0	0
39700	0	0
39750	0	0
39800	0	0
39850	0	0
39900	0	0
39950	0	0
40000	0	0
40050	0	0
40100	0	0
40150	0	0
40200	0	0
40250	0	0
40300	0	0
40350	0	0
40400	0	0
40450	0	0
40500	0	0
40550	0	0
40600	0	0
40650	0	0
40700	0	0
40750	0	0
40800	0	0
40850	0	0
40900	0	0
40950	0	0
41000	0	0
41050	0	0
41100	0	0
41150	0	0
41200	0	0
41250	0	0
41300	0	0
41350	0	0
41400	0	0
41450	0	0
41500	0	0
41550	0	0
41600	0	0
41650	0	0
41700	0	0
41750	0	0
41800	0	0
41850	0	0
41900	0	0
41950	0	0
42000	0	0
42050	0	0
42100	0	0
42150	0	0
42200	0	0
42250	0	0
42300	0	0
42350	0	0
42400	0	0
42450	0	0
42500	0	0
42550	0	0
42600	0	0
42650	0	0
42700	0	0
42750	0	0
42800	0	0
42850	0	0
42900	0	0
42950	0	0
43000	0	0
43050	0	0
43100	0	0
43150	0	0
43200	0	0
43250	0	0
43300	0	0
43350	0	0
43400	0	0
43450	0	0
43500	0	0
43550	0	0
43600	0	0
43650	0	0
43700	0	0
43750	0	0
43800	0	0
43850	0	0
43900	0	0
43950	0	0
44000	0	0
44050	0	0
44100	0	0
44150	0	0
44200	0	0
44250	0	0
44300	0	0
44350	0	0
44400	0	0
44450	0	0
44500	0	0
44550	0	0
44600	0	0
44650	0	0
44700	0	0
44750	0	0
44800	0	0
44850	0	0
44900	0	0
44950	0	0
45000	0	0
45050	0	0
45100	0	0
45150	0	0
45200	0	0
45250	0	0
45300	0	0
45350	0	0
45400	0	0
45450	0	0
45500	0	0
45550	0	0
45600	0	0
45650	0	0
45700	0	0
45750	0	0
45800	0	0
45850	0	0
45900	0	0
45950	0	0
46000	0	0
46050	0	0
46100	0	0
46150	0	0
46200	0	0
46250	0	0
46300	0	0
46350	0	0
46400	0	0
46450	0	0
46500	0	0
46550	0	0
46600	0	0
46650	0	0
46700	0	0
46750	0	0
46800	0	0
46850	0	0
46900	0	0
46950	0	0
47000	0	0
47050	0	0
47100	0	0
47150	0	0
47200	0	0
47250	0	0
47300	0	0
47350	0	0
47400	0	0
47450	0	0
47500	0	0
47550	0	0
47600	0	0
47650	0	0
47700	0	0
47750	0	0
47800	0	0
47850	0	0
47900	0	0
47950	0	0
48000	0	0
48050	0	0
48100	0	0
48150	0	0
48200	0	0
48250	0	0
48300	0	0
48350	0	0
48400	0	0
48450	0	0
48500	0	0
48550	0	0
48600	0	0
48650	0	0
48700	0	0
48750	0	0
48800	0	0
48850	0	0
48900	0	0
48950	0	0
49000	0	0
49050	0	0
49100	0	0
49150	0	0
49200	0	0
49250	0	0
49300	0	0
49350	0	0
49400	0	0
49450	0	0
49500	0	0
49550	0	0
49600	0	0
49650	0	0
49700	0	0
49750	0	0
49800	0	0
49850	0	0
49900	0	0
49950	0	0
50000	0	0
50050	0	0
50100	0	0
50150	0	0
50200	0	0
50250	0	0
50300	0	0
50350	0	0
50400	0	0
50450	0	0
50500	0	0
50550	0	0
50600	0	0
50650	0	0
50700	0	0
50750	0	0
50800	0	0
50850	0	0
50900	0	0
50950	0	0
51000	0	0
51050	0	0
51100	0	0
51150	0	0
51200	0	0
51250	0	0
51300	0	0
51350	0	0
51400	0	0
51450	0	0
51500	0	0
51550	0	0
51600	0	0
51650	0	0
51700	0	0
51750	0	0
51800	0	0
51850	0	0
51900	0	0
51950	0	0
52000	0	0
52050	0	0
52100	0	0
52150	0	0
52200	0	0
52250	0	0
52300	0	0
52350	0	0
52400	0	0
52450	0	0
52500	0	0
52550	0	0
52600	0	0
52650	0	0
52700	0	0
52750	0	0
52800	0	0
52850	0	0
52900	0	0
52950	0	0
53000	0	0
53050	0	0
53100	0	0
53150	0	0
53200	0	0
53250	0	0
53300	0	0
53350	0	0
53400	0	0
53450	0	0
53500	0	0
53550	0	0
53600	0	0
53650	0	0
53700	0	0
53750	0	0
53800	0	0
53850	0	0
53900	0	0
53950	0	0
54000	0	0
54050	0	0
54100	0	0
54150	0	0
54200	0	0
54250	0	0
54300	0	0
54350	0	0
54400	0	0
54450	0	0
54500	0	0
54550	0	0
54600	0	0
54650	0	0
54700	0	0
54750	0	0
54800	0	0
54850	0	0
54900	0	0
54950	0	0
55000	0	0
55050	0	0
55100	0	0
55150	0	0
55200	0	0
55250	0	0
55300	0	0
55350	0	0
55400	0	0
55450	0	0
55500	0	0
55550	0	0
55600	0	0
55650	0	0
55700	0	0
55750	0	0
55800	0	0
55850	0	0
55900	0	0
55950	0	0
56000	0	0
56050	0	0
56100	0	0
56150	0	0
56200	0	0
56250	0	0
56300	0	0
56350	0	0
56400	0	0
56450	0	0
56500	0	0
56550	0	0
56600	0	0
56650	0	0
56700	0	0
56750	0	0
56800	0	0
56850	0	0
56900	0	0
56950	0	0
57000	0	0
57050	0	0
57100	0	0
57150	0	0
57200	0	0
57250	0	0
57300	0	0
57350	0	0
57400	0	0
57450	0	0
57500	0	0
57550	0	0
57600	0	0
57650	0	0
57700	0	0
57750	0	0
57800	0	0
57850	0	0
57900	0	0
57950	0	0
58000	0	0
58050	0	0
58100	0	0
58150	0	0
58200	0	0
58250	0	0
58300	0	0
58350	0	0
58400	0	0
58450	0	0
58500	0	0
58550	0	0
58600	0	0
58650	0	0
58700	0	0
58750	0	0
58800	0	0
58850	0	0
58900	0	0
58950	0	0
59000	0	0
59050	0	0
59100	0	0
59150	0	0
59200	0	0
59250	0	0
59300	0	0
59350	0	0
59400	0	0
59450	0	0
59500	0	0
59550	0	0
59600	0	0
59650	0	0
59700	0	0
59750	0	0
59800	0	0
59850	0	0
59900	0	0
59950	0	0
60000	0	0
60050	0	3.48515
60100	1305.16	117.29
60150	12345.7	271.027
60200	21975.2	376.93
60250	6057.39	414.382
60300	5772.28	422.347
60350	5692.13	420.009
60400	6028.29	417.135
60450	22156.0	426.755
60500	6373.13	441.954
60550	7380.54	451.835
60600	6610.15	447.651
60650	7276.4	454.165
60700	6970.5	463.396
60750	6847.6	469.152
60800	6702.37	473.281
60850	6853.3	475.669
60900	7249.48	478.771
60950	25646.1	483.448
61000	26206.9	491.717
61050	28609.5	499.516
61100	12833.6	501.925
61150	12753.8	503.265
61200	12682.4	505.157
61250	48718.8	508.026
61300	48252.5	509.634
61350	39263.2	517.257
61400	34050.1	523.89
61450	11483.4	530.498
61500	11693.6	537.981
61550	11270.8	538.047
61600	11413.6	538.047
61650	11998.6	538.39
61700	11391.9	540.165
61750	9250.24	539.889
61800	10959.9	535.5
61850	10852.5	535.435
61900	10708.5	535.302
61950	11448.6	534.742
62000	10480.3	534.778
62050	11588.0	533.556
62100	28553.6	532.661
62150	28325.6	539.775
62200	9169.16	547.352
62250	8614.28	554.699
62300	5577.28	555.181
62350	8746.88	540.174
62400	9800.34	533.565
62450	27257.6	537.313
62500	10591.2	547.359
62550	5370.04	546.631
62600	9644.97	538.5
62650	9312.76	533.753
62700	10127.7	540.165
62750	5743.78	539.237
62800	5563.92	537.763
62850	8908.6	527.873
62900	9726.96	525.367
62950	5618.09	526.793
63000	5653.37	519.641
63050	6301.92	509.722
63100	5948.13	509.611
63150	5555.69	511.424
63200	5246.53	498.475
63250	5349.1	484.251
63300	5517.55	471.607
63350	5958.53	460.892
63400	2184.0	451.295
63450	1989.58	435.82
63500	5788.69	420.844
63550	2176.84	411.439
63600	2187.86	396.678
63650	2028.37	376.436
63700	2120.47	362.418
63750	2315.9	351.158
63800	2930.12	340.829
63850	3463.8	295.782
63900	2503.9	245.048
63950	1184.09	192.297
64000	605.135	149.273
64050	366.57	121.087
64100	251.164	90.658
64150	164.387	51.1333
64200	0	8.47237
64250	0	5.42578
64300	0	12.9071
64350	0	23.0022
64400	18.876	41.6612
64450	9.90992	54.601
64500	5.38376	60.181
64550	5.12299	71.2244
64600	1309.26	109.7
64650	6076.53	190.621
64700	14138.6	279.594
64750	25647.6	360.058
64800	29011.6	425.577
64850	32055.7	460.687
64900	5735.91	475.985
64950	5688.52	467.434
65000	8392.95	463.99
65050	5929.5	477.582
65100	5495.53	468.039
65150	5070.63	456.923
65200	1896.7	442.693
65250	1874.18	424.163
65300	1832.2	408.113
65350	1788.61	392.042
65400	1702.43	376.515
65450	1881.09	364.048
65500	1683.04	357.856
65550	1553.88	345.057
65600	1432.35	329.727
65650	1407.0	316.139
65700	1335.32	313.748
65750	1273.23	308.578
65800	1130.34	293.223
65850	1070.69	282.27
65900	2964.45	281.73
65950	1168.84	288.066
66000	1285.41	293.185
66050	1410.75	287.077
66100	1113.8	259.773
66150	1569.87	269.423
66200	2387.18	281.909
66250	2761.57	267.189
66300	2440.88	254.983
66350	2443.99	249.483
66400	3913.05	250.745
66450	5318.48	260.768
66500	6235.88	257.99
66550	6637.22	251.612
66600	6906.16	244.753
66650	6507.98	238.037
66700	5676.26	229.922
66750	4656.97	221.749
66800	3342.77	209.052
66850	2558.79	198.767
66900	2470.5	195.766
66950	3151.91	205.093
67000	2511.4	198.877
67050	1561.17	181.459
67100	962.977	166.507
67150	492.196	145.376
67200	255.074	121.381
67250	169.602	107.054
67300	101.412	91.4943
67350	57.537	75.5178
67400	70.2013	82.151
67450	112.76	93.7417
67500	120.253	96.335
67550	106.108	93.0649
67600	113.295	94.9048
67650	143.426	99.5612
67700	128.392	95.3748
67750	87.5821	81.6388
67800	77.4334	78.6082
67850	78.0738	82.9522
67900	50.0863	79.9934
67950	20.3221	67.0223
68000	18.8189	73.7122
68050	45.6635	95.4129
68100	163.458	123.984
68150	377.964	144.584
68200	552.084	154.877
68250	621.694	157.412
68300	439.539	145.252
68350	243.515	124.98
68400	130.492	99.6792
68450	90.0139	81.222
68500	87.9013	76.7037
68550	63.2072	59.6089
68600	41.1566	42.019
68650	34.4201	37.7304
68700	26.6825	33.5382
68750	18.7379	27.7556
68800	0	23.4123
68850	0	16.8625
68900	0	10.6815
68950	0	14.3461
69000	0	21.15
69050	0	23.0939
69100	0	22.8238
69150	0	17.3061
69200	0	4.6625
69250	0	0
69300	0	0
69350	0	0
69400	0	0
69450	0	0
69500	0	0
69550	0	0
69600	0	0
69650	0	0
69700	0	0
69750	0	0
69800	0	0
69850	0	0
69900	0	0
69950	0	0
70000	0	0
70050	0	0
70100	0	0
70150	0	0
70200	0	0
70250	0	0
70300	0	0
70350	0	0
70400	0	0
70450	0	0
70500	0	0
70550	0	0
70600	0	0
70650	0	0
70700	0	0
70750	0	0
70800	0	0
70850	0	0
70900	0	0
70950	0	0
71000	0	0
71050	0	0
71100	0	0
71150	0	0
71200	0	0
71250	0	0
71300	0	0
71350	0	0
71400	0	0
71450	0	0
71500	0	0
71550	0	0
71600	0	0
71650	0	0
71700	0	0
71750	0	0
71800	0	0
71850	0	0
71900	0	0
71950	0	0
72000	0	0
72050	0	0
72100	0	0
72150	0	0
72200	0	0
72250	0	0
72300	0	0
72350	0	0
72400	0	0
72450	0	0
72500	0	0
72550	0	0
72600	0	0
72650	0	0
72700	0	0
72750	0	0
72800	0	0
72850	0	0
72900	0	0
72950	0	0
73000	0	3.10097
73050	157.889	144.754
73100	7691.69	235.693
73150	8001.82	238.589
73200	7416.23	229.045
73250	7272.75	233.236
73300	7275.83	240.753
73350	2632.01	270.214
73400	2678.41	270.815
73450	2871.16	269.725
73500	3299.8	271.257
73550	3408.26	273.843
73600	3479.99	272.158
73650	3782.68	268.072
73700	4250.81	267.435
73750	4690.99	266.268
73800	5375.9	261.409
73850	5764.52	259.691
73900	5885.57	260.831
73950	5845.05	257.147
74000	5479.43	246.518
74050	3848.61	226.047
74100	1750.54	190.514
74150	577.869	145.865
74200	153.447	102.117
74250	49.4225	70.8323
74300	18.0667	50.4364
74350	6.71358	39.043
74400	2.05076	30.3355
74450	0	20.2913
74500	0	7.00479
74550	0	0
74600	0	0
74650	0	0
74700	0	4.25165
74750	0	0
74800	0	0
74850	0	0
74900	0	0
74950	0	0
75000	0	0
75050	0	0
75100	0	0
75150	0	0
75200	0	0
75250	0	0
75300	0	0
75350	0	0
75400	0	0
75450	0	0
75500	0	0
75550	0	0
75600	0	0
75650	0	0
75700	0	0
75750	0	0
75800	0	0
75850	0	0
75900	0	0
75950	0	0
76000	0	0
76050	0	0
76100	0	0
76150	0	0
76200	0	0
76250	0	0
76300	0	0
76350	0	0
76400	0	0
76450	0	0
76500	0	0
76550	0	0
76600	0	0
76650	0	0
76700	0	0
76750	0	0
76800	0	0
76850	0	0
76900	0	0
76950	0	0
77000	0	0
77050	0	0
77100	0	0
77150	0	0
77200	0	0
77250	0	0
77300	0	0
77350	0	0
77400	0	0
77450	0	0
77500	0	0
77550	0	0
77600	0	0
77650	0	0
77700	0	0
77750	0	0
77800	0	0
77850	0	0
77900	0	0
77950	0	0
78000	0	0
78050	0	0
78100	0	0
78150	0	0
78200	0	0
78250	0	0
78300	0	0
78350	0	0
78400	0	0
78450	0	0
78500	0	0
78550	0	0
78600	0	0
78650	0	0
78700	0	0
78750	0	0
78800	0	0
78850	0	0
78900	0	0
78950	0	0
79000	0	0
79050	0	0
79100	0	0
79150	0	0
79200	0	0
79250	0	0
79300	0	0
79350	0	0
79400	0	0
79450	0	0
79500	0	0
79550	0	0
79600	0	0
79650	0	0
79700	0	0
79750	0	0
79800	0	0
79850	0	0
79900	0	0
79950	0	0
80000	0	0
80050	0	0
80100	0	0
80150	0	0
80200	0	0
80250	0	0
80300	0	0
80350	0	0
80400	0	0
80450	0	0
80500	0	0
80550	0	0
80600	0	0
80650	0	0
80700	0	0
80750	0	0
80800	0	0
80850	0	0
80900	0	0
80950	0	0
81000	0	0
81050	0	0
81100	0	0
81150	0	0
81200	0	0
81250	0	0
81300	0	0
81350	0	0
81400	0	0
81450	0	0
81500	0	0
81550	0	0
81600	0	0
81650	0	0
81700	0	0
81750	0	0
81800	0	0
81850	0	0
81900	0	0
81950	0	0
82000	0	0
82050	0	0
82100	0	0
82150	0	0
82200	0	0
82250	0	0
82300	0	0
82350	0	0
82400	0	0
82450	0	0
82500	0	0
82550	0	0
82600	0	0
82650	0	0
82700	0	0
82750	0	0
82800	0	0
82850	0	0
82900	0	0
82950	0	0
83000	0	0
83050	0	0
83100	0	0
83150	0	0
83200	0	0
83250	0	0
83300	0	0
83350	0	0
83400	0	0
83450	0	0
83500	0	0
83550	0	0
83600	0	0
83650	0	0
83700	0	0
83750	0	0
83800	0	0
83850	0	0
83900	0	0
83950	0	0
84000	0	0
84050	0	0
84100	0	0
84150	0	0
84200	0	0
84250	0	0
84300	0	0
84350	0	0
84400	0	0
84450	0	0
84500	0	0
84550	0	0
84600	0	0
84650	0	0
84700	0	0
84750	0	0
84800	0	0
84850	0	0
84900	0	0
84950	0	0
85000	0	0
85050	0	0
85100	0	0
85150	0	0
85200	0	0
85250	0	0
85300	0	0
85350	0	0
85400	0	0
85450	0	0
85500	0	0
85550	0	0
85600	0	0
85650	0	0
85700	0	0
85750	0	0
85800	0	0
85850	0	0
85900	0	0
85950	0	0
86000	0	0
86050	0	0
86100	0	0
86150	0	0
86200	0	0
86250	0	0
86300	0	0
86350	0	0
86400	0	0
86450	0	0
86500	0	0
86550	0	0
86600	0	0
86650	0	0
86700	0	0
86750	0	0
86800	0	0
86850	0	0
86900	0	0
86950	0	0
87000	0	0
87050	0	0
87100	0	0
87150	0	0
87200	0	0
87250	0	0
87300	0	0
87350	0	0
87400	0	0
87450	0	0
87500	0	0
87550	0	0
87600	0	0
87650	0	0
87700	0	0
87750	0	0
87800	0	0
87850	0	0
87900	0	0
87950	0	0
88000	0	0
88050	0	0
88100	0	0
88150	0	0
88200	0	0
88250	0	0
88300	0	0
88350	0	0
88400	0	0
88450	0	0
88500	0	0
88550	0	0
88600	0	0
88650	0	0
88700	0	0
88750	0	0
88800	0	0
88850	0	0
88900	0	0
88950	0	0
89000	0	0
89050	0	0
89100	0	0
89150	0	0
89200	0	0
89250	0	0
89300	0	0
89350	0	0
89400	0	0
89450	0	0
89500	0	0
89550	0	0
89600	0	0
89650	0	0
89700	0	0
89750	0	0
89800	0	0
89850	0	0
89900	0	0
89950	0	0
90000	0	0
90050	0	0
90100	0	0
90150	0	0
90200	0	0
90250	0	0
90300	0	0
90350	0	0
90400	0	0
90450	0	0
90500	0	0
90550	0	0
90600	0	0
90650	0	0
90700	0	0
90750	0	0
90800	0	0
90850	0	0
90900	0	0
90950	0	0
91000	0	0
91050	0	0
91100	0	0
91150	0	0
91200	0	0
91250	0	0
91300	0	0
91350	0	0
91400	0	0
91450	0	0
91500	0	0
91550	0	0
91600	0	0
91650	0	0
91700	0	0
91750	0	0
91800	0	0
91850	0	0
91900	0	0
91950	0	0
92000	0	0
92050	0	0
92100	0	0
92150	0	0
92200	0	0
92250	0	0
92300	0	0
92350	0	0
92400	0	0
92450	0	0
92500	0	0
92550	0	0
92600	0	0
92650	0	0
92700	0	0
92750	0	0
92800	0	0
92850	0	0
92900	0	0
92950	0	0
93000	0	0
93050	0	0
93100	0	0
93150	0	0
93200	0	0
93250	0	0
93300	0	0
93350	0	0
93400	0	0
93450	0	0
93500	0	0
93550	0	0
93600	0	0
93650	0	0
93700	0	0
93750	0	0
93800	0	0
93850	0	0
93900	0	0
93950	0	0
94000	0	0
94050	0	0
94100	0	0
94150	0	0
94200	0	0
94250	0	0
94300	0	0
94350	0	0
94400	0	0
94450	0	0
94500	0	0
94550	0	0
94600	0	0
94650	0	0
94700	0	0
94750	0	0
94800	0	0
94850	0	0
94900	0	0
94950	0	0
95000	0	0
95050	0	0
95100	0	0
95150	0	0
95200	0	0
95250	0	0
95300	0	0
95350	0	0
95400	0	0
95450	0	0
95500	0	0
95550	0	0
95600	0	0
95650	0	0
95700	0	0
95750	0	0
95800	0	0
95850	0	0
95900	0	0
95950	0	0
96000	0	0
96050	0	0
96100	0	0
96150	0	0
96200	0	0
96250	0	0
96300	0	0
96350	0	0
96400	0	0
96450	0	0
96500	0	0
96550	0	0
96600	0	0
96650	0	0
96700	0	0
96750	0	0
96800	0	0
96850	0	0
96900	0	0
96950	0	0
97000	0	0
97050	0	0
97100	0	0
97150	0	0
97200	0	0
97250	0	0
97300	0	0
97350	0	0
97400	0	0
97450	0	0
97500	0	0
97550	0	0
97600	0	0
97650	0	0
97700	0	0
97750	0	0
97800	0	0
97850	0	0
97900	0	0
97950	0	0
98000	0	0
98050	0	0
98100	0	0
98150	0	0
98200	0	0
98250	0	0
98300	0	0
98350	0	0
98400	0	0
98450	0	0
98500	0	0
98550	0	0
98600	0	0
98650	0	0
98700	0	0
98750	0	0
98800	0	0
98850	0	0
98900	0	0
98950	0	0
99000	0	0
99050	0	0
99100	0	0
99150	0	0
99200	0	0
99250	0	0
99300	0	0
99350	0	0
99400	0	0
99450	0	0
99500	0	0
99550	0	0
99600	0	0
99650	0	0
99700	0	0
99750	0	0
99800	0	0
99850	0	0
99900	0	0
[truncated: 459 more rows]
