# Supplementary material for: The extreme yet transient nature of glacial erosion
Source: Nat Commun. 2022 Nov 30;13:7377. doi: 10.1038/s41467-022-35072-0 (PMC9712427; doi:10.1038/s41467-022-35072-0)
Supplement: Supplementary file 5 — Supplementary Data 2 [file 41467_2022_35072_MOESM5_ESM.zip › csv_glacialEcalib/Ball2006-5.csv]

Year	Q	IceH
0	0	0
50	0	0
100	0	0
150	0	0
200	0	0
250	0	0
300	0	0
350	0	0
400	0	0
450	0	0
500	0	0
550	0	0
600	0	0
650	0	0
700	0	0
750	0	0
800	0	0
850	0	0
900	0	0
950	0	0
1000	0	0
1050	0	0
1100	0	0
1150	0	0
1200	0	0
1250	0	0
1300	0	0
1350	0	0
1400	0	0
1450	0	0
1500	0	0
1550	0	0
1600	0	0
1650	0	0
1700	0	0
1750	0	0
1800	0	0
1850	0	0
1900	0	0
1950	0	0
2000	0	0
2050	0	0
2100	0	0
2150	0	0
2200	0	0
2250	0	0
2300	0	0
2350	0	0
2400	0	0
2450	0	0
2500	0	0
2550	0	0
2600	0	0
2650	0	0
2700	0	0
2750	0	0
2800	0	0
2850	0	0
2900	0	0
2950	0	0
3000	0	0
3050	0	0
3100	0	0
3150	0	0
3200	0	0
3250	0	0
3300	0	0
3350	0	0
3400	0	0
3450	0	0
3500	0	0
3550	0	0
3600	0	0
3650	0	0
3700	0	0
3750	0	0
3800	0	0
3850	0	0
3900	0	0
3950	0	0
4000	0	0
4050	0	0
4100	0	0
4150	0	0
4200	0	0
4250	0	0
4300	0	0
4350	0	0
4400	0	0
4450	0	0
4500	0	0
4550	0	0
4600	0	0
4650	0	0
4700	0	0
4750	0	0
4800	0	0
4850	0	0
4900	0	0
4950	0	0
5000	0	0
5050	0	0
5100	0	0
5150	0	0
5200	0	0
5250	0	0
5300	0	0
5350	0	0
5400	0	0
5450	0	0
5500	0	0
5550	0	0
5600	0	0
5650	0	0
5700	0	0
5750	0	0
5800	0	0
5850	0	0
5900	0	0
5950	0	0
6000	0	0
6050	0	0
6100	0	0
6150	0	0
6200	0	0
6250	0	0
6300	0	0
6350	0	0
6400	0	0
6450	0	0
6500	0	0
6550	0	0
6600	0	0
6650	0	0
6700	0	0
6750	0	0
6800	0	0
6850	0	0
6900	0	0
6950	0	0
7000	0	0
7050	0	0
7100	0	0
7150	0	0
7200	0	0
7250	0	0
7300	0	0
7350	0	0
7400	0	0
7450	0	0
7500	0	0
7550	0	0
7600	0	0
7650	0	0
7700	0	0
7750	0	0
7800	0	0
7850	0	0
7900	0	0
7950	0	0
8000	0	0
8050	0	0
8100	0	0
8150	0	0
8200	0	0
8250	0	0
8300	0	0
8350	0	0
8400	0	0
8450	0	0
8500	0	0
8550	0	0
8600	0	0
8650	0	0
8700	0	0
8750	0	0
8800	0	0
8850	0	0
8900	0	0
8950	0	0
9000	0	0
9050	0	0
9100	0	0
9150	0	0
9200	0	0
9250	0	0
9300	0	0
9350	0	0
9400	0	0
9450	0	0
9500	0	0
9550	0	0
9600	0	0
9650	0	0
9700	0	0
9750	0	0
9800	0	0
9850	0	0
9900	0	0
9950	0	0
10000	0	0
10050	0	0
10100	0	0
10150	0	0
10200	0	0
10250	0	0
10300	0	0
10350	0	0
10400	0	0
10450	0	0
10500	0	0
10550	0	0
10600	0	0
10650	0	0
10700	0	0
10750	0	0
10800	0	0
10850	0	0
10900	0	0
10950	0	0
11000	0	0
11050	0	0
11100	0	0
11150	0	0
11200	0	0
11250	0	0
11300	0	0
11350	0	0
11400	0	0
11450	0	0
11500	0	0
11550	0	0
11600	0	0
11650	0	0
11700	0	0
11750	0	0
11800	0	0
11850	0	0
11900	0	0
11950	0	0
12000	0	0
12050	0	0
12100	0	0
12150	0	0
12200	0	0
12250	0	0
12300	0	0
12350	0	0
12400	0	0
12450	0	0
12500	0	0
12550	0	0
12600	0	0
12650	0	0
12700	0	0
12750	0	0
12800	0	0
12850	0	0
12900	0	0
12950	0	0
13000	0	0
13050	0	0
13100	0	0
13150	0	0
13200	0	0
13250	0	0
13300	0	0
13350	0	0
13400	0	0
13450	0	0
13500	0	0
13550	0	0
13600	0	0
13650	0	0
13700	0	0
13750	0	0
13800	0	0
13850	0	0
13900	0	0
13950	0	0
14000	0	0
14050	0	0
14100	0	0
14150	0	0
14200	0	0
14250	0	0
14300	0	0
14350	0	0
14400	0	0
14450	0	0
14500	0	0
14550	0	0
14600	0	0
14650	0.0053301	39.9462
14700	0.065008	66.2499
14750	0.223991	84.3706
14800	0.642411	104.874
14850	1.18655	118.225
14900	1.86825	131.965
14950	1.9619	134.35
15000	1.8652	132.44
15050	1.90312	132.915
15100	1.94363	133.866
15150	1.78376	132.908
15200	1.59406	126.708
15250	2.17866	134.294
15300	2.77127	143.825
15350	2.50499	141.442
15400	1.9034	137.626
15450	0.614962	110.771
15500	0.151028	81.7334
15550	0.0994935	76.4867
15600	0.0157875	53.838
15650	0	18.3143
15700	0	12.9476
15750	0	20.5762
15800	0.000480636	25.5827
15850	0.0012683	30.9402
15900	0.00294084	37.7447
15950	0.000695102	28.6854
16000	0	4.32722
16050	0	0
16100	0	0
16150	0	0
16200	0	0
16250	0	0
16300	0	0
16350	0	0
16400	0	0
16450	0	0
16500	0	0
16550	0	0
16600	0	0
16650	0	0
16700	0	0
16750	0	0
16800	0	0
16850	0	0
16900	0	0
16950	0	0
17000	0	0
17050	0	0
17100	0	0
17150	0	0
17200	0	0
17250	0	0
17300	0	0
17350	0	10.8823
17400	0	21.3291
17450	0	22.2227
17500	0	16.2628
17550	0	13.7257
17600	0	11.8775
17650	0	9.73089
17700	0	18.7691
17750	0.000432348	25.5048
17800	0	21.6326
17850	0	12.4559
17900	0	4.42048
17950	0	0
18000	0	0
18050	0	0
18100	0	0
18150	0	0
18200	0	0
18250	0	0
18300	0	0
18350	0	0
18400	0	0
18450	0	0
18500	0	0
18550	0	0
18600	0	0
18650	0	0
18700	0	0
18750	0	0
18800	0	0
18850	0	0
18900	0	0
18950	0	0
19000	0	0
19050	0	24.6073
19100	345.359	61.3052
19150	20.7557	93.4839
19200	357.735	107.493
19250	1865.76	124.789
19300	1324.64	169.882
19350	1417.69	189.642
19400	1711.86	199.749
19450	1063.61	209.656
19500	1946.12	215.592
19550	2538.6	224.694
19600	2695.86	239.56
19650	2879.1	254.003
19700	2863.12	267.768
19750	1389.7	274.251
19800	333.354	269.655
19850	1604.51	258.743
19900	1753.35	255.152
19950	265.131	257.385
20000	196.101	242.151
20050	4277.69	226.07
20100	5035.51	251.468
20150	2957.16	284.312
20200	3624.93	299.4
20250	3561.39	309.576
20300	3562.2	315.338
20350	3775.66	317.623
20400	397.139	320.857
20450	375.466	309.48
20500	2200.23	297.087
20550	3406.68	292.189
20600	3438.92	293.432
20650	1495.58	298.839
20700	2183.83	289.105
20750	3762.94	286.571
20800	2876.66	293.916
20850	3458.0	294.483
20900	3077.53	298.541
20950	3041.35	299.25
21000	4144.56	289.118
21050	3548.16	309.021
21100	3101.08	326.02
21150	1588.66	326.372
21200	1705.95	316.344
21250	1855.01	305.754
21300	1901.98	295.778
21350	4172.22	289.362
21400	3093.93	299.737
21450	3190.64	304.055
21500	3846.72	303.088
21550	4737.93	310.021
21600	7454.72	326.389
21650	6845.46	349.548
21700	4989.24	364.888
21750	4213.06	383.488
21800	4648.28	384.459
21850	4989.73	377.244
21900	4442.32	391.03
21950	4942.75	391.074
22000	6729.38	386.109
22050	3223.66	396.534
22100	5806.53	390.186
22150	11591.2	380.204
22200	7556.0	415.199
22250	7978.46	430.821
22300	11724.7	435.599
22350	9956.07	461.177
22400	8133.58	481.659
22450	8292.05	490.879
22500	9044.19	501.551
22550	10509.2	497.986
22600	10506.3	502.9
22650	17050.9	524.34
22700	12870.6	572.367
22750	3223.22	610.655
22800	6674.29	616.449
22850	6483.88	622.238
22900	6021.42	632.405
22950	8148.45	630.124
23000	8077.72	627.269
23050	7169.51	623.799
23100	9626.54	620.801
23150	9009.04	617.396
23200	3026.97	616.272
23250	3876.79	610.57
23300	9425.25	606.131
23350	8886.95	600.352
23400	7935.18	600.125
23450	7369.67	609.931
23500	4374.08	608.395
23550	4693.25	605.275
23600	3334.07	599.677
23650	3599.55	592.715
23700	13636.5	588.222
23750	10827.6	588.174
23800	7135.09	588.587
23850	8417.11	586.252
23900	9276.8	584.426
23950	10883.3	581.194
24000	9779.35	586.793
24050	3107.92	585.904
24100	5262.59	581.371
24150	5707.43	579.0
24200	3706.27	575.495
24250	4376.63	568.289
24300	3472.68	560.939
24350	5667.21	552.195
24400	17470.8	550.35
24450	5666.46	554.621
24500	3541.03	553.171
24550	4489.82	547.4
24600	7770.61	542.868
24650	4773.86	542.925
24700	4256.0	540.476
24750	7458.42	536.527
24800	4976.77	535.413
24850	2209.34	529.726
24900	6483.5	519.251
24950	9428.82	515.938
25000	5112.44	519.406
25050	3187.27	518.494
25100	1144.79	509.144
25150	1122.09	495.017
25200	1211.25	481.034
25250	1204.63	469.809
25300	1450.52	449.85
25350	1438.6	428.214
25400	1129.31	408.802
25450	742.046	387.382
25500	656.31	372.312
25550	3346.36	363.143
25600	4391.86	361.678
25650	6066.89	359.143
25700	892.582	355.936
25750	819.809	346.77
25800	816.525	339.763
25850	3314.01	338.959
25900	3242.91	344.483
25950	1057.77	352.315
26000	1309.32	353.153
26050	1237.09	350.637
26100	1042.35	301.781
26150	1061.58	285.462
26200	1077.88	276.759
26250	1005.43	267.422
26300	1362.94	278.352
26350	1071.51	250.043
26400	803.741	221.097
26450	422.759	185.408
26500	299.624	156.589
26550	500.615	160.789
26600	228.133	139.768
26650	101.703	109.685
26700	133.532	136.013
26750	336.2	177.693
26800	167.568	178.192
26850	49.7215	162.14
26900	18.7043	148.189
26950	4.48741	125.433
27000	0.610843	91.0741
27050	0.045009	54.0295
27100	0	19.2034
27150	0	0
27200	0	0
27250	0	0
27300	0	14.3583
27350	2296.92	99.8576
27400	4753.39	200.005
27450	539.189	240.626
27500	609.377	233.875
27550	607.009	220.006
27600	629.426	222.705
27650	846.059	232.222
27700	875.336	220.247
27750	737.708	212.849
27800	647.212	213.454
27850	524.13	225.581
27900	120.441	205.982
27950	18.8271	178.977
28000	4.09559	145.703
28050	0.820354	111.279
28100	0.172476	82.2265
28150	0.00935404	47.7726
28200	0	17.2562
28250	0	0
28300	0	0
28350	0	0
28400	0	1.09956
28450	881.331	51.8113
28500	4036.44	134.802
28550	2178.38	208.957
28600	466.596	236.744
28650	603.881	232.825
28700	614.16	220.001
28750	628.284	214.466
28800	580.501	191.843
28850	541.973	173.887
28900	928.019	213.774
28950	970.705	208.975
29000	927.628	198.394
29050	809.657	200.436
29100	1576.73	205.549
29150	1428.78	203.436
29200	1126.5	198.244
29250	932.882	190.328
29300	1409.07	200.435
29350	1033.17	195.983
29400	620.997	178.579
29450	471.938	167.612
29500	1678.38	193.301
29550	1729.03	193.706
29600	1770.58	193.499
29650	2050.01	197.975
29700	2037.65	200.34
29750	1995.61	199.558
29800	2063.75	195.768
29850	2249.43	191.413
29900	2302.0	190.977
29950	2463.29	187.582
30000	2550.56	185.28
30050	2595.62	190.831
30100	2252.21	189.272
30150	1721.64	180.472
30200	1214.73	170.646
30250	781.791	152.804
30300	786.167	146.803
30350	1516.21	167.247
30400	2168.92	184.187
30450	2299.33	188.123
30500	2451.02	193.702
30550	2773.7	207.851
30600	2624.0	221.977
30650	2381.86	230.904
30700	2301.0	240.808
30750	2257.66	252.959
30800	2223.12	266.544
30850	2288.26	289.705
30900	1915.85	313.491
30950	1534.7	330.327
31000	1291.43	347.065
31050	982.747	364.016
31100	737.394	371.165
31150	543.32	369.421
31200	487.139	365.002
31250	316.367	350.347
31300	158.224	323.75
31350	70.6927	288.98
31400	32.1029	249.962
31450	15.0989	213.537
31500	6.22652	179.517
31550	2.31597	146.159
31600	0.696116	113.254
31650	0.105146	80.3314
31700	0.00832921	48.4565
31750	0	22.3713
31800	0	0
31850	0	0
31900	0	0
31950	0	0
32000	0	0
32050	0	0
32100	0	0
32150	0	0
32200	0	0
32250	22.2778	66.2224
32300	2440.72	211.174
32350	3176.44	242.679
32400	2988.46	279.661
32450	2257.68	317.594
32500	1499.46	343.019
32550	924.753	355.905
32600	451.223	352.525
32650	190.505	330.277
32700	78.565	296.001
32750	37.6531	257.092
32800	18.6191	221.485
32850	8.04748	189.343
32900	2.86535	154.671
32950	0.868565	120.691
33000	0.306239	97.0558
33050	0.107382	79.4124
33100	0.0253867	58.9086
33150	0.000349995	25.8038
33200	0	0
33250	0	0
33300	0	0
33350	0	0
33400	0	0
33450	0	0
33500	0.143693	72.7144
33550	6.81342	161.014
33600	20.1166	211.317
33650	22.0995	221.874
33700	15.6085	209.821
33750	9.39106	191.233
33800	4.91056	169.558
33850	2.4124	144.85
33900	1.45916	129.924
33950	0.975999	120.317
34000	0.621973	109.737
34050	0.405966	100.664
34100	0.255477	92.7974
34150	0.114163	79.923
34200	0.0340666	62.2927
34250	0.0117853	50.0371
34300	0.00496978	42.2883
34350	0.0013475	33.1092
34400	0	16.6033
34450	0	0
34500	0	0
34550	0	0
34600	0	0
34650	0	0
34700	0	0
34750	0	0
34800	0	0
34850	0	0
34900	0	0
34950	0	0
35000	0	0
35050	0	0
35100	0	0
35150	0	0
35200	0	0
35250	0	9.8238
35300	196.35	113.741
35350	1670.97	216.749
35400	92.3296	285.931
35450	89.4441	298.704
35500	56.7255	273.264
35550	35.2922	247.528
35600	24.1417	225.598
35650	18.4966	213.645
35700	16.0573	202.849
35750	11.1089	179.957
35800	2.1625	143.197
35850	0.427469	104.799
35900	0.132773	81.1946
35950	0.0614859	70.7027
36000	0.0150023	53.2986
36050	0.00278229	37.7946
36100	0.00054413	27.0655
36150	0.000617173	27.7204
36200	0.000708006	28.9721
36250	0	15.0871
36300	0	0
36350	0	0
36400	0	0
36450	0	0
36500	0	4.76433
36550	0	7.88569
36600	0	0
36650	0	0
36700	0	0
36750	0	0
36800	0	0
36850	0	0
36900	0	0
36950	0	0
37000	0	0
37050	0	0
37100	0	0
37150	0	0
37200	0	0
37250	0	0
37300	0	0
37350	0	0
37400	0	0
37450	0	0
37500	0	0
37550	0	0
37600	0	0
37650	0	0
37700	0	0
37750	0	0
37800	0	0
37850	0	0
37900	0	0
37950	0	0
38000	0	0
38050	0	0
38100	0	0
38150	0	0
38200	0	0
38250	0	0
38300	0	0
38350	0	17.1435
38400	0.0772057	70.7569
38450	0.15316	82.5311
38500	0.17642	84.8009
38550	0.220989	87.6344
38600	0.338581	96.1835
38650	0.396223	100.046
38700	0.394815	99.537
38750	0.441806	101.333
38800	0.489408	104.823
38850	0.285205	94.6439
38900	0.148755	82.5293
38950	0.0934244	75.1441
39000	0.0988373	75.2496
39050	0.147697	80.6263
39100	0.289891	91.2624
39150	0.554519	106.192
39200	0.541845	108.317
39250	0.221984	91.316
39300	0.0704234	72.2302
39350	0.0244217	57.6898
39400	0.0223585	57.2616
39450	0.00677409	45.2659
39500	0.0014138	32.8193
39550	0.00120017	31.8934
39600	0	22.7187
39650	0	23.3234
39700	0	24.3299
39750	0	10.3329
39800	0	15.8328
39850	0	19.242
39900	0	10.5393
39950	0	16.3444
40000	0	17.0412
40050	0	8.82826
40100	0	0
40150	0	0
40200	0	0
40250	0	0
40300	0	0
40350	0	0
40400	0	0
40450	0	0
40500	0	0
40550	0	0
40600	0	0
40650	0	0
40700	0	7.91181
40750	0.000415456	25.0908
40800	0.00250577	36.6837
40850	0.00251409	36.983
40900	0.000561353	27.2897
40950	0.000496637	26.8001
41000	0	16.5663
41050	0	0
41100	0	0
41150	0	0
41200	0	0
41250	0	0
41300	0	0
41350	0	0
41400	0	0
41450	0	0
41500	0	0
41550	0	0
41600	0	0
41650	0	0
41700	0	0
41750	0	0
41800	0	0
41850	0	0
41900	0	0
41950	0	0
42000	0	0
42050	0	0
42100	0	0
42150	0	0
42200	0	0
42250	0	0
42300	0	0
42350	0	0
42400	0	0
42450	0	0
42500	0	0
42550	0	0
42600	0	0
42650	0	0
42700	0	0
42750	0	0
42800	0	0
42850	0	0
42900	0	0
42950	0	0
43000	0	0
43050	0	0
43100	0	0
43150	0	0
43200	0	0
43250	0	0
43300	0	0
43350	0	0
43400	0	0
43450	0	0
43500	0	0
43550	0	0
43600	0	0
43650	0	0
43700	0	0
43750	0	24.2858
43800	0.00436145	40.552
43850	0.00777586	45.9178
43900	0.00748318	46.2273
43950	0.00124378	32.8056
44000	0	12.9702
44050	0	0
44100	0	0
44150	0	0
44200	0	0
44250	0	0
44300	0	0
44350	0	0
44400	0	0
44450	0	0
44500	0	10.2097
44550	0	9.19139
44600	0	0
44650	0	0
44700	0	0
44750	0	0
44800	0	0
44850	0	0
44900	0	0
44950	0	0
45000	0	0
45050	0	0
45100	0	0
45150	0	0
45200	0	0
45250	0	0
45300	0	0
45350	0	0
45400	0	0
45450	0	0
45500	0	0
45550	0	0
45600	0	0
45650	0	0
45700	0	0
45750	0	0
45800	0	0
45850	0	0
45900	0	0
45950	0	0
46000	0	0
46050	0	0
46100	0	0
46150	0	0
46200	0	0
46250	0	0
46300	0	0
46350	0	0
46400	0	0
46450	0	0
46500	0	0
46550	0	0
46600	0	0
46650	0	0
46700	0	0
46750	0	0
46800	0	0
46850	0	0
46900	0	0
46950	0	0
47000	0	0
47050	0	0
47100	0	0
47150	0	0
47200	0	0
47250	0	0
47300	0	0
47350	0	0
47400	0	0
47450	0	0
47500	0	0
47550	0	0
47600	0	0
47650	0	4.94969
47700	0	14.5025
47750	0	19.2044
47800	0	23.1561
47850	0.000940501	29.2575
47900	0.00836802	45.4849
47950	0.0243839	57.8554
48000	0.010128	49.2572
48050	0.00175639	34.2845
48100	0.000613072	27.0128
48150	0.0051867	40.7354
48200	0.0361679	61.1187
48250	0.0641832	70.6482
48300	0.022469	57.7422
48350	0.0050393	42.2501
48400	0.00516658	41.5895
48450	0.0143894	51.2005
48500	0.0263328	58.3299
48550	0.0312345	60.1225
48600	0.0407534	63.6026
48650	0.0413876	65.013
48700	0.0104598	50.2064
48750	0.000662489	28.7366
48800	0	12.4393
48850	0	0
48900	0	0
48950	0	0
49000	0	0
49050	0	0
49100	0	0
49150	0	0
49200	0	0
49250	0	0
49300	0	0
49350	0	0
49400	0	0
49450	0	0
49500	0	0
49550	0	0
49600	0	0
49650	0	0
49700	0	0
49750	0	0
49800	0	0
49850	0	0
49900	0	0
49950	0	0
50000	0	0
50050	0	0
50100	0	0
50150	0	0
50200	0	0
50250	0	0
50300	0	0
50350	0	0
50400	0	0
50450	0	0
50500	0	0
50550	0	0
50600	0	0
50650	0	0
50700	0	0
50750	0	0
50800	0	0
50850	0	0
50900	0	0
50950	0	0
51000	0	0
51050	0	0
51100	0	0
51150	0	0
51200	0	0
51250	0	0
51300	0	0
51350	0	0
51400	0	0
51450	0	0
51500	0	0
51550	0	0
51600	0	0
51650	0	0
51700	0	0
51750	0	0
51800	0	0
51850	0	0
51900	0	0
51950	0	0
52000	0	0
52050	0	0
52100	0	0
52150	0	0
52200	0	0
52250	0	0
52300	0	0
52350	0	0
52400	0	0
52450	0	0
52500	0	0
52550	0	0
52600	0	0
52650	0	0
52700	0	0
52750	0	0
52800	0	0
52850	0	0
52900	0	0
52950	0	0
53000	0	0
53050	0	0
53100	0	0
53150	0	0
53200	0	0
53250	0	0
53300	0	0
53350	0	0
53400	0	0
53450	0	0
53500	0	0
53550	0	0
53600	0	0
53650	0	0
53700	0	0
53750	0	0
53800	0	0
53850	0	0
53900	0	0
53950	0	0
54000	0	0
54050	0	0
54100	0	0
54150	0	0
54200	0	0
54250	0	0
54300	0	0
54350	0	0
54400	0	0
54450	0	0
54500	0	0
54550	0	0
54600	0	0
54650	0	0
54700	0	0
54750	0	0
54800	0	0
54850	0	0
54900	0	0
54950	0	0
55000	0	0
55050	0	0
55100	0	0
55150	0	0
55200	0	0
55250	0	0
55300	0	2.13899
55350	0	7.46444
55400	0	0
55450	0	0
55500	0	0
55550	0	0
55600	0	0
55650	0	0
55700	0	0
55750	0	0
55800	0	0
55850	0	0
55900	0	0
55950	0	0
56000	0	0
56050	0	0
56100	0	0
56150	0	0
56200	0	0
56250	0	0
56300	0	0
56350	0	0
56400	0	0
56450	0	0
56500	0	0
56550	0	0
56600	0	0
56650	0	0
56700	0	0
56750	0	0
56800	0	0
56850	0	0
56900	0	0
56950	0	0
57000	0	0
57050	0	0
57100	0	0
57150	0	0
57200	0	0
57250	0	0
57300	0	0
57350	0	0
57400	0	0
57450	0	0
57500	0	0
57550	0	0
57600	0	0
57650	0	0
57700	0	0
57750	0	0
57800	0	0
57850	0	0
57900	0	0
57950	0	0
58000	0	0
58050	0	0
58100	0	0
58150	0	0
58200	0	0
58250	0	0
58300	0	0
58350	0	0
58400	0	0
58450	0	0
58500	0	0
58550	0	0
58600	0	0
58650	0	0
58700	0	0
58750	0	0
58800	0	0
58850	0	0
58900	0	0
58950	0	0
59000	0	0
59050	0	0
59100	0	0
59150	0	0
59200	0	0
59250	0	0
59300	0	0
59350	0	0
59400	0	0
59450	0	0
59500	0	0
59550	0	0
59600	0	0
59650	0	0
59700	0	0
59750	0	0
59800	0	0
59850	0	0
59900	0	0
59950	0	0
60000	0	0
60050	0	0
60100	468.994	66.8521
60150	5488.9	202.792
60200	7379.61	306.297
60250	3817.8	349.062
60300	3993.15	363.41
60350	4019.0	362.639
60400	3936.72	351.804
60450	7325.52	358.078
60500	4100.42	375.116
60550	3938.09	386.344
60600	4179.53	380.24
60650	5563.06	386.376
60700	4296.61	394.511
60750	4209.29	399.468
60800	4120.09	403.183
60850	4197.56	405.569
60900	4399.56	408.763
60950	8323.79	413.545
61000	8544.59	416.121
61050	9112.85	425.676
61100	7576.16	437.659
61150	7410.65	438.373
61200	7306.59	439.76
61250	11844.5	442.34
61300	12349.9	445.762
61350	10737.5	448.037
61400	9960.18	451.915
61450	7212.49	462.946
61500	5840.71	469.113
61550	5647.12	469.123
61600	5722.41	469.123
61650	6708.04	469.233
61700	5689.12	470.307
61750	4658.48	469.607
61800	5528.56	466.144
61850	5477.55	466.083
61900	5391.27	465.979
61950	5750.05	465.614
62000	5245.81	465.586
62050	5829.02	464.99
62100	9227.43	458.251
62150	9462.43	464.966
62200	6711.33	472.827
62250	4448.34	483.213
62300	2899.07	478.21
62350	4430.1	469.819
62400	6497.1	462.76
62450	9095.16	462.439
62500	5300.74	476.518
62550	3294.03	474.515
62600	4902.42	468.641
62650	6515.22	462.174
62700	5212.18	470.397
62750	4138.99	468.409
62800	3135.45	463.953
62850	4726.21	458.232
62900	5186.06	456.04
62950	3237.82	453.509
63000	3260.06	446.795
63050	4829.42	440.968
63100	3414.22	437.238
63150	631.475	429.569
63200	646.925	416.832
63250	649.679	403.476
63300	662.367	391.225
63350	698.425	380.498
63400	744.314	370.089
63450	736.787	355.563
63500	737.805	341.075
63550	743.65	332.203
63600	833.056	321.07
63650	681.727	301.738
63700	721.023	291.911
63750	952.493	292.048
63800	851.093	276.975
63850	930.612	256.579
63900	665.302	227.026
63950	444.89	198.709
64000	352.148	181.354
64050	279.757	168.56
64100	224.342	158.997
64150	257.621	155.856
64200	237.141	145.598
64250	138.352	124.512
64300	110.478	117.975
64350	86.9316	118.116
64400	64.7565	117.931
64450	31.4679	102.392
64500	10.5673	79.1028
64550	6.09814	61.5566
64600	659.427	78.4328
64650	2166.66	136.813
64700	5825.81	210.088
64750	10206.0	283.803
64800	10070.4	349.076
64850	10423.4	396.173
64900	4362.88	405.187
64950	4711.74	399.88
65000	5306.16	396.768
65050	2534.55	395.261
65100	655.923	385.548
65150	693.616	374.024
65200	692.677	358.73
65250	662.146	340.357
65300	609.217	325.182
65350	591.786	309.835
65400	547.554	296.003
65450	558.936	284.613
65500	514.876	277.984
65550	478.552	266.747
65600	441.264	255.104
65650	425.91	245.038
65700	415.218	242.618
65750	386.39	237.373
65800	349.996	226.748
65850	327.809	217.423
65900	323.384	216.062
65950	349.105	219.658
66000	362.92	217.177
66050	393.296	208.233
66100	311.027	186.94
66150	335.661	180.792
66200	295.153	167.163
66250	240.13	149.319
66300	182.062	129.925
66350	200.068	132.98
66400	508.567	176.018
66450	802.482	178.063
66500	1943.63	205.709
66550	2285.82	198.456
66600	2621.09	193.217
66650	2709.68	192.535
66700	2608.2	193.608
66750	2361.06	194.243
66800	1870.07	190.009
66850	1521.6	182.59
66900	1637.95	185.21
66950	2246.53	199.286
67000	2516.85	211.569
67050	2402.06	215.507
67100	2464.16	222.655
67150	2280.85	227.548
67200	2101.04	226.976
67250	2048.89	229.325
67300	1695.42	228.398
67350	1226.71	217.023
67400	1249.35	214.441
67450	1689.43	224.06
67500	1751.17	226.852
67550	1606.44	223.056
67600	1630.17	221.195
67650	2017.12	231.75
67700	2009.78	235.85
67750	1769.05	236.029
67800	1578.28	233.279
67850	1407.9	233.864
67900	850.618	221.98
67950	375.119	195.691
68000	225.719	171.842
68050	272.65	167.854
68100	537.344	182.849
68150	1006.23	199.894
68200	1469.41	209.807
68250	1939.23	221.679
68300	2168.23	229.583
68350	2111.69	236.018
68400	2076.26	237.437
68450	2084.15	240.595
68500	2319.78	252.666
68550	2290.44	266.735
68600	2087.05	279.417
68650	1928.81	296.516
68700	1688.35	315.141
68750	1443.15	332.236
68800	1176.93	349.344
68850	898.272	361.01
68900	690.737	363.973
68950	701.865	366.034
69000	791.746	374.84
69050	776.084	387.568
69100	692.066	400.811
69150	596.332	412.635
69200	475.202	417.221
69250	429.882	417.272
69300	412.614	416.353
69350	410.086	414.779
69400	416.975	413.34
69450	398.102	411.443
69500	368.965	405.503
69550	347.886	396.985
69600	292.861	387.708
69650	246.533	369.52
69700	197.7	349.448
69750	133.152	327.366
69800	79.5424	297.388
69850	44.329	263.17
69900	20.985	226.312
69950	7.60117	187.73
70000	2.98555	152.502
70050	1.57355	132.41
70100	1.13803	120.922
70150	1.98928	129.564
70200	6.85312	159.938
70250	1743.85	217.154
70300	96.551	281.033
70350	104.667	308.08
70400	77.2642	281.289
70450	29.8837	243.018
70500	11.3084	203.984
70550	4.27923	167.401
70600	1.3748	132.773
70650	0.434992	104.709
70700	0.139976	83.2809
70750	0.0407112	65.116
70800	0.0094291	48.3458
70850	0.00225825	36.0105
70900	0.00204962	35.4624
70950	0.000445024	26.3962
71000	0	13.2123
71050	0	0
71100	0	0
71150	0	0
71200	0	0
71250	0	0
71300	0	0
71350	0	0
71400	0	0
71450	0	0
71500	0	0
71550	0	0
71600	0	0
71650	0	0
71700	0	0
71750	0	0
71800	0	0
71850	0	0
71900	0	0
71950	0	0
72000	0	0
72050	0	0
72100	0	0
72150	0	0
72200	0	0
72250	0	0
72300	0	0
72350	0	0
72400	0	0
72450	0	0
72500	0	0
72550	0	0
72600	0	0
72650	0	0
72700	0	0
72750	0	0
72800	0	0
72850	0	0
72900	0	0
72950	0	0
73000	0	0
73050	56.0631	103.691
73100	910.024	196.553
73150	854.369	194.276
73200	635.649	181.698
73250	624.183	177.864
73300	671.16	178.465
73350	671.05	177.964
73400	572.141	171.397
73450	1478.87	184.859
73500	1781.2	185.066
73550	1990.2	186.585
73600	2004.07	184.856
73650	1980.16	181.38
73700	2221.53	182.196
73750	2332.28	184.536
73800	2318.71	183.574
73850	2361.42	184.846
73900	2657.15	191.997
73950	2877.92	202.361
74000	3111.39	217.711
74050	3145.32	244.182
74100	2685.53	276.589
74150	2082.22	302.02
74200	1497.62	317.108
74250	1013.92	321.289
74300	595.173	312.893
74350	278.869	290.504
74400	99.339	257.309
74450	27.343	218.425
74500	8.00018	177.899
74550	1.98262	139.954
74600	0.611329	107.881
74650	0.178354	83.3146
74700	0.0128292	51.2294
74750	0	17.069
74800	0	0
74850	0	0
74900	0	0
74950	0	0
75000	0	0
75050	0	0
75100	0	0
75150	0	0
75200	0	0
75250	0	0
75300	0	0
75350	0	0
75400	0	0
75450	0	0
75500	0	0
75550	0	0
75600	0	0
75650	0	0
75700	0	0
75750	0	0
75800	0	0
75850	0	0
75900	0	0
75950	0	0
76000	0	0
76050	0	0
76100	0	0
76150	0	0
76200	0	0
76250	0	0
76300	0	0
76350	0	0
76400	0	0
76450	0	0
76500	0	0
76550	0	0
76600	0	0
76650	0	0
76700	0	0
76750	0	0
76800	0	0
76850	0	0
76900	0	0
76950	0	0
77000	0	0
77050	0	0
77100	0	0
77150	0	0
77200	0	0
77250	0	0
77300	0	0
77350	0	0
77400	0	0
77450	0	0
77500	0	0
77550	0	0
77600	0	0
77650	0	0
77700	0	0
77750	0	0
77800	0	0
77850	0	0
77900	0	0
77950	0	0
78000	0	0
78050	0	0
78100	0	0
78150	0	0
78200	0	0
78250	0	0
78300	0	0
78350	0	0
78400	0	0
78450	0	0
78500	0	0
78550	0	0
78600	0	0
78650	0	0
78700	0	0
78750	0	0
78800	0	0
78850	0	0
78900	0	0
78950	0	0
79000	0	0
79050	0	0
79100	0	0
79150	0	0
79200	0	0
79250	0	0
79300	0	0
79350	0	0
79400	0	0
79450	0	0
79500	0	0
79550	0	0
79600	0	0
79650	0	0
79700	0	0
79750	0	0
79800	0	0
79850	0	0
79900	0	0
79950	0	0
80000	0	0
80050	0	0
80100	0	0
80150	0	0
80200	0	0
80250	0	0
80300	0	0
80350	0	0
80400	0	0
80450	0	0
80500	0	0
80550	0	0
80600	0	0
80650	0	0
80700	0	0
80750	0	0
80800	0	0
80850	0	0
80900	0	0
80950	0	0
81000	0	0
81050	0	0
81100	0	0
81150	0	0
81200	0	0
81250	0	0
81300	0	0
81350	0	0
81400	0	0
81450	0	0
81500	0	0
81550	0	0
81600	0	0
81650	0	0
81700	0	0
81750	0	0
81800	0	0
81850	0	0
81900	0	0
81950	0	0
82000	0	0
82050	0	0
82100	0	0
82150	0	0
82200	0	0
82250	0	0
82300	0	0
82350	0	0
82400	0	0
82450	0	0
82500	0	0
82550	0	0
82600	0	0
82650	0	0
82700	0	0
82750	0	0
82800	0	0
82850	0	0
82900	0	0
82950	0	0
83000	0	0
83050	0	0
83100	0	0
83150	0	0
83200	0	0
83250	0	0
83300	0	0
83350	0	0
83400	0	0
83450	0	0
83500	0	0
83550	0	0
83600	0	0
83650	0	0
83700	0	0
83750	0	0
83800	0	0
83850	0	0
83900	0	0
83950	0	0
84000	0	0
84050	0	0
84100	0	0
84150	0	0
84200	0	0
84250	0	0
84300	0	0
84350	0	0
84400	0	0
84450	0	0
84500	0	0
84550	0	0
84600	0	0
84650	0	0
84700	0	0
84750	0	0
84800	0	0
84850	0	0
84900	0	0
84950	0	0
85000	0	0
85050	0	0
85100	0	0
85150	0	0
85200	0	0
85250	0	0
85300	0	0
85350	0	0
85400	0	0
85450	0	0
85500	0	0
85550	0	0
85600	0	0
85650	0	0
85700	0	0
85750	0	0
85800	0	0
85850	0	0
85900	0	0
85950	0	0
86000	0	0
86050	0	0
86100	0	0
86150	0	0
86200	0	0
86250	0	0
86300	0	0
86350	0	0
86400	0	0
86450	0	0
86500	0	0
86550	0	0
86600	0	0
86650	0	0
86700	0	0
86750	0	0
86800	0	0
86850	0	0
86900	0	0
86950	0	0
87000	0	0
87050	0	0
87100	0	0
87150	0	0
87200	0	0
87250	0	0
87300	0	0
87350	0	0
87400	0	0
87450	0	0
87500	0	0
87550	0	0
87600	0	0
87650	0	0
87700	0	0
87750	0	0
87800	0	0
87850	0	0
87900	0	0
87950	0	0
88000	0	0
88050	0	0
88100	0	0
88150	0	0
88200	0	0
88250	0	0
88300	0	0
88350	0	0
88400	0	0
88450	0	0
88500	0	0
88550	0	0
88600	0	0
88650	0	0
88700	0	0
88750	0	0
88800	0	0
88850	0	0
88900	0	0
88950	0	0
89000	0	0
89050	0	0
89100	0	0
89150	0	0
89200	0	0
89250	0	0
89300	0	0
89350	0	0
89400	0	0
89450	0	0
89500	0	0
89550	0	0
89600	0	0
89650	0	0
89700	0	0
89750	0	0
89800	0	0
89850	0	0
89900	0	0
89950	0	0
90000	0	0
90050	0	0
90100	0	0
90150	0	0
90200	0	0
90250	0	0
90300	0	0
90350	0	0
90400	0	0
90450	0	0
90500	0	0
90550	0	0
90600	0	0
90650	0	0
90700	0	0
90750	0	0
90800	0	0
90850	0	0
90900	0	0
90950	0	0
91000	0	0
91050	0	0
91100	0	0
91150	0	0
91200	0	0
91250	0	0
91300	0	0
91350	0	0
91400	0	0
91450	0	0
91500	0	0
91550	0	0
91600	0	0
91650	0	0
91700	0	0
91750	0	0
91800	0	0
91850	0	0
91900	0	0
91950	0	0
92000	0	0
92050	0	0
92100	0	0
92150	0	0
92200	0	0
92250	0	0
92300	0	0
92350	0	0
92400	0	0
92450	0	0
92500	0	0
92550	0	0
92600	0	0
92650	0	0
92700	0	0
92750	0	0
92800	0	0
92850	0	0
92900	0	0
92950	0	0
93000	0	0
93050	0	0
93100	0	0
93150	0	0
93200	0	0
93250	0	0
93300	0	0
93350	0	0
93400	0	0
93450	0	0
93500	0	0
93550	0	0
93600	0	0
93650	0	0
93700	0	0
93750	0	0
93800	0	0
93850	0	0
93900	0	0
93950	0	0
94000	0	0
94050	0	0
94100	0	0
94150	0	0
94200	0	0
94250	0	0
94300	0	0
94350	0	0
94400	0	0
94450	0	0
94500	0	0
94550	0	0
94600	0	0
94650	0	0
94700	0	0
94750	0	0
94800	0	0
94850	0	0
94900	0	0
94950	0	0
95000	0	0
95050	0	0
95100	0	0
95150	0	0
95200	0	0
95250	0	0
95300	0	0
95350	0	0
95400	0	0
95450	0	0
95500	0	0
95550	0	0
95600	0	0
95650	0	0
95700	0	0
95750	0	0
95800	0	0
95850	0	0
95900	0	0
95950	0	0
96000	0	0
96050	0	0
96100	0	0
96150	0	0
96200	0	0
96250	0	0
96300	0	0
96350	0	0
96400	0	0
96450	0	0
96500	0	0
96550	0	0
96600	0	0
96650	0	0
96700	0	0
96750	0	0
96800	0	0
96850	0	0
96900	0	0
96950	0	0
97000	0	0
97050	0	0
97100	0	0
97150	0	0
97200	0	0
97250	0	0
97300	0	0
97350	0	0
97400	0	0
97450	0	0
97500	0	0
97550	0	0
97600	0	0
97650	0	0
97700	0	0
97750	0	0
97800	0	0
97850	0	0
97900	0	0
97950	0	0
98000	0	0
98050	0	0
98100	0	0
98150	0	0
98200	0	0
98250	0	0
98300	0	0
98350	0	0
98400	0	0
98450	0	0
98500	0	0
98550	0	0
98600	0	0
98650	0	0
98700	0	0
98750	0	0
98800	0	0
98850	0	0
98900	0	0
98950	0	0
99000	0	0
99050	0	0
99100	0	0
99150	0	0
99200	0	0
99250	0	0
99300	0	0
99350	0	0
99400	0	0
99450	0	0
99500	0	0
99550	0	0
99600	0	0
99650	0	0
99700	0	0
99750	0	0
99800	0	0
99850	0	0
99900	0	0
[truncated: 459 more rows]
