# Supplementary material for: The extreme yet transient nature of glacial erosion
Source: Nat Commun. 2022 Nov 30;13:7377. doi: 10.1038/s41467-022-35072-0 (PMC9712427; doi:10.1038/s41467-022-35072-0)
Supplement: Supplementary file 5 — Supplementary Data 2 [file 41467_2022_35072_MOESM5_ESM.zip › csv_glacialEcalib/Ball2007-4.csv]

Year	Q	IceH
0	0	0
50	0	0
100	0	0
150	0	0
200	0	0
250	0	0
300	0	0
350	0	0
400	0	0
450	0	0
500	0	0
550	0	0
600	0	0
650	0	0
700	0	0
750	0	0
800	0	0
850	0	0
900	0	0
950	0	0
1000	0	0
1050	0	0
1100	0	0
1150	0	0
1200	0	0
1250	0	0
1300	0	0
1350	0	0
1400	0	0
1450	0	0
1500	0	0
1550	0	0
1600	0	0
1650	0	0
1700	0	0
1750	0	0
1800	0	0
1850	0	0
1900	0	0
1950	0	0
2000	0	0
2050	0	0
2100	0	0
2150	0	0
2200	0	0
2250	0	0
2300	0	0
2350	0	0
2400	0	0
2450	0	0
2500	0	0
2550	0	0
2600	0	0
2650	0	0
2700	0	0
2750	0	0
2800	0	0
2850	0	0
2900	0	0
2950	0	0
3000	0	0
3050	0	0
3100	0	0
3150	0	0
3200	0	0
3250	0	0
3300	0	0
3350	0	0
3400	0	0
3450	0	0
3500	0	0
3550	0	0
3600	0	0
3650	0	0
3700	0	0
3750	0	0
3800	0	0
3850	0	0
3900	0	0
3950	0	0
4000	0	0
4050	0	0
4100	0	0
4150	0	0
4200	0	0
4250	0	0
4300	0	0
4350	0	0
4400	0	0
4450	0	0
4500	0	0
4550	0	0
4600	0	0
4650	0	0
4700	0	0
4750	0	0
4800	0	0
4850	0	0
4900	0	0
4950	0	0
5000	0	0
5050	0	0
5100	0	0
5150	0	0
5200	0	0
5250	0	0
5300	0	0
5350	0	0
5400	0	0
5450	0	0
5500	0	0
5550	0	0
5600	0	0
5650	0	0
5700	0	0
5750	0	0
5800	0	0
5850	0	0
5900	0	0
5950	0	0
6000	0	0
6050	0	0
6100	0	0
6150	0	0
6200	0	0
6250	0	0
6300	0	0
6350	0	0
6400	0	0
6450	0	0
6500	0	0
6550	0	0
6600	0	0
6650	0	0
6700	0	0
6750	0	0
6800	0	0
6850	0	0
6900	0	0
6950	0	0
7000	0	0
7050	0	0
7100	0	0
7150	0	0
7200	0	0
7250	0	0
7300	0	0
7350	0	0
7400	0	0
7450	0	0
7500	0	0
7550	0	0
7600	0	0
7650	0	0
7700	0	0
7750	0	0
7800	0	0
7850	0	0
7900	0	0
7950	0	0
8000	0	0
8050	0	0
8100	0	0
8150	0	0
8200	0	0
8250	0	0
8300	0	0
8350	0	0
8400	0	0
8450	0	0
8500	0	0
8550	0	0
8600	0	0
8650	0	0
8700	0	0
8750	0	0
8800	0	0
8850	0	0
8900	0	0
8950	0	0
9000	0	0
9050	0	0
9100	0	0
9150	0	0
9200	0	0
9250	0	0
9300	0	0
9350	0	0
9400	0	0
9450	0	0
9500	0	0
9550	0	0
9600	0	0
9650	0	0
9700	0	0
9750	0	0
9800	0	0
9850	0	0
9900	0	0
9950	0	0
10000	0	0
10050	0	0
10100	0	0
10150	0	0
10200	0	0
10250	0	0
10300	0	0
10350	0	0
10400	0	0
10450	0	0
10500	0	0
10550	0	0
10600	0	0
10650	0	0
10700	0	0
10750	0	0
10800	0	0
10850	0	0
10900	0	0
10950	0	0
11000	0	0
11050	0	0
11100	0	0
11150	0	0
11200	0	0
11250	0	0
11300	0	0
11350	0	0
11400	0	0
11450	0	0
11500	0	0
11550	0	0
11600	0	0
11650	0	0
11700	0	0
11750	0	0
11800	0	0
11850	0	0
11900	0	0
11950	0	0
12000	0	0
12050	0	0
12100	0	0
12150	0	0
12200	0	0
12250	0	0
12300	0	0
12350	0	0
12400	0	0
12450	0	0
12500	0	0
12550	0	0
12600	0	0
12650	0	0
12700	0	0
12750	0	0
12800	0	0
12850	0	0
12900	0	0
12950	0	0
13000	0	0
13050	0	0
13100	0	0
13150	0	0
13200	0	0
13250	0	0
13300	0	0
13350	0	0
13400	0	0
13450	0	0
13500	0	0
13550	0	0
13600	0	0
13650	0	0
13700	0	0
13750	0	0
13800	0	0
13850	0	0
13900	0	0
13950	0	0
14000	0	0
14050	0	0
14100	0	0
14150	0	0
14200	0	0
14250	0	0
14300	0	0
14350	0	0
14400	0	0
14450	0	0
14500	0	0
14550	0	0
14600	0	0
14650	0.816211	54.1658
14700	7.21829	80.1583
14750	24.5904	98.0938
14800	76.5541	118.931
14850	151.006	131.404
14900	294.472	145.912
14950	332.92	149.056
15000	329.103	147.799
15050	355.25	148.991
15100	379.35	150.319
15150	367.686	150.319
15200	335.637	144.969
15250	519.262	153.973
15300	768.243	165.754
15350	776.649	166.232
15400	651.716	165.011
15450	207.307	139.054
15500	50.4931	109.246
15550	31.9887	102.235
15600	5.64208	77.7467
15650	0.0855942	35.9447
15700	0.0279195	28.3131
15750	0.0704613	33.6767
15800	0.111345	36.4187
15850	0.184701	39.5181
15900	0.32654	44.1655
15950	0.0633411	32.8417
16000	0	6.56878
16050	0	0
16100	0	0
16150	0	0
16200	0	0
16250	0	0
16300	0	0
16350	0	0
16400	0	0
16450	0	0
16500	0	0
16550	0	0
16600	0	0
16650	0	0
16700	0	0
16750	0	0
16800	0	0
16850	0	0
16900	0	0
16950	0	0
17000	0	0
17050	0	0
17100	0	0
17150	0	0
17200	0	0
17250	0	0
17300	0	7.20952
17350	0.0601806	33.5499
17400	0.189199	42.8725
17450	0.182074	42.9164
17500	0.0662837	35.0905
17550	0.0332994	30.5215
17600	0.0161295	26.4095
17650	0	21.9995
17700	0.0296958	29.2832
17750	0.0721919	34.6278
17800	0.0284848	28.718
17850	0	17.321
17900	0	7.06882
17950	0	0
18000	0	0
18050	0	0
18100	0	0
18150	0	0
18200	0	0
18250	0	0
18300	0	0
18350	0	9.56949
18400	0	18.2693
18450	0	24.3246
18500	0	23.8199
18550	1128.22	29.694
18600	1633.73	45.6448
18650	2298.14	49.8761
18700	2417.45	48.2684
18750	2746.85	67.6744
18800	4404.64	120.116
18850	3959.64	120.85
18900	3574.54	128.587
18950	3318.45	154.005
19000	3131.28	166.057
19050	7163.37	199.597
19100	9549.79	230.275
19150	4921.08	250.667
19200	5499.43	253.976
19250	20390.2	273.728
19300	8658.92	299.305
19350	6910.72	307.448
19400	8090.09	310.874
19450	6830.41	311.911
19500	10158.9	314.747
19550	12091.6	318.991
19600	12093.1	326.853
19650	12072.6	335.045
19700	8866.07	341.937
19750	7743.78	342.847
19800	9376.52	347.992
19850	9735.09	331.201
19900	9154.11	328.089
19950	7925.31	339.156
20000	9926.03	323.878
20050	17783.2	304.936
20100	25454.9	320.594
20150	11144.9	337.233
20200	12687.3	343.646
20250	11958.8	349.131
20300	9350.83	353.106
20350	10324.6	356.943
20400	8212.94	369.13
20450	10297.6	363.073
20500	9869.39	340.436
20550	9246.0	339.391
20600	9617.8	342.047
20650	8146.75	347.055
20700	8820.92	332.451
20750	10604.9	332.939
20800	7416.34	333.175
20850	9275.94	334.085
20900	7864.1	332.732
20950	7759.68	331.173
21000	21112.3	335.743
21050	16613.3	345.213
21100	7650.71	350.708
21150	8945.27	360.201
21200	10363.4	354.075
21250	10564.7	340.487
21300	9939.33	326.542
21350	10905.8	316.627
21400	7515.14	316.053
21450	7610.22	313.047
21500	15803.8	314.524
21550	16981.4	319.666
21600	20690.8	327.033
21650	18728.9	339.345
21700	12575.4	345.723
21750	8586.93	347.592
21800	9226.91	346.108
21850	11976.1	347.902
21900	8674.12	346.695
21950	9628.42	345.486
22000	12380.2	347.461
22050	10468.5	356.288
22100	11387.7	331.852
22150	38747.4	335.403
22200	18919.9	349.805
22250	17613.5	352.124
22300	40061.6	354.59
22350	26905.3	364.436
22400	13057.7	369.815
22450	12432.3	368.299
22500	13661.5	366.501
22550	15243.4	351.775
22600	41464.6	350.082
22650	67670.0	370.029
22700	62967.0	388.328
22750	10094.6	404.614
22800	17820.3	407.299
22850	17403.8	411.565
22900	12892.9	419.009
22950	16623.2	422.657
23000	17206.0	425.586
23050	17900.1	434.632
23100	19052.4	423.202
23150	17859.3	416.78
23200	16747.4	443.313
23250	20348.2	439.74
23300	21090.7	424.849
23350	18783.3	404.188
23400	17728.5	408.466
23450	14377.6	417.84
23500	17400.9	431.694
23550	19046.5	436.418
23600	17818.8	456.371
23650	19659.2	452.217
23700	23653.3	411.605
23750	17776.1	406.033
23800	17087.6	423.627
23850	19467.9	423.176
23900	19374.1	417.523
23950	18241.0	404.216
24000	15725.7	412.025
24050	15470.6	444.19
24100	21700.2	432.742
24150	20299.9	426.864
24200	18079.7	457.445
24250	21022.2	460.544
24300	23289.4	472.615
24350	24278.1	441.83
24400	22913.2	402.222
24450	16761.6	414.541
24500	16541.9	451.736
24550	20496.8	449.369
24600	25099.5	418.477
24650	19981.8	435.372
24700	18251.1	450.498
24750	25514.3	428.406
24800	21413.8	450.405
24850	20893.5	496.166
24900	29173.1	455.91
24950	27365.6	420.185
25000	21524.4	451.657
25050	21717.6	487.292
25100	30342.8	539.698
25150	39685.6	553.05
25200	38718.2	537.684
25250	41754.9	566.176
25300	39186.9	562.772
25350	38003.5	531.729
25400	33791.4	492.184
25450	15636.1	456.19
25500	16810.8	418.164
25550	16921.2	387.87
25600	24080.6	407.929
25650	71162.5	466.396
25700	32826.2	523.784
25750	31329.3	502.9
25800	31963.4	469.924
25850	26125.3	432.771
25900	25347.8	430.438
25950	22440.4	468.526
26000	28406.2	559.201
26050	36531.2	583.929
26100	40292.8	561.594
26150	38625.7	540.411
26200	38384.2	535.844
26250	40617.4	569.583
26300	38979.2	582.116
26350	39046.9	559.874
26400	36008.2	522.585
26450	23787.3	476.129
26500	49008.8	466.562
26550	34948.7	502.871
26600	17061.7	458.586
26650	32630.1	410.556
26700	31350.9	436.226
26750	30885.5	414.809
26800	30750.0	390.361
26850	28952.0	366.6
26900	27162.2	348.501
26950	2497.23	325.306
27000	1138.65	292.559
27050	539.067	254.328
27100	276.32	214.716
27150	1143.43	180.381
27200	2851.71	171.721
27250	7089.36	183.888
27300	16312.9	232.121
27350	34226.8	306.14
27400	30967.5	372.169
27450	7943.15	436.196
27500	20076.8	461.041
27550	22554.0	469.24
27600	23581.9	507.446
27650	28149.4	510.879
27700	31187.6	496.967
27750	31955.2	479.064
27800	32823.2	452.314
27850	32626.7	427.177
27900	32057.1	400.696
27950	5223.62	375.364
28000	3404.22	343.795
28050	2025.85	305.562
28100	918.671	259.705
28150	449.804	212.06
28200	208.235	168.979
28250	1313.07	136.201
28300	1791.94	140.693
28350	6397.48	181.785
28400	8915.86	220.669
28450	21054.0	262.988
28500	36252.0	318.216
28550	15338.8	371.042
28600	9528.11	407.802
28650	13131.8	455.004
28700	17738.9	472.046
28750	18599.5	473.51
28800	19803.9	465.831
28850	19173.9	454.261
28900	16854.4	467.188
28950	19299.4	454.849
29000	18119.9	433.204
29050	15053.5	446.83
29100	13779.6	486.681
29150	34182.7	560.049
29200	2924.91	523.98
29250	19117.0	513.715
29300	21717.0	502.506
29350	19303.0	495.048
29400	21975.0	476.043
29450	18537.9	474.061
29500	17647.3	478.405
29550	19058.3	470.85
29600	19123.7	460.912
29650	16200.2	472.431
29700	17823.5	474.662
29750	19204.8	470.329
29800	20205.4	460.882
29850	22570.4	441.928
29900	18348.5	443.016
29950	21935.3	423.318
30000	23693.7	401.803
30050	12282.1	406.365
30100	13292.7	386.46
30150	22572.0	358.689
30200	11791.3	341.874
30250	16983.7	311.713
30300	16274.0	284.481
30350	12409.7	284.269
30400	8011.14	292.314
30450	8432.47	271.414
30500	12433.7	249.492
30550	1969.69	262.047
30600	1883.98	250.955
30650	1885.74	235.779
30700	1860.11	223.724
30750	1885.53	218.538
30800	1920.81	212.294
30850	2085.43	212.185
30900	2252.13	210.602
30950	2803.99	207.518
31000	3485.16	213.289
31050	3458.26	228.36
31100	3628.92	230.843
31150	4495.7	226.723
31200	4936.3	228.07
31250	5340.23	225.352
31300	5970.57	221.427
31350	5781.05	218.566
31400	5359.2	212.683
31450	4024.43	206.354
31500	2221.05	192.899
31550	795.331	167.563
31600	186.4	134.545
31650	29.2326	99.7641
31700	2.60269	66.3296
31750	0.0712185	34.859
31800	0	7.0705
31850	0	0
31900	0	0
31950	0	0
32000	0	0
32050	0	0
32100	0	0
32150	0	0
32200	0	0
32250	1218.96	60.9925
32300	1628.13	215.751
32350	1758.82	219.116
32400	2264.96	221.095
32450	2637.6	230.598
32500	2998.96	237.731
32550	3676.26	237.555
32600	4107.15	234.386
32650	4468.69	229.049
32700	5205.5	220.986
32750	5642.56	212.115
32800	4574.29	207.26
32850	2851.48	198.054
32900	1157.25	175.34
32950	321.823	143.41
33000	68.9286	110.678
33050	17.9567	88.3511
33100	2.75957	64.8061
33150	0.0471521	31.1899
33200	0	0
33250	0	0
33300	0	0
33350	0	0
33400	0	0
33450	0	0
33500	0	0
33550	4.95047	67.701
33600	1315.76	174.393
33650	2780.13	199.794
33700	3548.2	211.27
33750	3461.66	215.102
33800	2529.75	211.235
33850	1403.17	194.943
33900	750.565	175.847
33950	440.17	161.014
34000	225.401	143.079
34050	114.211	126.28
34100	56.8597	111.857
34150	20.0867	94.0461
34200	5.07707	73.5062
34250	1.53081	59.0047
34300	0.575676	48.9927
34350	0.134376	37.5497
34400	0	18.816
34450	0	0
34500	0	0
34550	0	0
34600	0	0
34650	0	0
34700	0	0
34750	0	0
34800	0	0
34850	0	0
34900	0	0
34950	0	0
35000	0	0
35050	0	0
35100	0	0
35150	0	0
35200	0	0
35250	0	0
35300	0	0
35350	0	17.0437
35400	1717.2	165.775
35450	3984.46	196.692
35500	3870.88	198.882
35550	3151.65	194.214
35600	2862.32	191.456
35650	3479.53	199.726
35700	3842.4	216.417
35750	2375.95	214.636
35800	905.625	192.116
35850	310.272	158.068
35900	80.4483	124.879
35950	34.1866	108.031
36000	9.19424	86.1982
36050	2.4549	68.3014
36100	0.820547	55.4255
36150	0.387723	47.2033
36200	0.159343	39.5738
36250	0	23.4804
36300	0	6.18356
36350	0	7.76223
36400	0	7.64284
36450	0	0
36500	0	9.47704
36550	0	10.1036
36600	0	0
36650	0	0
36700	0	0
36750	0	0
36800	0	0
36850	0	0
36900	0	0
36950	0	0
37000	0	0
37050	0	0
37100	0	0
37150	0	0
37200	0	0
37250	0	0
37300	0	0
37350	0	0
37400	0	0
37450	0	0
37500	0	0
37550	0	0
37600	0	0
37650	0	0
37700	0	0
37750	0	0
37800	0	0
37850	0	0
37900	0	0
37950	0	0
38000	0	0
38050	0	0
38100	0	0
38150	0	0
38200	0	0
38250	0	0
38300	0	0
38350	59.435	107.326
38400	1622.53	193.48
38450	1969.14	201.36
38500	1899.1	199.975
38550	1925.87	198.446
38600	2329.45	205.428
38650	2581.77	210.662
38700	2410.13	208.137
38750	2611.95	211.421
38800	3046.65	221.296
38850	2705.08	221.635
38900	2035.58	215.05
38950	1558.19	207.767
39000	1262.92	200.847
39050	1191.79	197.356
39100	1466.61	200.102
39150	1997.75	212.375
39200	1669.22	213.053
39250	777.751	192.379
39300	283.63	163.3
39350	106.242	136.431
39400	56.1314	121.796
39450	22.0009	103.802
39500	8.28861	87.0232
39550	4.13897	76.9619
39600	1.74623	65.4714
39650	0.919139	57.2478
39700	0.427859	49.533
39750	0.0548001	33.3191
39800	0.0869906	36.3137
39850	0.0959105	37.2285
39900	0.0167416	26.2975
39950	0.0299746	29.4814
40000	0	21.4264
40050	0	11.0024
40100	0	0
40150	0	0
40200	0	0
40250	0	0
40300	0	0
40350	0	0
40400	0	0
40450	0	0
40500	0	0
40550	0	5.15595
40600	0	17.6251
40650	0.033852	30.2079
40700	0.256518	43.9728
40750	1.21188	58.6906
40800	2.48842	67.7187
40850	1.29194	59.2835
40900	0.393024	47.2367
40950	0.124341	38.0178
41000	0.0145643	25.5795
41050	0	6.69781
41100	0	0
41150	0	0
41200	0	0
41250	0	0
41300	0	0
41350	0	0
41400	0	0
41450	0	0
41500	0	0
41550	0	0
41600	0	0
41650	0	0
41700	0	0
41750	0	0
41800	0	0
41850	0	0
41900	0	0
41950	0	0
42000	0	0
42050	0	4.6606
42100	0	7.05504
42150	0	0
42200	0	0
42250	0	0
42300	0	0
42350	0	0
42400	0	0
42450	0	0
42500	0	0
42550	0	0
42600	0	0
42650	0	0
42700	0	0
42750	0	0
42800	0	0
42850	0	0
42900	0	0
42950	0	0
43000	0	0
43050	0	0
43100	0	0
43150	0	0
43200	0	0
43250	0	0
43300	0	0
43350	0	0
43400	0	0
43450	0	0
43500	0	0
43550	0	0
43600	0	0
43650	0	0
43700	0	0
43750	0.30857	44.8187
43800	1.38885	58.5812
43850	1.87374	61.2879
43900	0.89692	52.8536
43950	0.1231	37.1865
44000	0	15.1461
44050	0	0
44100	0	0
44150	0	0
44200	0	0
44250	0	0
44300	0	7.49967
44350	0	0
44400	0	0
44450	0	13.9417
44500	0	21.117
44550	0	11.3661
44600	0	0
44650	0	0
44700	0	0
44750	0	0
44800	0	0
44850	0	0
44900	0	0
44950	0	0
45000	0	0
45050	0	0
45100	0	0
45150	0	0
45200	0	0
45250	0	0
45300	0	0
45350	0	0
45400	0	0
45450	0	0
45500	0	0
45550	0	0
45600	0	0
45650	0	0
45700	0	0
45750	0	0
45800	0	0
45850	0	0
45900	0	0
45950	0	0
46000	0	0
46050	0	0
46100	0	0
46150	0	0
46200	0	0
46250	0	0
46300	0	0
46350	0	0
46400	0	0
46450	0	0
46500	0	0
46550	0	0
46600	0	0
46650	0	0
46700	0	0
46750	0	0
46800	0	0
46850	0	0
46900	0	0
46950	0	0
47000	0	0
47050	0	0
47100	0	0
47150	0	0
47200	0	0
47250	0	0
47300	0	0
47350	0	19.7817
47400	463.393	196.216
47450	722.38	223.862
47500	706.959	223.263
47550	630.804	216.392
47600	609.655	210.548
47650	658.515	211.696
47700	616.26	208.409
47750	497.76	199.051
47800	386.861	187.742
47850	343.105	178.271
47900	463.349	186.138
47950	440.843	184.211
48000	237.907	166.714
48050	88.4229	139.703
48100	55.3851	125.074
48150	85.1867	131.709
48200	147.234	144.474
48250	156.026	146.105
48300	62.2576	125.683
48350	22.3892	104.592
48400	13.4462	93.5755
48450	20.7333	99.3962
48500	25.7676	102.194
48550	18.2766	93.82
48600	19.3051	93.6543
48650	12.0859	85.7294
48700	3.10989	68.7048
48750	0.204978	41.9177
48800	0	23.415
48850	0	8.63364
48900	0	0
48950	0	0
49000	0	0
49050	0	0
49100	0	0
49150	0	0
49200	0	0
49250	0	0
49300	0	0
49350	0	0
49400	0	0
49450	0	0
49500	0	0
49550	0	0
49600	0	0
49650	0	0
49700	0	0
49750	0	0
49800	0	0
49850	0	0
49900	0	0
49950	0	0
50000	0	0
50050	0	0
50100	0	0
50150	0	0
50200	0	0
50250	0	0
50300	0	0
50350	0	0
50400	0	0
50450	0	0
50500	0	0
50550	0	0
50600	0	0
50650	0	0
50700	0	0
50750	0	0
50800	0	0
50850	0	0
50900	0	0
50950	0	0
51000	0	0
51050	0	0
51100	0	0
51150	0	0
51200	0	0
51250	0	0
51300	0	0
51350	0	0
51400	0	0
51450	0	0
51500	0	0
51550	0	0
51600	0	0
51650	0	0
51700	0	0
51750	0	0
51800	0	0
51850	0	0
51900	0	0
51950	0	0
52000	0	0
52050	0	0
52100	0	0
52150	0	0
52200	0	0
52250	0	0
52300	0	0
52350	0	0
52400	0	0
52450	0	0
52500	0	0
52550	0	0
52600	0	0
52650	0	0
52700	0	0
52750	0	0
52800	0	0
52850	0	0
52900	0	0
52950	0	0
53000	0	0
53050	0	0
53100	0	0
53150	0	0
53200	0	0
53250	0	0
53300	0	0
53350	0	0
53400	0	0
53450	0	0
53500	0	0
53550	0	0
53600	0	0
53650	0	0
53700	0	0
53750	0	0
53800	0	0
53850	0	0
53900	0	0
53950	0	0
54000	0	0
54050	0	0
54100	0	0
54150	0	0
54200	0	0
54250	0	0
54300	0	0
54350	0	0
54400	0	0
54450	0	0
54500	0	0
54550	0	0
54600	0	0
54650	0	0
54700	0	0
54750	0	0
54800	0	0
54850	0	0
54900	0	0
54950	0	0
55000	0	0
55050	0	0
55100	0	0
55150	0	0
55200	0	3.04824
55250	0	8.76307
55300	0	15.0228
55350	0	17.8504
55400	0	8.05329
55450	0	0
55500	0	0
55550	0	0
55600	0	0
55650	0	0
55700	0	0
55750	0	0
55800	0	0
55850	0	0
55900	0	0
55950	0	0
56000	0	0
56050	0	0
56100	0	0
56150	0	0
56200	0	0
56250	0	0
56300	0	0
56350	0	0
56400	0	0
56450	0	0
56500	0	0
56550	0	0
56600	0	0
56650	0	1.37005
56700	0	7.60563
56750	0	0
56800	0	0
56850	0	0
56900	0	0
56950	0	0
57000	0	0
57050	0	0
57100	0	0
57150	0	0
57200	0	0
57250	0	0
57300	0	0
57350	0	0
57400	0	0
57450	0	0
57500	0	0
57550	0	0
57600	0	0
57650	0	0
57700	0	0
57750	0	0
57800	0	0
57850	0	0
57900	0	0
57950	0	0
58000	0	0
58050	0	0
58100	0	0
58150	0	0
58200	0	0
58250	0	0
58300	0	0
58350	0	0
58400	0	0
58450	0	0
58500	0	0
58550	0	0
58600	0	0
58650	0	0
58700	0	0
58750	0	0
58800	0	0
58850	0	0
58900	0	0
58950	0	0
59000	0	0
59050	0	0
59100	0	0
59150	0	0
59200	0	0
59250	0	0
59300	0	0
59350	0	0
59400	0	0
59450	0	0
59500	0	0
59550	0	0
59600	0	0
59650	0	0
59700	0	0
59750	0	0
59800	0	0
59850	0	0
59900	0	0
59950	0	0
60000	0	0
60050	0	0
60100	0	23.2523
60150	14681.8	173.917
60200	26093.6	258.634
60250	8451.69	279.66
60300	7522.96	281.926
60350	7447.56	284.096
60400	14499.3	292.46
60450	18730.3	301.462
60500	10073.3	311.114
60550	8232.08	313.205
60600	12657.9	318.395
60650	14442.8	324.932
60700	13354.6	332.357
60750	12928.5	337.084
60800	15077.1	341.005
60850	15535.7	344.975
60900	17236.9	351.148
60950	20992.7	359.473
61000	26813.1	372.642
61050	49727.5	398.274
61100	28585.6	413.518
61150	23228.9	390.774
61200	23435.5	378.342
61250	21638.3	364.657
61300	17173.1	352.662
61350	14937.7	349.708
61400	13782.6	350.974
61450	14219.8	355.381
61500	15903.9	364.906
61550	16347.8	368.682
61600	15968.2	369.182
61650	14649.6	361.734
61700	15330.4	369.613
61750	16601.4	378.409
61800	15859.2	365.724
61850	15889.6	366.438
61900	16070.1	368.754
61950	14598.0	362.035
62000	15633.1	373.122
62050	13435.2	362.144
62100	13123.8	363.143
62150	13921.5	369.65
62200	13564.4	377.759
62250	15292.4	402.731
62300	15728.3	409.514
62350	15040.1	388.577
62400	12182.9	369.238
62450	13897.9	376.166
62500	12879.0	380.108
62550	15044.2	403.252
62600	13722.8	383.477
62650	12816.5	378.172
62700	12895.9	383.813
62750	15087.9	406.097
62800	15124.1	407.974
62850	13928.5	388.164
62900	13141.5	384.551
62950	15370.2	408.059
63000	15363.3	405.218
63050	14134.7	392.017
63100	15658.8	408.046
63150	17369.3	434.182
63200	17142.9	438.152
63250	17885.4	436.172
63300	18929.1	435.581
63350	20221.1	434.654
63400	20303.5	455.139
63450	27252.2	475.346
63500	22591.3	449.827
63550	26038.4	458.539
63600	32518.5	474.047
63650	31853.7	457.209
63700	31483.5	442.165
63750	32351.0	431.426
63800	33380.0	397.631
63850	32200.8	376.774
63900	15494.0	356.385
63950	24821.0	334.697
64000	23543.8	317.475
64050	22733.8	299.45
64100	21354.7	277.476
64150	19502.7	251.493
64200	16971.7	197.273
64250	15918.0	178.62
64300	14874.8	171.002
64350	16273.0	178.082
64400	2715.43	181.95
64450	1494.97	169.29
64500	218.709	139.827
64550	1001.65	118.448
64600	3386.83	130.281
64650	9946.89	185.859
64700	21275.7	258.151
64750	35592.6	311.837
64800	40726.7	347.265
64850	23375.4	372.253
64900	14337.3	384.595
64950	13154.7	377.698
65000	12506.5	380.979
65050	14770.9	402.512
65100	15789.0	413.691
65150	16573.6	429.206
65200	17938.0	453.855
65250	18793.1	449.205
65300	15930.6	431.298
65350	18415.1	433.577
65400	16972.9	420.317
65450	17084.2	404.142
65500	16932.0	413.46
65550	17718.0	416.989
65600	15813.5	401.931
65650	16110.1	384.0
65700	16009.8	388.287
65750	14845.1	400.018
65800	14378.5	392.013
65850	14304.0	372.279
65900	12016.5	365.426
65950	12894.0	379.891
66000	14937.9	419.465
66050	16617.3	431.41
66100	15066.3	419.58
66150	15986.6	430.441
66200	18426.9	439.509
66250	18130.8	431.947
66300	16737.4	421.669
66350	15705.8	417.394
66400	18234.8	436.831
66450	22552.3	466.456
66500	25865.2	487.845
66550	27240.0	487.458
66600	27730.2	481.153
66650	28414.9	480.46
66700	30128.8	483.047
66750	30806.0	487.706
66800	29185.8	476.346
66850	27286.1	456.696
66900	22695.5	429.186
66950	27095.9	455.564
67000	30184.6	484.355
67050	30335.3	479.605
67100	32532.3	494.831
67150	33404.1	503.073
67200	34132.9	487.748
67250	35669.0	494.583
67300	33746.7	484.102
67350	28473.0	461.771
67400	30243.3	441.534
67450	30932.9	439.216
67500	31125.8	439.139
67550	28996.8	423.384
67600	28548.5	406.994
67650	29506.5	408.849
67700	29924.3	404.084
67750	29337.6	390.442
67800	28111.2	377.841
67850	27904.8	366.816
67900	3263.64	345.763
67950	2307.77	317.481
68000	19344.3	287.949
68050	16229.7	269.116
68100	15132.0	269.464
68150	15563.3	277.849
68200	15649.8	276.566
68250	16237.7	277.566
68300	10323.2	272.017
68350	10801.7	268.437
68400	17936.0	256.277
68450	2168.1	241.633
68500	2643.81	240.807
68550	2750.84	231.923
68600	2766.82	222.897
68650	2694.46	220.57
68700	2550.68	222.557
68750	2515.47	220.571
68800	2738.18	216.677
68850	2935.56	210.434
68900	3271.79	203.875
68950	3609.13	205.047
69000	3851.99	215.154
69050	3910.07	223.525
69100	4453.12	226.914
69150	5026.96	226.428
69200	5798.55	222.44
69250	6159.72	217.837
69300	6274.04	215.743
69350	6452.8	214.234
69400	6474.44	214.345
69450	6222.61	214.336
69500	5792.56	210.924
69550	5129.02	208.46
69600	4249.48	208.166
69650	2868.74	198.269
69700	1942.72	186.488
69750	1366.09	180.157
69800	565.657	157.565
69850	152.492	128.347
69900	23.9545	95.5564
69950	1.78629	61.2669
70000	0.0363706	29.8483
70050	0	11.6831
70100	0	0
70150	0	0
70200	0	0
70250	9.96964	28.5722
70300	1527.42	158.378
70350	5417.05	210.495
70400	5379.02	221.433
70450	4951.33	220.47
70500	4079.87	216.308
70550	2480.31	204.991
70600	1026.46	182.047
70650	306.245	151.221
70700	74.5486	119.335
70750	19.5184	94.5055
70800	5.26369	74.9515
70850	1.60069	60.2558
70900	0.662348	50.9983
70950	0.170987	39.6974
71000	0	24.2753
71050	0	9.13837
71100	0	0
71150	0	0
71200	0	0
71250	0	0
71300	0	0
71350	0	0
71400	0	0
71450	0	0
71500	0	0
71550	0	0
71600	0	0
71650	0	0
71700	0	0
71750	0	0
71800	0	0
71850	0	0
71900	0	0
71950	0	0
72000	0	0
72050	0	0
72100	0	0
72150	0	0
72200	0	0
72250	0	0
72300	0	0
72350	0	0
72400	0	0
72450	0	0
72500	0	0
72550	0	0
72600	0	0
72650	0	0
72700	0	0
72750	0	0
72800	0	0
72850	0	0
72900	0	0
72950	0	19.748
73000	9458.94	169.373
73050	7827.59	250.454
73100	12840.4	309.109
73150	13126.1	307.485
73200	12457.6	293.843
73250	12149.0	292.073
73300	7936.93	284.007
73350	2178.28	289.288
73400	1966.91	273.048
73450	1682.47	252.813
73500	1126.19	222.605
73550	999.226	204.001
73600	848.662	191.804
73650	781.118	169.795
73700	4943.9	157.645
73750	1768.86	199.177
73800	1528.45	188.414
73850	1274.03	178.971
73900	1268.09	180.287
73950	1297.52	182.133
74000	5618.54	181.589
74050	2962.11	199.46
74100	3364.9	206.855
74150	3528.9	221.066
74200	3166.83	233.599
74250	3607.26	234.156
74300	4285.41	229.95
74350	4556.02	225.502
74400	4241.73	219.812
74450	3069.78	208.419
74500	1620.71	185.736
74550	521.683	153.258
74600	111.136	119.438
74650	15.8897	86.8597
74700	0.911563	53.544
74750	0	19.2412
74800	0	0
74850	0	0
74900	0	0
74950	0	0
75000	0	0
75050	0	0
75100	0	0
75150	0	0
75200	0	0
75250	0	0
75300	0	0
75350	0	0
75400	0	0
75450	0	0
75500	0	0
75550	0	0
75600	0	0
75650	0	0
75700	0	0
75750	0	0
75800	0	0
75850	0	0
75900	0	0
75950	0	0
76000	0	0
76050	0	0
76100	0	0
76150	0	0
76200	0	0
76250	0	0
76300	0	0
76350	0	0
76400	0	0
76450	0	0
76500	0	0
76550	0	0
76600	0	0
76650	0	0
76700	0	0
76750	0	0
76800	0	0
76850	0	0
76900	0	0
76950	0	0
77000	0	0
77050	0	0
77100	0	0
77150	0	0
77200	0	0
77250	0	0
77300	0	0
77350	0	0
77400	0	0
77450	0	1.45347
77500	0	7.9449
77550	0	0
77600	0	0
77650	0	0
77700	0	0
77750	0	0
77800	0	0
77850	0	0
77900	0	0
77950	0	0
78000	0	0
78050	0	0
78100	0	0
78150	0	0
78200	0	0
78250	0	0
78300	0	0
78350	0	0
78400	0	0
78450	0	0
78500	0	0
78550	0	0
78600	0	0
78650	0	0
78700	0	0
78750	0	0
78800	0	0
78850	0	0
78900	0	0
78950	0	0
79000	0	0
79050	0	0
79100	0	0
79150	0	0
79200	0	0
79250	0	0
79300	0	0
79350	0	0
79400	0	0
79450	0	0
79500	0	0
79550	0	0
79600	0	0
79650	0	0
79700	0	0
79750	0	0
79800	0	0
79850	0	0
79900	0	0
79950	0	0
80000	0	0
80050	0	0
80100	0	0
80150	0	0
80200	0	0
80250	0	0
80300	0	0
80350	0	0
80400	0	0
80450	0	0
80500	0	0
80550	0	0
80600	0	0
80650	0	0
80700	0	0
80750	0	0
80800	0	0
80850	0	0
80900	0	0
80950	0	0
81000	0	0
81050	0	0
81100	0	0
81150	0	0
81200	0	0
81250	0	0
81300	0	0
81350	0	0
81400	0	0
81450	0	0
81500	0	0
81550	0	0
81600	0	0
81650	0	0
81700	0	0
81750	0	0
81800	0	0
81850	0	0
81900	0	0
81950	0	0
82000	0	0
82050	0	0
82100	0	0
82150	0	0
82200	0	0
82250	0	0
82300	0	0
82350	0	0
82400	0	0
82450	0	0
82500	0	0
82550	0	0
82600	0	0
82650	0	0
82700	0	0
82750	0	0
82800	0	0
82850	0	0
82900	0	0
82950	0	0
83000	0	0
83050	0	0
83100	0	0
83150	0	0
83200	0	0
83250	0	0
83300	0	0
83350	0	0
83400	0	0
83450	0	0
83500	0	0
83550	0	0
83600	0	0
83650	0	0
83700	0	0
83750	0	0
83800	0	0
83850	0	0
83900	0	0
83950	0	0
84000	0	0
84050	0	0
84100	0	0
84150	0	0
84200	0	0
84250	0	0
84300	0	0
84350	0	0
84400	0	0
84450	0	0
84500	0	0
84550	0	0
84600	0	0
84650	0	0
84700	0	0
84750	0	0
84800	0	0
84850	0	0
84900	0	0
84950	0	0
85000	0	0
85050	0	0
85100	0	0
85150	0	0
85200	0	0
85250	0	0
85300	0	0
85350	0	0
85400	0	0
85450	0	0
85500	0	0
85550	0	0
85600	0	0
85650	0	0
85700	0	0
85750	0	0
85800	0	0
85850	0	0
85900	0	0
85950	0	0
86000	0	0
86050	0	0
86100	0	0
86150	0	0
86200	0	0
86250	0	0
86300	0	0
86350	0	0
86400	0	0
86450	0	0
86500	0	0
86550	0	0
86600	0	0
86650	0	0
86700	0	0
86750	0	0
86800	0	0
86850	0	0
86900	0	0
86950	0	0
87000	0	0
87050	0	0
87100	0	0
87150	0	0
87200	0	0
87250	0	0
87300	0	0
87350	0	0
87400	0	0
87450	0	0
87500	0	0
87550	0	0
87600	0	0
87650	0	0
87700	0	0
87750	0	0
87800	0	0
87850	0	0
87900	0	0
87950	0	0
88000	0	0
88050	0	0
88100	0	0
88150	0	0
88200	0	0
88250	0	0
88300	0	0
88350	0	0
88400	0	0
88450	0	0
88500	0	0
88550	0	0
88600	0	0
88650	0	0
88700	0	0
88750	0	0
88800	0	0
88850	0	0
88900	0	0
88950	0	0
89000	0	0
89050	0	0
89100	0	0
89150	0	0
89200	0	0
89250	0	0
89300	0	0
89350	0	0
89400	0	0
89450	0	0
89500	0	0
89550	0	0
89600	0	0
89650	0	0
89700	0	0
89750	0	0
89800	0	0
89850	0	0
89900	0	0
89950	0	0
90000	0	0
90050	0	0
90100	0	0
90150	0	0
90200	0	0
90250	0	0
90300	0	0
90350	0	0
90400	0	0
90450	0	0
90500	0	0
90550	0	0
90600	0	0
90650	0	0
90700	0	0
90750	0	0
90800	0	0
90850	0	0
90900	0	0
90950	0	0
91000	0	0
91050	0	0
91100	0	0
91150	0	0
91200	0	0
91250	0	0
91300	0	0
91350	0	0
91400	0	0
91450	0	0
91500	0	0
91550	0	0
91600	0	0
91650	0	0
91700	0	0
91750	0	0
91800	0	0
91850	0	0
91900	0	0
91950	0	0
92000	0	0
92050	0	0
92100	0	0
92150	0	0
92200	0	0
92250	0	0
92300	0	0
92350	0	0
92400	0	0
92450	0	0
92500	0	0
92550	0	0
92600	0	0
92650	0	0
92700	0	0
92750	0	0
92800	0	0
92850	0	0
92900	0	0
92950	0	0
93000	0	0
93050	0	0
93100	0	0
93150	0	0
93200	0	0
93250	0	0
93300	0	0
93350	0	0
93400	0	0
93450	0	0
93500	0	0
93550	0	0
93600	0	0
93650	0	0
93700	0	0
93750	0	0
93800	0	0
93850	0	0
93900	0	0
93950	0	0
94000	0	0
94050	0	0
94100	0	0
94150	0	0
94200	0	0
94250	0	0
94300	0	0
94350	0	0
94400	0	0
94450	0	0
94500	0	0
94550	0	0
94600	0	0
94650	0	0
94700	0	0
94750	0	0
94800	0	0
94850	0	0
94900	0	0
94950	0	0
95000	0	0
95050	0	0
95100	0	0
95150	0	0
95200	0	0
95250	0	0
95300	0	0
95350	0	0
95400	0	0
95450	0	0
95500	0	0
95550	0	0
95600	0	0
95650	0	0
95700	0	0
95750	0	0
95800	0	0
95850	0	0
95900	0	0
95950	0	0
96000	0	0
96050	0	0
96100	0	0
96150	0	0
96200	0	0
96250	0	0
96300	0	0
96350	0	0
96400	0	0
96450	0	0
96500	0	0
96550	0	0
96600	0	0
96650	0	0
96700	0	0
96750	0	0
96800	0	0
96850	0	0
96900	0	0
96950	0	0
97000	0	0
97050	0	0
97100	0	0
97150	0	0
97200	0	0
97250	0	0
97300	0	0
97350	0	0
97400	0	0
97450	0	0
97500	0	0
97550	0	0
97600	0	0
97650	0	0
97700	0	0
97750	0	0
97800	0	0
97850	0	0
97900	0	0
97950	0	0
98000	0	0
98050	0	0
98100	0	0
98150	0	0
98200	0	0
98250	0	0
98300	0	0
98350	0	0
98400	0	0
98450	0	0
98500	0	0
98550	0	0
98600	0	0
98650	0	0
98700	0	0
98750	0	0
98800	0	0
98850	0	0
98900	0	0
98950	0	0
99000	0	0
99050	0	0
99100	0	0
99150	0	0
99200	0	0
99250	0	0
99300	0	0
99350	0	0
99400	0	0
99450	0	0
99500	0	0
99550	0	0
99600	0	0
99650	0	0
99700	0	0
99750	0	0
99800	0	0
99850	0	0
99900	0	0
[truncated: 459 more rows]
