# Supplementary material for: The extreme yet transient nature of glacial erosion
Source: Nat Commun. 2022 Nov 30;13:7377. doi: 10.1038/s41467-022-35072-0 (PMC9712427; doi:10.1038/s41467-022-35072-0)
Supplement: Supplementary file 5 — Supplementary Data 2 [file 41467_2022_35072_MOESM5_ESM.zip › csv_glacialEcalib/Ball2008-1.csv]

Year	Q	IceH
0	0	0
50	0	0
100	0	0
150	0	0
200	0	0
250	0	0
300	0	0
350	0	0
400	0	0
450	0	0
500	0	0
550	0	0
600	0	0
650	0	0
700	0	0
750	0	0
800	0	0
850	0	0
900	0	0
950	0	0
1000	0	0
1050	0	0
1100	0	0
1150	0	0
1200	0	0
1250	0	0
1300	0	0
1350	0	0
1400	0	0
1450	0	0
1500	0	0
1550	0	0
1600	0	0
1650	0	0
1700	0	0
1750	0	0
1800	0	0
1850	0	0
1900	0	0
1950	0	0
2000	0	0
2050	0	0
2100	0	0
2150	0	0
2200	0	0
2250	0	0
2300	0	0
2350	0	0
2400	0	0
2450	0	0
2500	0	0
2550	0	0
2600	0	0
2650	0	0
2700	0	0
2750	0	0
2800	0	0
2850	0	0
2900	0	0
2950	0	0
3000	0	0
3050	0	0
3100	0	0
3150	0	0
3200	0	0
3250	0	0
3300	0	0
3350	0	0
3400	0	0
3450	0	0
3500	0	0
3550	0	0
3600	0	0
3650	0	0
3700	0	0
3750	0	0
3800	0	0
3850	0	0
3900	0	0
3950	0	0
4000	0	0
4050	0	0
4100	0	0
4150	0	0
4200	0	0
4250	0	0
4300	0	0
4350	0	0
4400	0	0
4450	0	0
4500	0	0
4550	0	0
4600	0	0
4650	0	0
4700	0	0
4750	0	0
4800	0	0
4850	0	0
4900	0	0
4950	0	0
5000	0	0
5050	0	0
5100	0	0
5150	0	0
5200	0	0
5250	0	0
5300	0	0
5350	0	0
5400	0	0
5450	0	0
5500	0	0
5550	0	0
5600	0	0
5650	0	0
5700	0	0
5750	0	0
5800	0	0
5850	0	0
5900	0	0
5950	0	0
6000	0	0
6050	0	0
6100	0	0
6150	0	0
6200	0	0
6250	0	0
6300	0	0
6350	0	0
6400	0	0
6450	0	0
6500	0	0
6550	0	0
6600	0	0
6650	0	0
6700	0	0
6750	0	0
6800	0	0
6850	0	0
6900	0	0
6950	0	0
7000	0	0
7050	0	0
7100	0	0
7150	0	0
7200	0	0
7250	0	0
7300	0	0
7350	0	0
7400	0	0
7450	0	0
7500	0	0
7550	0	0
7600	0	0
7650	0	0
7700	0	0
7750	0	0
7800	0	0
7850	0	0
7900	0	0
7950	0	0
8000	0	0
8050	0	0
8100	0	0
8150	0	0
8200	0	0
8250	0	0
8300	0	0
8350	0	0
8400	0	0
8450	0	0
8500	0	0
8550	0	0
8600	0	0
8650	0	0
8700	0	0
8750	0	0
8800	0	0
8850	0	0
8900	0	0
8950	0	0
9000	0	0
9050	0	0
9100	0	0
9150	0	0
9200	0	0
9250	0	0
9300	0	0
9350	0	0
9400	0	0
9450	0	0
9500	0	0
9550	0	0
9600	0	0
9650	0	0
9700	0	0
9750	0	0
9800	0	0
9850	0	0
9900	0	0
9950	0	0
10000	0	0
10050	0	0
10100	0	0
10150	0	0
10200	0	0
10250	0	0
10300	0	0
10350	0	0
10400	0	0
10450	0	0
10500	0	0
10550	0	0
10600	0	0
10650	0	0
10700	0	0
10750	0	0
10800	0	0
10850	0	0
10900	0	0
10950	0	0
11000	0	0
11050	0	0
11100	0	0
11150	0	0
11200	0	0
11250	0	0
11300	0	0
11350	0	0
11400	0	0
11450	0	0
11500	0	0
11550	0	0
11600	0	0
11650	0	0
11700	0	0
11750	0	0
11800	0	0
11850	0	0
11900	0	0
11950	0	0
12000	0	0
12050	0	0
12100	0	0
12150	0	0
12200	0	0
12250	0	0
12300	0	0
12350	0	0
12400	0	0
12450	0	0
12500	0	0
12550	0	0
12600	0	0
12650	0	0
12700	0	0
12750	0	0
12800	0	0
12850	0	0
12900	0	0
12950	0	0
13000	0	0
13050	0	0
13100	0	0
13150	0	0
13200	0	0
13250	0	0
13300	0	0
13350	0	0
13400	0	0
13450	0	0
13500	0	0
13550	0	0
13600	0	0
13650	0	0
13700	0	0
13750	0	0
13800	0	0
13850	0	0
13900	0	0
13950	0	0
14000	0	0
14050	0	0
14100	0	0
14150	0	0
14200	0	0
14250	0	0
14300	0	0
14350	0	0
14400	0	0
14450	0	0
14500	0	0
14550	0	0
14600	0	0
14650	0	0
14700	0	0
14750	0	0
14800	0	0
14850	0	0
14900	0	0
14950	0	0
15000	0	0
15050	0	0
15100	0	0
15150	0	0
15200	0	0
15250	0	0
15300	0	0
15350	0	0
15400	0	0
15450	0	1.27176
15500	0	0
15550	0	2.64927
15600	0	7.71855
15650	0	0
15700	0	0
15750	0	0
15800	0	0
15850	0	0
15900	0	0
15950	0	0
16000	0	0
16050	0	0
16100	0	0
16150	0	0
16200	0	0
16250	0	0
16300	0	0
16350	0	0
16400	0	0
16450	0	0
16500	0	0
16550	0	0
16600	0	0
16650	0	0
16700	0	0
16750	0	0
16800	0	0
16850	0	0
16900	0	0
16950	0	0
17000	0	0
17050	0	0
17100	0	0
17150	0	0
17200	0	0
17250	0	0
17300	0	0
17350	0	0
17400	0	0
17450	0	0
17500	0	0
17550	0	0
17600	0	0
17650	0	0
17700	0	0
17750	0	0
17800	0	0
17850	0	0
17900	0	0
17950	0	0
18000	0	0
18050	0	0
18100	0	0
18150	0	0
18200	0	0
18250	0	0
18300	0	0
18350	0	0
18400	0	0
18450	0	0
18500	0	0
18550	0	0
18600	0	0
18650	0	3.53979
18700	2.53009	28.4702
18750	10.1587	70.3515
18800	40.1461	108.345
18850	68.5379	121.818
18900	188.905	143.364
18950	375.516	173.291
19000	13252.1	194.351
19050	21480.6	224.094
19100	21536.3	244.686
19150	4406.9	258.294
19200	16618.4	260.866
19250	32640.8	267.299
19300	26075.3	312.365
19350	33863.6	334.628
19400	35514.8	335.534
19450	34170.6	342.637
19500	38146.7	344.02
19550	34825.0	335.076
19600	36564.0	339.648
19650	38068.9	348.482
19700	37519.1	365.006
19750	12869.8	397.157
19800	14261.9	393.973
19850	41651.7	374.997
19900	38949.8	362.789
19950	5918.44	374.022
20000	4167.93	334.185
20050	38800.2	304.689
20100	39355.4	314.546
20150	35034.0	346.012
20200	40201.3	355.857
20250	39166.9	366.299
20300	41412.5	377.129
20350	43076.5	378.863
20400	13360.2	421.518
20450	14887.6	416.843
20500	50140.1	388.164
20550	43594.2	376.01
20600	39357.3	369.455
20650	12459.1	387.877
20700	39308.9	370.998
20750	38548.0	352.718
20800	35429.6	368.833
20850	35263.1	360.12
20900	36083.7	365.847
20950	33525.4	363.384
21000	45391.1	336.804
21050	41839.7	352.719
21100	38309.6	387.604
21150	15082.2	392.423
21200	16438.7	388.438
21250	16329.0	370.917
21300	15094.5	351.66
21350	39766.3	324.741
21400	33135.3	335.5
21450	33109.5	334.275
21500	37767.2	323.333
21550	35376.7	322.711
21600	42070.9	319.936
21650	42440.6	337.879
21700	40447.9	358.428
21750	41926.0	380.83
21800	48221.4	384.029
21850	46192.9	367.99
21900	48823.6	385.765
21950	53958.1	385.739
22000	53242.1	371.425
22050	18503.8	387.26
22100	50431.2	353.784
22150	67363.1	325.587
22200	52531.3	357.56
22250	44342.4	375.255
22300	77238.7	354.158
22350	70445.0	369.821
22400	67177.5	390.784
22450	64368.4	403.115
22500	67846.1	414.116
22550	80932.0	395.336
22600	98328.7	369.27
22650	100957.0	379.26
22700	102646.0	414.699
22750	63182.8	461.316
22800	104028.0	464.3
22850	97211.8	467.794
22900	57838.2	492.336
22950	71224.3	494.584
23000	73544.7	497.189
23050	76330.4	504.899
23100	82801.7	495.347
23150	80435.1	488.795
23200	73063.1	512.19
23250	84415.1	508.914
23300	89816.7	496.69
23350	96135.1	475.935
23400	104835.0	470.8
23450	65973.8	490.362
23500	75363.9	504.152
23550	80621.7	509.025
23600	28985.4	528.975
23650	29346.1	525.818
23700	112408.0	486.345
23750	91673.2	479.288
23800	82939.9	497.749
23850	93652.3	497.254
23900	94271.2	493.29
23950	98370.3	474.902
24000	83113.2	484.347
24050	68205.2	517.463
24100	94060.8	509.664
24150	88422.0	503.565
24200	30293.3	526.162
24250	34457.4	531.151
24300	36030.5	536.846
24350	35152.3	519.757
24400	121789.0	475.272
24450	86121.1	493.286
24500	30145.5	525.154
24550	34517.9	527.82
24600	107552.0	496.932
24650	88616.3	513.029
24700	87772.9	526.325
24750	107819.0	508.063
24800	92051.9	526.881
24850	28914.2	566.41
24900	125851.0	541.529
24950	137876.0	508.026
25000	106539.0	537.85
25050	100753.0	575.86
25100	131927.0	610.857
25150	168368.0	615.973
25200	170128.0	609.846
25250	177137.0	619.691
25300	35177.3	606.454
25350	30942.8	582.552
25400	43755.1	553.488
25450	5799.79	520.24
25500	27957.2	490.034
25550	86029.2	461.012
25600	85816.4	467.951
25650	127840.0	494.607
25700	177894.0	580.393
25750	166327.0	564.337
25800	155722.0	544.324
25850	114297.0	522.713
25900	110754.0	519.774
25950	102485.0	553.311
26000	45979.6	616.481
26050	54347.9	622.988
26100	170368.0	606.299
26150	197860.0	596.054
26200	192625.0	591.667
26250	169705.0	603.945
26300	32811.9	588.822
26350	28419.8	563.146
26400	23301.0	531.336
26450	4734.44	493.477
26500	91733.0	456.239
26550	23079.0	502.151
26600	4671.65	465.594
26650	69837.3	424.071
26700	136268.0	467.043
26750	26823.3	449.848
26800	10314.1	421.356
26850	8564.74	387.809
26900	5411.88	349.8
26950	2600.35	304.478
27000	1082.32	256.531
27050	415.655	211.01
27100	143.171	171.581
27150	64.3941	151.691
27200	1023.63	160.268
27250	13922.7	194.933
27300	21276.8	250.073
27350	45251.8	316.036
27400	64691.6	404.281
27450	16737.9	505.426
27500	30451.0	513.333
27550	33934.2	518.358
27600	20275.2	548.262
27650	23675.4	550.957
27700	26955.6	542.886
27750	29148.7	530.556
27800	29599.6	509.513
27850	11595.3	481.821
27900	9614.61	451.06
27950	7548.32	418.202
28000	5945.7	384.816
28050	4550.38	351.301
28100	2579.51	317.291
28150	1373.15	280.192
28200	625.859	243.652
28250	306.09	215.576
28300	28793.4	223.331
28350	25969.4	251.828
28400	37698.5	290.081
28450	43975.7	303.927
28500	74174.5	362.96
28550	54144.0	423.215
28600	45403.0	479.526
28650	53012.2	516.531
28700	65207.3	523.903
28750	65767.7	527.295
28800	71207.9	516.778
28850	71145.4	509.207
28900	61314.6	520.427
28950	71184.7	509.782
29000	72393.1	498.786
29050	61282.3	511.135
29100	61911.1	546.817
29150	11156.7	602.755
29200	8338.35	572.386
29250	29787.3	558.628
29300	31038.0	563.116
29350	28084.4	551.064
29400	31771.3	519.906
29450	28550.8	514.779
29500	27831.0	518.063
29550	29367.0	513.176
29600	29183.9	505.928
29650	17174.7	542.698
29700	18924.0	547.347
29750	19482.4	549.002
29800	20587.9	544.319
29850	22770.3	537.118
29900	18926.4	545.249
29950	21796.5	535.791
30000	23410.4	527.977
30050	17038.7	530.998
30100	16898.4	519.473
30150	21401.8	504.995
30200	13468.2	487.03
30250	27444.3	460.213
30300	98124.3	430.482
30350	76239.6	443.304
30400	26614.1	478.32
30450	29450.7	481.244
30500	30336.1	479.766
30550	3855.1	502.035
30600	2659.99	493.272
30650	2343.51	479.492
30700	2004.8	466.245
30750	1706.2	450.899
30800	1606.57	431.919
30850	1550.99	412.186
30900	1609.38	390.633
30950	1988.7	367.746
31000	2456.37	346.57
31050	2778.06	327.108
31100	3240.68	305.041
31150	3825.87	280.692
31200	3430.3	255.417
31250	2198.51	217.662
31300	982.932	172.629
31350	285.177	131.36
31400	70.075	95.9091
31450	18.8122	78.1611
31500	5.24173	65.836
31550	1.10645	52.5657
31600	0.144971	37.4636
31650	0	21.8446
31700	0	9.05207
31750	0	0
31800	0	0
31850	0	0
31900	0	0
31950	0	0
32000	0	0
32050	0	0
32100	0	2.32293
32150	274.65	92.9566
32200	2768.71	177.604
32250	30003.6	308.675
32300	991.868	459.11
32350	810.014	439.968
32400	762.676	415.847
32450	733.867	390.164
32500	824.599	361.415
32550	1012.06	328.736
32600	1111.86	289.853
32650	1081.82	243.21
32700	1032.71	190.119
32750	831.607	133.327
32800	538.956	95.4081
32850	337.2	68.5186
32900	150.035	45.5423
32950	42.9138	28.3547
33000	0	19.0649
33050	0	22.5459
33100	0	23.023
33150	0	8.80529
33200	0	0
33250	0	0
33300	0	0
33350	0	0
33400	0	0
33450	0	0
33500	0	0
33550	0	0
33600	0	0
33650	0	0
33700	0	0
33750	0	0
33800	0	0
33850	0	0
33900	0	0
33950	0	0
34000	0	0
34050	0	0
34100	0	0
34150	0	0
34200	0	0
34250	0	0
34300	0	0
34350	0	0
34400	0	0
34450	0	0
34500	0	0
34550	0	0
34600	0	0
34650	0	0
34700	0	0
34750	0	0
34800	0	0
34850	0	0
34900	0	0
34950	0	0
35000	0	0
35050	0	0
35100	0	0
35150	0	0
35200	0	0
35250	0	0
35300	0	0
35350	0	0
35400	0	0
35450	0	0
35500	0	0
35550	0	0
35600	0	0
35650	0	22.3386
35700	1.84684	43.5561
35750	1.31284	48.3817
35800	0.0715357	29.3905
35850	0	0
35900	0	0
35950	0	0
36000	0	0
36050	0	0
36100	0	0
36150	0	0
36200	0	0
36250	0	0
36300	0	0
36350	0	0
36400	0	0
36450	0	0
36500	0	0
36550	0	0
36600	0	0
36650	0	0
36700	0	0
36750	0	0
36800	0	0
36850	0	0
36900	0	0
36950	0	0
37000	0	0
37050	0	0
37100	0	0
37150	0	0
37200	0	0
37250	0	0
37300	0	0
37350	0	0
37400	0	0
37450	0	0
37500	0	0
37550	0	0
37600	0	0
37650	0	0
37700	0	0
37750	0	0
37800	0	0
37850	0	0
37900	0	0
37950	0	0
38000	0	0
38050	0	0
38100	0	0
38150	0	0
38200	0	0
38250	0	0
38300	0	0
38350	0	0
38400	0	0
38450	0	0
38500	0	0
38550	0	0
38600	0	0
38650	0	0
38700	0	0
38750	0	0
38800	0	0
38850	0	0
38900	0	0
38950	0	0
39000	0	0
39050	0	0
39100	0	0
39150	0	0
39200	0	0
39250	0	0
39300	0	0
39350	0	0
39400	0	0
39450	0	0
39500	0	0
39550	0	0
39600	0	0
39650	0	0
39700	0	0
39750	0	0
39800	0	0
39850	0	0
39900	0	0
39950	0	0
40000	0	0
40050	0	0
40100	0	0
40150	0	0
40200	0	0
40250	0	0
40300	0	0
40350	0	0
40400	0	0
40450	0	0
40500	0	0
40550	0	0
40600	0	0
40650	0	0
40700	0	0
40750	0	0
40800	0	0
40850	0	0
40900	0	0
40950	0	0
41000	0	0
41050	0	0
41100	0	0
41150	0	0
41200	0	0
41250	0	0
41300	0	0
41350	0	0
41400	0	0
41450	0	0
41500	0	0
41550	0	0
41600	0	0
41650	0	0
41700	0	0
41750	0	0
41800	0	0
41850	0	0
41900	0	0
41950	0	0
42000	0	0
42050	0	0
42100	0	0
42150	0	0
42200	0	0
42250	0	0
42300	0	0
42350	0	0
42400	0	0
42450	0	0
42500	0	0
42550	0	0
42600	0	0
42650	0	0
42700	0	0
42750	0	0
42800	0	0
42850	0	0
42900	0	0
42950	0	0
43000	0	0
43050	0	0
43100	0	0
43150	0	0
43200	0	0
43250	0	0
43300	0	0
43350	0	0
43400	0	0
43450	0	0
43500	0	0
43550	0	0
43600	0	0
43650	0	0
43700	0	0
43750	0	0
43800	0	0
43850	0	0
43900	0	0
43950	0	0
44000	0	0
44050	0	0
44100	0	0
44150	0	0
44200	0	0
44250	0	0
44300	0	0
44350	0	0
44400	0	0
44450	0	0
44500	0	0
44550	0	0
44600	0	0
44650	0	0
44700	0	0
44750	0	0
44800	0	0
44850	0	0
44900	0	0
44950	0	0
45000	0	0
45050	0	0
45100	0	0
45150	0	0
45200	0	0
45250	0	0
45300	0	0
45350	0	0
45400	0	0
45450	0	0
45500	0	0
45550	0	0
45600	0	0
45650	0	0
45700	0	0
45750	0	0
45800	0	0
45850	0	0
45900	0	0
45950	0	0
46000	0	0
46050	0	0
46100	0	0
46150	0	0
46200	0	0
46250	0	0
46300	0	0
46350	0	0
46400	0	0
46450	0	0
46500	0	0
46550	0	0
46600	0	0
46650	0	0
46700	0	0
46750	0	0
46800	0	0
46850	0	0
46900	0	0
46950	0	0
47000	0	0
47050	0	0
47100	0	0
47150	0	0
47200	0	0
47250	0	0
47300	0	0
47350	0	0
47400	0	0
47450	0	0
47500	0	0
47550	0	0
47600	0	0
47650	0	0
47700	0	0
47750	0	0
47800	0	0
47850	0	0
47900	0	0
47950	0	0
48000	0	0
48050	0	0
48100	0	0
48150	0	0
48200	0	0
48250	0	0
48300	0	0
48350	0	0
48400	0	0
48450	0	0
48500	0	0
48550	0	0
48600	0	0
48650	0	0
48700	0	0
48750	0	0
48800	0	0
48850	0	0
48900	0	0
48950	0	0
49000	0	0
49050	0	0
49100	0	0
49150	0	0
49200	0	0
49250	0	0
49300	0	0
49350	0	0
49400	0	0
49450	0	0
49500	0	0
49550	0	0
49600	0	0
49650	0	0
49700	0	0
49750	0	0
49800	0	0
49850	0	0
49900	0	0
49950	0	0
50000	0	0
50050	0	0
50100	0	0
50150	0	0
50200	0	0
50250	0	0
50300	0	0
50350	0	0
50400	0	0
50450	0	0
50500	0	0
50550	0	0
50600	0	0
50650	0	0
50700	0	0
50750	0	0
50800	0	0
50850	0	0
50900	0	0
50950	0	0
51000	0	0
51050	0	0
51100	0	0
51150	0	0
51200	0	0
51250	0	0
51300	0	0
51350	0	0
51400	0	0
51450	0	0
51500	0	0
51550	0	0
51600	0	0
51650	0	0
51700	0	0
51750	0	0
51800	0	0
51850	0	0
51900	0	0
51950	0	0
52000	0	0
52050	0	0
52100	0	0
52150	0	0
52200	0	0
52250	0	0
52300	0	0
52350	0	0
52400	0	0
52450	0	0
52500	0	0
52550	0	0
52600	0	0
52650	0	0
52700	0	0
52750	0	0
52800	0	0
52850	0	0
52900	0	0
52950	0	0
53000	0	0
53050	0	0
53100	0	0
53150	0	0
53200	0	0
53250	0	0
53300	0	0
53350	0	0
53400	0	0
53450	0	0
53500	0	0
53550	0	0
53600	0	0
53650	0	0
53700	0	0
53750	0	0
53800	0	0
53850	0	0
53900	0	0
53950	0	0
54000	0	0
54050	0	0
54100	0	0
54150	0	0
54200	0	0
54250	0	0
54300	0	0
54350	0	0
54400	0	0
54450	0	0
54500	0	0
54550	0	0
54600	0	0
54650	0	0
54700	0	0
54750	0	0
54800	0	0
54850	0	0
54900	0	0
54950	0	0
55000	0	0
55050	0	0
55100	0	0
55150	0	0
55200	0	0
55250	0	0
55300	0	0
55350	0	0
55400	0	0
55450	0	0
55500	0	0
55550	0	0
55600	0	0
55650	0	0
55700	0	0
55750	0	0
55800	0	0
55850	0	0
55900	0	0
55950	0	0
56000	0	0
56050	0	0
56100	0	0
56150	0	0
56200	0	0
56250	0	0
56300	0	0
56350	0	0
56400	0	0
56450	0	0
56500	0	0
56550	0	0
56600	0	0
56650	0	0
56700	0	0
56750	0	0
56800	0	0
56850	0	0
56900	0	0
56950	0	0
57000	0	0
57050	0	0
57100	0	0
57150	0	0
57200	0	0
57250	0	0
57300	0	0
57350	0	0
57400	0	0
57450	0	0
57500	0	0
57550	0	0
57600	0	0
57650	0	0
57700	0	0
57750	0	0
57800	0	0
57850	0	0
57900	0	0
57950	0	0
58000	0	0
58050	0	0
58100	0	0
58150	0	0
58200	0	0
58250	0	0
58300	0	0
58350	0	0
58400	0	0
58450	0	0
58500	0	0
58550	0	0
58600	0	0
58650	0	0
58700	0	0
58750	0	0
58800	0	0
58850	0	0
58900	0	0
58950	0	0
59000	0	0
59050	0	0
59100	0	0
59150	0	0
59200	0	0
59250	0	0
59300	0	0
59350	0	0
59400	0	0
59450	0	0
59500	0	0
59550	0	0
59600	0	0
59650	0	0
59700	0	0
59750	0	0
59800	0	0
59850	0	0
59900	0	0
59950	0	0
60000	0	0
60050	0	0
60100	0	0
60150	6224.3	153.725
60200	29491.4	250.849
60250	38215.2	313.215
60300	36756.3	313.928
60350	33632.3	312.262
60400	36358.8	306.326
60450	42810.8	294.847
60500	48792.0	320.598
60550	47786.0	335.839
60600	46164.7	319.088
60650	44211.3	322.341
60700	42563.2	334.897
60750	40356.5	343.771
60800	39132.2	350.145
60850	39754.7	351.819
60900	42841.8	350.962
60950	47734.4	348.237
61000	50153.0	353.902
61050	76073.6	382.564
61100	140213.0	450.301
61150	132673.0	438.487
61200	126082.0	425.152
61250	119137.0	407.041
61300	109294.0	405.484
61350	94094.9	397.497
61400	79728.9	395.665
61450	74552.2	403.292
61500	75117.0	405.652
61550	73912.7	406.951
61600	71292.4	407.149
61650	69141.8	408.245
61700	69006.6	411.214
61750	71662.1	419.408
61800	66617.2	408.061
61850	65693.4	408.362
61900	64818.9	407.585
61950	69896.1	391.599
62000	64355.0	403.185
62050	64240.9	393.292
62100	64337.4	391.381
62150	64305.8	393.21
62200	62762.5	405.119
62250	23999.2	433.416
62300	28757.1	448.297
62350	24222.9	423.598
62400	61581.9	406.489
62450	65258.6	401.259
62500	59853.0	427.416
62550	22862.9	442.486
62600	21948.0	433.98
62650	60385.0	410.358
62700	56208.8	430.752
62750	22133.7	447.699
62800	22726.1	452.574
62850	61006.4	437.906
62900	57270.3	434.612
62950	61784.1	453.746
63000	57068.4	443.648
63050	62430.1	443.474
63100	66938.1	455.135
63150	75396.4	474.455
63200	83045.1	483.799
63250	84858.9	481.518
63300	81872.1	475.3
63350	82727.1	473.698
63400	34401.4	495.967
63450	39010.4	506.732
63500	102060.0	499.869
63550	121764.0	509.761
63600	140533.0	514.749
63650	139604.0	506.898
63700	138710.0	504.356
63750	30290.6	506.379
63800	28794.4	486.568
63850	27084.5	463.361
63900	11581.9	436.422
63950	39408.8	408.925
64000	26581.7	385.77
64050	27233.5	363.459
64100	29049.3	338.592
64150	28351.6	309.887
64200	9883.63	264.474
64250	2701.26	205.769
64300	806.098	165.445
64350	400.671	154.688
64400	195.299	150.538
64450	70.3617	136.389
64500	22.9869	118.116
64550	12.68	108.152
64600	3487.99	131.997
64650	10471.1	189.279
64700	27106.9	255.529
64750	56267.5	318.139
64800	89396.9	375.219
64850	92386.3	419.741
64900	69917.9	451.047
64950	65973.9	447.149
65000	77318.5	440.599
65050	62696.3	470.564
65100	64968.0	478.404
65150	66914.0	490.396
65200	29734.5	504.397
65250	30211.9	499.499
65300	29466.3	486.79
65350	30401.9	487.038
65400	29629.5	474.758
65450	71480.2	456.951
65500	75410.8	465.144
65550	77625.8	470.608
65600	76791.4	457.608
65650	70358.5	441.63
65700	69534.2	443.962
65750	73569.4	457.883
65800	69132.0	453.686
65850	69644.7	435.903
65900	61581.0	426.467
65950	63464.0	443.28
66000	63380.5	472.934
66050	67095.5	482.174
66100	65174.6	475.018
66150	69365.7	486.081
66200	74321.1	488.561
66250	74740.8	482.797
66300	74660.7	476.415
66350	77221.2	475.231
66400	78935.0	490.769
66450	85736.8	507.748
66500	91010.2	536.255
66550	96467.2	537.54
66600	102445.0	532.513
66650	109901.0	533.927
66700	121488.0	537.924
66750	129319.0	542.456
66800	124829.0	534.209
66850	125098.0	517.858
66900	117245.0	499.148
66950	125216.0	517.308
67000	117560.0	542.305
67050	128475.0	540.792
67100	146981.0	560.01
67150	153765.0	570.899
67200	154230.0	567.138
67250	155206.0	568.195
67300	46272.4	560.427
67350	162138.0	545.832
67400	169978.0	536.24
67450	146857.0	541.751
67500	145137.0	542.278
67550	142934.0	535.15
67600	141774.0	529.691
67650	142221.0	535.294
67700	42374.1	534.357
67750	40865.8	528.663
67800	40185.8	520.441
67850	19406.7	513.219
67900	4696.44	496.431
67950	14767.3	474.152
68000	89464.1	450.449
68050	108296.0	430.722
68100	105383.0	427.081
68150	96050.0	434.757
68200	95311.1	446.894
68250	31067.0	466.459
68300	27520.4	485.229
68350	17018.4	494.197
68400	16541.3	489.486
68450	5542.06	486.9
68500	1434.19	484.325
68550	1267.36	473.821
68600	1206.29	461.557
68650	1143.8	448.932
68700	1107.55	435.577
68750	1106.12	420.62
68800	1070.08	405.624
68850	1057.1	389.95
68900	1146.87	373.639
68950	1183.82	359.394
69000	1231.23	345.374
69050	1406.0	324.628
69100	1510.14	296.043
69150	1440.25	255.869
69200	1258.12	202.818
69250	871.643	142.208
69300	500.999	91.6012
69350	248.501	50.4582
69400	112.408	25.982
69450	0	9.98869
69500	0	0
69550	0	0
69600	0	0
69650	0	0
69700	0	11.1532
69750	13.9797	27.082
69800	7.83862	33.5018
69850	1.98085	34.6948
69900	0	24.3519
69950	0	8.7366
70000	0	0
70050	0	0
70100	0	0
70150	0	0
70200	0	0
70250	0	0
70300	0	0
70350	13.6593	61.7882
70400	10.0618	69.1797
70450	1.60076	49.529
70500	0.173561	31.136
70550	0	18.109
70600	0	7.57234
70650	0	0
70700	0	0
70750	0	0
70800	0	0
70850	0	0
70900	0	0
70950	0	0
71000	0	0
71050	0	0
71100	0	0
71150	0	0
71200	0	0
71250	0	0
71300	0	0
71350	0	0
71400	0	0
71450	0	0
71500	0	0
71550	0	0
71600	0	0
71650	0	0
71700	0	0
71750	0	0
71800	0	0
71850	0	0
71900	0	0
71950	0	0
72000	0	0
72050	0	0
72100	0	0
72150	0	0
72200	0	0
72250	0	0
72300	0	0
72350	0	0
72400	0	0
72450	0	0
72500	0	0
72550	0	0
72600	0	0
72650	0	0
72700	0	0
72750	0	0
72800	0	0
72850	0	0
72900	0	0
72950	470.212	89.1455
73000	18859.7	245.943
73050	48104.1	363.787
73100	21138.7	446.791
73150	21166.6	455.867
73200	20694.8	449.78
73250	20936.8	457.586
73300	13147.1	483.119
73350	13384.1	486.688
73400	13369.1	486.784
73450	13456.4	483.49
73500	13807.3	481.304
73550	14021.3	479.998
73600	14051.0	472.76
73650	14670.4	464.204
73700	16027.4	464.012
73750	6233.79	463.886
73800	6226.75	459.027
73850	5670.92	452.645
73900	4502.04	448.737
73950	2867.68	443.532
74000	1837.76	431.204
74050	1226.44	407.518
74100	1330.58	377.769
74150	1570.61	346.015
74200	1808.55	313.05
74250	1819.01	277.746
74300	1403.06	238.548
74350	730.842	198.881
74400	249.955	160.332
74450	57.9614	123.405
74500	9.70191	87.4062
74550	1.10484	57.3919
74600	0.156284	41.7443
74650	0.0215352	30.1785
74700	0	15.9481
74750	0	0
74800	0	0
74850	0	0
74900	0	0
74950	0	0
75000	0	0
75050	0	0
75100	0	0
75150	0	0
75200	0	0
75250	0	0
75300	0	0
75350	0	0
75400	0	0
75450	0	0
75500	0	0
75550	0	0
75600	0	0
75650	0	0
75700	0	0
75750	0	0
75800	0	0
75850	0	0
75900	0	0
75950	0	0
76000	0	0
76050	0	0
76100	0	0
76150	0	0
76200	0	0
76250	0	0
76300	0	0
76350	0	0
76400	0	0
76450	0	0
76500	0	0
76550	0	0
76600	0	0
76650	0	0
76700	0	0
76750	0	0
76800	0	0
76850	0	0
76900	0	0
76950	0	0
77000	0	0
77050	0	0
77100	0	0
77150	0	0
77200	0	0
77250	0	0
77300	0	0
77350	0	0
77400	0	0
77450	0	0
77500	0	0
77550	0	0
77600	0	0
77650	0	0
77700	0	0
77750	0	0
77800	0	0
77850	0	0
77900	0	0
77950	0	0
78000	0	0
78050	0	0
78100	0	0
78150	0	0
78200	0	0
78250	0	0
78300	0	0
78350	0	0
78400	0	0
78450	0	0
78500	0	0
78550	0	0
78600	0	0
78650	0	0
78700	0	0
78750	0	0
78800	0	0
78850	0	0
78900	0	0
78950	0	0
79000	0	0
79050	0	0
79100	0	0
79150	0	0
79200	0	0
79250	0	0
79300	0	0
79350	0	0
79400	0	0
79450	0	0
79500	0	0
79550	0	0
79600	0	0
79650	0	0
79700	0	0
79750	0	0
79800	0	0
79850	0	0
79900	0	0
79950	0	0
80000	0	0
80050	0	0
80100	0	0
80150	0	0
80200	0	0
80250	0	0
80300	0	0
80350	0	0
80400	0	0
80450	0	0
80500	0	0
80550	0	0
80600	0	0
80650	0	0
80700	0	0
80750	0	0
80800	0	0
80850	0	0
80900	0	0
80950	0	0
81000	0	0
81050	0	0
81100	0	0
81150	0	0
81200	0	0
81250	0	0
81300	0	0
81350	0	0
81400	0	0
81450	0	0
81500	0	0
81550	0	0
81600	0	0
81650	0	0
81700	0	0
81750	0	0
81800	0	0
81850	0	0
81900	0	0
81950	0	0
82000	0	0
82050	0	0
82100	0	0
82150	0	0
82200	0	0
82250	0	0
82300	0	0
82350	0	0
82400	0	0
82450	0	0
82500	0	0
82550	0	0
82600	0	0
82650	0	0
82700	0	0
82750	0	0
82800	0	0
82850	0	0
82900	0	0
82950	0	0
83000	0	0
83050	0	0
83100	0	0
83150	0	0
83200	0	0
83250	0	0
83300	0	0
83350	0	0
83400	0	0
83450	0	0
83500	0	0
83550	0	0
83600	0	0
83650	0	0
83700	0	0
83750	0	0
83800	0	0
83850	0	0
83900	0	0
83950	0	0
84000	0	0
84050	0	0
84100	0	0
84150	0	0
84200	0	0
84250	0	0
84300	0	0
84350	0	0
84400	0	0
84450	0	0
84500	0	0
84550	0	0
84600	0	0
84650	0	0
84700	0	0
84750	0	0
84800	0	0
84850	0	0
84900	0	0
84950	0	0
85000	0	0
85050	0	0
85100	0	0
85150	0	0
85200	0	0
85250	0	0
85300	0	0
85350	0	0
85400	0	0
85450	0	0
85500	0	0
85550	0	0
85600	0	0
85650	0	0
85700	0	0
85750	0	0
85800	0	0
85850	0	0
85900	0	0
85950	0	0
86000	0	0
86050	0	0
86100	0	0
86150	0	0
86200	0	0
86250	0	0
86300	0	0
86350	0	0
86400	0	0
86450	0	0
86500	0	0
86550	0	0
86600	0	0
86650	0	0
86700	0	0
86750	0	0
86800	0	0
86850	0	0
86900	0	0
86950	0	0
87000	0	0
87050	0	0
87100	0	0
87150	0	0
87200	0	0
87250	0	0
87300	0	0
87350	0	0
87400	0	0
87450	0	0
87500	0	0
87550	0	0
87600	0	0
87650	0	0
87700	0	0
87750	0	0
87800	0	0
87850	0	0
87900	0	0
87950	0	0
88000	0	0
88050	0	0
88100	0	0
88150	0	0
88200	0	0
88250	0	0
88300	0	0
88350	0	0
88400	0	0
88450	0	0
88500	0	0
88550	0	0
88600	0	0
88650	0	0
88700	0	0
88750	0	0
88800	0	0
88850	0	0
88900	0	0
88950	0	0
89000	0	0
89050	0	0
89100	0	0
89150	0	0
89200	0	0
89250	0	0
89300	0	0
89350	0	0
89400	0	0
89450	0	0
89500	0	0
89550	0	0
89600	0	0
89650	0	0
89700	0	0
89750	0	0
89800	0	0
89850	0	0
89900	0	0
89950	0	0
90000	0	0
90050	0	0
90100	0	0
90150	0	0
90200	0	0
90250	0	0
90300	0	0
90350	0	0
90400	0	0
90450	0	0
90500	0	0
90550	0	0
90600	0	0
90650	0	0
90700	0	0
90750	0	0
90800	0	0
90850	0	0
90900	0	0
90950	0	0
91000	0	0
91050	0	0
91100	0	0
91150	0	0
91200	0	0
91250	0	0
91300	0	0
91350	0	0
91400	0	0
91450	0	0
91500	0	0
91550	0	0
91600	0	0
91650	0	0
91700	0	0
91750	0	0
91800	0	0
91850	0	0
91900	0	0
91950	0	0
92000	0	0
92050	0	0
92100	0	0
92150	0	0
92200	0	0
92250	0	0
92300	0	0
92350	0	0
92400	0	0
92450	0	0
92500	0	0
92550	0	0
92600	0	0
92650	0	0
92700	0	0
92750	0	0
92800	0	0
92850	0	0
92900	0	0
92950	0	0
93000	0	0
93050	0	0
93100	0	0
93150	0	0
93200	0	0
93250	0	0
93300	0	0
93350	0	0
93400	0	0
93450	0	0
93500	0	0
93550	0	0
93600	0	0
93650	0	0
93700	0	0
93750	0	0
93800	0	0
93850	0	0
93900	0	0
93950	0	0
94000	0	0
94050	0	0
94100	0	0
94150	0	0
94200	0	0
94250	0	0
94300	0	0
94350	0	0
94400	0	0
94450	0	0
94500	0	0
94550	0	0
94600	0	0
94650	0	0
94700	0	0
94750	0	0
94800	0	0
94850	0	0
94900	0	0
94950	0	0
95000	0	0
95050	0	0
95100	0	0
95150	0	0
95200	0	0
95250	0	0
95300	0	0
95350	0	0
95400	0	0
95450	0	0
95500	0	0
95550	0	0
95600	0	0
95650	0	0
95700	0	0
95750	0	0
95800	0	0
95850	0	0
95900	0	0
95950	0	0
96000	0	0
96050	0	0
96100	0	0
96150	0	0
96200	0	0
96250	0	0
96300	0	0
96350	0	0
96400	0	0
96450	0	0
96500	0	0
96550	0	0
96600	0	0
96650	0	0
96700	0	0
96750	0	0
96800	0	0
96850	0	0
96900	0	0
96950	0	0
97000	0	0
97050	0	0
97100	0	0
97150	0	0
97200	0	0
97250	0	0
97300	0	0
97350	0	0
97400	0	0
97450	0	0
97500	0	0
97550	0	0
97600	0	0
97650	0	0
97700	0	0
97750	0	0
97800	0	0
97850	0	0
97900	0	0
97950	0	0
98000	0	0
98050	0	0
98100	0	0
98150	0	0
98200	0	0
98250	0	0
98300	0	0
98350	0	0
98400	0	0
98450	0	0
98500	0	0
98550	0	0
98600	0	0
98650	0	0
98700	0	0
98750	0	0
98800	0	0
98850	0	0
98900	0	0
98950	0	0
99000	0	0
99050	0	0
99100	0	0
99150	0	0
99200	0	0
99250	0	0
99300	0	0
99350	0	0
99400	0	0
99450	0	0
99500	0	0
99550	0	0
99600	0	0
99650	0	0
99700	0	0
99750	0	0
99800	0	0
99850	0	0
99900	0	0
[truncated: 459 more rows]
