# Supplementary material for: The extreme yet transient nature of glacial erosion
Source: Nat Commun. 2022 Nov 30;13:7377. doi: 10.1038/s41467-022-35072-0 (PMC9712427; doi:10.1038/s41467-022-35072-0)
Supplement: Supplementary file 5 — Supplementary Data 2 [file 41467_2022_35072_MOESM5_ESM.zip › csv_glacialEcalib/Ball2008-10.csv]

Year	Q	IceH
0	0	0
50	0	0
100	0	0
150	0	0
200	0	0
250	0	0
300	0	0
350	0	0
400	0	0
450	0	0
500	0	0
550	0	0
600	0	0
650	0	0
700	0	0
750	0	0
800	0	0
850	0	0
900	0	0
950	0	0
1000	0	0
1050	0	0
1100	0	0
1150	0	0
1200	0	0
1250	0	0
1300	0	0
1350	0	0
1400	0	0
1450	0	0
1500	0	0
1550	0	0
1600	0	0
1650	0	0
1700	0	0
1750	0	0
1800	0	0
1850	0	0
1900	0	0
1950	0	0
2000	0	0
2050	0	0
2100	0	0
2150	0	0
2200	0	0
2250	0	0
2300	0	0
2350	0	0
2400	0	0
2450	0	0
2500	0	0
2550	0	0
2600	0	0
2650	0	0
2700	0	0
2750	0	0
2800	0	0
2850	0	0
2900	0	0
2950	0	0
3000	0	0
3050	0	0
3100	0	0
3150	0	0
3200	0	0
3250	0	0
3300	0	0
3350	0	0
3400	0	0
3450	0	0
3500	0	0
3550	0	0
3600	0	0
3650	0	0
3700	0	0
3750	0	0
3800	0	0
3850	0	0
3900	0	0
3950	0	0
4000	0	0
4050	0	0
4100	0	0
4150	0	0
4200	0	0
4250	0	0
4300	0	0
4350	0	0
4400	0	0
4450	0	0
4500	0	0
4550	0	0
4600	0	0
4650	0	0
4700	0	0
4750	0	0
4800	0	0
4850	0	0
4900	0	0
4950	0	0
5000	0	0
5050	0	0
5100	0	0
5150	0	0
5200	0	0
5250	0	0
5300	0	0
5350	0	0
5400	0	0
5450	0	0
5500	0	0
5550	0	0
5600	0	0
5650	0	0
5700	0	0
5750	0	0
5800	0	0
5850	0	0
5900	0	0
5950	0	0
6000	0	0
6050	0	0
6100	0	0
6150	0	0
6200	0	0
6250	0	0
6300	0	0
6350	0	0
6400	0	0
6450	0	0
6500	0	0
6550	0	0
6600	0	0
6650	0	0
6700	0	0
6750	0	0
6800	0	0
6850	0	0
6900	0	0
6950	0	0
7000	0	0
7050	0	0
7100	0	0
7150	0	0
7200	0	0
7250	0	0
7300	0	0
7350	0	0
7400	0	0
7450	0	0
7500	0	0
7550	0	0
7600	0	0
7650	0	0
7700	0	0
7750	0	0
7800	0	0
7850	0	0
7900	0	0
7950	0	0
8000	0	0
8050	0	0
8100	0	0
8150	0	0
8200	0	0
8250	0	0
8300	0	0
8350	0	0
8400	0	0
8450	0	0
8500	0	0
8550	0	0
8600	0	0
8650	0	0
8700	0	0
8750	0	0
8800	0	0
8850	0	0
8900	0	0
8950	0	0
9000	0	0
9050	0	0
9100	0	0
9150	0	0
9200	0	0
9250	0	0
9300	0	0
9350	0	0
9400	0	0
9450	0	0
9500	0	0
9550	0	0
9600	0	0
9650	0	0
9700	0	0
9750	0	0
9800	0	0
9850	0	0
9900	0	0
9950	0	0
10000	0	0
10050	0	0
10100	0	0
10150	0	0
10200	0	0
10250	0	0
10300	0	0
10350	0	0
10400	0	0
10450	0	0
10500	0	0
10550	0	0
10600	0	0
10650	0	0
10700	0	0
10750	0	0
10800	0	0
10850	0	0
10900	0	0
10950	0	0
11000	0	0
11050	0	0
11100	0	0
11150	0	0
11200	0	0
11250	0	0
11300	0	0
11350	0	0
11400	0	0
11450	0	0
11500	0	0
11550	0	0
11600	0	0
11650	0	0
11700	0	0
11750	0	0
11800	0	0
11850	0	0
11900	0	0
11950	0	0
12000	0	0
12050	0	0
12100	0	0
12150	0	0
12200	0	0
12250	0	0
12300	0	0
12350	0	0
12400	0	0
12450	0	0
12500	0	0
12550	0	0
12600	0	0
12650	0	0
12700	0	0
12750	0	0
12800	0	0
12850	0	0
12900	0	0
12950	0	0
13000	0	0
13050	0	0
13100	0	0
13150	0	0
13200	0	0
13250	0	0
13300	0	0
13350	0	0
13400	0	0
13450	0	0
13500	0	0
13550	0	0
13600	0	0
13650	0	0
13700	0	0
13750	0	0
13800	0	0
13850	0	0
13900	0	0
13950	0	0
14000	0	0
14050	0	0
14100	0	0
14150	0	0
14200	0	0
14250	0	0
14300	0	0
14350	0	0
14400	0	0
14450	0	0
14500	0	0
14550	0	0
14600	0	0
14650	0	0
14700	0	0
14750	0	0
14800	0	0
14850	0	0
14900	0	0
14950	0	0
15000	0	0
15050	0	0
15100	0	0
15150	0	0
15200	0	0
15250	0	0
15300	0	0
15350	0	0
15400	0	0
15450	0	0
15500	0	0
15550	0	0
15600	0	0
15650	0	0
15700	0	0
15750	0	0
15800	0	0
15850	0	0
15900	0	0
15950	0	0
16000	0	0
16050	0	0
16100	0	0
16150	0	0
16200	0	0
16250	0	0
16300	0	0
16350	0	0
16400	0	0
16450	0	0
16500	0	0
16550	0	0
16600	0	0
16650	0	0
16700	0	0
16750	0	0
16800	0	0
16850	0	0
16900	0	0
16950	0	0
17000	0	0
17050	0	0
17100	0	0
17150	0	0
17200	0	0
17250	0	0
17300	0	0
17350	0	0
17400	0	0
17450	0	0
17500	0	0
17550	0	0
17600	0	0
17650	0	0
17700	0	0
17750	0	0
17800	0	0
17850	0	0
17900	0	0
17950	0	0
18000	0	0
18050	0	0
18100	0	6.22684
18150	1253.74	76.4191
18200	5376.48	136.114
18250	12189.2	164.904
18300	18842.8	191.17
18350	25685.3	220.646
18400	30911.1	236.934
18450	34946.3	250.011
18500	37968.2	256.515
18550	37691.3	266.794
18600	45790.9	285.36
18650	36022.5	282.843
18700	44341.2	284.967
18750	40325.1	297.155
18800	16652.1	309.173
18850	22431.9	307.376
18900	27236.5	314.919
18950	21662.3	329.381
19000	29023.2	339.893
19050	32338.6	354.864
19100	40695.3	382.191
19150	39960.2	413.547
19200	42807.2	405.73
19250	51667.5	405.539
19300	50228.7	445.201
19350	54980.6	460.216
19400	65376.5	463.642
19450	56170.5	466.118
19500	66327.3	464.1
19550	75485.5	464.019
19600	74083.8	471.664
19650	76891.9	483.0
19700	77712.6	497.41
19750	54588.1	507.803
19800	66224.0	513.265
19850	71663.8	493.865
19900	78848.4	488.328
19950	51934.6	507.829
20000	55704.8	474.57
20050	80328.4	437.857
20100	76737.8	451.763
20150	67981.2	480.334
20200	80165.5	490.926
20250	79355.7	501.154
20300	83023.1	509.585
20350	89344.7	514.05
20400	55687.5	531.245
20450	73475.3	524.516
20500	76719.1	500.281
20550	81761.8	496.881
20600	86700.1	497.896
20650	56384.9	505.853
20700	70901.9	488.295
20750	90697.0	483.019
20800	65433.7	487.876
20850	82235.3	487.182
20900	68822.1	487.486
20950	64238.1	482.973
21000	98042.6	474.329
21050	80673.4	490.346
21100	66992.7	508.385
21150	60533.5	518.957
21200	73256.0	510.621
21250	75320.2	495.655
21300	71604.2	479.887
21350	89131.6	462.829
21400	63010.9	466.112
21450	61846.3	462.52
21500	80181.4	457.094
21550	76582.1	456.408
21600	88090.3	459.89
21650	82425.8	478.054
21700	82908.2	495.551
21750	81739.6	508.543
21800	87421.1	507.164
21850	107995.0	502.531
21900	85587.4	510.581
21950	94914.0	508.539
22000	119522.0	505.611
22050	74836.9	516.015
22100	103132.0	492.369
22150	102626.0	469.453
22200	95237.5	499.019
22250	106403.0	512.547
22300	128106.0	499.691
22350	119641.0	515.692
22400	116284.0	533.995
22450	135186.0	544.185
22500	128767.0	548.188
22550	156985.0	532.553
22600	137113.0	516.03
22650	121314.0	517.167
22700	154495.0	554.777
22750	83501.9	602.708
22800	149000.0	605.288
22850	144266.0	610.212
22900	114840.0	628.296
22950	150973.0	630.057
23000	152788.0	632.235
23050	135652.0	637.584
23100	170662.0	629.93
23150	174547.0	627.522
23200	114913.0	643.564
23250	142877.0	638.525
23300	162866.0	628.244
23350	181880.0	614.513
23400	171718.0	612.358
23450	132668.0	627.131
23500	145057.0	636.397
23550	158191.0	640.295
23600	116984.0	650.528
23650	140747.0	647.795
23700	191086.0	621.052
23750	178114.0	618.423
23800	133979.0	630.314
23850	153223.0	629.507
23900	158954.0	625.697
23950	182765.0	615.665
24000	157908.0	624.545
24050	98920.9	646.694
24100	163900.0	640.981
24150	181551.0	637.779
24200	116256.0	654.464
24250	143029.0	656.951
24300	142502.0	660.394
24350	184104.0	639.019
24400	195044.0	614.794
24450	158443.0	628.884
24500	110241.0	650.974
24550	150375.0	650.047
24600	194147.0	629.375
24650	145406.0	641.931
24700	132341.0	651.05
24750	194300.0	638.538
24800	156418.0	654.725
24850	118768.0	689.948
24900	203339.0	656.341
24950	200313.0	637.599
25000	149885.0	661.866
25050	141157.0	688.883
25100	164447.0	730.314
25150	234713.0	738.634
25200	237025.0	730.601
25250	243872.0	758.255
25300	241093.0	758.753
25350	240360.0	729.456
25400	219438.0	694.281
25450	95706.6	650.813
25500	127201.0	611.79
25550	167837.0	594.647
25600	149036.0	605.499
25650	193192.0	635.653
25700	224233.0	724.125
25750	215327.0	700.563
25800	198980.0	665.907
25850	184818.0	627.84
25900	155531.0	627.976
25950	136472.0	657.25
26000	138806.0	731.391
26050	220771.0	762.64
26100	247212.0	739.851
26150	235411.0	719.094
26200	226622.0	711.902
26250	236701.0	739.443
26300	230333.0	730.14
26350	225622.0	699.497
26400	181286.0	662.416
26450	109906.0	619.726
26500	177099.0	596.585
26550	189933.0	642.788
26600	67431.9	604.434
26650	150437.0	560.473
26700	219373.0	634.96
26750	206400.0	624.03
26800	175100.0	600.446
26850	163716.0	568.862
26900	14511.3	533.396
26950	3603.24	493.571
27000	2360.4	451.773
27050	1633.69	409.27
27100	1082.73	366.144
27150	2932.14	328.422
27200	29230.5	323.945
27250	30648.7	341.509
27300	37046.0	380.766
27350	63098.1	444.592
27400	88558.6	538.455
27450	50726.0	618.323
27500	121661.0	631.299
27550	135380.0	635.57
27600	132147.0	658.688
27650	166576.0	672.698
27700	201138.0	669.334
27750	209330.0	676.851
27800	201732.0	672.187
27850	187171.0	655.035
27900	163547.0	626.119
27950	17784.7	594.123
28000	5189.39	558.074
28050	10154.3	519.317
28100	2333.4	478.047
28150	1572.94	435.443
28200	1025.16	392.018
28250	25484.9	352.831
28300	33914.9	350.414
28350	45988.0	381.751
28400	58364.3	413.585
28450	56902.4	438.38
28500	86892.7	494.37
28550	76902.5	564.194
28600	65392.5	609.613
28650	78465.9	640.243
28700	104457.0	648.136
28750	109871.0	649.499
28800	121003.0	641.214
28850	118529.0	632.597
28900	102390.0	642.452
28950	120143.0	633.192
29000	117382.0	615.615
29050	94871.7	627.05
29100	84956.2	663.956
29150	174277.0	737.722
29200	19775.2	700.23
29250	107608.0	678.239
29300	119741.0	667.639
29350	110088.0	661.145
29400	125124.0	636.985
29450	103163.0	635.678
29500	98623.6	640.704
29550	109627.0	634.027
29600	111533.0	621.467
29650	95042.6	633.966
29700	108013.0	641.318
29750	96475.2	643.724
29800	92162.4	640.573
29850	94333.6	631.837
29900	20261.5	653.131
29950	25544.6	642.345
30000	49946.4	621.711
30050	10142.1	639.15
30100	8690.14	618.938
30150	37247.7	597.683
30200	12776.6	576.904
30250	21511.3	547.498
30300	34118.0	519.27
30350	28257.5	524.301
30400	14527.7	531.901
30450	16009.0	514.899
30500	18784.5	489.958
30550	4460.79	480.363
30600	4863.63	449.884
30650	5662.0	419.746
30700	5079.44	390.481
30750	5296.99	355.174
30800	4875.47	310.313
30850	2024.94	254.517
30900	736.007	192.075
30950	456.352	132.412
31000	318.169	93.0921
31050	219.262	67.3657
31100	115.318	34.6342
31150	0	15.4905
31200	0	15.4949
31250	0	13.35
31300	0	3.96594
31350	0	5.94616
31400	0	0
31450	0	0
31500	0	0
31550	0	0
31600	0	0
31650	0	0
31700	0	0
31750	0	0
31800	0	0
31850	0	0
31900	0	0
31950	0	0
32000	0	0
32050	0	0
32100	0	0
32150	203.106	94.5029
32200	2396.79	189.265
32250	22024.6	292.468
32300	2654.2	319.772
32350	1106.35	261.499
32400	535.662	199.206
32450	262.222	148.454
32500	117.319	108.205
32550	40.4301	85.0659
32600	9.5248	68.4469
32650	1.28998	46.3289
32700	0	16.1117
32750	0	0
32800	0	0
32850	0	0
32900	0	0
32950	0	0
33000	0	0
33050	0	0
33100	0	0
33150	0	0
33200	0	0
33250	0	0
33300	0	0
33350	0	0
33400	0	0
33450	0	0
33500	0	0
33550	0	0
33600	0	0
33650	0	0
33700	0	0
33750	0	0
33800	0	0
33850	0	0
33900	0	0
33950	0	0
34000	0	0
34050	0	0
34100	0	0
34150	0	0
34200	0	0
34250	0	0
34300	0	0
34350	0	0
34400	0	0
34450	0	0
34500	0	0
34550	0	0
34600	0	0
34650	0	0
34700	0	0
34750	0	0
34800	0	0
34850	0	0
34900	0	0
34950	0	0
35000	0	0
35050	0	0
35100	0	0
35150	0	0
35200	0	0
35250	0	0
35300	0	0
35350	0	0
35400	0	0
35450	0	0
35500	0	0
35550	0	0
35600	0	0
35650	0	0
35700	0	7.50504
35750	0	24.6071
35800	0	16.6859
35850	0	0
35900	0	0
35950	0	0
36000	0	0
36050	0	0
36100	0	0
36150	0	0
36200	0	0
36250	0	0
36300	0	0
36350	0	0
36400	0	0
36450	0	0
36500	0	0
36550	0	0
36600	0	0
36650	0	0
36700	0	0
36750	0	0
36800	0	0
36850	0	0
36900	0	0
36950	0	0
37000	0	0
37050	0	0
37100	0	0
37150	0	0
37200	0	0
37250	0	0
37300	0	0
37350	0	0
37400	0	0
37450	0	0
37500	0	0
37550	0	0
37600	0	0
37650	0	0
37700	0	0
37750	0	0
37800	0	0
37850	0	0
37900	0	0
37950	0	0
38000	0	0
38050	0	0
38100	0	0
38150	0	0
38200	0	0
38250	0	0
38300	0	0
38350	0	0
38400	0	0
38450	0	0
38500	0	0
38550	0	0
38600	0	0
38650	0	0
38700	0	0
38750	0	0
38800	0	0
38850	0	0
38900	0	0
38950	0	0
39000	0	0
39050	0	0
39100	0	0
39150	0	0
39200	0	0
39250	0	0
39300	0	0
39350	0	0
39400	0	0
39450	0	0
39500	0	0
39550	0	0
39600	0	0
39650	0	0
39700	0	0
39750	0	0
39800	0	0
39850	0	0
39900	0	0
39950	0	0
40000	0	0
40050	0	0
40100	0	0
40150	0	0
40200	0	0
40250	0	0
40300	0	0
40350	0	0
40400	0	0
40450	0	0
40500	0	0
40550	0	0
40600	0	0
40650	0	0
40700	0	0
40750	0	0
40800	0	0
40850	0	0
40900	0	0
40950	0	0
41000	0	0
41050	0	0
41100	0	0
41150	0	0
41200	0	0
41250	0	0
41300	0	0
41350	0	0
41400	0	0
41450	0	0
41500	0	0
41550	0	0
41600	0	0
41650	0	0
41700	0	0
41750	0	0
41800	0	0
41850	0	0
41900	0	0
41950	0	0
42000	0	0
42050	0	0
42100	0	0
42150	0	0
42200	0	0
42250	0	0
42300	0	0
42350	0	0
42400	0	0
42450	0	0
42500	0	0
42550	0	0
42600	0	0
42650	0	0
42700	0	0
42750	0	0
42800	0	0
42850	0	0
42900	0	0
42950	0	0
43000	0	0
43050	0	0
43100	0	0
43150	0	0
43200	0	0
43250	0	0
43300	0	0
43350	0	0
43400	0	0
43450	0	0
43500	0	0
43550	0	0
43600	0	0
43650	0	0
43700	0	0
43750	0	0
43800	0	0
43850	0	0
43900	0	0
43950	0	0
44000	0	0
44050	0	0
44100	0	0
44150	0	0
44200	0	0
44250	0	0
44300	0	0
44350	0	0
44400	0	0
44450	0	0
44500	0	0
44550	0	0
44600	0	0
44650	0	0
44700	0	0
44750	0	0
44800	0	0
44850	0	0
44900	0	0
44950	0	0
45000	0	0
45050	0	0
45100	0	0
45150	0	0
45200	0	0
45250	0	0
45300	0	0
45350	0	0
45400	0	0
45450	0	0
45500	0	0
45550	0	0
45600	0	0
45650	0	0
45700	0	0
45750	0	0
45800	0	0
45850	0	0
45900	0	0
45950	0	0
46000	0	0
46050	0	0
46100	0	0
46150	0	0
46200	0	0
46250	0	0
46300	0	0
46350	0	0
46400	0	0
46450	0	0
46500	0	0
46550	0	0
46600	0	0
46650	0	0
46700	0	0
46750	0	0
46800	0	0
46850	0	0
46900	0	0
46950	0	0
47000	0	0
47050	0	0
47100	0	0
47150	0	0
47200	0	0
47250	0	0
47300	0	0
47350	0	0
47400	0	0
47450	0	0
47500	0	0
47550	0	0
47600	0	0
47650	0	0
47700	0	0
47750	0	0
47800	0	0
47850	0	0
47900	0	0
47950	0	0
48000	0	0
48050	0	0
48100	0	0
48150	0	0
48200	0	0
48250	0	0
48300	0	0
48350	0	0
48400	0	0
48450	0	0
48500	0	0
48550	0	0
48600	0	0
48650	0	0
48700	0	0
48750	0	0
48800	0	0
48850	0	0
48900	0	0
48950	0	0
49000	0	0
49050	0	0
49100	0	0
49150	0	0
49200	0	0
49250	0	0
49300	0	0
49350	0	0
49400	0	0
49450	0	0
49500	0	0
49550	0	0
49600	0	0
49650	0	0
49700	0	0
49750	0	0
49800	0	0
49850	0	0
49900	0	0
49950	0	0
50000	0	0
50050	0	0
50100	0	0
50150	0	0
50200	0	0
50250	0	0
50300	0	0
50350	0	0
50400	0	0
50450	0	0
50500	0	0
50550	0	0
50600	0	0
50650	0	0
50700	0	0
50750	0	0
50800	0	0
50850	0	0
50900	0	0
50950	0	0
51000	0	0
51050	0	0
51100	0	0
51150	0	0
51200	0	0
51250	0	0
51300	0	0
51350	0	0
51400	0	0
51450	0	0
51500	0	0
51550	0	0
51600	0	0
51650	0	0
51700	0	0
51750	0	0
51800	0	0
51850	0	0
51900	0	0
51950	0	0
52000	0	0
52050	0	0
52100	0	0
52150	0	0
52200	0	0
52250	0	0
52300	0	0
52350	0	0
52400	0	0
52450	0	0
52500	0	0
52550	0	0
52600	0	0
52650	0	0
52700	0	0
52750	0	0
52800	0	0
52850	0	0
52900	0	0
52950	0	0
53000	0	0
53050	0	0
53100	0	0
53150	0	0
53200	0	0
53250	0	0
53300	0	0
53350	0	0
53400	0	0
53450	0	0
53500	0	0
53550	0	0
53600	0	0
53650	0	0
53700	0	0
53750	0	0
53800	0	0
53850	0	0
53900	0	0
53950	0	0
54000	0	0
54050	0	0
54100	0	0
54150	0	0
54200	0	0
54250	0	0
54300	0	0
54350	0	0
54400	0	0
54450	0	0
54500	0	0
54550	0	0
54600	0	0
54650	0	0
54700	0	0
54750	0	0
54800	0	0
54850	0	0
54900	0	0
54950	0	0
55000	0	0
55050	0	0
55100	0	0
55150	0	0
55200	0	0
55250	0	0
55300	0	0
55350	0	0
55400	0	0
55450	0	0
55500	0	0
55550	0	0
55600	0	0
55650	0	0
55700	0	0
55750	0	0
55800	0	0
55850	0	0
55900	0	0
55950	0	0
56000	0	0
56050	0	0
56100	0	0
56150	0	0
56200	0	0
56250	0	0
56300	0	0
56350	0	0
56400	0	0
56450	0	0
56500	0	0
56550	0	0
56600	0	0
56650	0	0
56700	0	0
56750	0	0
56800	0	0
56850	0	0
56900	0	0
56950	0	0
57000	0	0
57050	0	0
57100	0	0
57150	0	0
57200	0	0
57250	0	0
57300	0	0
57350	0	0
57400	0	0
57450	0	0
57500	0	0
57550	0	0
57600	0	0
57650	0	0
57700	0	0
57750	0	0
57800	0	0
57850	0	0
57900	0	0
57950	0	0
58000	0	0
58050	0	0
58100	0	0
58150	0	0
58200	0	0
58250	0	0
58300	0	0
58350	0	0
58400	0	0
58450	0	0
58500	0	0
58550	0	0
58600	0	0
58650	0	0
58700	0	0
58750	0	0
58800	0	0
58850	0	0
58900	0	0
58950	0	0
59000	0	0
59050	0	0
59100	0	0
59150	0	0
59200	0	0
59250	0	0
59300	0	0
59350	0	0
59400	0	0
59450	0	0
59500	0	0
59550	0	0
59600	0	0
59650	0	0
59700	0	0
59750	0	0
59800	0	0
59850	0	0
59900	0	0
59950	0	0
60000	0	0
60050	42.7887	46.064
60100	2443.74	153.795
60150	23618.4	302.723
60200	73579.3	402.8
60250	77119.3	451.188
60300	67155.1	452.215
60350	67323.1	449.486
60400	79545.6	445.76
60450	85018.8	446.991
60500	82266.4	466.261
60550	77121.5	473.459
60600	82665.4	470.342
60650	87352.6	471.915
60700	87561.9	480.919
60750	88333.8	486.244
60800	90306.1	490.99
60850	90436.2	492.087
60900	92550.7	492.489
60950	96130.8	495.494
61000	107156.0	502.446
61050	156130.0	535.819
61100	191395.0	609.822
61150	180210.0	581.581
61200	165462.0	561.681
61250	147608.0	539.29
61300	142429.0	529.141
61350	142458.0	529.993
61400	142136.0	531.736
61450	139277.0	537.265
61500	126479.0	542.908
61550	120334.0	544.023
61600	121677.0	542.612
61650	134130.0	541.708
61700	129196.0	545.768
61750	117847.0	550.246
61800	122059.0	542.75
61850	120413.0	542.883
61900	116811.0	542.932
61950	128944.0	540.129
62000	114087.0	543.583
62050	129720.0	537.832
62100	137791.0	535.787
62150	133340.0	539.07
62200	135529.0	550.216
62250	106074.0	570.561
62300	100358.0	579.426
62350	102775.0	557.573
62400	132497.0	545.712
62450	129622.0	543.751
62500	123952.0	563.409
62550	103691.0	572.483
62600	106429.0	560.059
62650	130007.0	549.546
62700	124149.0	564.924
62750	98790.2	577.349
62800	103112.0	575.788
62850	112748.0	564.617
62900	125676.0	565.801
62950	101754.0	577.293
63000	102050.0	575.984
63050	121382.0	572.866
63100	117800.0	584.165
63150	116947.0	605.895
63200	125616.0	610.058
63250	128927.0	603.319
63300	132840.0	601.855
63350	133810.0	599.438
63400	151505.0	612.987
63450	171312.0	627.395
63500	162181.0	606.886
63550	179243.0	623.651
63600	198627.0	648.687
63650	195019.0	637.628
63700	193956.0	633.196
63750	216094.0	660.753
63800	221551.0	658.84
63850	194420.0	639.537
63900	185812.0	619.134
63950	193415.0	598.662
64000	186261.0	576.405
64050	180060.0	556.482
64100	173805.0	537.874
64150	175576.0	531.064
64200	155159.0	511.245
64250	140212.0	478.022
64300	128635.0	442.183
64350	80033.4	411.08
64400	5762.9	382.198
64450	915.181	346.888
64500	453.466	309.164
64550	9179.36	283.517
64600	21554.6	293.132
64650	27585.0	333.416
64700	47783.2	393.117
64750	76367.0	453.011
64800	123265.0	513.799
64850	137652.0	560.261
64900	125170.0	581.383
64950	128751.0	578.606
65000	133066.0	579.383
65050	119425.0	598.348
65100	116862.0	604.783
65150	106334.0	613.328
65200	119529.0	630.509
65250	122518.0	624.09
65300	120245.0	610.79
65350	125273.0	609.391
65400	123256.0	597.76
65450	119997.0	582.383
65500	118319.0	589.043
65550	126012.0	592.054
65600	120918.0	580.528
65650	121580.0	566.444
65700	119591.0	569.983
65750	113704.0	580.433
65800	110381.0	572.559
65850	107963.0	557.205
65900	122496.0	557.227
65950	118356.0	570.429
66000	102571.0	593.133
66050	109996.0	606.409
66100	106623.0	593.282
66150	112632.0	604.618
66200	115154.0	613.044
66250	115043.0	605.498
66300	112983.0	596.477
66350	113270.0	593.549
66400	125019.0	605.601
66450	140192.0	622.44
66500	153813.0	634.227
66550	164299.0	635.844
66600	165025.0	627.108
66650	171196.0	628.159
66700	180050.0	634.781
66750	193506.0	646.274
66800	190323.0	639.475
66850	177553.0	616.299
66900	153929.0	587.827
66950	162256.0	607.255
67000	180104.0	632.896
67050	183200.0	630.147
67100	197583.0	656.721
67150	194629.0	685.77
67200	190946.0	675.222
67250	161248.0	688.895
67300	111352.0	678.486
67350	121362.0	662.436
67400	111093.0	646.955
67450	110952.0	655.298
67500	81050.2	658.07
67550	74548.1	646.779
67600	75103.0	634.71
67650	61306.8	640.081
67700	48998.7	630.367
67750	50550.9	616.261
67800	57411.0	600.371
67850	45300.6	583.563
67900	4162.74	560.92
67950	35426.5	533.58
68000	47440.3	506.02
68050	50421.2	482.384
68100	45019.5	478.195
68150	44264.6	482.292
68200	57462.0	475.215
68250	85662.4	468.277
68300	20046.8	471.773
68350	20104.3	452.514
68400	20594.5	426.138
68450	10105.1	408.902
68500	9018.56	387.253
68550	11468.3	354.299
68600	10289.9	301.906
68650	2908.54	210.485
68700	1025.8	109.882
68750	252.158	32.7453
68800	0	4.68554
68850	0	0
68900	0	0
68950	0	0
69000	0	0
69050	0	0
69100	0	0
69150	0	0
69200	0	0
69250	0	0
69300	0	0
69350	0	0
69400	0	0
69450	0	0
69500	0	0
69550	0	0
69600	0	0
69650	0	0
69700	0	0
69750	0	0
69800	0	0
69850	0	0
69900	0	0
69950	0	0
70000	0	0
70050	0	0
70100	0	0
70150	0	0
70200	0	0
70250	0	0
70300	0	0
70350	0	0
70400	0	0
70450	0	0
70500	0	0
70550	0	0
70600	0	0
70650	0	0
70700	0	0
70750	0	0
70800	0	0
70850	0	0
70900	0	0
70950	0	0
71000	0	0
71050	0	0
71100	0	0
71150	0	0
71200	0	0
71250	0	0
71300	0	0
71350	0	0
71400	0	0
71450	0	0
71500	0	0
71550	0	0
71600	0	0
71650	0	0
71700	0	0
71750	0	0
71800	0	0
71850	0	0
71900	0	0
71950	0	0
72000	0	0
72050	0	0
72100	0	0
72150	0	0
72200	0	0
72250	0	0
72300	0	0
72350	0	0
72400	0	0
72450	0	0
72500	0	0
72550	0	0
72600	0	0
72650	0	0
72700	0	0
72750	0	0
72800	0	0
72850	0	0
72900	5.69735	31.919
72950	4074.44	217.363
73000	26742.8	364.627
73050	61937.4	470.386
73100	92020.6	547.105
73150	95717.8	559.057
73200	91260.3	549.983
73250	93142.8	560.637
73300	98035.7	577.346
73350	99435.5	582.499
73400	82295.6	585.434
73450	71486.6	580.211
73500	44316.9	584.172
73550	17753.2	590.274
73600	17275.7	581.721
73650	12842.2	565.178
73700	9579.61	559.261
73750	1125.1	539.452
73800	1638.78	508.944
73850	1945.62	473.482
73900	1760.47	434.705
73950	1305.72	392.619
74000	880.762	345.993
74050	572.571	294.402
74100	409.17	239.94
74150	334.978	184.86
74200	258.126	132.939
74250	154.33	89.5752
74300	66.181	63.872
74350	21.0679	49.5531
74400	4.95193	38.299
74450	0.746723	25.4882
74500	0	9.46219
74550	0	0
74600	0	0
74650	0	4.01631
74700	0	6.75201
74750	0	0
74800	0	0
74850	0	0
74900	0	0
74950	0	0
75000	0	0
75050	0	0
75100	0	0
75150	0	0
75200	0	0
75250	0	0
75300	0	0
75350	0	0
75400	0	0
75450	0	0
75500	0	0
75550	0	0
75600	0	0
75650	0	0
75700	0	0
75750	0	0
75800	0	0
75850	0	0
75900	0	0
75950	0	0
76000	0	0
76050	0	0
76100	0	0
76150	0	0
76200	0	0
76250	0	0
76300	0	0
76350	0	0
76400	0	0
76450	0	0
76500	0	0
76550	0	0
76600	0	0
76650	0	0
76700	0	0
76750	0	0
76800	0	0
76850	0	0
76900	0	0
76950	0	0
77000	0	0
77050	0	0
77100	0	0
77150	0	0
77200	0	0
77250	0	0
77300	0	0
77350	0	0
77400	0	0
77450	0	0
77500	0	0
77550	0	0
77600	0	0
77650	0	0
77700	0	0
77750	0	0
77800	0	0
77850	0	0
77900	0	0
77950	0	0
78000	0	0
78050	0	0
78100	0	0
78150	0	0
78200	0	0
78250	0	0
78300	0	0
78350	0	0
78400	0	0
78450	0	0
78500	0	0
78550	0	0
78600	0	0
78650	0	0
78700	0	0
78750	0	0
78800	0	0
78850	0	0
78900	0	0
78950	0	0
79000	0	0
79050	0	0
79100	0	0
79150	0	0
79200	0	0
79250	0	0
79300	0	0
79350	0	0
79400	0	0
79450	0	0
79500	0	0
79550	0	0
79600	0	0
79650	0	0
79700	0	0
79750	0	0
79800	0	0
79850	0	0
79900	0	0
79950	0	0
80000	0	0
80050	0	0
80100	0	0
80150	0	0
80200	0	0
80250	0	0
80300	0	0
80350	0	0
80400	0	0
80450	0	0
80500	0	0
80550	0	0
80600	0	0
80650	0	0
80700	0	0
80750	0	0
80800	0	0
80850	0	0
80900	0	0
80950	0	0
81000	0	0
81050	0	0
81100	0	0
81150	0	0
81200	0	0
81250	0	0
81300	0	0
81350	0	0
81400	0	0
81450	0	0
81500	0	0
81550	0	0
81600	0	0
81650	0	0
81700	0	0
81750	0	0
81800	0	0
81850	0	0
81900	0	0
81950	0	0
82000	0	0
82050	0	0
82100	0	0
82150	0	0
82200	0	0
82250	0	0
82300	0	0
82350	0	0
82400	0	0
82450	0	0
82500	0	0
82550	0	0
82600	0	0
82650	0	0
82700	0	0
82750	0	0
82800	0	0
82850	0	0
82900	0	0
82950	0	0
83000	0	0
83050	0	0
83100	0	0
83150	0	0
83200	0	0
83250	0	0
83300	0	0
83350	0	0
83400	0	0
83450	0	0
83500	0	0
83550	0	0
83600	0	0
83650	0	0
83700	0	0
83750	0	0
83800	0	0
83850	0	0
83900	0	0
83950	0	0
84000	0	0
84050	0	0
84100	0	0
84150	0	0
84200	0	0
84250	0	0
84300	0	0
84350	0	0
84400	0	0
84450	0	0
84500	0	0
84550	0	0
84600	0	0
84650	0	0
84700	0	0
84750	0	0
84800	0	0
84850	0	0
84900	0	0
84950	0	0
85000	0	0
85050	0	0
85100	0	0
85150	0	0
85200	0	0
85250	0	0
85300	0	0
85350	0	0
85400	0	0
85450	0	0
85500	0	0
85550	0	0
85600	0	0
85650	0	0
85700	0	0
85750	0	0
85800	0	0
85850	0	0
85900	0	0
85950	0	0
86000	0	0
86050	0	0
86100	0	0
86150	0	0
86200	0	0
86250	0	0
86300	0	0
86350	0	0
86400	0	0
86450	0	0
86500	0	0
86550	0	0
86600	0	0
86650	0	0
86700	0	0
86750	0	0
86800	0	0
86850	0	0
86900	0	0
86950	0	0
87000	0	0
87050	0	0
87100	0	0
87150	0	0
87200	0	0
87250	0	0
87300	0	0
87350	0	0
87400	0	0
87450	0	0
87500	0	0
87550	0	0
87600	0	0
87650	0	0
87700	0	0
87750	0	0
87800	0	0
87850	0	0
87900	0	0
87950	0	0
88000	0	0
88050	0	0
88100	0	0
88150	0	0
88200	0	0
88250	0	0
88300	0	0
88350	0	0
88400	0	0
88450	0	0
88500	0	0
88550	0	0
88600	0	0
88650	0	0
88700	0	0
88750	0	0
88800	0	0
88850	0	0
88900	0	0
88950	0	0
89000	0	0
89050	0	0
89100	0	0
89150	0	0
89200	0	0
89250	0	0
89300	0	0
89350	0	0
89400	0	0
89450	0	0
89500	0	0
89550	0	0
89600	0	0
89650	0	0
89700	0	0
89750	0	0
89800	0	0
89850	0	0
89900	0	0
89950	0	0
90000	0	0
90050	0	0
90100	0	0
90150	0	0
90200	0	0
90250	0	0
90300	0	0
90350	0	0
90400	0	0
90450	0	0
90500	0	0
90550	0	0
90600	0	0
90650	0	0
90700	0	0
90750	0	0
90800	0	0
90850	0	0
90900	0	0
90950	0	0
91000	0	0
91050	0	0
91100	0	0
91150	0	0
91200	0	0
91250	0	0
91300	0	0
91350	0	0
91400	0	0
91450	0	0
91500	0	0
91550	0	0
91600	0	0
91650	0	0
91700	0	0
91750	0	0
91800	0	0
91850	0	0
91900	0	0
91950	0	0
92000	0	0
92050	0	0
92100	0	0
92150	0	0
92200	0	0
92250	0	0
92300	0	0
92350	0	0
92400	0	0
92450	0	0
92500	0	0
92550	0	0
92600	0	0
92650	0	0
92700	0	0
92750	0	0
92800	0	0
92850	0	0
92900	0	0
92950	0	0
93000	0	0
93050	0	0
93100	0	0
93150	0	0
93200	0	0
93250	0	0
93300	0	0
93350	0	0
93400	0	0
93450	0	0
93500	0	0
93550	0	0
93600	0	0
93650	0	0
93700	0	0
93750	0	0
93800	0	0
93850	0	0
93900	0	0
93950	0	0
94000	0	0
94050	0	0
94100	0	0
94150	0	0
94200	0	0
94250	0	0
94300	0	0
94350	0	0
94400	0	0
94450	0	0
94500	0	0
94550	0	0
94600	0	0
94650	0	0
94700	0	0
94750	0	0
94800	0	0
94850	0	0
94900	0	0
94950	0	0
95000	0	0
95050	0	0
95100	0	0
95150	0	0
95200	0	0
95250	0	0
95300	0	0
95350	0	0
95400	0	0
95450	0	0
95500	0	0
95550	0	0
95600	0	0
95650	0	0
95700	0	0
95750	0	0
95800	0	0
95850	0	0
95900	0	0
95950	0	0
96000	0	0
96050	0	0
96100	0	0
96150	0	0
96200	0	0
96250	0	0
96300	0	0
96350	0	0
96400	0	0
96450	0	0
96500	0	0
96550	0	0
96600	0	0
96650	0	0
96700	0	0
96750	0	0
96800	0	0
96850	0	0
96900	0	0
96950	0	0
97000	0	0
97050	0	0
97100	0	0
97150	0	0
97200	0	0
97250	0	0
97300	0	0
97350	0	0
97400	0	0
97450	0	0
97500	0	0
97550	0	0
97600	0	0
97650	0	0
97700	0	0
97750	0	0
97800	0	0
97850	0	0
97900	0	0
97950	0	0
98000	0	0
98050	0	0
98100	0	0
98150	0	0
98200	0	0
98250	0	0
98300	0	0
98350	0	0
98400	0	0
98450	0	0
98500	0	0
98550	0	0
98600	0	0
98650	0	0
98700	0	0
98750	0	0
98800	0	0
98850	0	0
98900	0	0
98950	0	0
99000	0	0
99050	0	0
99100	0	0
99150	0	0
99200	0	0
99250	0	0
99300	0	0
99350	0	0
99400	0	0
99450	0	0
99500	0	0
99550	0	0
99600	0	0
99650	0	0
99700	0	0
99750	0	0
99800	0	0
99850	0	0
99900	0	0
[truncated: 459 more rows]
