# Supplementary material for: The extreme yet transient nature of glacial erosion
Source: Nat Commun. 2022 Nov 30;13:7377. doi: 10.1038/s41467-022-35072-0 (PMC9712427; doi:10.1038/s41467-022-35072-0)
Supplement: Supplementary file 5 — Supplementary Data 2 [file 41467_2022_35072_MOESM5_ESM.zip › csv_glacialEcalib/Ball2008-11.csv]

Year	Q	IceH
0	0	0
50	0	0
100	0	0
150	0	0
200	0	0
250	0	0
300	0	0
350	0	0
400	0	0
450	0	0
500	0	0
550	0	0
600	0	0
650	0	0
700	0	0
750	0	0
800	0	0
850	0	0
900	0	0
950	0	0
1000	0	0
1050	0	0
1100	0	0
1150	0	0
1200	0	0
1250	0	0
1300	0	0
1350	0	0
1400	0	0
1450	0	0
1500	0	0
1550	0	0
1600	0	0
1650	0	0
1700	0	0
1750	0	0
1800	0	0
1850	0	0
1900	0	0
1950	0	0
2000	0	0
2050	0	0
2100	0	0
2150	0	0
2200	0	0
2250	0	0
2300	0	0
2350	0	0
2400	0	0
2450	0	0
2500	0	0
2550	0	0
2600	0	0
2650	0	0
2700	0	0
2750	0	0
2800	0	0
2850	0	0
2900	0	0
2950	0	0
3000	0	0
3050	0	0
3100	0	0
3150	0	0
3200	0	0
3250	0	0
3300	0	0
3350	0	0
3400	0	0
3450	0	0
3500	0	0
3550	0	0
3600	0	0
3650	0	0
3700	0	0
3750	0	0
3800	0	0
3850	0	0
3900	0	0
3950	0	0
4000	0	0
4050	0	0
4100	0	0
4150	0	0
4200	0	0
4250	0	0
4300	0	0
4350	0	0
4400	0	0
4450	0	0
4500	0	0
4550	0	0
4600	0	0
4650	0	0
4700	0	0
4750	0	0
4800	0	0
4850	0	0
4900	0	0
4950	0	0
5000	0	0
5050	0	0
5100	0	0
5150	0	0
5200	0	0
5250	0	0
5300	0	0
5350	0	0
5400	0	0
5450	0	0
5500	0	0
5550	0	0
5600	0	0
5650	0	0
5700	0	0
5750	0	0
5800	0	0
5850	0	0
5900	0	0
5950	0	0
6000	0	0
6050	0	0
6100	0	0
6150	0	0
6200	0	0
6250	0	0
6300	0	0
6350	0	0
6400	0	0
6450	0	0
6500	0	0
6550	0	0
6600	0	0
6650	0	0
6700	0	0
6750	0	0
6800	0	0
6850	0	0
6900	0	0
6950	0	0
7000	0	0
7050	0	0
7100	0	0
7150	0	0
7200	0	0
7250	0	0
7300	0	0
7350	0	0
7400	0	0
7450	0	0
7500	0	0
7550	0	0
7600	0	0
7650	0	0
7700	0	0
7750	0	0
7800	0	0
7850	0	0
7900	0	0
7950	0	0
8000	0	0
8050	0	0
8100	0	0
8150	0	0
8200	0	0
8250	0	0
8300	0	0
8350	0	0
8400	0	0
8450	0	0
8500	0	0
8550	0	0
8600	0	0
8650	0	0
8700	0	0
8750	0	0
8800	0	0
8850	0	0
8900	0	0
8950	0	0
9000	0	0
9050	0	0
9100	0	0
9150	0	0
9200	0	0
9250	0	0
9300	0	0
9350	0	0
9400	0	0
9450	0	0
9500	0	0
9550	0	0
9600	0	0
9650	0	0
9700	0	0
9750	0	0
9800	0	0
9850	0	0
9900	0	0
9950	0	0
10000	0	0
10050	0	0
10100	0	0
10150	0	0
10200	0	0
10250	0	0
10300	0	0
10350	0	0
10400	0	0
10450	0	0
10500	0	0
10550	0	0
10600	0	0
10650	0	0
10700	0	0
10750	0	0
10800	0	0
10850	0	0
10900	0	0
10950	0	0
11000	0	0
11050	0	0
11100	0	0
11150	0	0
11200	0	0
11250	0	0
11300	0	0
11350	0	0
11400	0	0
11450	0	0
11500	0	0
11550	0	0
11600	0	0
11650	0	0
11700	0	0
11750	0	0
11800	0	0
11850	0	0
11900	0	0
11950	0	0
12000	0	0
12050	0	0
12100	0	0
12150	0	0
12200	0	0
12250	0	0
12300	0	0
12350	0	0
12400	0	0
12450	0	0
12500	0	0
12550	0	0
12600	0	0
12650	0	0
12700	0	0
12750	0	0
12800	0	0
12850	0	0
12900	0	0
12950	0	0
13000	0	0
13050	0	0
13100	0	0
13150	0	0
13200	0	0
13250	0	0
13300	0	0
13350	0	0
13400	0	0
13450	0	0
13500	0	0
13550	0	0
13600	0	0
13650	0	0
13700	0	0
13750	0	0
13800	0	0
13850	0	0
13900	0	0
13950	0	0
14000	0	0
14050	0	0
14100	0	0
14150	0	0
14200	0	0
14250	0	0
14300	0	0
14350	0	0
14400	0	0
14450	0	0
14500	0	0
14550	0	0
14600	0	0
14650	0	0
14700	0	0
14750	0	0
14800	0	0
14850	0	0
14900	0	0
14950	0	0
15000	0	0
15050	0	0
15100	0	0
15150	0	0
15200	0	0
15250	0	0
15300	0	0
15350	0	0
15400	0	0
15450	0	0
15500	0	0
15550	0	0
15600	0	0
15650	0	0
15700	0	0
15750	0	0
15800	0	0
15850	0	0
15900	0	0
15950	0	0
16000	0	0
16050	0	0
16100	0	0
16150	0	0
16200	0	0
16250	0	0
16300	0	0
16350	0	0
16400	0	0
16450	0	0
16500	0	0
16550	0	0
16600	0	0
16650	0	0
16700	0	0
16750	0	0
16800	0	0
16850	0	0
16900	0	0
16950	0	0
17000	0	0
17050	0	0
17100	0	0
17150	0	0
17200	0	0
17250	0	0
17300	0	0
17350	0	0
17400	0	0
17450	0	0
17500	0	0
17550	0	0
17600	0	0
17650	0	0
17700	0	0
17750	0	0
17800	0	0
17850	0	0
17900	0	0
17950	0	0
18000	0	0
18050	0	0
18100	0	0
18150	0	0
18200	0	0
18250	0	0
18300	0	0
18350	0	0
18400	0	0
18450	0	0
18500	0	0
18550	0	0
18600	0	0
18650	0	0
18700	0	0
18750	0	0
18800	0	0
18850	0	0
18900	0	0
18950	0	0
19000	0	0
19050	0	0
19100	0	1.08194
19150	7.55288	73.1787
19200	782.204	115.523
19250	21768.0	156.886
19300	22383.0	189.62
19350	27370.4	195.851
19400	29160.7	201.566
19450	30110.0	201.115
19500	30896.3	207.378
19550	29953.7	215.237
19600	29129.2	217.537
19650	30705.0	226.836
19700	30882.6	235.588
19750	31623.3	241.333
19800	39903.4	241.124
19850	39400.9	225.466
19900	36095.4	222.64
19950	1195.46	201.249
20000	457.85	188.76
20050	25323.2	191.978
20100	25959.2	208.654
20150	28147.9	227.134
20200	32764.4	237.874
20250	35362.3	247.667
20300	35934.5	251.783
20350	38308.1	259.426
20400	38230.7	280.219
20450	7726.91	265.634
20500	37561.4	235.196
20550	38680.0	238.072
20600	36626.1	236.674
20650	36430.0	237.599
20700	35497.8	225.856
20750	35015.0	224.297
20800	31455.0	215.702
20850	33688.0	219.946
20900	33458.2	217.946
20950	26770.2	217.702
21000	30738.2	219.221
21050	30757.2	230.395
21100	34968.6	244.147
21150	53436.9	234.857
21200	6843.93	211.752
21250	5574.41	189.24
21300	4980.03	178.507
21350	28869.2	181.231
21400	27899.6	176.399
21450	28533.2	179.593
21500	28751.1	187.907
21550	27989.7	197.161
21600	26689.3	205.407
21650	28454.0	220.402
21700	34470.9	235.67
21750	39573.7	243.696
21800	41131.5	236.029
21850	41848.0	236.328
21900	39474.0	230.878
21950	40590.7	226.298
22000	46999.9	234.607
22050	7334.29	217.546
22100	26005.1	210.376
22150	42071.7	221.113
22200	39851.1	235.097
22250	41539.4	237.07
22300	53435.2	249.863
22350	54445.9	267.029
22400	52623.7	278.052
22450	62840.0	278.095
22500	56921.1	258.252
22550	69144.4	269.365
22600	70605.1	277.993
22650	89639.2	310.246
22700	110279.0	357.048
22750	59878.8	385.127
22800	90141.4	390.812
22850	87537.0	395.434
22900	71998.3	408.046
22950	86905.9	406.7
23000	89406.5	408.044
23050	90983.7	410.845
23100	98166.7	409.289
23150	94563.9	409.056
23200	89669.9	419.266
23250	105441.0	414.972
23300	106663.0	402.507
23350	100872.0	395.097
23400	94198.5	395.351
23450	80153.4	408.876
23500	92168.3	420.714
23550	99101.4	423.41
23600	97848.9	432.064
23650	21778.2	428.396
23700	119929.0	399.494
23750	97467.1	399.962
23800	92522.0	409.576
23850	101931.0	408.695
23900	102466.0	408.217
23950	98873.3	401.932
24000	86997.7	410.498
24050	86421.2	427.484
24100	109494.0	426.095
24150	106751.0	424.374
24200	100960.0	432.7
24250	119628.0	437.553
24300	119944.0	422.317
24350	124139.0	424.095
24400	121731.0	400.089
24450	95440.7	414.689
24500	100658.0	428.839
24550	125249.0	427.952
24600	127463.0	416.929
24650	107156.0	428.609
24700	116015.0	433.837
24750	130311.0	427.97
24800	113732.0	440.844
24850	23310.3	465.622
24900	145664.0	444.537
24950	135948.0	429.968
25000	118423.0	456.394
25050	137212.0	486.783
25100	169058.0	506.807
25150	178222.0	499.339
25200	180411.0	491.849
25250	169621.0	479.913
25300	22947.3	470.723
25350	34380.0	462.051
25400	28290.8	446.842
25450	6396.0	417.066
25500	92856.4	393.792
25550	87931.0	385.934
25600	84692.4	399.513
25650	132916.0	430.536
25700	172747.0	457.38
25750	167725.0	451.354
25800	156651.0	436.35
25850	144848.0	429.153
25900	134920.0	420.488
25950	143784.0	458.095
26000	166634.0	486.038
26050	137411.0	495.364
26100	183138.0	480.047
26150	178880.0	470.051
26200	174657.0	463.961
26250	161012.0	466.948
26300	49494.6	445.644
26350	47272.7	433.531
26400	10412.7	418.882
26450	5534.12	390.124
26500	88044.1	363.222
26550	8955.41	359.235
26600	4483.34	325.171
26650	58380.4	282.11
26700	431.442	43.5268
26750	0	4.92748
26800	0	0
26850	0	5.74432
26900	0	20.9855
26950	0.0541282	29.7978
27000	0	20.3434
27050	0	6.42542
27100	0	0
27150	0	0
27200	0	0
27250	857.552	78.9461
27300	9861.84	164.952
27350	37971.9	250.09
27400	82302.4	347.307
27450	54592.9	396.987
27500	99693.9	404.219
27550	107754.0	400.539
27600	31278.6	404.117
27650	33566.1	375.571
27700	23172.1	367.888
27750	31273.1	345.397
27800	9839.72	263.404
27850	1254.37	143.595
27900	290.31	57.5168
27950	0	22.5513
28000	0	8.38507
28050	0	0
28100	0	0
28150	0	0
28200	0	0
28250	0	0
28300	0	0
28350	2449.75	90.8141
28400	10781.9	161.675
28450	32609.7	237.233
28500	70856.6	308.137
28550	65945.4	377.127
28600	52566.4	404.888
28650	67869.2	428.892
28700	81961.3	431.707
28750	85351.4	432.721
28800	88892.2	420.508
28850	87199.1	415.116
28900	78357.0	413.38
28950	87605.1	412.998
29000	85356.2	412.096
29050	74924.4	424.211
29100	71085.3	448.182
29150	17378.4	492.887
29200	10098.0	465.623
29250	82008.7	446.543
29300	16719.6	434.474
29350	14092.0	424.219
29400	93107.7	412.012
29450	82764.1	407.766
29500	78437.5	402.131
29550	83329.0	398.088
29600	85194.0	398.138
29650	70512.4	412.476
29700	74331.2	409.639
29750	76610.8	414.721
29800	85566.8	409.296
29850	92391.3	394.272
29900	84924.0	404.4
29950	101262.0	390.97
30000	31860.1	371.241
30050	18589.7	359.917
30100	17830.1	344.856
30150	7944.62	346.797
30200	6161.34	336.2
30250	4809.96	325.437
30300	86209.4	292.659
30350	72157.4	311.436
30400	68469.7	325.43
30450	75793.7	326.517
30500	81558.5	327.909
30550	16349.9	332.854
30600	10040.9	363.579
30650	13317.0	342.618
30700	16358.9	319.332
30750	15142.5	290.289
30800	5626.43	226.228
30850	1265.99	150.617
30900	404.43	79.987
30950	0	23.7619
31000	0	3.84345
31050	0	2.71134
31100	0	0
31150	0	0
31200	0	1.27045
31250	0	6.39011
31300	0	0
31350	0	0
31400	0	0
31450	0	0
31500	0	0
31550	0	0
31600	0	0
31650	0	0
31700	0	0
31750	0	0
31800	0	0
31850	0	0
31900	0	0
31950	0	0
32000	0	0
32050	0	0
32100	0	0
32150	0	0
32200	1640.66	97.7562
32250	14857.2	183.326
32300	8409.79	347.634
32350	6921.26	327.767
32400	5015.82	292.483
32450	2661.74	244.433
32500	1189.58	187.417
32550	541.119	134.803
32600	256.665	94.2698
32650	87.3358	55.1782
32700	0	18.3579
32750	0	0
32800	0	0
32850	0	0
32900	0	0
32950	0	0
33000	0	0
33050	0	0
33100	0	0
33150	0	0
33200	0	0
33250	0	0
33300	0	0
33350	0	0
33400	0	0
33450	0	0
33500	0	0
33550	0	0
33600	0	0
33650	0	0
33700	0	0
33750	0	0
33800	0	0
33850	0	0
33900	0	0
33950	0	0
34000	0	0
34050	0	0
34100	0	0
34150	0	0
34200	0	0
34250	0	0
34300	0	0
34350	0	0
34400	0	0
34450	0	0
34500	0	0
34550	0	0
34600	0	0
34650	0	0
34700	0	0
34750	0	0
34800	0	0
34850	0	0
34900	0	0
34950	0	0
35000	0	0
35050	0	0
35100	0	0
35150	0	0
35200	0	0
35250	0	0
35300	0	0
35350	0	0
35400	0	0
35450	0	0
35500	0	0
35550	0	0
35600	0	0
35650	0	0
35700	0	5.14679
35750	0	23.1124
35800	0	15.9851
35850	0	0
35900	0	0
35950	0	0
36000	0	0
36050	0	0
36100	0	0
36150	0	0
36200	0	0
36250	0	0
36300	0	0
36350	0	0
36400	0	0
36450	0	0
36500	0	0
36550	0	0
36600	0	0
36650	0	0
36700	0	0
36750	0	0
36800	0	0
36850	0	0
36900	0	0
36950	0	0
37000	0	0
37050	0	0
37100	0	0
37150	0	0
37200	0	0
37250	0	0
37300	0	0
37350	0	0
37400	0	0
37450	0	0
37500	0	0
37550	0	0
37600	0	0
37650	0	0
37700	0	0
37750	0	0
37800	0	0
37850	0	0
37900	0	0
37950	0	0
38000	0	0
38050	0	0
38100	0	0
38150	0	0
38200	0	0
38250	0	0
38300	0	0
38350	0	0
38400	0	0
38450	0	0
38500	0	0
38550	0	0
38600	0	0
38650	0	0
38700	0	0
38750	0	0
38800	0	0
38850	0	0
38900	0	0
38950	0	0
39000	0	0
39050	0	0
39100	0	0
39150	0	0
39200	0	0
39250	0	0
39300	0	0
39350	0	0
39400	0	0
39450	0	0
39500	0	0
39550	0	0
39600	0	0
39650	0	0
39700	0	0
39750	0	0
39800	0	0
39850	0	0
39900	0	0
39950	0	0
40000	0	0
40050	0	0
40100	0	0
40150	0	0
40200	0	0
40250	0	0
40300	0	0
40350	0	0
40400	0	0
40450	0	0
40500	0	0
40550	0	0
40600	0	0
40650	0	0
40700	0	0
40750	0	0
40800	0	0
40850	0	0
40900	0	0
40950	0	0
41000	0	0
41050	0	0
41100	0	0
41150	0	0
41200	0	0
41250	0	0
41300	0	0
41350	0	0
41400	0	0
41450	0	0
41500	0	0
41550	0	0
41600	0	0
41650	0	0
41700	0	0
41750	0	0
41800	0	0
41850	0	0
41900	0	0
41950	0	0
42000	0	0
42050	0	0
42100	0	0
42150	0	0
42200	0	0
42250	0	0
42300	0	0
42350	0	0
42400	0	0
42450	0	0
42500	0	0
42550	0	0
42600	0	0
42650	0	0
42700	0	0
42750	0	0
42800	0	0
42850	0	0
42900	0	0
42950	0	0
43000	0	0
43050	0	0
43100	0	0
43150	0	0
43200	0	0
43250	0	0
43300	0	0
43350	0	0
43400	0	0
43450	0	0
43500	0	0
43550	0	0
43600	0	0
43650	0	0
43700	0	0
43750	0	0
43800	0	0
43850	0	0
43900	0	0
43950	0	0
44000	0	0
44050	0	0
44100	0	0
44150	0	0
44200	0	0
44250	0	0
44300	0	0
44350	0	0
44400	0	0
44450	0	0
44500	0	0
44550	0	0
44600	0	0
44650	0	0
44700	0	0
44750	0	0
44800	0	0
44850	0	0
44900	0	0
44950	0	0
45000	0	0
45050	0	0
45100	0	0
45150	0	0
45200	0	0
45250	0	0
45300	0	0
45350	0	0
45400	0	0
45450	0	0
45500	0	0
45550	0	0
45600	0	0
45650	0	0
45700	0	0
45750	0	0
45800	0	0
45850	0	0
45900	0	0
45950	0	0
46000	0	0
46050	0	0
46100	0	0
46150	0	0
46200	0	0
46250	0	0
46300	0	0
46350	0	0
46400	0	0
46450	0	0
46500	0	0
46550	0	0
46600	0	0
46650	0	0
46700	0	0
46750	0	0
46800	0	0
46850	0	0
46900	0	0
46950	0	0
47000	0	0
47050	0	0
47100	0	0
47150	0	0
47200	0	0
47250	0	0
47300	0	0
47350	0	0
47400	0	0
47450	0	0
47500	0	0
47550	0	0
47600	0	0
47650	0	0
47700	0	0
47750	0	0
47800	0	0
47850	0	0
47900	0	0
47950	0	0
48000	0	0
48050	0	0
48100	0	0
48150	0	0
48200	0	0
48250	0	0
48300	0	0
48350	0	0
48400	0	0
48450	0	0
48500	0	0
48550	0	0
48600	0	0
48650	0	0
48700	0	0
48750	0	0
48800	0	0
48850	0	0
48900	0	0
48950	0	0
49000	0	0
49050	0	0
49100	0	0
49150	0	0
49200	0	0
49250	0	0
49300	0	0
49350	0	0
49400	0	0
49450	0	0
49500	0	0
49550	0	0
49600	0	0
49650	0	0
49700	0	0
49750	0	0
49800	0	0
49850	0	0
49900	0	0
49950	0	0
50000	0	0
50050	0	0
50100	0	0
50150	0	0
50200	0	0
50250	0	0
50300	0	0
50350	0	0
50400	0	0
50450	0	0
50500	0	0
50550	0	0
50600	0	0
50650	0	0
50700	0	0
50750	0	0
50800	0	0
50850	0	0
50900	0	0
50950	0	0
51000	0	0
51050	0	0
51100	0	0
51150	0	0
51200	0	0
51250	0	0
51300	0	0
51350	0	0
51400	0	0
51450	0	0
51500	0	0
51550	0	0
51600	0	0
51650	0	0
51700	0	0
51750	0	0
51800	0	0
51850	0	0
51900	0	0
51950	0	0
52000	0	0
52050	0	0
52100	0	0
52150	0	0
52200	0	0
52250	0	0
52300	0	0
52350	0	0
52400	0	0
52450	0	0
52500	0	0
52550	0	0
52600	0	0
52650	0	0
52700	0	0
52750	0	0
52800	0	0
52850	0	0
52900	0	0
52950	0	0
53000	0	0
53050	0	0
53100	0	0
53150	0	0
53200	0	0
53250	0	0
53300	0	0
53350	0	0
53400	0	0
53450	0	0
53500	0	0
53550	0	0
53600	0	0
53650	0	0
53700	0	0
53750	0	0
53800	0	0
53850	0	0
53900	0	0
53950	0	0
54000	0	0
54050	0	0
54100	0	0
54150	0	0
54200	0	0
54250	0	0
54300	0	0
54350	0	0
54400	0	0
54450	0	0
54500	0	0
54550	0	0
54600	0	0
54650	0	0
54700	0	0
54750	0	0
54800	0	0
54850	0	0
54900	0	0
54950	0	0
55000	0	0
55050	0	0
55100	0	0
55150	0	0
55200	0	0
55250	0	0
55300	0	0
55350	0	0
55400	0	0
55450	0	0
55500	0	0
55550	0	0
55600	0	0
55650	0	0
55700	0	0
55750	0	0
55800	0	0
55850	0	0
55900	0	0
55950	0	0
56000	0	0
56050	0	0
56100	0	0
56150	0	0
56200	0	0
56250	0	0
56300	0	0
56350	0	0
56400	0	0
56450	0	0
56500	0	0
56550	0	0
56600	0	0
56650	0	0
56700	0	0
56750	0	0
56800	0	0
56850	0	0
56900	0	0
56950	0	0
57000	0	0
57050	0	0
57100	0	0
57150	0	0
57200	0	0
57250	0	0
57300	0	0
57350	0	0
57400	0	0
57450	0	0
57500	0	0
57550	0	0
57600	0	0
57650	0	0
57700	0	0
57750	0	0
57800	0	0
57850	0	0
57900	0	0
57950	0	0
58000	0	0
58050	0	0
58100	0	0
58150	0	0
58200	0	0
58250	0	0
58300	0	0
58350	0	0
58400	0	0
58450	0	0
58500	0	0
58550	0	0
58600	0	0
58650	0	0
58700	0	0
58750	0	0
58800	0	0
58850	0	0
58900	0	0
58950	0	0
59000	0	0
59050	0	0
59100	0	0
59150	0	0
59200	0	0
59250	0	0
59300	0	0
59350	0	0
59400	0	0
59450	0	0
59500	0	0
59550	0	0
59600	0	0
59650	0	0
59700	0	0
59750	0	0
59800	0	0
59850	0	0
59900	0	0
59950	0	0
60000	0	0
60050	0	0
60100	0	0
60150	0	0
60200	0	0
60250	0	0
60300	0	0
60350	0	0
60400	0	0
60450	0	0
60500	0	0
60550	0	0
60600	1224.74	68.7865
60650	3455.15	120.576
60700	4385.93	133.671
60750	5189.95	145.175
60800	13934.4	149.247
60850	17240.0	157.408
60900	24223.1	169.261
60950	42296.2	187.599
61000	58440.8	220.707
61050	68717.9	236.47
61100	0	0
61150	0	0
61200	0	0
61250	0	0
61300	6793.14	99.0933
61350	46628.4	187.091
61400	53142.0	205.902
61450	9059.66	209.334
61500	8428.02	202.003
61550	8558.4	203.978
61600	8852.57	207.747
61650	9633.41	215.126
61700	9740.96	216.584
61750	7685.61	188.913
61800	48543.6	212.06
61850	48875.9	213.225
61900	48163.7	211.586
61950	55224.2	219.806
62000	55486.6	219.837
62050	62133.3	238.678
62100	59870.9	251.26
62150	57603.3	256.819
62200	59617.8	269.415
62250	58863.3	277.581
62300	14739.7	256.331
62350	57589.1	260.168
62400	60943.0	266.761
62450	57690.0	274.374
62500	60082.5	289.23
62550	58726.0	272.809
62600	62983.5	278.214
62650	59037.9	283.998
62700	55260.3	285.58
62750	18231.7	283.423
62800	18154.8	277.233
62850	63529.6	284.772
62900	59792.5	293.04
62950	68373.9	296.924
63000	53261.7	283.288
63050	70051.3	312.808
63100	75409.7	334.405
63150	62345.6	314.204
63200	70168.7	313.196
63250	78860.0	314.83
63300	72480.3	310.653
63350	83791.9	320.585
63400	93125.3	325.124
63450	104578.0	335.861
63500	96064.2	331.216
63550	98873.8	326.734
63600	93620.9	313.449
63650	92626.7	302.308
63700	93190.3	296.999
63750	8476.42	242.683
63800	1152.99	130.703
63850	251.734	35.6748
63900	0	2.71971
63950	0	0
64000	0	0
64050	0	0
64100	0	0
64150	0	0
64200	0	0
64250	0	0
64300	0	0
64350	0	0
64400	0	0
64450	0	0
64500	0	0
64550	0	0
64600	0	0
64650	423.87	61.1051
64700	17604.9	157.571
64750	43317.9	235.277
64800	89675.7	306.669
64850	78133.5	336.871
64900	76782.9	356.425
64950	73562.5	358.634
65000	72769.9	358.213
65050	76464.1	378.36
65100	79753.7	383.598
65150	83502.8	389.854
65200	83296.1	388.069
65250	85025.5	377.594
65300	85523.1	372.08
65350	86905.1	359.872
65400	90349.7	350.588
65450	87763.7	345.203
65500	87936.3	352.663
65550	91011.5	345.348
65600	89218.8	335.327
65650	83476.4	333.0
65700	81409.8	334.749
65750	84041.5	341.122
65800	84450.3	344.895
65850	74548.1	331.983
65900	67596.1	337.203
65950	69955.8	352.118
66000	77727.3	365.466
66050	81450.4	370.33
66100	80666.6	366.464
66150	85542.0	375.549
66200	88331.8	375.664
66250	88982.7	371.481
66300	89181.2	369.249
66350	91488.5	373.501
66400	97990.2	383.732
66450	106907.0	391.174
66500	123782.0	413.81
66550	132185.0	414.939
66600	135165.0	410.605
66650	137219.0	409.807
66700	139132.0	408.932
66750	138905.0	402.121
66800	136099.0	393.597
66850	132211.0	385.446
66900	125735.0	376.978
66950	131507.0	395.186
67000	142986.0	419.184
67050	142218.0	415.688
67100	151705.0	431.905
67150	154200.0	428.45
67200	139990.0	418.898
67250	138081.0	411.319
67300	44266.8	402.911
67350	142654.0	388.666
67400	136839.0	376.931
67450	134967.0	376.087
67500	132869.0	375.035
67550	130532.0	368.079
67600	127995.0	361.722
67650	116135.0	364.091
67700	118230.0	370.981
67750	122217.0	379.215
67800	120843.0	373.262
67850	12037.7	384.572
67900	9250.09	367.463
67950	7637.05	334.079
68000	78921.0	293.962
68050	87287.8	270.628
68100	70841.5	260.217
68150	71628.2	278.411
68200	73707.9	294.742
68250	76055.9	308.793
68300	67194.8	319.118
68350	67810.3	324.959
68400	82886.9	326.449
68450	84353.1	319.869
68500	88602.4	360.102
68550	87215.4	343.415
68600	14145.5	326.401
68650	15314.8	309.47
68700	13328.6	289.451
68750	7989.57	257.517
68800	3187.08	213.083
68850	1047.3	160.156
68900	461.832	110.801
68950	312.034	83.7874
69000	257.152	67.214
69050	207.921	50.7727
69100	140.777	34.9196
69150	0	18.6779
69200	0	2.13427
69250	0	0
69300	0	0
69350	0	0
69400	0	0
69450	0	0
69500	0	0
69550	0	0
69600	0	0
69650	0	0
69700	0	0
69750	0	0
69800	0	0
69850	0	0
69900	0	0
69950	0	0
70000	0	0
70050	0	0
70100	0	0
70150	0	0
70200	0	0
70250	0	0
70300	0	0
70350	0	0
70400	0	0
70450	0	0
70500	0	0
70550	0	0
70600	0	0
70650	0	0
70700	0	0
70750	0	0
70800	0	0
70850	0	0
70900	0	0
70950	0	0
71000	0	0
71050	0	0
71100	0	0
71150	0	0
71200	0	0
71250	0	0
71300	0	0
71350	0	0
71400	0	0
71450	0	0
71500	0	0
71550	0	0
71600	0	0
71650	0	0
71700	0	0
71750	0	0
71800	0	0
71850	0	0
71900	0	0
71950	0	0
72000	0	0
72050	0	0
72100	0	0
72150	0	0
72200	0	0
72250	0	0
72300	0	0
72350	0	0
72400	0	0
72450	0	0
72500	0	0
72550	0	0
72600	0	0
72650	0	0
72700	0	0
72750	0	0
72800	0	0
72850	0	0
72900	0	0
72950	0	0
73000	15062.9	156.423
73050	33485.3	224.531
73100	60177.4	293.348
73150	62420.8	310.21
73200	58062.1	296.635
73250	55511.7	295.199
73300	59248.3	325.355
73350	61929.6	340.408
73400	62443.7	339.259
73450	60499.9	327.098
73500	63376.2	328.183
73550	62306.2	317.478
73600	60519.6	303.549
73650	57409.1	286.185
73700	55611.6	275.044
73750	54548.6	264.661
73800	53939.2	254.857
73850	53675.4	248.668
73900	53166.5	252.524
73950	56232.5	258.037
74000	60008.7	265.301
74050	8744.77	263.964
74100	2435.95	209.834
74150	590.827	154.527
74200	156.921	107.437
74250	41.9475	73.9065
74300	9.29959	55.3852
74350	1.68425	44.9817
74400	0.271042	35.643
74450	0	23.9442
74500	0	8.76261
74550	0	0
74600	0	0
74650	0	2.55583
74700	0	6.05503
74750	0	0
74800	0	0
74850	0	0
74900	0	0
74950	0	0
75000	0	0
75050	0	0
75100	0	0
75150	0	0
75200	0	0
75250	0	0
75300	0	0
75350	0	0
75400	0	0
75450	0	0
75500	0	0
75550	0	0
75600	0	0
75650	0	0
75700	0	0
75750	0	0
75800	0	0
75850	0	0
75900	0	0
75950	0	0
76000	0	0
76050	0	0
76100	0	0
76150	0	0
76200	0	0
76250	0	0
76300	0	0
76350	0	0
76400	0	0
76450	0	0
76500	0	0
76550	0	0
76600	0	0
76650	0	0
76700	0	0
76750	0	0
76800	0	0
76850	0	0
76900	0	0
76950	0	0
77000	0	0
77050	0	0
77100	0	0
77150	0	0
77200	0	0
77250	0	0
77300	0	0
77350	0	0
77400	0	0
77450	0	0
77500	0	0
77550	0	0
77600	0	0
77650	0	0
77700	0	0
77750	0	0
77800	0	0
77850	0	0
77900	0	0
77950	0	0
78000	0	0
78050	0	0
78100	0	0
78150	0	0
78200	0	0
78250	0	0
78300	0	0
78350	0	0
78400	0	0
78450	0	0
78500	0	0
78550	0	0
78600	0	0
78650	0	0
78700	0	0
78750	0	0
78800	0	0
78850	0	0
78900	0	0
78950	0	0
79000	0	0
79050	0	0
79100	0	0
79150	0	0
79200	0	0
79250	0	0
79300	0	0
79350	0	0
79400	0	0
79450	0	0
79500	0	0
79550	0	0
79600	0	0
79650	0	0
79700	0	0
79750	0	0
79800	0	0
79850	0	0
79900	0	0
79950	0	0
80000	0	0
80050	0	0
80100	0	0
80150	0	0
80200	0	0
80250	0	0
80300	0	0
80350	0	0
80400	0	0
80450	0	0
80500	0	0
80550	0	0
80600	0	0
80650	0	0
80700	0	0
80750	0	0
80800	0	0
80850	0	0
80900	0	0
80950	0	0
81000	0	0
81050	0	0
81100	0	0
81150	0	0
81200	0	0
81250	0	0
81300	0	0
81350	0	0
81400	0	0
81450	0	0
81500	0	0
81550	0	0
81600	0	0
81650	0	0
81700	0	0
81750	0	0
81800	0	0
81850	0	0
81900	0	0
81950	0	0
82000	0	0
82050	0	0
82100	0	0
82150	0	0
82200	0	0
82250	0	0
82300	0	0
82350	0	0
82400	0	0
82450	0	0
82500	0	0
82550	0	0
82600	0	0
82650	0	0
82700	0	0
82750	0	0
82800	0	0
82850	0	0
82900	0	0
82950	0	0
83000	0	0
83050	0	0
83100	0	0
83150	0	0
83200	0	0
83250	0	0
83300	0	0
83350	0	0
83400	0	0
83450	0	0
83500	0	0
83550	0	0
83600	0	0
83650	0	0
83700	0	0
83750	0	0
83800	0	0
83850	0	0
83900	0	0
83950	0	0
84000	0	0
84050	0	0
84100	0	0
84150	0	0
84200	0	0
84250	0	0
84300	0	0
84350	0	0
84400	0	0
84450	0	0
84500	0	0
84550	0	0
84600	0	0
84650	0	0
84700	0	0
84750	0	0
84800	0	0
84850	0	0
84900	0	0
84950	0	0
85000	0	0
85050	0	0
85100	0	0
85150	0	0
85200	0	0
85250	0	0
85300	0	0
85350	0	0
85400	0	0
85450	0	0
85500	0	0
85550	0	0
85600	0	0
85650	0	0
85700	0	0
85750	0	0
85800	0	0
85850	0	0
85900	0	0
85950	0	0
86000	0	0
86050	0	0
86100	0	0
86150	0	0
86200	0	0
86250	0	0
86300	0	0
86350	0	0
86400	0	0
86450	0	0
86500	0	0
86550	0	0
86600	0	0
86650	0	0
86700	0	0
86750	0	0
86800	0	0
86850	0	0
86900	0	0
86950	0	0
87000	0	0
87050	0	0
87100	0	0
87150	0	0
87200	0	0
87250	0	0
87300	0	0
87350	0	0
87400	0	0
87450	0	0
87500	0	0
87550	0	0
87600	0	0
87650	0	0
87700	0	0
87750	0	0
87800	0	0
87850	0	0
87900	0	0
87950	0	0
88000	0	0
88050	0	0
88100	0	0
88150	0	0
88200	0	0
88250	0	0
88300	0	0
88350	0	0
88400	0	0
88450	0	0
88500	0	0
88550	0	0
88600	0	0
88650	0	0
88700	0	0
88750	0	0
88800	0	0
88850	0	0
88900	0	0
88950	0	0
89000	0	0
89050	0	0
89100	0	0
89150	0	0
89200	0	0
89250	0	0
89300	0	0
89350	0	0
89400	0	0
89450	0	0
89500	0	0
89550	0	0
89600	0	0
89650	0	0
89700	0	0
89750	0	0
89800	0	0
89850	0	0
89900	0	0
89950	0	0
90000	0	0
90050	0	0
90100	0	0
90150	0	0
90200	0	0
90250	0	0
90300	0	0
90350	0	0
90400	0	0
90450	0	0
90500	0	0
90550	0	0
90600	0	0
90650	0	0
90700	0	0
90750	0	0
90800	0	0
90850	0	0
90900	0	0
90950	0	0
91000	0	0
91050	0	0
91100	0	0
91150	0	0
91200	0	0
91250	0	0
91300	0	0
91350	0	0
91400	0	0
91450	0	0
91500	0	0
91550	0	0
91600	0	0
91650	0	0
91700	0	0
91750	0	0
91800	0	0
91850	0	0
91900	0	0
91950	0	0
92000	0	0
92050	0	0
92100	0	0
92150	0	0
92200	0	0
92250	0	0
92300	0	0
92350	0	0
92400	0	0
92450	0	0
92500	0	0
92550	0	0
92600	0	0
92650	0	0
92700	0	0
92750	0	0
92800	0	0
92850	0	0
92900	0	0
92950	0	0
93000	0	0
93050	0	0
93100	0	0
93150	0	0
93200	0	0
93250	0	0
93300	0	0
93350	0	0
93400	0	0
93450	0	0
93500	0	0
93550	0	0
93600	0	0
93650	0	0
93700	0	0
93750	0	0
93800	0	0
93850	0	0
93900	0	0
93950	0	0
94000	0	0
94050	0	0
94100	0	0
94150	0	0
94200	0	0
94250	0	0
94300	0	0
94350	0	0
94400	0	0
94450	0	0
94500	0	0
94550	0	0
94600	0	0
94650	0	0
94700	0	0
94750	0	0
94800	0	0
94850	0	0
94900	0	0
94950	0	0
95000	0	0
95050	0	0
95100	0	0
95150	0	0
95200	0	0
95250	0	0
95300	0	0
95350	0	0
95400	0	0
95450	0	0
95500	0	0
95550	0	0
95600	0	0
95650	0	0
95700	0	0
95750	0	0
95800	0	0
95850	0	0
95900	0	0
95950	0	0
96000	0	0
96050	0	0
96100	0	0
96150	0	0
96200	0	0
96250	0	0
96300	0	0
96350	0	0
96400	0	0
96450	0	0
96500	0	0
96550	0	0
96600	0	0
96650	0	0
96700	0	0
96750	0	0
96800	0	0
96850	0	0
96900	0	0
96950	0	0
97000	0	0
97050	0	0
97100	0	0
97150	0	0
97200	0	0
97250	0	0
97300	0	0
97350	0	0
97400	0	0
97450	0	0
97500	0	0
97550	0	0
97600	0	0
97650	0	0
97700	0	0
97750	0	0
97800	0	0
97850	0	0
97900	0	0
97950	0	0
98000	0	0
98050	0	0
98100	0	0
98150	0	0
98200	0	0
98250	0	0
98300	0	0
98350	0	0
98400	0	0
98450	0	0
98500	0	0
98550	0	0
98600	0	0
98650	0	0
98700	0	0
98750	0	0
98800	0	0
98850	0	0
98900	0	0
98950	0	0
99000	0	0
99050	0	0
99100	0	0
99150	0	0
99200	0	0
99250	0	0
99300	0	0
99350	0	0
99400	0	0
99450	0	0
99500	0	0
99550	0	0
99600	0	0
99650	0	0
99700	0	0
99750	0	0
99800	0	0
99850	0	0
99900	0	0
[truncated: 459 more rows]
