# Supplementary material for: The extreme yet transient nature of glacial erosion
Source: Nat Commun. 2022 Nov 30;13:7377. doi: 10.1038/s41467-022-35072-0 (PMC9712427; doi:10.1038/s41467-022-35072-0)
Supplement: Supplementary file 5 — Supplementary Data 2 [file 41467_2022_35072_MOESM5_ESM.zip › csv_glacialEcalib/Ball2008-3.csv]

Year	Q	IceH
0	0	0
50	0	0
100	0	0
150	0	0
200	0	0
250	0	0
300	0	0
350	0	0
400	0	0
450	0	0
500	0	0
550	0	0
600	0	0
650	0	0
700	0	0
750	0	0
800	0	0
850	0	0
900	0	0
950	0	0
1000	0	0
1050	0	0
1100	0	0
1150	0	0
1200	0	0
1250	0	0
1300	0	0
1350	0	0
1400	0	0
1450	0	0
1500	0	0
1550	0	0
1600	0	0
1650	0	0
1700	0	0
1750	0	0
1800	0	0
1850	0	0
1900	0	0
1950	0	0
2000	0	0
2050	0	0
2100	0	0
2150	0	0
2200	0	0
2250	0	0
2300	0	0
2350	0	0
2400	0	0
2450	0	0
2500	0	0
2550	0	0
2600	0	0
2650	0	0
2700	0	0
2750	0	0
2800	0	0
2850	0	0
2900	0	0
2950	0	0
3000	0	0
3050	0	0
3100	0	0
3150	0	0
3200	0	0
3250	0	0
3300	0	0
3350	0	0
3400	0	0
3450	0	0
3500	0	0
3550	0	0
3600	0	0
3650	0	0
3700	0	0
3750	0	0
3800	0	0
3850	0	0
3900	0	0
3950	0	0
4000	0	0
4050	0	0
4100	0	0
4150	0	0
4200	0	0
4250	0	0
4300	0	0
4350	0	0
4400	0	0
4450	0	0
4500	0	0
4550	0	0
4600	0	0
4650	0	0
4700	0	0
4750	0	0
4800	0	0
4850	0	0
4900	0	0
4950	0	0
5000	0	0
5050	0	0
5100	0	0
5150	0	0
5200	0	0
5250	0	0
5300	0	0
5350	0	0
5400	0	0
5450	0	0
5500	0	0
5550	0	0
5600	0	0
5650	0	0
5700	0	0
5750	0	0
5800	0	0
5850	0	0
5900	0	0
5950	0	0
6000	0	0
6050	0	0
6100	0	0
6150	0	0
6200	0	0
6250	0	0
6300	0	0
6350	0	0
6400	0	0
6450	0	0
6500	0	0
6550	0	0
6600	0	0
6650	0	0
6700	0	0
6750	0	0
6800	0	0
6850	0	0
6900	0	0
6950	0	0
7000	0	0
7050	0	0
7100	0	0
7150	0	0
7200	0	0
7250	0	0
7300	0	0
7350	0	0
7400	0	0
7450	0	0
7500	0	0
7550	0	0
7600	0	0
7650	0	0
7700	0	0
7750	0	0
7800	0	0
7850	0	0
7900	0	0
7950	0	0
8000	0	0
8050	0	0
8100	0	0
8150	0	0
8200	0	0
8250	0	0
8300	0	0
8350	0	0
8400	0	0
8450	0	0
8500	0	0
8550	0	0
8600	0	0
8650	0	0
8700	0	0
8750	0	0
8800	0	0
8850	0	0
8900	0	0
8950	0	0
9000	0	0
9050	0	0
9100	0	0
9150	0	0
9200	0	0
9250	0	0
9300	0	0
9350	0	0
9400	0	0
9450	0	0
9500	0	0
9550	0	0
9600	0	0
9650	0	0
9700	0	0
9750	0	0
9800	0	0
9850	0	0
9900	0	0
9950	0	0
10000	0	0
10050	0	0
10100	0	0
10150	0	0
10200	0	0
10250	0	0
10300	0	0
10350	0	0
10400	0	0
10450	0	0
10500	0	0
10550	0	0
10600	0	0
10650	0	0
10700	0	0
10750	0	0
10800	0	0
10850	0	0
10900	0	0
10950	0	0
11000	0	0
11050	0	0
11100	0	0
11150	0	0
11200	0	0
11250	0	0
11300	0	0
11350	0	0
11400	0	0
11450	0	0
11500	0	0
11550	0	0
11600	0	0
11650	0	0
11700	0	0
11750	0	0
11800	0	0
11850	0	0
11900	0	0
11950	0	0
12000	0	0
12050	0	0
12100	0	0
12150	0	0
12200	0	0
12250	0	0
12300	0	0
12350	0	0
12400	0	0
12450	0	0
12500	0	0
12550	0	0
12600	0	0
12650	0	0
12700	0	0
12750	0	0
12800	0	0
12850	0	0
12900	0	0
12950	0	0
13000	0	0
13050	0	0
13100	0	0
13150	0	0
13200	0	0
13250	0	0
13300	0	0
13350	0	0
13400	0	0
13450	0	0
13500	0	0
13550	0	0
13600	0	0
13650	0	0
13700	0	0
13750	0	0
13800	0	0
13850	0	0
13900	0	0
13950	0	0
14000	0	0
14050	0	0
14100	0	0
14150	0	0
14200	0	0
14250	0	0
14300	0	0
14350	0	0
14400	0	0
14450	0	0
14500	0	0
14550	0	0
14600	0	0
14650	0	0
14700	0	0
14750	0	0
14800	0	0
14850	0	0
14900	0	0
14950	0	0
15000	0	0
15050	0	0
15100	0	0
15150	0	0
15200	0	0
15250	0	0
15300	0	0
15350	0	0
15400	0	0
15450	0	0
15500	0	0
15550	0	0
15600	0	2.64596
15650	0	0
15700	0	0
15750	0	0
15800	0	0
15850	0	0
15900	0	0
15950	0	0
16000	0	0
16050	0	0
16100	0	0
16150	0	0
16200	0	0
16250	0	0
16300	0	0
16350	0	0
16400	0	0
16450	0	0
16500	0	0
16550	0	0
16600	0	0
16650	0	0
16700	0	0
16750	0	0
16800	0	0
16850	0	0
16900	0	0
16950	0	0
17000	0	0
17050	0	0
17100	0	0
17150	0	0
17200	0	0
17250	0	0
17300	0	0
17350	0	0
17400	0	0
17450	0	0
17500	0	0
17550	0	0
17600	0	0
17650	0	0
17700	0	0
17750	0	0
17800	0	0
17850	0	0
17900	0	0
17950	0	0
18000	0	0
18050	0	0
18100	0	0
18150	0	0
18200	0	0
18250	0	0
18300	0	0
18350	0	0
18400	0	0
18450	0	0
18500	0	0
18550	0	0
18600	0	0
18650	0	0
18700	0	0
18750	0	0
18800	0	0
18850	0	0
18900	0	0
18950	17.3038	48.391
19000	2195.67	94.6296
19050	8480.45	143.564
19100	14590.7	184.988
19150	3765.18	213.199
19200	11527.3	222.142
19250	25028.1	236.729
19300	29061.9	275.351
19350	34231.2	289.455
19400	40054.6	293.608
19450	32531.3	295.547
19500	36568.4	294.786
19550	41029.0	298.809
19600	37756.5	306.557
19650	38583.5	317.747
19700	44007.7	332.461
19750	9789.53	354.121
19800	10617.9	358.152
19850	44026.2	333.878
19900	47571.9	322.222
19950	1916.49	330.178
20000	944.993	290.759
20050	33489.9	267.212
20100	34549.3	290.978
20150	33339.2	313.754
20200	39037.1	325.556
20250	44048.6	337.603
20300	48426.9	347.16
20350	49855.3	351.001
20400	8505.08	386.678
20450	9039.76	379.155
20500	51333.1	345.419
20550	51199.5	334.158
20600	47089.9	333.032
20650	38708.5	347.796
20700	43165.6	327.466
20750	49120.7	318.208
20800	40063.5	322.347
20850	45260.7	321.255
20900	41295.7	321.411
20950	33474.1	320.26
21000	40548.0	306.157
21050	38374.0	322.856
21100	44207.1	343.949
21150	42553.2	360.304
21200	46454.6	344.74
21250	44079.2	324.655
21300	38309.3	305.324
21350	50243.5	288.358
21400	35008.4	286.576
21450	33559.8	283.893
21500	41770.6	282.353
21550	38904.5	286.844
21600	38302.8	293.126
21650	38399.6	311.18
21700	41892.9	329.664
21750	49677.3	345.645
21800	54672.7	342.653
21850	58943.9	336.749
21900	56790.8	346.817
21950	58046.6	343.982
22000	67888.3	340.08
22050	12476.4	354.691
22100	41308.3	327.95
22150	56277.6	316.851
22200	49476.0	337.437
22250	68279.0	354.365
22300	67402.1	348.643
22350	62691.2	366.157
22400	65565.7	379.215
22450	86344.6	393.177
22500	89791.2	396.394
22550	103273.0	379.763
22600	85130.8	373.683
22650	86002.1	400.575
22700	99103.1	442.808
22750	57422.2	471.329
22800	87975.1	475.405
22850	87232.8	482.62
22900	83715.8	502.63
22950	105214.0	503.651
23000	108170.0	505.463
23050	105657.0	508.843
23100	120850.0	503.282
23150	116620.0	501.077
23200	94039.0	516.512
23250	113834.0	510.84
23300	124901.0	498.203
23350	127666.0	487.432
23400	105194.0	482.873
23450	94970.9	501.147
23500	109466.0	509.203
23550	118448.0	512.535
23600	101373.0	525.334
23650	112286.0	529.644
23700	139728.0	494.538
23750	122114.0	492.131
23800	109713.0	502.884
23850	123897.0	501.926
23900	125476.0	498.61
23950	122666.0	489.293
24000	105508.0	499.208
24050	88291.2	523.334
24100	131852.0	513.926
24150	130458.0	512.677
24200	95117.2	530.063
24250	106362.0	534.677
24300	105568.0	545.337
24350	145726.0	518.096
24400	138821.0	485.969
24450	115589.0	502.678
24500	99581.3	529.149
24550	125117.0	532.644
24600	143773.0	501.514
24650	126747.0	512.885
24700	117375.0	531.018
24750	146222.0	510.909
24800	134359.0	525.287
24850	29336.5	574.818
24900	154695.0	537.305
24950	151712.0	510.044
25000	142440.0	535.028
25050	124412.0	568.451
25100	133995.0	609.0
25150	181815.0	615.348
25200	182767.0	605.14
25250	173720.0	626.956
25300	52495.9	631.678
25350	161333.0	606.702
25400	146996.0	573.086
25450	5453.38	532.71
25500	106762.0	493.466
25550	114017.0	468.958
25600	91642.9	477.329
25650	105784.0	512.577
25700	171404.0	590.776
25750	161352.0	570.486
25800	155963.0	536.109
25850	144646.0	494.571
25900	137611.0	496.187
25950	114043.0	532.489
26000	37877.5	595.259
26050	51112.2	617.419
26100	163678.0	596.132
26150	175455.0	574.844
26200	171017.0	566.349
26250	161248.0	583.101
26300	48136.2	575.023
26350	43972.4	547.179
26400	22173.6	512.541
26450	4351.16	470.79
26500	83910.1	437.539
26550	22434.1	478.664
26600	4513.8	439.624
26650	79451.0	389.677
26700	142307.0	436.832
26750	12959.2	418.595
26800	11570.2	387.54
26850	9087.65	351.135
26900	5029.74	305.108
26950	1762.37	247.569
27000	545.129	194.284
27050	167.879	149.89
27100	49.5217	116.929
27150	23.3315	106.29
27200	588.098	122.966
27250	8543.99	168.481
27300	18086.4	245.613
27350	38737.7	320.431
27400	51128.5	410.682
27450	41543.8	492.989
27500	90905.8	503.427
27550	91335.4	504.582
27600	21513.2	518.19
27650	24955.9	520.819
27700	28044.3	514.875
27750	29246.4	510.344
27800	29400.9	493.055
27850	11503.9	471.802
27900	9726.1	437.874
27950	7754.61	400.337
28000	6182.71	357.812
28050	4238.6	306.118
28100	1685.64	248.078
28150	615.521	194.009
28200	220.2	155.022
28250	106.956	137.495
28300	12774.1	152.945
28350	23562.0	207.725
28400	36608.3	256.919
28450	38857.5	321.821
28500	65435.4	385.522
28550	43466.9	449.345
28600	59129.3	485.813
28650	61551.4	523.474
28700	76991.7	531.162
28750	78925.1	533.503
28800	84077.2	524.203
28850	84470.6	513.451
28900	74584.4	523.517
28950	83617.0	515.777
29000	82245.1	496.903
29050	65855.5	509.034
29100	55585.2	535.354
29150	9470.3	592.807
29200	7075.91	560.133
29250	17332.2	545.587
29300	18541.5	531.583
29350	17395.4	524.026
29400	17406.9	505.61
29450	15590.5	499.373
29500	15437.5	501.913
29550	15926.2	494.459
29600	15732.6	482.404
29650	15174.4	493.944
29700	15979.8	501.379
29750	16257.8	505.478
29800	16877.7	501.598
29850	18210.2	490.66
29900	15573.9	500.929
29950	18175.0	490.473
30000	19755.9	475.037
30050	5717.13	494.098
30100	4723.38	479.11
30150	19663.8	457.455
30200	3744.21	445.344
30250	14386.8	415.876
30300	95329.1	384.5
30350	70908.9	397.496
30400	14398.5	436.196
30450	15424.4	433.77
30500	16442.2	429.977
30550	3971.5	440.075
30600	3155.38	427.078
30650	3332.78	406.39
30700	3903.73	391.169
30750	2741.89	379.963
30800	3015.14	363.581
30850	3361.64	352.054
30900	3948.16	338.184
30950	5163.81	323.958
31000	6019.43	315.009
31050	6853.77	306.732
31100	8033.94	290.167
31150	8849.44	267.774
31200	5644.49	236.181
31250	1773.1	183.385
31300	471.987	129.471
31350	172.629	89.6679
31400	87.241	56.0198
31450	44.9067	36.9951
31500	22.2164	32.4237
31550	7.5425	29.4221
31600	0	19.1988
31650	0	8.422
31700	0	0
31750	0	0
31800	0	0
31850	0	0
31900	0	0
31950	0	0
32000	0	0
32050	0	0
32100	0	0
32150	10.1405	29.6199
32200	1576.03	128.626
32250	21772.5	234.65
32300	2600.27	380.404
32350	2941.46	362.414
32400	3729.35	339.428
32450	4835.45	313.595
32500	5567.85	280.76
32550	3619.02	234.753
32600	1160.13	177.711
32650	320.867	120.343
32700	124.75	67.0332
32750	0	23.4907
32800	0	14.1843
32850	0	12.2956
32900	0	8.85651
32950	0	0
33000	0	0
33050	0	4.48094
33100	0	9.87155
33150	0	0
33200	0	0
33250	0	0
33300	0	0
33350	0	0
33400	0	0
33450	0	0
33500	0	0
33550	0	0
33600	0	0
33650	0	0
33700	0	0
33750	0	0
33800	0	0
33850	0	0
33900	0	0
33950	0	0
34000	0	0
34050	0	0
34100	0	0
34150	0	0
34200	0	0
34250	0	0
34300	0	0
34350	0	0
34400	0	0
34450	0	0
34500	0	0
34550	0	0
34600	0	0
34650	0	0
34700	0	0
34750	0	0
34800	0	0
34850	0	0
34900	0	0
34950	0	0
35000	0	0
35050	0	0
35100	0	0
35150	0	0
35200	0	0
35250	0	0
35300	0	0
35350	0	0
35400	0	0
35450	0	9.53727
35500	0	14.5579
35550	0	18.1169
35600	0	24.1924
35650	63.9911	40.1363
35700	84.3298	51.9887
35750	55.2563	48.9204
35800	16.3307	27.5022
35850	0	0
35900	0	0
35950	0	0
36000	0	0
36050	0	0
36100	0	0
36150	0	0
36200	0	0
36250	0	0
36300	0	0
36350	0	0
36400	0	0
36450	0	0
36500	0	0
36550	0	0
36600	0	0
36650	0	0
36700	0	0
36750	0	0
36800	0	0
36850	0	0
36900	0	0
36950	0	0
37000	0	0
37050	0	0
37100	0	0
37150	0	0
37200	0	0
37250	0	0
37300	0	0
37350	0	0
37400	0	0
37450	0	0
37500	0	0
37550	0	0
37600	0	0
37650	0	0
37700	0	0
37750	0	0
37800	0	0
37850	0	0
37900	0	0
37950	0	0
38000	0	0
38050	0	0
38100	0	0
38150	0	0
38200	0	0
38250	0	0
38300	0	0
38350	0	0
38400	0	0
38450	0	0
38500	0	0
38550	0	0
38600	0	0
38650	0	0
38700	0	0
38750	0	0
38800	0	0
38850	0	0
38900	0	0
38950	0	0
39000	0	0
39050	0	0
39100	0	0
39150	0	0
39200	0	0
39250	0	0
39300	0	0
39350	0	0
39400	0	0
39450	0	0
39500	0	0
39550	0	0
39600	0	0
39650	0	0
39700	0	0
39750	0	0
39800	0	0
39850	0	0
39900	0	0
39950	0	0
40000	0	0
40050	0	0
40100	0	0
40150	0	0
40200	0	0
40250	0	0
40300	0	0
40350	0	0
40400	0	0
40450	0	0
40500	0	0
40550	0	0
40600	0	0
40650	0	0
40700	0	0
40750	0	0
40800	0	0
40850	0	0
40900	0	0
40950	0	0
41000	0	0
41050	0	0
41100	0	0
41150	0	0
41200	0	0
41250	0	0
41300	0	0
41350	0	0
41400	0	0
41450	0	0
41500	0	0
41550	0	0
41600	0	0
41650	0	0
41700	0	0
41750	0	0
41800	0	0
41850	0	0
41900	0	0
41950	0	0
42000	0	0
42050	0	0
42100	0	0
42150	0	0
42200	0	0
42250	0	0
42300	0	0
42350	0	0
42400	0	0
42450	0	0
42500	0	0
42550	0	0
42600	0	0
42650	0	0
42700	0	0
42750	0	0
42800	0	0
42850	0	0
42900	0	0
42950	0	0
43000	0	0
43050	0	0
43100	0	0
43150	0	0
43200	0	0
43250	0	0
43300	0	0
43350	0	0
43400	0	0
43450	0	0
43500	0	0
43550	0	0
43600	0	0
43650	0	0
43700	0	0
43750	0	0
43800	0	0
43850	0	0
43900	0	0
43950	0	0
44000	0	0
44050	0	0
44100	0	0
44150	0	0
44200	0	0
44250	0	0
44300	0	0
44350	0	0
44400	0	0
44450	0	0
44500	0	0
44550	0	0
44600	0	0
44650	0	0
44700	0	0
44750	0	0
44800	0	0
44850	0	0
44900	0	0
44950	0	0
45000	0	0
45050	0	0
45100	0	0
45150	0	0
45200	0	0
45250	0	0
45300	0	0
45350	0	0
45400	0	0
45450	0	0
45500	0	0
45550	0	0
45600	0	0
45650	0	0
45700	0	0
45750	0	0
45800	0	0
45850	0	0
45900	0	0
45950	0	0
46000	0	0
46050	0	0
46100	0	0
46150	0	0
46200	0	0
46250	0	0
46300	0	0
46350	0	0
46400	0	0
46450	0	0
46500	0	0
46550	0	0
46600	0	0
46650	0	0
46700	0	0
46750	0	0
46800	0	0
46850	0	0
46900	0	0
46950	0	0
47000	0	0
47050	0	0
47100	0	0
47150	0	0
47200	0	0
47250	0	0
47300	0	0
47350	0	0
47400	0	0
47450	0	0
47500	0	0
47550	0	0
47600	0	0
47650	0	0
47700	0	0
47750	0	0
47800	0	0
47850	0	0
47900	0	0
47950	0	0
48000	0	0
48050	0	0
48100	0	0
48150	0	0
48200	0	0
48250	0	0
48300	0	0
48350	0	0
48400	0	0
48450	0	0
48500	0	0
48550	0	0
48600	0	0
48650	0	0
48700	0	0
48750	0	0
48800	0	0
48850	0	0
48900	0	0
48950	0	0
49000	0	0
49050	0	0
49100	0	0
49150	0	0
49200	0	0
49250	0	0
49300	0	0
49350	0	0
49400	0	0
49450	0	0
49500	0	0
49550	0	0
49600	0	0
49650	0	0
49700	0	0
49750	0	0
49800	0	0
49850	0	0
49900	0	0
49950	0	0
50000	0	0
50050	0	0
50100	0	0
50150	0	0
50200	0	0
50250	0	0
50300	0	0
50350	0	0
50400	0	0
50450	0	0
50500	0	0
50550	0	0
50600	0	0
50650	0	0
50700	0	0
50750	0	0
50800	0	0
50850	0	0
50900	0	0
50950	0	0
51000	0	0
51050	0	0
51100	0	0
51150	0	0
51200	0	0
51250	0	0
51300	0	0
51350	0	0
51400	0	0
51450	0	0
51500	0	0
51550	0	0
51600	0	0
51650	0	0
51700	0	0
51750	0	0
51800	0	0
51850	0	0
51900	0	0
51950	0	0
52000	0	0
52050	0	0
52100	0	0
52150	0	0
52200	0	0
52250	0	0
52300	0	0
52350	0	0
52400	0	0
52450	0	0
52500	0	0
52550	0	0
52600	0	0
52650	0	0
52700	0	0
52750	0	0
52800	0	0
52850	0	0
52900	0	0
52950	0	0
53000	0	0
53050	0	0
53100	0	0
53150	0	0
53200	0	0
53250	0	0
53300	0	0
53350	0	0
53400	0	0
53450	0	0
53500	0	0
53550	0	0
53600	0	0
53650	0	0
53700	0	0
53750	0	0
53800	0	0
53850	0	0
53900	0	0
53950	0	0
54000	0	0
54050	0	0
54100	0	0
54150	0	0
54200	0	0
54250	0	0
54300	0	0
54350	0	0
54400	0	0
54450	0	0
54500	0	0
54550	0	0
54600	0	0
54650	0	0
54700	0	0
54750	0	0
54800	0	0
54850	0	0
54900	0	0
54950	0	0
55000	0	0
55050	0	0
55100	0	0
55150	0	0
55200	0	0
55250	0	0
55300	0	0
55350	0	0
55400	0	0
55450	0	0
55500	0	0
55550	0	0
55600	0	0
55650	0	0
55700	0	0
55750	0	0
55800	0	0
55850	0	0
55900	0	0
55950	0	0
56000	0	0
56050	0	0
56100	0	0
56150	0	0
56200	0	0
56250	0	0
56300	0	0
56350	0	0
56400	0	0
56450	0	0
56500	0	0
56550	0	0
56600	0	0
56650	0	0
56700	0	0
56750	0	0
56800	0	0
56850	0	0
56900	0	0
56950	0	0
57000	0	0
57050	0	0
57100	0	0
57150	0	0
57200	0	0
57250	0	0
57300	0	0
57350	0	0
57400	0	0
57450	0	0
57500	0	0
57550	0	0
57600	0	0
57650	0	0
57700	0	0
57750	0	0
57800	0	0
57850	0	0
57900	0	0
57950	0	0
58000	0	0
58050	0	0
58100	0	0
58150	0	0
58200	0	0
58250	0	0
58300	0	0
58350	0	0
58400	0	0
58450	0	0
58500	0	0
58550	0	0
58600	0	0
58650	0	0
58700	0	0
58750	0	0
58800	0	0
58850	0	0
58900	0	0
58950	0	0
59000	0	0
59050	0	0
59100	0	0
59150	0	0
59200	0	0
59250	0	0
59300	0	0
59350	0	0
59400	0	0
59450	0	0
59500	0	0
59550	0	0
59600	0	0
59650	0	0
59700	0	0
59750	0	0
59800	0	0
59850	0	0
59900	0	0
59950	0	0
60000	0	0
60050	0	0
60100	0	0
60150	4079.19	120.313
60200	24630.7	224.164
60250	38766.4	265.716
60300	36022.1	268.252
60350	34215.0	264.663
60400	34337.1	257.846
60450	35980.7	264.786
60500	40862.7	283.555
60550	38959.3	283.566
60600	42056.3	294.036
60650	41307.9	297.648
60700	43806.8	308.488
60750	44831.7	314.248
60800	46121.5	319.806
60850	44793.2	320.542
60900	43479.1	317.368
60950	44557.5	323.578
61000	45775.7	339.562
61050	70450.2	374.273
61100	138925.0	425.64
61150	132286.0	413.979
61200	121821.0	402.337
61250	105427.0	367.694
61300	101030.0	356.159
61350	99559.0	363.87
61400	100245.0	366.102
61450	94406.8	373.407
61500	86673.0	383.463
61550	83941.1	386.934
61600	84291.7	384.417
61650	89124.7	379.913
61700	85316.0	385.234
61750	84274.5	397.056
61800	84089.8	384.471
61850	83363.8	385.157
61900	82854.7	386.664
61950	85972.9	380.199
62000	82242.6	389.142
62050	86617.3	380.901
62100	86488.6	382.949
62150	81463.4	386.227
62200	82235.0	398.814
62250	19819.5	423.236
62300	16909.4	439.406
62350	80809.5	414.415
62400	84389.1	393.032
62450	74280.7	388.608
62500	82096.8	412.019
62550	79517.4	436.988
62600	74805.2	413.67
62650	74105.3	395.811
62700	81441.9	415.341
62750	75992.5	439.56
62800	74376.9	439.355
62850	78816.0	417.102
62900	81536.1	415.727
62950	82507.5	436.551
63000	82227.0	435.319
63050	85569.6	429.522
63100	83471.7	442.083
63150	22948.9	468.701
63200	23963.9	474.803
63250	24669.2	465.202
63300	25387.2	460.124
63350	25626.0	459.75
63400	27907.5	464.391
63450	23860.7	485.943
63500	116797.0	459.605
63550	124347.0	474.373
63600	130866.0	483.963
63650	129350.0	474.076
63700	129503.0	469.245
63750	43933.7	480.704
63800	13098.5	467.252
63850	12205.7	441.89
63900	11337.6	414.231
63950	37424.7	382.439
64000	35963.6	353.263
64050	21572.5	322.974
64100	23053.3	291.674
64150	15383.2	228.587
64200	1628.13	116.47
64250	326.037	49.3364
64300	84.4475	30.6501
64350	47.3651	39.2235
64400	28.3818	51.5443
64450	13.0227	57.683
64500	5.00699	57.2319
64550	3.65894	62.9484
64600	1675.38	99.3367
64650	9416.72	183.976
64700	25070.8	257.435
64750	50151.4	328.101
64800	69985.8	389.186
64850	81285.4	424.62
64900	96161.6	450.734
64950	91883.6	448.192
65000	79530.9	446.256
65050	92354.4	468.242
65100	93453.2	472.433
65150	88212.4	486.579
65200	87215.5	508.888
65250	89083.8	502.009
65300	98723.6	486.509
65350	101760.0	485.714
65400	100396.0	473.459
65450	100279.0	446.328
65500	104116.0	460.644
65550	100891.0	466.232
65600	99588.5	455.015
65650	97088.1	427.96
65700	95521.9	431.87
65750	95865.3	453.929
65800	92239.0	446.262
65850	86929.1	421.26
65900	86678.6	420.042
65950	87111.1	434.095
66000	79444.9	467.389
66050	80672.7	477.98
66100	81735.3	464.764
66150	86219.8	477.159
66200	78868.2	484.724
66250	79278.9	476.943
66300	79412.1	468.214
66350	78242.2	462.62
66400	24426.9	468.44
66450	25808.1	479.51
66500	27697.1	491.227
66550	29416.5	492.018
66600	94835.0	482.368
66650	102044.0	481.634
66700	110829.0	484.189
66750	121037.0	490.224
66800	120304.0	482.666
66850	113734.0	462.372
66900	103953.0	440.613
66950	99093.5	461.019
67000	104819.0	488.099
67050	107565.0	483.449
67100	126640.0	506.961
67150	136009.0	522.088
67200	137346.0	515.416
67250	43072.6	521.562
67300	40138.8	515.558
67350	131632.0	500.99
67400	135738.0	487.779
67450	130458.0	494.967
67500	122011.0	500.111
67550	120989.0	491.871
67600	125622.0	482.115
67650	37646.1	491.797
67700	34704.4	490.94
67750	33074.0	482.928
67800	33936.1	471.603
67850	4385.68	461.668
67900	3424.56	443.582
67950	3165.41	418.182
68000	75727.7	390.748
68050	86055.4	372.039
68100	84418.7	373.483
68150	82414.2	393.387
68200	80131.0	405.472
68250	15988.3	423.197
68300	15025.5	438.536
68350	14393.1	433.79
68400	15688.0	421.924
68450	2718.0	408.707
68500	2211.09	400.368
68550	2237.58	383.042
68600	2899.93	363.573
68650	3433.17	349.53
68700	3787.68	338.509
68750	4169.97	326.828
68800	4550.26	316.155
68850	5369.97	302.543
68900	7110.55	286.583
68950	8625.35	275.108
69000	10165.2	270.25
69050	10582.2	259.248
69100	6755.49	229.798
69150	2034.5	175.634
69200	558.603	117.014
69250	228.549	74.25
69300	112.785	47.9309
69350	70.4606	33.7981
69400	0	23.6609
69450	0	14.1837
69500	0	3.5447
69550	0	0
69600	0	1.53457
69650	0	0
69700	0	0
69750	0	0
69800	0	3.17341
69850	0	10.1592
69900	0	11.1672
69950	0	0
70000	0	0
70050	0	0
70100	0	0
70150	0	0
70200	0	0
70250	0	0
70300	0	23.0932
70350	203.141	93.0945
70400	151.095	85.6723
70450	85.4155	54.3563
70500	41.9888	26.79
70550	0	7.87126
70600	0	0
70650	0	0
70700	0	0
70750	0	0
70800	0	0
70850	0	0
70900	0	0
70950	0	0
71000	0	0
71050	0	0
71100	0	0
71150	0	0
71200	0	0
71250	0	0
71300	0	0
71350	0	0
71400	0	0
71450	0	0
71500	0	0
71550	0	0
71600	0	0
71650	0	0
71700	0	0
71750	0	0
71800	0	0
71850	0	0
71900	0	0
71950	0	0
72000	0	0
72050	0	0
72100	0	0
72150	0	0
72200	0	0
72250	0	0
72300	0	0
72350	0	0
72400	0	0
72450	0	0
72500	0	0
72550	0	0
72600	0	0
72650	0	0
72700	0	0
72750	0	0
72800	0	0
72850	0	0
72900	0	0
72950	63.2698	41.2024
73000	14764.1	215.627
73050	45864.4	316.174
73100	18071.1	403.602
73150	19703.5	416.232
73200	17986.3	407.193
73250	18252.6	414.191
73300	15375.8	433.958
73350	15941.5	438.173
73400	15506.3	434.913
73450	15509.2	433.745
73500	15338.5	426.131
73550	15642.6	430.115
73600	15385.4	423.13
73650	14827.7	410.078
73700	14643.4	411.403
73750	15508.1	424.527
73800	4681.21	438.558
73850	4190.03	429.753
73900	3302.26	418.635
73950	3436.0	403.817
74000	2527.06	386.954
74050	2858.04	368.048
74100	3541.69	350.141
74150	4499.62	331.966
74200	5439.88	311.103
74250	5493.66	282.862
74300	3449.74	242.336
74350	1302.43	194.079
74400	395.469	146.854
74450	120.576	104.25
74500	35.4602	65.9424
74550	8.47996	42.4689
74600	1.63198	30.9547
74650	0	23.4129
74700	0	12.8067
74750	0	0
74800	0	0
74850	0	0
74900	0	0
74950	0	0
75000	0	0
75050	0	0
75100	0	0
75150	0	0
75200	0	0
75250	0	0
75300	0	0
75350	0	0
75400	0	0
75450	0	0
75500	0	0
75550	0	0
75600	0	0
75650	0	0
75700	0	0
75750	0	0
75800	0	0
75850	0	0
75900	0	0
75950	0	0
76000	0	0
76050	0	0
76100	0	0
76150	0	0
76200	0	0
76250	0	0
76300	0	0
76350	0	0
76400	0	0
76450	0	0
76500	0	0
76550	0	0
76600	0	0
76650	0	0
76700	0	0
76750	0	0
76800	0	0
76850	0	0
76900	0	0
76950	0	0
77000	0	0
77050	0	0
77100	0	0
77150	0	0
77200	0	0
77250	0	0
77300	0	0
77350	0	0
77400	0	0
77450	0	0
77500	0	0
77550	0	0
77600	0	0
77650	0	0
77700	0	0
77750	0	0
77800	0	0
77850	0	0
77900	0	0
77950	0	0
78000	0	0
78050	0	0
78100	0	0
78150	0	0
78200	0	0
78250	0	0
78300	0	0
78350	0	0
78400	0	0
78450	0	0
78500	0	0
78550	0	0
78600	0	0
78650	0	0
78700	0	0
78750	0	0
78800	0	0
78850	0	0
78900	0	0
78950	0	0
79000	0	0
79050	0	0
79100	0	0
79150	0	0
79200	0	0
79250	0	0
79300	0	0
79350	0	0
79400	0	0
79450	0	0
79500	0	0
79550	0	0
79600	0	0
79650	0	0
79700	0	0
79750	0	0
79800	0	0
79850	0	0
79900	0	0
79950	0	0
80000	0	0
80050	0	0
80100	0	0
80150	0	0
80200	0	0
80250	0	0
80300	0	0
80350	0	0
80400	0	0
80450	0	0
80500	0	0
80550	0	0
80600	0	0
80650	0	0
80700	0	0
80750	0	0
80800	0	0
80850	0	0
80900	0	0
80950	0	0
81000	0	0
81050	0	0
81100	0	0
81150	0	0
81200	0	0
81250	0	0
81300	0	0
81350	0	0
81400	0	0
81450	0	0
81500	0	0
81550	0	0
81600	0	0
81650	0	0
81700	0	0
81750	0	0
81800	0	0
81850	0	0
81900	0	0
81950	0	0
82000	0	0
82050	0	0
82100	0	0
82150	0	0
82200	0	0
82250	0	0
82300	0	0
82350	0	0
82400	0	0
82450	0	0
82500	0	0
82550	0	0
82600	0	0
82650	0	0
82700	0	0
82750	0	0
82800	0	0
82850	0	0
82900	0	0
82950	0	0
83000	0	0
83050	0	0
83100	0	0
83150	0	0
83200	0	0
83250	0	0
83300	0	0
83350	0	0
83400	0	0
83450	0	0
83500	0	0
83550	0	0
83600	0	0
83650	0	0
83700	0	0
83750	0	0
83800	0	0
83850	0	0
83900	0	0
83950	0	0
84000	0	0
84050	0	0
84100	0	0
84150	0	0
84200	0	0
84250	0	0
84300	0	0
84350	0	0
84400	0	0
84450	0	0
84500	0	0
84550	0	0
84600	0	0
84650	0	0
84700	0	0
84750	0	0
84800	0	0
84850	0	0
84900	0	0
84950	0	0
85000	0	0
85050	0	0
85100	0	0
85150	0	0
85200	0	0
85250	0	0
85300	0	0
85350	0	0
85400	0	0
85450	0	0
85500	0	0
85550	0	0
85600	0	0
85650	0	0
85700	0	0
85750	0	0
85800	0	0
85850	0	0
85900	0	0
85950	0	0
86000	0	0
86050	0	0
86100	0	0
86150	0	0
86200	0	0
86250	0	0
86300	0	0
86350	0	0
86400	0	0
86450	0	0
86500	0	0
86550	0	0
86600	0	0
86650	0	0
86700	0	0
86750	0	0
86800	0	0
86850	0	0
86900	0	0
86950	0	0
87000	0	0
87050	0	0
87100	0	0
87150	0	0
87200	0	0
87250	0	0
87300	0	0
87350	0	0
87400	0	0
87450	0	0
87500	0	0
87550	0	0
87600	0	0
87650	0	0
87700	0	0
87750	0	0
87800	0	0
87850	0	0
87900	0	0
87950	0	0
88000	0	0
88050	0	0
88100	0	0
88150	0	0
88200	0	0
88250	0	0
88300	0	0
88350	0	0
88400	0	0
88450	0	0
88500	0	0
88550	0	0
88600	0	0
88650	0	0
88700	0	0
88750	0	0
88800	0	0
88850	0	0
88900	0	0
88950	0	0
89000	0	0
89050	0	0
89100	0	0
89150	0	0
89200	0	0
89250	0	0
89300	0	0
89350	0	0
89400	0	0
89450	0	0
89500	0	0
89550	0	0
89600	0	0
89650	0	0
89700	0	0
89750	0	0
89800	0	0
89850	0	0
89900	0	0
89950	0	0
90000	0	0
90050	0	0
90100	0	0
90150	0	0
90200	0	0
90250	0	0
90300	0	0
90350	0	0
90400	0	0
90450	0	0
90500	0	0
90550	0	0
90600	0	0
90650	0	0
90700	0	0
90750	0	0
90800	0	0
90850	0	0
90900	0	0
90950	0	0
91000	0	0
91050	0	0
91100	0	0
91150	0	0
91200	0	0
91250	0	0
91300	0	0
91350	0	0
91400	0	0
91450	0	0
91500	0	0
91550	0	0
91600	0	0
91650	0	0
91700	0	0
91750	0	0
91800	0	0
91850	0	0
91900	0	0
91950	0	0
92000	0	0
92050	0	0
92100	0	0
92150	0	0
92200	0	0
92250	0	0
92300	0	0
92350	0	0
92400	0	0
92450	0	0
92500	0	0
92550	0	0
92600	0	0
92650	0	0
92700	0	0
92750	0	0
92800	0	0
92850	0	0
92900	0	0
92950	0	0
93000	0	0
93050	0	0
93100	0	0
93150	0	0
93200	0	0
93250	0	0
93300	0	0
93350	0	0
93400	0	0
93450	0	0
93500	0	0
93550	0	0
93600	0	0
93650	0	0
93700	0	0
93750	0	0
93800	0	0
93850	0	0
93900	0	0
93950	0	0
94000	0	0
94050	0	0
94100	0	0
94150	0	0
94200	0	0
94250	0	0
94300	0	0
94350	0	0
94400	0	0
94450	0	0
94500	0	0
94550	0	0
94600	0	0
94650	0	0
94700	0	0
94750	0	0
94800	0	0
94850	0	0
94900	0	0
94950	0	0
95000	0	0
95050	0	0
95100	0	0
95150	0	0
95200	0	0
95250	0	0
95300	0	0
95350	0	0
95400	0	0
95450	0	0
95500	0	0
95550	0	0
95600	0	0
95650	0	0
95700	0	0
95750	0	0
95800	0	0
95850	0	0
95900	0	0
95950	0	0
96000	0	0
96050	0	0
96100	0	0
96150	0	0
96200	0	0
96250	0	0
96300	0	0
96350	0	0
96400	0	0
96450	0	0
96500	0	0
96550	0	0
96600	0	0
96650	0	0
96700	0	0
96750	0	0
96800	0	0
96850	0	0
96900	0	0
96950	0	0
97000	0	0
97050	0	0
97100	0	0
97150	0	0
97200	0	0
97250	0	0
97300	0	0
97350	0	0
97400	0	0
97450	0	0
97500	0	0
97550	0	0
97600	0	0
97650	0	0
97700	0	0
97750	0	0
97800	0	0
97850	0	0
97900	0	0
97950	0	0
98000	0	0
98050	0	0
98100	0	0
98150	0	0
98200	0	0
98250	0	0
98300	0	0
98350	0	0
98400	0	0
98450	0	0
98500	0	0
98550	0	0
98600	0	0
98650	0	0
98700	0	0
98750	0	0
98800	0	0
98850	0	0
98900	0	0
98950	0	0
99000	0	0
99050	0	0
99100	0	0
99150	0	0
99200	0	0
99250	0	0
99300	0	0
99350	0	0
99400	0	0
99450	0	0
99500	0	0
99550	0	0
99600	0	0
99650	0	0
99700	0	0
99750	0	0
99800	0	0
99850	0	0
99900	0	0
[truncated: 459 more rows]
