# Supplementary material for: The extreme yet transient nature of glacial erosion
Source: Nat Commun. 2022 Nov 30;13:7377. doi: 10.1038/s41467-022-35072-0 (PMC9712427; doi:10.1038/s41467-022-35072-0)
Supplement: Supplementary file 5 — Supplementary Data 2 [file 41467_2022_35072_MOESM5_ESM.zip › csv_glacialEcalib/Ball2009-15.csv]

Year	Q	IceH
0	0	0
50	0	0
100	0	0
150	0	0
200	0	0
250	0	0
300	0	0
350	0	0
400	0	0
450	0	0
500	0	0
550	0	0
600	0	0
650	0	0
700	0	0
750	0	0
800	0	0
850	0	0
900	0	0
950	0	0
1000	0	0
1050	0	0
1100	0	0
1150	0	0
1200	0	0
1250	0	0
1300	0	0
1350	0	0
1400	0	0
1450	0	0
1500	0	0
1550	0	0
1600	0	0
1650	0	0
1700	0	0
1750	0	0
1800	0	0
1850	0	0
1900	0	0
1950	0	0
2000	0	0
2050	0	0
2100	0	0
2150	0	0
2200	0	0
2250	0	0
2300	0	0
2350	0	0
2400	0	0
2450	0	0
2500	0	0
2550	0	0
2600	0	0
2650	0	0
2700	0	0
2750	0	0
2800	0	0
2850	0	0
2900	0	0
2950	0	0
3000	0	0
3050	0	0
3100	0	0
3150	0	0
3200	0	0
3250	0	0
3300	0	0
3350	0	0
3400	0	0
3450	0	0
3500	0	0
3550	0	0
3600	0	0
3650	0	0
3700	0	0
3750	0	0
3800	0	0
3850	0	0
3900	0	0
3950	0	0
4000	0	0
4050	0	0
4100	0	0
4150	0	0
4200	0	0
4250	0	0
4300	0	0
4350	0	0
4400	0	0
4450	0	0
4500	0	0
4550	0	0
4600	0	0
4650	0	0
4700	0	0
4750	0	0
4800	0	0
4850	0	0
4900	0	0
4950	0	0
5000	0	0
5050	0	0
5100	0	0
5150	0	0
5200	0	0
5250	0	0
5300	0	0
5350	0	0
5400	0	0
5450	0	0
5500	0	0
5550	0	0
5600	0	0
5650	0	0
5700	0	0
5750	0	0
5800	0	0
5850	0	0
5900	0	0
5950	0	0
6000	0	0
6050	0	0
6100	0	0
6150	0	0
6200	0	0
6250	0	0
6300	0	0
6350	0	0
6400	0	0
6450	0	0
6500	0	0
6550	0	0
6600	0	0
6650	0	0
6700	0	0
6750	0	0
6800	0	0
6850	0	0
6900	0	0
6950	0	0
7000	0	0
7050	0	0
7100	0	0
7150	0	0
7200	0	0
7250	0	0
7300	0	0
7350	0	0
7400	0	0
7450	0	0
7500	0	0
7550	0	0
7600	0	0
7650	0	0
7700	0	0
7750	0	0
7800	0	0
7850	0	0
7900	0	0
7950	0	0
8000	0	0
8050	0	0
8100	0	0
8150	0	0
8200	0	0
8250	0	0
8300	0	0
8350	0	0
8400	0	0
8450	0	0
8500	0	0
8550	0	0
8600	0	0
8650	0	0
8700	0	0
8750	0	0
8800	0	0
8850	0	0
8900	0	0
8950	0	0
9000	0	0
9050	0	0
9100	0	0
9150	0	0
9200	0	0
9250	0	0
9300	0	0
9350	0	0
9400	0	0
9450	0	0
9500	0	0
9550	0	0
9600	0	0
9650	0	0
9700	0	0
9750	0	0
9800	0	0
9850	0	0
9900	0	0
9950	0	0
10000	0	0
10050	0	0
10100	0	0
10150	0	0
10200	0	0
10250	0	0
10300	0	0
10350	0	0
10400	0	0
10450	0	0
10500	0	0
10550	0	0
10600	0	0
10650	0	0
10700	0	0
10750	0	0
10800	0	0
10850	0	0
10900	0	0
10950	0	0
11000	0	0
11050	0	0
11100	0	0
11150	0	0
11200	0	0
11250	0	0
11300	0	0
11350	0	0
11400	0	0
11450	0	0
11500	0	0
11550	0	19.1383
11600	59.208	73.0318
11650	182.559	106.595
11700	1907.24	90.5768
11750	1269.72	65.1794
11800	0	0
11850	0	0
11900	0	0
11950	0	0
12000	0	0
12050	0	0
12100	0	0
12150	0	0
12200	0	0
12250	0	0
12300	0	0
12350	0	0
12400	0	0
12450	0	0
12500	0	0
12550	0	0
12600	0	0
12650	0	0
12700	0	0
12750	0	0
12800	0	0
12850	0	0
12900	0	0
12950	0	0
13000	0	0
13050	0	0
13100	0	0
13150	0	0
13200	0	0
13250	0	0
13300	0	0
13350	0	0
13400	0	0
13450	0	0
13500	0	0
13550	0	0
13600	0	0
13650	0	0
13700	0	0
13750	0	0
13800	0	0
13850	0	0
13900	0	0
13950	0	0
14000	0	0
14050	0	0
14100	0	0
14150	0	0
14200	0	0
14250	0	0
14300	0	0
14350	0	0
14400	0	0
14450	0	0
14500	0	10.1197
14550	9404.41	199.518
14600	25425.5	329.947
14650	33463.1	413.978
14700	55118.9	431.682
14750	57527.1	434.193
14800	53440.0	452.249
14850	56365.2	458.651
14900	58977.3	488.291
14950	33689.6	501.054
15000	36717.9	494.707
15050	35673.1	492.578
15100	35556.9	494.759
15150	33723.6	503.867
15200	77359.9	468.007
15250	64783.4	479.066
15300	44622.8	575.596
15350	50992.8	558.191
15400	30019.1	578.513
15450	28790.2	570.165
15500	27200.3	537.498
15550	18921.1	508.829
15600	5178.73	464.919
15650	30174.9	417.861
15700	69132.6	384.024
15750	61385.7	393.682
15800	66175.9	393.997
15850	67711.7	391.67
15900	27111.8	426.894
15950	35398.2	438.383
16000	37997.8	414.363
16050	38389.0	407.247
16100	40180.7	411.307
16150	27340.9	423.793
16200	25818.3	419.728
16250	36214.3	398.385
16300	33459.5	383.8
16350	12785.6	389.173
16400	9171.38	362.774
16450	17392.5	333.067
16500	33080.6	342.321
16550	43311.4	359.521
16600	37062.0	401.666
16650	19087.8	410.553
16700	42516.6	368.672
16750	91000.5	342.54
16800	69413.0	353.434
16850	69488.1	374.813
16900	67464.8	387.098
16950	62393.5	399.664
17000	34213.7	428.056
17050	33187.2	420.922
17100	32430.1	388.097
17150	58549.9	405.375
17200	45888.8	437.617
17250	49029.4	453.244
17300	55298.1	466.582
17350	43039.0	490.226
17400	25924.5	506.716
17450	27255.3	507.899
17500	31513.9	502.05
17550	30427.7	500.379
17600	30826.6	498.577
17650	63477.0	485.601
17700	52389.4	497.306
17750	26736.5	514.622
17800	32097.3	523.214
17850	37206.7	519.641
17900	39578.2	510.453
17950	39710.5	493.641
18000	77465.3	468.945
18050	63884.9	475.447
18100	60865.4	483.116
18150	65939.9	490.174
18200	26620.7	503.55
18250	31591.9	497.953
18300	73932.5	492.867
18350	57654.6	506.411
18400	62027.7	512.344
18450	62625.9	516.916
18500	65062.2	520.891
18550	69418.9	527.706
18600	35465.2	543.973
18650	39413.0	540.225
18700	88817.7	518.456
18750	74672.2	520.754
18800	33122.7	547.262
18850	45029.4	527.298
18900	41268.2	509.345
18950	33838.0	512.121
19000	76392.6	498.71
19050	74833.3	504.955
19100	65857.3	521.204
19150	25571.7	541.292
19200	33344.9	528.984
19250	84372.9	525.444
19300	48663.5	549.842
19350	55391.8	557.955
19400	63122.5	559.572
19450	61298.7	565.888
19500	67425.3	560.281
19550	68272.3	558.716
19600	62325.3	564.147
19650	60017.0	572.105
19700	57284.8	582.69
19750	62820.5	602.431
19800	70861.8	607.276
19850	88124.3	590.418
19900	82494.7	580.797
19950	20065.0	599.858
20000	21628.3	575.92
20050	99740.2	545.003
20100	67395.9	552.672
20150	51100.3	568.407
20200	59744.2	574.808
20250	58737.9	581.998
20300	61394.7	589.171
20350	63635.6	594.039
20400	28877.2	622.151
20450	37520.5	613.795
20500	83201.1	592.362
20550	72675.5	583.137
20600	67226.4	583.173
20650	30102.2	601.333
20700	39255.7	585.489
20750	73688.4	572.444
20800	30847.5	582.588
20850	35361.5	578.39
20900	32537.6	582.084
20950	33585.6	580.63
21000	80166.8	567.647
21050	58726.6	578.064
21100	55832.8	594.893
21150	32607.8	614.262
21200	39501.5	610.287
21250	41757.6	598.491
21300	40628.0	584.381
21350	84317.9	560.548
21400	32186.7	569.309
21450	34728.9	567.363
21500	74921.3	552.248
21550	69327.1	551.728
21600	73331.9	556.428
21650	61710.2	568.179
21700	59697.8	578.845
21750	64355.6	591.025
21800	75287.5	592.554
21850	90878.9	585.934
21900	79217.5	598.191
21950	89807.4	597.056
22000	100039.0	588.1
22050	36113.8	606.353
22100	50900.6	581.465
22150	123851.0	558.709
22200	70031.5	576.026
22250	38235.3	587.744
22300	113679.0	573.904
22350	88449.1	586.039
22400	84116.8	601.371
22450	45927.4	614.622
22500	47245.9	617.472
22550	55384.6	594.91
22600	103513.0	566.81
22650	171932.0	581.941
22700	108603.0	593.772
22750	51861.1	643.771
22800	98729.7	644.652
22850	95567.4	651.561
22900	79207.6	680.77
22950	106912.0	684.403
23000	109236.0	687.932
23050	102378.0	692.919
23100	123776.0	683.295
23150	122439.0	679.294
23200	46942.9	699.726
23250	57956.3	694.922
23300	62059.4	682.277
23350	132037.0	666.177
23400	121536.0	660.253
23450	46835.5	683.837
23500	54104.9	692.633
23550	59090.1	695.988
23600	37557.7	709.193
23650	38143.1	703.692
23700	72321.7	676.842
23750	62010.8	673.772
23800	99579.9	687.132
23850	114514.0	685.824
23900	116357.0	680.063
23950	133709.0	666.726
24000	108521.0	676.632
24050	43907.2	705.568
24100	131865.0	696.854
24150	132871.0	693.654
24200	38103.1	715.572
24250	45464.5	717.804
24300	37825.1	721.329
24350	67555.7	699.188
24400	164510.0	670.82
24450	109588.0	686.739
24500	47574.8	714.692
24550	59622.5	712.329
24600	75386.6	690.814
24650	57811.9	703.606
24700	55461.6	714.267
24750	75577.8	699.111
24800	60563.3	715.198
24850	27537.2	744.754
24900	78038.3	719.374
24950	177615.0	695.985
25000	61622.2	721.122
25050	63458.2	751.628
25100	61243.3	783.481
25150	80494.7	786.285
25200	87742.4	779.72
25250	48236.0	790.343
25300	17379.2	791.829
25350	45886.8	767.082
25400	42337.6	738.354
25450	12001.4	709.292
25500	55773.8	679.393
25550	129084.0	658.014
25600	101740.0	664.152
25650	134579.0	713.022
25700	54787.7	760.692
25750	58675.2	748.257
25800	70670.1	727.165
25850	161722.0	710.434
25900	149239.0	709.157
25950	123803.0	738.342
26000	36442.9	793.229
26050	39985.0	804.909
26100	85284.3	786.072
26150	85387.6	772.143
26200	84416.6	769.281
26250	45464.9	781.868
26300	35626.5	783.99
26350	46286.4	761.795
26400	18561.2	734.277
26450	15224.6	704.224
26500	120400.0	697.413
26550	40009.8	733.507
26600	15486.9	712.506
26650	126199.0	679.982
26700	80017.1	727.032
26750	43875.9	728.709
26800	43126.6	728.544
26850	47999.2	714.629
26900	16742.7	705.673
26950	14418.3	693.242
27000	13237.9	661.171
27050	14084.3	625.824
27100	15191.8	588.594
27150	15470.8	547.276
27200	47636.5	502.952
27250	90814.6	468.492
27300	114513.0	488.837
27350	129574.0	535.737
27400	64674.8	612.095
27450	25713.8	705.415
27500	40776.3	719.234
27550	46670.7	725.502
27600	41188.1	745.584
27650	47337.4	753.902
27700	53756.9	755.461
27750	53501.3	757.07
27800	56167.3	755.714
27850	49127.4	761.69
27900	28776.0	757.492
27950	19243.9	751.995
28000	17795.6	734.6
28050	19816.9	709.231
28100	15063.4	684.035
28150	15838.6	648.228
28200	15103.3	609.601
28250	17861.4	563.438
28300	143183.0	520.041
28350	99026.9	518.174
28400	132861.0	527.794
28450	127040.0	521.453
28500	114788.0	555.621
28550	49229.1	623.665
28600	54098.6	678.553
28650	36736.5	713.543
28700	46187.1	720.097
28750	47171.1	722.27
28800	52965.4	716.228
28850	55250.6	711.475
28900	41618.4	717.9
28950	51503.1	708.145
29000	110966.0	696.623
29050	86726.9	708.4
29100	43911.3	745.02
29150	17436.9	801.115
29200	18914.8	775.897
29250	33776.2	753.024
29300	39896.6	744.044
29350	35302.9	739.287
29400	45728.2	723.617
29450	38863.4	723.247
29500	34438.0	727.46
29550	38835.5	722.878
29600	43693.0	715.954
29650	34573.3	729.172
29700	36229.7	735.732
29750	36350.9	739.335
29800	39485.2	734.928
29850	48198.6	723.208
29900	32496.2	734.911
29950	43181.8	724.45
30000	29035.7	706.866
30050	19666.5	719.952
30100	21341.9	712.055
30150	27934.8	682.521
30200	18822.2	675.369
30250	37789.3	645.428
30300	45945.9	609.086
30350	36852.7	608.665
30400	19013.6	620.372
30450	22369.8	613.899
30500	24366.4	601.544
30550	21934.5	612.449
30600	20866.3	609.75
30650	23682.3	592.755
30700	22972.9	575.457
30750	22146.9	558.535
30800	25035.4	539.175
30850	22298.9	528.118
30900	21405.5	516.265
30950	12870.3	495.001
31000	13609.9	476.95
31050	13375.7	467.105
31100	13427.4	448.445
31150	14769.6	422.276
31200	15088.5	405.895
31250	15935.2	388.534
31300	16890.2	375.129
31350	14149.9	358.799
31400	13915.0	344.389
31450	13448.5	331.974
31500	12916.9	330.157
31550	13698.8	311.074
31600	14376.9	294.953
31650	11304.8	281.173
31700	17923.6	261.302
31750	8424.82	262.428
31800	6003.8	238.484
31850	2816.44	201.378
31900	1446.81	178.299
31950	13527.5	170.679
32000	9126.91	208.085
32050	6234.86	208.361
32100	4440.54	207.928
32150	11664.9	224.072
32200	42172.3	250.404
32250	29453.0	319.32
32300	10562.7	377.314
32350	12569.1	352.206
32400	13953.0	342.334
32450	12424.9	326.833
32500	12474.0	315.942
32550	23540.0	314.786
32600	19939.5	276.524
32650	13027.5	292.295
32700	11617.4	286.957
32750	12217.7	286.58
32800	13535.5	291.024
32850	16262.8	275.786
32900	13753.7	252.033
32950	7325.74	223.992
33000	2311.58	172.496
33050	594.454	114.577
33100	166.991	65.8138
33150	35.0695	27.9844
33200	0	0
33250	0	0
33300	0	0
33350	0	0
33400	0	0
33450	0	0
33500	1659.38	70.6197
33550	6002.9	141.269
33600	8219.68	205.821
33650	4336.93	225.756
33700	4248.29	214.215
33750	3486.46	218.96
33800	6548.8	184.319
33850	7134.61	181.123
33900	4249.27	215.023
33950	15792.5	236.128
34000	15008.8	209.741
34050	2665.74	171.52
34100	549.085	113.389
34150	109.103	71.7928
34200	17.6206	44.4277
34250	3.72087	32.7222
34300	0.971188	27.8837
34350	0	22.5173
34400	0	11.0892
34450	0	0
34500	0	0
34550	0	0
34600	0	0
34650	0	0
34700	0	0
34750	0	0
34800	0	0
34850	0	0
34900	0	0
34950	0	0
35000	0	0
35050	0	0
35100	0	0
35150	0	0
35200	0	0
35250	0	0
35300	956.132	48.0263
35350	9384.18	141.851
35400	11264.5	218.08
35450	6562.49	268.105
35500	5703.48	253.928
35550	4177.27	225.371
35600	15206.2	238.574
35650	13665.1	226.264
35700	11717.7	278.041
35750	9940.74	282.502
35800	8272.65	280.968
35850	11112.9	263.606
35900	16135.0	235.489
35950	8381.45	213.211
36000	1752.64	157.129
36050	393.065	97.5359
36100	124.517	57.4421
36150	43.4889	36.6343
36200	16.2158	25.7212
36250	0	12.1395
36300	0	0
36350	0	0
36400	0	0
36450	0	0
36500	0	0
36550	0	2.40399
36600	0	0
36650	0	0
36700	0	0
36750	0	0
36800	0	0
36850	0	0
36900	0	0
36950	0	0
37000	0	0
37050	0	0
37100	0	0
37150	0	0
37200	0	0
37250	0	0
37300	0	0
37350	0	0
37400	0	0
37450	0	0
37500	0	0
37550	0	0
37600	0	0
37650	0	0
37700	0	0
37750	0	0
37800	0	0
37850	0	0
37900	0	0
37950	0	0
38000	0	0
38050	0	0
38100	0	0
38150	0	0
38200	0	0
38250	0	18.7408
38300	12356.2	138.833
38350	12194.4	213.15
38400	9277.0	288.752
38450	10126.6	300.234
38500	9715.79	293.125
38550	8957.12	280.056
38600	4873.28	282.356
38650	5123.97	278.372
38700	4530.81	267.935
38750	3951.37	260.382
38800	4139.89	274.563
38850	4165.91	269.669
38900	8133.88	260.428
38950	8412.8	256.166
39000	8509.96	246.959
39050	11381.4	226.647
39100	10698.4	220.759
39150	8373.67	238.988
39200	3726.4	213.241
39250	3572.41	207.577
39300	3199.06	200.978
39350	3279.18	211.462
39400	3582.01	201.203
39450	3716.85	198.694
39500	4002.08	205.915
39550	12687.0	251.629
39600	18468.5	276.059
39650	13191.6	244.418
39700	8122.39	176.777
39750	9030.48	188.758
39800	8284.32	249.893
39850	22081.4	248.154
39900	16251.1	244.504
39950	11001.6	224.519
40000	3635.1	179.729
40050	790.278	126.175
40100	246.131	86.844
40150	129.411	68.7622
40200	127.45	77.872
40250	0	19.2457
40300	836.085	61.2649
40350	10011.2	216.912
40400	6816.74	204.616
40450	2090.26	156.223
40500	682.967	101.089
40550	315.873	49.8737
40600	0	11.8977
40650	0	0
40700	0	0
40750	0	13.5156
40800	4.53539	25.9371
40850	0	22.7509
40900	0	17.1389
40950	0	15.2452
41000	0	10.7136
41050	0	0
41100	0	0
41150	0	0
41200	0	0
41250	0	0
41300	0	0
41350	0	0
41400	0	0
41450	0	0
41500	0	0
41550	0	0
41600	0	0
41650	0	0
41700	1356.16	54.902
41750	1236.83	144.465
41800	509.292	94.2331
41850	253.778	49.0777
41900	0	14.1763
41950	0	0
42000	0	0
42050	0	0
42100	0	0
42150	0	0
42200	0	0
42250	0	0
42300	0	0
42350	0	0
42400	0	0
42450	0	0
42500	0	0
42550	0	0
42600	0	0
42650	0	0
42700	0	0
42750	0	0
42800	0	0
42850	0	0
42900	0	0
42950	0	0
43000	0	0
43050	0	0
43100	0	0
43150	0	0
43200	0	0
43250	0	0
43300	0	0
43350	0	0
43400	0	0
43450	0	0
43500	0	0
43550	0	0
43600	0	0
43650	489.517	32.2305
43700	2566.79	100.936
43750	6849.38	185.871
43800	47376.3	226.646
43850	10939.9	227.45
43900	3427.02	186.351
43950	761.431	123.162
44000	300.726	58.5925
44050	0	13.2752
44100	0	0
44150	0	0
44200	0	0
44250	0	0
44300	0	0
44350	0	0
44400	0	0
44450	0	0
44500	0	0
44550	0	0
44600	0	0
44650	0	0
44700	0	0
44750	0	0
44800	0	0
44850	0	0
44900	0	0
44950	0	0
45000	0	0
45050	0	0
45100	0	0
45150	0	0
45200	0	0
45250	0	0
45300	0	0
45350	0	0
45400	0	0
45450	0	0
45500	0	0
45550	0	0
45600	0	0
45650	0	0
45700	0	0
45750	0	0
45800	0	0
45850	0	0
45900	0	0
45950	0	0
46000	0	0
46050	0	0
46100	0	0
46150	0	0
46200	0	0
46250	0	0
46300	0	0
46350	0	0
46400	0	0
46450	0	0
46500	0	0
46550	0	0
46600	0	0
46650	0	0
46700	0	0
46750	0	0
46800	0	0
46850	0	0
46900	0	0
46950	0	0
47000	0	0
47050	0	0
47100	0	0
47150	0	0
47200	0	0
47250	0	0
47300	0	0
47350	3275.54	58.5682
47400	4300.09	129.257
47450	6876.33	187.446
47500	11948.1	250.707
47550	9782.09	225.647
47600	7345.65	194.888
47650	8211.15	263.142
47700	8913.42	260.962
47750	8403.5	254.877
47800	6999.26	245.833
47850	11635.9	238.397
47900	7831.84	211.197
47950	5449.03	153.666
48000	6770.88	246.529
48050	4098.71	218.372
48100	7223.73	184.1
48150	5366.15	160.596
48200	13491.2	218.905
48250	3238.69	170.449
48300	666.696	109.59
48350	227.447	56.2156
48400	0	24.0172
48450	0	18.524
48500	0	19.8893
48550	0	21.5247
48600	8.15335	27.4483
48650	4.02342	28.3102
48700	0	21.1897
48750	0	9.15121
48800	0	2.7001
48850	0	0
48900	0	0
48950	0	0
49000	0	0
49050	0	0
49100	0	0
49150	0	0
49200	0	0
49250	0	0
49300	0	0
49350	0	0
49400	0	0
49450	0	0
49500	0	0
49550	0	0
49600	0	0
49650	0	0
49700	0	0
49750	0	0
49800	0	0
49850	0	0
49900	0	0
49950	0	0
50000	0	0
50050	0	0
50100	0	0
50150	0	0
50200	0	0
50250	0	0
50300	0	0
50350	0	0
50400	0	0
50450	0	0
50500	0	0
50550	0	0
50600	0	0
50650	0	0
50700	0	0
50750	0	0
50800	0	0
50850	0	0
50900	0	0
50950	0	0
51000	0	0
51050	0	0
51100	0	0
51150	0	0
51200	0	0
51250	0	0
51300	0	0
51350	0	0
51400	0	0
51450	0	0
51500	0	0
51550	0	0
51600	0	0
51650	0	0
51700	0	0
51750	0	0
51800	0	0
51850	0	0
51900	0	0
51950	0	0
52000	0	0
52050	0	0
52100	0	0
52150	0	0
52200	0	0
52250	0	0
52300	0	0
52350	0	0
52400	0	0
52450	0	0
52500	0	0
52550	0	0
52600	0	0
52650	0	0
52700	0	0
52750	0	0
52800	0	0
52850	0	0
52900	0	0
52950	0	0
53000	0	0
53050	0	0
53100	0	0
53150	0	0
53200	0	0
53250	0	0
53300	0	0
53350	0	0
53400	0	0
53450	0	0
53500	0	0
53550	0	0
53600	0	0
53650	0	0
53700	0	0
53750	0	0
53800	0	0
53850	0	0
53900	0	0
53950	0	0
54000	0	0
54050	0	0
54100	0	0
54150	0	0
54200	0	0
54250	0	0
54300	0	0
54350	0	0
54400	0	0
54450	0	0
54500	0	0
54550	0	0
54600	0	0
54650	0	0
54700	0	0
54750	0	0
54800	0	0
54850	0	0
54900	0	0
54950	0	0
55000	0	23.6625
55050	0	0
55100	0	0
55150	0	0
55200	0	0
55250	0	0
55300	0	0
55350	0	0
55400	0	0
55450	0	0
55500	0	0
55550	0	0
55600	0	0
55650	0	0
55700	0	0
55750	0	0
55800	0	0
55850	0	0
55900	0	0
55950	0	0
56000	0	0
56050	0	0
56100	0	0
56150	0	0
56200	0	0
56250	0	0
56300	0	0
56350	0	0
56400	0	0
56450	0	0
56500	0	0
56550	0	0
56600	0	0
56650	0	0
56700	0	0
56750	0	0
56800	0	0
56850	0	0
56900	0	0
56950	0	0
57000	0	0
57050	0	0
57100	0	0
57150	0	0
57200	0	0
57250	0	0
57300	0	0
57350	0	0
57400	0	0
57450	0	0
57500	0	0
57550	0	0
57600	0	0
57650	0	0
57700	0	0
57750	0	0
57800	0	0
57850	0	0
57900	0	0
57950	0	0
58000	0	0
58050	0	0
58100	0	0
58150	0	0
58200	0	0
58250	0	0
58300	0	0
58350	0	0
58400	0	0
58450	0	0
58500	0	0
58550	0	0
58600	0	0
58650	0	0
58700	0	0
58750	0	0
58800	0	0
58850	0	0
58900	0	0
58950	0	0
59000	0	0
59050	0	0
59100	0	0
59150	0	0
59200	0	0
59250	0	0
59300	0	0
59350	0	0
59400	0	0
59450	0	0
59500	0	0
59550	0	0
59600	0	0
59650	0	0
59700	0	0
59750	0	0
59800	1438.23	39.1267
59850	861.602	58.5624
59900	753.669	161.566
59950	481.406	197.49
60000	150.62	186.934
60050	2965.47	182.849
60100	16336.8	239.969
60150	41220.9	346.24
60200	47230.2	418.997
60250	27172.6	452.123
60300	29064.1	458.813
60350	27657.0	452.902
60400	25682.9	441.748
60450	23772.8	440.481
60500	25782.7	455.678
60550	27941.5	465.936
60600	25502.2	456.858
60650	24860.2	455.684
60700	25579.7	463.903
60750	26102.7	469.641
60800	26809.1	476.115
60850	26896.3	479.485
60900	26628.9	480.591
60950	25524.0	481.017
61000	28024.6	493.302
61050	69203.6	552.264
61100	39698.0	587.952
61150	40050.1	572.535
61200	39663.3	559.166
61250	39972.6	545.971
61300	39667.4	534.938
61350	38504.2	529.479
61400	37041.0	528.821
61450	35711.1	533.411
61500	35921.7	541.496
61550	35969.5	543.653
61600	35563.4	542.668
61650	34734.1	539.578
61700	34912.4	544.608
61750	35536.1	553.169
61800	48817.3	545.24
61850	48698.2	546.71
61900	48313.0	549.636
61950	47886.8	545.834
62000	46101.5	552.006
62050	45520.7	543.504
62100	44787.1	536.458
62150	44456.6	539.602
62200	85346.7	549.562
62250	33547.4	578.974
62300	29616.7	587.745
62350	30060.6	571.493
62400	87373.5	552.698
62450	85299.8	549.791
62500	31641.2	572.97
62550	31516.7	592.998
62600	43090.1	579.371
62650	44435.4	564.293
62700	31691.9	584.373
62750	32929.1	601.374
62800	32064.9	605.25
62850	45681.1	590.809
62900	46503.1	589.038
62950	46515.7	607.058
63000	46524.0	606.855
63050	33765.8	599.866
63100	35317.9	610.883
63150	37369.4	631.079
63200	38550.8	636.648
63250	39528.8	634.198
63300	40814.7	633.5
63350	42188.9	632.026
63400	44905.9	644.36
63450	43113.6	653.881
63500	47637.9	643.106
63550	49488.6	653.5
63600	47531.8	666.537
63650	50888.9	660.57
63700	54687.9	658.636
63750	53840.0	674.747
63800	27538.5	690.563
63850	19999.6	682.983
63900	17815.6	661.849
63950	42969.6	643.297
64000	44825.6	629.797
64050	45864.3	619.821
64100	47032.5	612.529
64150	47330.4	610.428
64200	42954.6	618.796
64250	38429.5	612.31
64300	19818.0	592.9
64350	15518.3	578.925
64400	11942.3	562.842
64450	9737.43	528.331
64500	7104.03	488.712
64550	5737.09	445.094
64600	21008.2	406.066
64650	57282.2	430.326
64700	54448.6	476.925
64750	85339.7	538.27
64800	102186.0	567.219
64850	92518.2	606.202
64900	95810.2	638.358
64950	94707.1	633.774
65000	94068.6	628.255
65050	48457.1	655.434
65100	49994.0	663.409
65150	51370.2	674.497
65200	50975.7	691.23
65250	51164.2	687.172
65300	53216.2	677.792
65350	51829.5	678.62
65400	51775.6	670.033
65450	53749.6	656.377
65500	54073.1	662.551
65550	52978.2	668.391
65600	52132.6	658.566
65650	52123.7	644.781
65700	52197.5	648.657
65750	50280.4	659.029
65800	48107.0	652.083
65850	96023.6	636.715
65900	94627.1	630.967
65950	96677.7	644.95
66000	50849.9	675.634
66050	49834.0	686.172
66100	52015.4	679.175
66150	52705.7	687.159
66200	52313.3	692.849
66250	52890.9	688.248
66300	54042.6	683.301
66350	56230.1	684.313
66400	58606.6	697.13
66450	60327.9	713.236
66500	62123.6	726.368
66550	63798.6	727.402
66600	67043.5	722.878
66650	68775.6	723.427
66700	69563.6	726.36
66750	65144.8	730.461
66800	61471.6	723.929
66850	66319.7	710.031
66900	69972.0	697.315
66950	70766.3	709.944
67000	70762.0	727.075
67050	74267.1	724.649
67100	75643.8	740.06
67150	69631.6	749.929
67200	75928.9	744.191
67250	51505.9	750.181
67300	41950.1	751.357
67350	63347.8	731.115
67400	74107.3	716.634
67450	72378.3	723.231
67500	67188.8	728.593
67550	67714.9	719.578
67600	73539.8	710.739
67650	52792.4	718.005
67700	49891.8	723.572
67750	47458.9	718.407
67800	50126.5	705.42
67850	21982.5	710.172
67900	13753.2	697.863
67950	13126.2	671.344
68000	32642.3	641.95
68050	56943.2	612.089
68100	59400.7	599.524
68150	41186.4	600.946
68200	41234.2	601.807
68250	41670.6	605.435
68300	41032.7	611.284
68350	39272.8	617.78
68400	40873.7	607.182
68450	25574.6	588.327
68500	25727.2	592.969
68550	24745.5	588.589
68600	25846.9	572.19
68650	25717.2	562.001
68700	26978.1	551.554
68750	28744.7	538.457
68800	29044.2	530.172
68850	28674.6	519.217
68900	29000.3	501.293
68950	29220.9	483.155
69000	29423.2	468.541
69050	14771.1	454.442
69100	14677.2	436.287
69150	14155.4	414.521
69200	14881.9	396.503
69250	14529.7	386.494
69300	13227.9	371.616
69350	14786.1	349.882
69400	13067.5	337.594
69450	11951.4	327.454
69500	11831.3	315.568
69550	12009.9	311.543
69600	23232.7	303.956
69650	23496.0	289.677
69700	23827.2	276.404
69750	11560.5	281.777
69800	11536.7	273.182
69850	11077.6	246.703
69900	3874.11	194.283
69950	871.811	130.415
70000	250.342	68.5759
70050	0	24.8488
70100	0	5.33296
70150	0	12.1137
70200	123.807	44.3889
70250	5032.56	112.501
70300	16208.5	237.914
70350	20651.2	267.015
70400	10693.2	279.989
70450	9813.76	286.528
70500	11608.1	281.196
70550	12718.5	261.822
70600	9175.79	227.905
70650	3617.94	173.49
70700	837.462	117.736
70750	177.482	75.462
70800	40.6863	46.5718
70850	11.1809	31.7974
70900	3.69344	25.7019
70950	0	19.3476
71000	0	10.2985
71050	0	2.14554
71100	0	0
71150	0	0
71200	0	0
71250	0	0
71300	0	0
71350	0	0
71400	0	0
71450	0	0
71500	0	0
71550	0	0
71600	0	0
71650	0	0
71700	0	0
71750	0	0
71800	0	0
71850	0	0
71900	0	0
71950	0	0
72000	0	0
72050	0	0
72100	0	0
72150	0	0
72200	0	0
72250	0	0
72300	0	0
72350	0	0
72400	0	0
72450	0	0
72500	0	0
72550	0	0
72600	0	0
72650	0	0
72700	0	0
72750	0	0
72800	0	0
72850	0	0
72900	0	2.12054
72950	11288.9	131.989
73000	23019.9	215.55
73050	27672.5	316.072
73100	8210.3	340.42
73150	8435.12	331.091
73200	8078.56	318.916
73250	8371.58	310.116
73300	9968.18	314.292
73350	7877.33	288.606
73400	6835.53	266.918
73450	6442.98	260.505
73500	6129.02	257.094
73550	6159.05	257.149
73600	6072.52	253.631
73650	5782.44	246.563
73700	5830.73	245.52
73750	5957.79	244.138
73800	5837.63	240.338
73850	6035.2	244.034
73900	8566.63	291.329
73950	5182.47	249.707
74000	8966.26	192.547
74050	8583.24	196.169
74100	9306.22	209.289
74150	10711.4	217.71
74200	10855.4	221.175
74250	5664.32	262.138
74300	5037.12	250.624
74350	4544.98	229.137
74400	3383.91	201.966
74450	1602.05	173.936
74500	585.888	145.49
74550	165.812	116.261
74600	34.2512	88.4773
74650	4.93801	62.9868
74700	0.355254	37.5233
74750	0	12.3097
74800	0	0
74850	0	0
74900	0	0
74950	0	0
75000	0	0
75050	0	0
75100	0	0
75150	0	0
75200	0	0
75250	0	0
75300	0	0
75350	0	0
75400	0	0
75450	0	0
75500	0	0
75550	0	0
75600	0	0
75650	0	0
75700	0	0
75750	0	0
75800	0	0
75850	0	0
75900	0	0
75950	0	0
76000	0	0
76050	0	0
76100	0	0
76150	0	0
76200	0	0
76250	0	0
76300	0	0
76350	0	0
76400	0	0
76450	0	0
76500	0	0
76550	0	0
76600	0	0
76650	0	0
76700	0	0
76750	0	0
76800	0	0
76850	0	0
76900	0	0
76950	0	0
77000	0	0
77050	0	0
77100	2152.99	44.892
77150	3678.52	111.878
77200	1105.09	129.013
77250	454.35	81.9305
77300	174.158	30.2224
77350	0	3.67126
77400	0	0
77450	0	0
77500	0	2.08271
77550	0	0
77600	0	0
77650	0	0
77700	0	0
77750	0	0
77800	0	0
77850	0	0
77900	0	0
77950	0	0
78000	0	0
78050	0	0
78100	0	0
78150	0	0
78200	0	0
78250	0	0
78300	0	0
78350	0	0
78400	0	0
78450	0	0
78500	0	0
78550	0	0
78600	0	0
78650	0	0
78700	0	0
78750	0	0
78800	0	0
78850	0	0
78900	0	0
78950	0	0
79000	0	0
79050	0	0
79100	0	0
79150	0	0
79200	0	0
79250	0	0
79300	0	0
79350	0	0
79400	0	0
79450	0	0
79500	0	0
79550	0	0
79600	0	0
79650	0	0
79700	0	0
79750	0	0
79800	0	0
79850	0	0
79900	0	0
79950	0	0
80000	0	0
80050	0	0
80100	0	0
80150	0	0
80200	0	0
80250	0	0
80300	0	0
80350	0	0
80400	0	0
80450	0	0
80500	0	0
80550	0	0
80600	0	0
80650	0	0
80700	0	0
80750	0	0
80800	0	0
80850	0	0
80900	0	0
80950	0	0
81000	0	0
81050	0	0
81100	0	0
81150	0	0
81200	0	0
81250	0	0
81300	0	0
81350	0	0
81400	0	0
81450	0	0
81500	0	0
81550	0	0
81600	0	0
81650	0	0
81700	0	0
81750	0	0
81800	0	0
81850	0	0
81900	0	0
81950	0	0
82000	0	0
82050	0	0
82100	0	0
82150	0	0
82200	0	0
82250	0	0
82300	0	0
82350	0	0
82400	0	0
82450	0	0
82500	0	0
82550	0	0
82600	0	0
82650	0	0
82700	0	0
82750	0	0
82800	0	0
82850	0	0
82900	0	0
82950	0	0
83000	0	0
83050	0	0
83100	0	0
83150	0	0
83200	0	0
83250	0	0
83300	0	0
83350	0	0
83400	0	0
83450	0	0
83500	0	0
83550	0	0
83600	0	0
83650	0	0
83700	0	0
83750	0	0
83800	0	0
83850	0	0
83900	0	0
83950	0	0
84000	0	0
84050	0	0
84100	0	0
84150	0	0
84200	0	0
84250	0	0
84300	0	0
84350	0	0
84400	0	0
84450	0	0
84500	0	0
84550	0	0
84600	0	0
84650	0	0
84700	0	0
84750	0	0
84800	0	0
84850	0	0
84900	0	0
84950	0	0
85000	0	0
85050	0	0
85100	0	0
85150	0	0
85200	0	0
85250	0	0
85300	0	0
85350	0	0
85400	0	0
85450	0	0
85500	0	0
85550	0	0
85600	0	0
85650	0	0
85700	0	0
85750	0	0
85800	0	0
85850	0	0
85900	0	6.03917
85950	56.382	31.9953
86000	67.8632	54.9907
86050	128.766	84.9924
86100	361.863	114.683
86150	22366.1	140.144
86200	3249.49	175.345
86250	2344.73	163.539
86300	1321.33	144.409
86350	533.218	115.184
86400	273.895	95.0099
86450	149.784	73.8789
86500	97.4564	62.0848
86550	0	4.30733
86600	0	0
86650	0	0
86700	0	24.7312
86750	51.8723	57.5665
86800	106.736	87.8582
86850	264.546	110.147
86900	231.482	60.5963
86950	197.452	41.1175
87000	0	21.5289
87050	0	5.04491
87100	0	0
87150	0	0
87200	0	0
87250	0	0
87300	0	0
87350	0	0
87400	0	0
87450	0	0
87500	0	0
87550	0	0
87600	0	0
87650	0	0
87700	0	0
87750	0	0
87800	0	0
87850	0	0
87900	0	0
87950	0	0
88000	0	0
88050	0	0
88100	0	0
88150	0	0
88200	0	0
88250	0	0
88300	0	0
88350	0	0
88400	0	0
88450	0	0
88500	0	0
88550	0	0
88600	0	0
88650	0	0
88700	0	0
88750	0	0
88800	0	0
88850	0	0
88900	0	0
88950	0	0
89000	0	0
89050	0	0
89100	0	0
89150	0	0
89200	0	0
89250	0	0
89300	0	0
89350	0	0
89400	0	0
89450	0	0
89500	0	0
89550	0	0
89600	0	0
89650	0	0
89700	0	0
89750	0	0
89800	0	0
89850	0	0
89900	0	0
89950	0	0
90000	0	0
90050	0	0
90100	0	0
90150	0	0
90200	0	0
90250	0	0
90300	0	0
90350	0	0
90400	0	0
90450	0	0
90500	0	0
90550	0	0
90600	0	0
90650	0	0
90700	0	0
90750	0	0
90800	0	0
90850	0	0
90900	0	0
90950	0	0
91000	0	0
91050	0	0
91100	0	0
91150	0	0
91200	0	0
91250	0	0
91300	0	0
91350	0	0
91400	0	0
91450	0	0
91500	0	0
91550	0	0
91600	0	0
91650	0	0
91700	0	0
91750	0	0
91800	0	0
91850	0	0
91900	0	0
91950	0	0
92000	0	0
92050	0	0
92100	0	0
92150	0	0
92200	0	0
92250	0	0
92300	0	0
92350	0	0
92400	0	0
92450	0	0
92500	0	0
92550	0	0
92600	0	0
92650	0	0
92700	0	0
92750	0	0
92800	0	0
92850	0	0
92900	0	0
92950	0	0
93000	0	0
93050	0	0
93100	0	0
93150	0	0
93200	0	0
93250	0	0
93300	0	0
93350	0	0
93400	0	0
93450	0	0
93500	0	0
93550	0	0
93600	0	0
93650	0	0
93700	0	0
93750	0	0
93800	0	0
93850	0	0
93900	0	0
93950	0	0
94000	0	0
94050	0	0
94100	0	0
94150	0	0
94200	0	0
94250	0	0
94300	0	0
94350	0	0
94400	0	0
94450	0	0
94500	0	0
94550	0	0
94600	0	0
94650	0	0
94700	0	0
94750	0	0
94800	0	0
94850	0	0
94900	0	0
94950	0	0
95000	0	0
95050	0	0
95100	0	0
95150	0	0
95200	0	0
95250	0	0
95300	0	0
95350	0	0
95400	0	0
95450	0	0
95500	0	0
95550	0	0
95600	0	0
95650	0	0
95700	0	0
95750	0	0
95800	0	0
95850	0	0
95900	0	0
95950	0	0
96000	0	0
96050	0	0
96100	0	0
96150	0	0
96200	0	0
96250	0	0
96300	0	0
96350	0	0
96400	0	0
96450	0	0
96500	0	0
96550	0	0
96600	0	0
96650	0	0
96700	0	0
96750	0	0
96800	0	0
96850	0	0
96900	0	0
96950	0	0
97000	0	0
97050	0	0
97100	0	0
97150	0	0
97200	0	0
97250	0	0
97300	0	0
97350	0	0
97400	0	0
97450	0	0
97500	0	0
97550	0	0
97600	0	0
97650	0	0
97700	0	0
97750	0	0
97800	0	0
97850	0	0
97900	0	0
97950	0	0
98000	0	0
98050	0	0
98100	0	0
98150	0	0
98200	0	0
98250	0	0
98300	0	0
98350	0	0
98400	0	0
98450	0	0
98500	0	0
98550	0	0
98600	0	0
98650	0	0
98700	0	0
98750	0	0
98800	0	0
98850	0	0
98900	0	0
98950	0	0
99000	0	0
99050	0	0
99100	0	0
99150	0	0
99200	0	0
99250	0	0
99300	0	0
99350	0	0
99400	0	0
99450	0	0
99500	0	0
99550	0	0
99600	0	0
99650	0	0
99700	0	0
99750	0	0
99800	0	0
99850	0	0
99900	0	0
[truncated: 459 more rows]
