# Supplementary material for: The extreme yet transient nature of glacial erosion
Source: Nat Commun. 2022 Nov 30;13:7377. doi: 10.1038/s41467-022-35072-0 (PMC9712427; doi:10.1038/s41467-022-35072-0)
Supplement: Supplementary file 5 — Supplementary Data 2 [file 41467_2022_35072_MOESM5_ESM.zip › csv_glacialEcalib/Ball2009-17.csv]

Year	Q	IceH
0	0	0
50	0	0
100	0	0
150	0	0
200	0	0
250	0	0
300	0	0
350	0	0
400	0	0
450	0	0
500	0	0
550	0	0
600	0	0
650	0	0
700	0	0
750	0	0
800	0	0
850	0	0
900	0	0
950	0	0
1000	0	0
1050	0	0
1100	0	0
1150	0	0
1200	0	0
1250	0	0
1300	0	0
1350	0	0
1400	0	0
1450	0	0
1500	0	0
1550	0	0
1600	0	0
1650	0	0
1700	0	0
1750	0	0
1800	0	0
1850	0	0
1900	0	0
1950	0	0
2000	0	0
2050	0	0
2100	0	0
2150	0	0
2200	0	0
2250	0	0
2300	0	0
2350	0	0
2400	0	0
2450	0	0
2500	0	0
2550	0	0
2600	0	0
2650	0	0
2700	0	0
2750	0	0
2800	0	0
2850	0	0
2900	0	0
2950	0	0
3000	0	0
3050	0	0
3100	0	0
3150	0	0
3200	0	0
3250	0	0
3300	0	0
3350	0	0
3400	0	0
3450	0	0
3500	0	0
3550	0	0
3600	0	0
3650	0	0
3700	0	0
3750	0	0
3800	0	0
3850	0	0
3900	0	0
3950	0	0
4000	0	0
4050	0	0
4100	0	0
4150	0	0
4200	0	0
4250	0	0
4300	0	0
4350	0	0
4400	0	0
4450	0	0
4500	0	0
4550	0	0
4600	0	0
4650	0	0
4700	0	0
4750	0	0
4800	0	0
4850	0	0
4900	0	0
4950	0	0
5000	0	0
5050	0	0
5100	0	0
5150	0	0
5200	0	0
5250	0	0
5300	0	0
5350	0	0
5400	0	0
5450	0	0
5500	0	0
5550	0	0
5600	0	0
5650	0	0
5700	0	0
5750	0	0
5800	0	0
5850	0	0
5900	0	0
5950	0	0
6000	0	0
6050	0	0
6100	0	0
6150	0	0
6200	0	0
6250	0	0
6300	0	0
6350	0	0
6400	0	0
6450	0	0
6500	0	0
6550	0	0
6600	0	0
6650	0	0
6700	0	0
6750	0	0
6800	0	0
6850	0	0
6900	0	0
6950	0	0
7000	0	0
7050	0	0
7100	0	0
7150	0	0
7200	0	0
7250	0	0
7300	0	0
7350	0	0
7400	0	0
7450	0	0
7500	0	0
7550	0	0
7600	0	0
7650	0	0
7700	0	0
7750	0	0
7800	0	0
7850	0	0
7900	0	0
7950	0	0
8000	0	0
8050	0	0
8100	0	0
8150	0	0
8200	0	0
8250	0	0
8300	0	0
8350	0	0
8400	0	0
8450	0	0
8500	0	0
8550	0	0
8600	0	0
8650	0	0
8700	0	0
8750	0	0
8800	0	0
8850	0	0
8900	0	0
8950	0	0
9000	0	0
9050	0	0
9100	0	0
9150	0	0
9200	0	0
9250	0	0
9300	0	0
9350	0	0
9400	0	0
9450	0	0
9500	0	0
9550	0	0
9600	0	0
9650	0	0
9700	0	0
9750	0	0
9800	0	0
9850	0	0
9900	0	0
9950	0	0
10000	0	0
10050	0	0
10100	0	0
10150	0	0
10200	0	0
10250	0	0
10300	0	0
10350	0	0
10400	0	0
10450	0	0
10500	0	0
10550	0	0
10600	0	0
10650	0	0
10700	0	0
10750	0	0
10800	0	0
10850	0	0
10900	0	0
10950	0	0
11000	0	0
11050	0	0
11100	0	0
11150	0	0
11200	0	0
11250	0	0
11300	0	0
11350	0	0
11400	0	0
11450	0	0
11500	0	0
11550	0	0
11600	0	0
11650	0	0
11700	0	0
11750	0	0
11800	0	0
11850	0	0
11900	0	0
11950	0	0
12000	0	0
12050	0	0
12100	0	0
12150	0	0
12200	0	0
12250	0	0
12300	0	0
12350	0	0
12400	0	0
12450	0	0
12500	0	0
12550	0	0
12600	0	0
12650	0	0
12700	0	0
12750	0	0
12800	0	0
12850	0	0
12900	0	0
12950	0	0
13000	0	0
13050	0	0
13100	0	0
13150	0	0
13200	0	0
13250	0	0
13300	0	0
13350	0	0
13400	0	0
13450	0	0
13500	0	0
13550	0	0
13600	0	0
13650	0	0
13700	0	0
13750	0	0
13800	0	0
13850	0	0
13900	0	0
13950	0	0
14000	0	0
14050	0	0
14100	0	0
14150	0	0
14200	0	0
14250	0	0
14300	0	0
14350	0	0
14400	0	0
14450	0	0
14500	236.694	100.393
14550	8572.28	312.479
14600	22858.8	451.752
14650	19587.8	512.763
14700	34018.3	528.508
14750	39204.2	537.511
14800	36117.3	553.269
14850	43259.6	564.365
14900	31112.7	583.638
14950	37445.3	591.04
15000	41334.0	584.958
15050	41030.9	581.045
15100	42215.8	580.736
15150	39652.8	587.505
15200	48190.5	565.398
15250	55015.5	590.639
15300	105002.0	677.963
15350	127114.0	643.632
15400	138945.0	658.41
15450	160954.0	649.57
15500	164276.0	618.941
15550	37756.7	583.318
15600	8486.24	534.94
15650	58984.2	478.787
15700	42025.0	455.113
15750	38910.0	461.264
15800	41184.3	460.852
15850	39836.5	458.829
15900	16680.9	472.534
15950	23399.5	462.164
16000	78229.9	442.835
16050	79744.7	430.674
16100	71386.4	429.162
16150	84205.4	439.033
16200	105174.0	441.824
16250	104439.0	431.238
16300	70878.6	418.085
16350	70720.2	438.553
16400	36140.8	410.33
16450	31325.3	394.913
16500	41039.4	419.376
16550	61783.0	390.424
16600	62025.5	425.685
16650	65203.1	448.884
16700	49757.0	410.042
16750	50942.2	402.422
16800	51064.8	429.352
16850	50533.2	448.287
16900	56674.0	461.027
16950	67357.7	479.988
17000	49021.8	493.96
17050	42284.7	498.065
17100	52880.8	477.141
17150	52829.4	505.153
17200	51206.5	536.268
17250	56198.8	553.513
17300	57605.7	571.061
17350	53251.1	592.806
17400	47296.6	603.799
17450	48291.2	603.154
17500	61127.6	599.195
17550	57862.0	597.509
17600	49748.9	593.422
17650	76536.9	589.203
17700	65478.8	601.606
17750	48387.5	613.417
17800	48842.3	615.857
17850	55332.9	610.721
17900	56398.9	601.147
17950	51337.8	586.235
18000	73745.7	573.243
18050	60394.0	581.794
18100	57544.4	590.905
18150	59454.1	600.271
18200	43592.2	611.817
18250	51043.5	606.586
18300	63220.9	604.895
18350	54666.2	618.125
18400	56453.7	624.58
18450	54540.8	629.395
18500	44639.4	630.891
18550	47915.3	637.715
18600	36939.7	646.023
18650	42931.4	640.96
18700	55198.9	627.802
18750	55671.1	633.52
18800	35995.7	646.42
18850	47132.7	629.021
18900	51590.0	618.462
18950	37827.6	617.314
19000	56248.4	613.074
19050	56159.6	621.384
19100	50142.6	639.817
19150	30538.1	650.63
19200	40563.1	642.443
19250	57863.4	646.873
19300	40790.6	669.783
19350	41669.1	676.564
19400	49948.2	679.239
19450	40861.1	681.712
19500	48385.8	678.971
19550	54025.7	680.239
19600	50827.2	686.104
19650	49765.3	694.241
19700	47055.5	704.107
19750	32848.6	714.983
19800	40567.7	715.89
19850	47643.4	702.188
19900	52330.7	697.202
19950	31775.5	708.827
20000	40919.0	691.195
20050	71476.0	666.909
20100	50228.0	677.206
20150	39708.2	691.521
20200	47034.1	697.971
20250	45574.0	703.911
20300	44389.8	708.85
20350	53649.9	714.853
20400	32097.1	730.193
20450	46052.9	722.272
20500	51406.9	704.371
20550	51675.7	699.575
20600	53390.2	702.134
20650	32868.8	709.505
20700	45950.0	696.701
20750	57898.4	693.8
20800	38176.7	697.103
20850	49501.7	696.015
20900	40921.1	697.048
20950	35986.6	693.437
21000	64813.0	690.218
21050	49332.8	700.042
21100	37872.4	711.405
21150	36562.4	721.536
21200	47117.1	717.14
21250	49280.5	705.213
21300	45571.0	691.835
21350	63338.5	680.508
21400	42738.8	682.607
21450	42823.2	678.619
21500	54641.9	671.952
21550	52420.3	672.476
21600	61021.9	677.606
21650	52707.0	689.268
21700	47264.1	699.879
21750	41421.9	706.19
21800	46410.8	706.572
21850	56216.2	704.932
21900	41038.9	712.124
21950	48544.4	709.377
22000	59573.6	704.319
22050	38968.5	712.45
22100	51449.1	690.502
22150	77389.5	680.174
22200	46834.7	696.805
22250	40596.4	700.026
22300	75719.9	695.44
22350	60152.7	707.317
22400	49724.3	719.327
22450	50679.1	725.426
22500	52178.1	725.839
22550	59222.5	706.122
22600	70216.7	689.797
22650	86483.9	700.547
22700	54692.5	722.168
22750	25920.3	758.717
22800	57587.0	761.294
22850	59596.0	770.359
22900	41064.4	792.881
22950	58636.8	796.337
23000	59180.8	799.807
23050	57683.0	803.967
23100	68265.7	794.646
23150	67839.7	792.718
23200	50537.7	810.977
23250	67084.6	806.575
23300	70338.8	793.462
23350	73618.1	778.582
23400	64766.1	776.984
23450	47499.6	796.183
23500	55825.4	804.115
23550	62392.2	806.979
23600	56334.4	821.221
23650	62738.1	819.438
23700	89872.9	788.093
23750	67429.2	785.408
23800	53918.1	798.185
23850	65276.4	796.977
23900	65648.5	791.351
23950	74505.2	780.688
24000	59790.5	791.111
24050	45971.8	817.164
24100	74846.2	807.727
24150	75782.3	806.177
24200	56076.0	826.795
24250	71557.3	829.696
24300	63864.6	836.702
24350	83555.5	814.189
24400	94371.3	784.558
24450	61303.2	799.773
24500	50517.8	826.869
24550	70561.7	826.069
24600	96870.0	801.937
24650	65704.4	814.961
24700	61854.3	826.784
24750	95551.4	809.922
24800	68549.3	826.259
24850	45786.2	864.21
24900	101499.0	833.202
24950	105431.0	808.669
25000	65842.2	831.961
25050	64526.6	863.176
25100	66564.9	897.621
25150	106441.0	902.252
25200	129174.0	893.641
25250	87132.2	908.809
25300	56398.4	925.799
25350	69138.6	900.253
25400	63350.8	869.713
25450	52072.6	831.583
25500	73186.5	792.689
25550	88682.4	771.873
25600	78297.6	781.04
25650	127062.0	839.546
25700	62195.2	886.737
25750	69464.3	873.742
25800	86302.7	846.99
25850	94833.6	823.984
25900	84807.4	821.158
25950	68418.8	849.695
26000	50535.5	907.781
26050	76545.6	929.42
26100	123993.0	906.932
26150	125225.0	889.892
26200	114477.0	884.362
26250	80491.8	900.388
26300	59814.7	914.178
26350	75916.2	892.601
26400	65356.5	866.953
26450	71381.0	831.974
26500	144877.0	816.077
26550	66185.8	864.278
26600	66273.3	831.365
26650	145424.0	796.067
26700	102487.0	846.187
26750	60834.7	846.0
26800	78296.5	848.357
26850	100208.0	832.824
26900	72621.8	830.663
26950	78642.6	806.698
27000	31029.8	772.626
27050	30683.1	735.736
27100	70489.2	696.415
27150	64458.8	654.634
27200	57860.4	607.596
27250	64060.8	582.959
27300	43921.9	608.808
27350	67384.5	663.042
27400	39414.3	737.003
27450	21663.8	815.785
27500	65824.5	830.883
27550	77075.5	836.674
27600	65521.6	858.463
27650	84800.8	867.211
27700	106105.0	867.795
27750	109641.0	869.989
27800	121595.0	868.426
27850	98797.9	877.073
27900	122806.0	875.06
27950	95523.7	878.965
28000	118177.0	861.291
28050	130475.0	832.496
28100	82046.8	797.63
28150	85697.4	760.494
28200	71523.9	720.504
28250	68453.2	680.802
28300	85840.0	627.171
28350	71635.9	630.423
28400	52302.6	631.477
28450	61883.7	642.481
28500	56900.8	683.458
28550	41737.4	745.079
28600	36410.0	790.429
28650	43549.3	825.01
28700	61343.2	832.201
28750	65849.1	835.481
28800	74509.9	828.788
28850	75683.7	822.937
28900	58131.4	832.171
28950	74346.3	821.348
29000	82862.3	806.701
29050	63318.7	818.784
29100	52489.5	854.592
29150	90837.3	936.612
29200	85125.9	892.65
29250	66412.1	868.984
29300	80702.3	859.091
29350	72524.1	855.064
29400	87957.3	836.108
29450	69127.1	835.416
29500	62334.4	841.014
29550	71482.8	835.796
29600	75907.8	826.742
29650	56835.8	840.719
29700	62542.0	847.86
29750	68338.2	851.822
29800	79392.8	847.12
29850	90895.4	833.112
29900	65073.6	845.783
29950	95575.4	834.745
30000	105165.0	815.02
30050	66785.5	829.087
30100	98664.8	820.91
30150	122546.0	790.782
30200	88260.9	783.215
30250	104189.0	753.398
30300	96315.9	710.061
30350	62839.1	706.08
30400	48181.6	714.344
30450	65339.5	704.08
30500	70020.5	687.667
30550	62002.2	688.629
30600	78033.2	681.557
30650	44105.1	661.06
30700	42419.0	639.46
30750	42053.7	618.35
30800	44137.5	592.017
30850	38043.4	572.651
30900	42318.4	550.117
30950	42062.8	518.492
31000	40455.7	491.239
31050	25716.4	463.354
31100	24582.4	426.765
31150	22680.5	386.314
31200	13172.9	350.006
31250	13417.6	304.553
31300	16929.0	285.111
31350	22402.3	287.032
31400	22309.7	273.428
31450	22330.1	266.704
31500	24084.4	264.095
31550	11996.1	233.152
31600	2345.41	152.401
31650	586.968	66.3961
31700	0	17.5782
31750	0	0
31800	0	0
31850	0	0
31900	0	0
31950	114.303	25.9452
32000	2541.65	88.9164
32050	3453.41	158.925
32100	6935.79	213.399
32150	10191.2	255.019
32200	24657.1	315.383
32250	26796.9	362.088
32300	9293.92	344.006
32350	15644.8	300.011
32400	16533.5	267.667
32450	22684.1	291.378
32500	19231.8	284.483
32550	18218.6	276.752
32600	16880.7	268.506
32650	14339.9	251.22
32700	4144.41	187.228
32750	960.469	93.4249
32800	0	20.8262
32850	0	6.88505
32900	0	3.16024
32950	0	0
33000	0	0
33050	0	0
33100	0	6.09632
33150	0	1.06537
33200	0	0
33250	0	0
33300	0	0
33350	0	0
33400	0	0
33450	0	0
33500	83.1927	26.1202
33550	4087.07	120.155
33600	4789.12	144.273
33650	381.621	131.031
33700	316.018	124.117
33750	271.607	116.125
33800	122.483	75.2157
33850	45.3145	29.6397
33900	0	0
33950	0	0
34000	0	0
34050	0	0
34100	0	0
34150	0	0
34200	0	0
34250	0	0
34300	0	0
34350	0	0
34400	0	0
34450	0	0
34500	0	0
34550	0	0
34600	0	0
34650	0	0
34700	0	0
34750	0	0
34800	0	0
34850	0	0
34900	0	0
34950	0	0
35000	0	0
35050	0	0
35100	0	0
35150	0	0
35200	0	0
35250	0	0
35300	212.624	36.8511
35350	5512.94	158.476
35400	4966.76	189.36
35450	4353.22	180.254
35500	6526.06	192.648
35550	7090.27	199.952
35600	7045.3	207.26
35650	6018.38	208.215
35700	7284.11	207.021
35750	1449.55	137.66
35800	298.172	68.8915
35850	0	24.7336
35900	0	5.1838
35950	0	0
36000	0	0
36050	0	0
36100	0	0
36150	0	0
36200	0	0
36250	0	0
36300	0	0
36350	0	0
36400	0	0
36450	0	0
36500	0	0
36550	0	0
36600	0	0
36650	0	0
36700	0	0
36750	0	0
36800	0	0
36850	0	0
36900	0	0
36950	0	0
37000	0	0
37050	0	0
37100	0	0
37150	0	0
37200	0	0
37250	0	0
37300	0	0
37350	0	0
37400	0	0
37450	0	0
37500	0	0
37550	0	0
37600	0	0
37650	0	0
37700	0	0
37750	0	0
37800	0	0
37850	0	0
37900	0	0
37950	0	0
38000	0	0
38050	0	0
38100	0	0
38150	0	0
38200	0	0
38250	0	0
38300	9713.16	158.921
38350	15509.1	235.556
38400	8546.07	251.128
38450	6363.73	257.857
38500	6029.43	246.403
38550	5369.83	237.201
38600	5171.02	221.058
38650	5379.19	202.706
38700	4997.98	193.987
38750	4583.63	183.979
38800	611.318	164.88
38850	368.018	147.998
38900	248.954	134.631
38950	191.521	128.241
39000	174.532	128.398
39050	200.922	134.398
39100	287.42	146.391
39150	268.878	136.251
39200	665.362	164.786
39250	642.608	161.934
39300	524.477	154.42
39350	448.113	147.224
39400	460.39	149.84
39450	449.175	146.653
39500	372.151	138.057
39550	653.667	135.414
39600	358.437	110.352
39650	208.387	96.1758
39700	141.496	76.2359
39750	76.0093	33.2716
39800	0	0
39850	0	0
39900	0	0
39950	0	0
40000	0	0
40050	0	0
40100	0	0
40150	0	0
40200	0	0
40250	0	0
40300	0	0
40350	0	0
40400	0	0
40450	0	0
40500	0	0
40550	0	0
40600	0	0
40650	0	0
40700	0	0
40750	0	0
40800	0	0
40850	0	0
40900	0	0
40950	0	0
41000	0	0
41050	0	0
41100	0	0
41150	0	0
41200	0	0
41250	0	0
41300	0	0
41350	0	0
41400	0	0
41450	0	0
41500	0	0
41550	0	0
41600	0	0
41650	0	0
41700	0	0
41750	0	0
41800	0	0
41850	0	0
41900	0	0
41950	0	0
42000	0	0
42050	0	0
42100	0	0
42150	0	0
42200	0	0
42250	0	0
42300	0	0
42350	0	0
42400	0	0
42450	0	0
42500	0	0
42550	0	0
42600	0	0
42650	0	0
42700	0	0
42750	0	0
42800	0	0
42850	0	0
42900	0	0
42950	0	0
43000	0	0
43050	0	0
43100	0	0
43150	0	0
43200	0	0
43250	0	0
43300	0	0
43350	0	0
43400	0	0
43450	0	0
43500	0	0
43550	0	0
43600	0	0
43650	0	0
43700	0	18.6885
43750	0	0
43800	0	0
43850	0	0
43900	0	0
43950	0	0
44000	0	0
44050	0	0
44100	0	0
44150	0	0
44200	0	0
44250	0	0
44300	0	0
44350	0	0
44400	0	0
44450	0	0
44500	0	0
44550	0	0
44600	0	0
44650	0	0
44700	0	0
44750	0	0
44800	0	0
44850	0	0
44900	0	0
44950	0	0
45000	0	0
45050	0	0
45100	0	0
45150	0	0
45200	0	0
45250	0	0
45300	0	0
45350	0	0
45400	0	0
45450	0	0
45500	0	0
45550	0	0
45600	0	0
45650	0	0
45700	0	0
45750	0	0
45800	0	0
45850	0	0
45900	0	0
45950	0	0
46000	0	0
46050	0	0
46100	0	0
46150	0	0
46200	0	0
46250	0	0
46300	0	0
46350	0	0
46400	0	0
46450	0	0
46500	0	0
46550	0	0
46600	0	0
46650	0	0
46700	0	0
46750	0	0
46800	0	0
46850	0	0
46900	0	0
46950	0	0
47000	0	0
47050	0	0
47100	0	0
47150	0	0
47200	0	0
47250	0	0
47300	0	0
47350	0	0
47400	0	2.58501
47450	0	2.17913
47500	0	4.79357
47550	0	1.81135
47600	0	4.35672
47650	0	0
47700	0	0
47750	0	0
47800	0	0
47850	0	20.1281
47900	28.8562	38.5793
47950	29.5938	37.2885
48000	0	0
48050	0	0
48100	0	0
48150	0	0
48200	0	0
48250	0	0
48300	0	0
48350	0	0
48400	0	0
48450	0	0
48500	0	0
48550	0	0
48600	0	0
48650	0	0
48700	0	0
48750	0	0
48800	0	0
48850	0	0
48900	0	0
48950	0	0
49000	0	0
49050	0	0
49100	0	0
49150	0	0
49200	0	0
49250	0	0
49300	0	0
49350	0	0
49400	0	0
49450	0	0
49500	0	0
49550	0	0
49600	0	0
49650	0	0
49700	0	0
49750	0	0
49800	0	0
49850	0	0
49900	0	0
49950	0	0
50000	0	0
50050	0	0
50100	0	0
50150	0	0
50200	0	0
50250	0	0
50300	0	0
50350	0	0
50400	0	0
50450	0	0
50500	0	0
50550	0	0
50600	0	0
50650	0	0
50700	0	0
50750	0	0
50800	0	0
50850	0	0
50900	0	0
50950	0	0
51000	0	0
51050	0	0
51100	0	0
51150	0	0
51200	0	0
51250	0	0
51300	0	0
51350	0	0
51400	0	0
51450	0	0
51500	0	0
51550	0	0
51600	0	0
51650	0	0
51700	0	0
51750	0	0
51800	0	0
51850	0	0
51900	0	0
51950	0	0
52000	0	0
52050	0	0
52100	0	0
52150	0	0
52200	0	0
52250	0	0
52300	0	0
52350	0	0
52400	0	0
52450	0	0
52500	0	0
52550	0	0
52600	0	0
52650	0	0
52700	0	0
52750	0	0
52800	0	0
52850	0	0
52900	0	0
52950	0	0
53000	0	0
53050	0	0
53100	0	0
53150	0	0
53200	0	0
53250	0	0
53300	0	0
53350	0	0
53400	0	0
53450	0	0
53500	0	0
53550	0	0
53600	0	0
53650	0	0
53700	0	0
53750	0	0
53800	0	0
53850	0	0
53900	0	0
53950	0	0
54000	0	0
54050	0	0
54100	0	0
54150	0	0
54200	0	0
54250	0	0
54300	0	0
54350	0	0
54400	0	0
54450	0	0
54500	0	0
54550	0	0
54600	0	0
54650	0	0
54700	0	0
54750	0	0
54800	0	0
54850	0	0
54900	0	0
54950	0	0
55000	0	0
55050	0	0
55100	0	0
55150	0	0
55200	0	0
55250	0	0
55300	0	0
55350	0	0
55400	0	0
55450	0	0
55500	0	0
55550	0	0
55600	0	0
55650	0	0
55700	0	0
55750	0	0
55800	0	0
55850	0	0
55900	0	0
55950	0	0
56000	0	0
56050	0	0
56100	0	0
56150	0	0
56200	0	0
56250	0	0
56300	0	0
56350	0	0
56400	0	0
56450	0	0
56500	0	0
56550	0	0
56600	0	0
56650	0	0
56700	0	0
56750	0	0
56800	0	0
56850	0	0
56900	0	0
56950	0	0
57000	0	0
57050	0	0
57100	0	0
57150	0	0
57200	0	0
57250	0	0
57300	0	0
57350	0	0
57400	0	0
57450	0	0
57500	0	0
57550	0	0
57600	0	0
57650	0	0
57700	0	0
57750	0	0
57800	0	0
57850	0	0
57900	0	0
57950	0	0
58000	0	0
58050	0	0
58100	0	0
58150	0	0
58200	0	0
58250	0	0
58300	0	0
58350	0	0
58400	0	0
58450	0	0
58500	0	0
58550	0	0
58600	0	0
58650	0	0
58700	0	0
58750	0	0
58800	0	0
58850	0	0
58900	0	0
58950	0	0
59000	0	0
59050	0	0
59100	0	0
59150	0	0
59200	0	0
59250	0	0
59300	0	0
59350	0	0
59400	0	0
59450	0	0
59500	0	0
59550	0	0
59600	0	0
59650	0	0
59700	0	0
59750	0	0
59800	0	0
59850	0	0
59900	0	0
59950	86.6374	92.4413
60000	8941.77	214.457
60050	16121.6	239.185
60100	24615.9	324.271
60150	58024.9	440.519
60200	70539.8	503.901
60250	57135.0	525.614
60300	50049.0	528.858
60350	47891.3	525.115
60400	59154.8	515.814
60450	69399.7	523.173
60500	60276.0	532.036
60550	48701.1	539.159
60600	57201.0	535.299
60650	60769.4	537.285
60700	59770.9	543.913
60750	58972.0	549.121
60800	57177.1	554.668
60850	57982.4	559.045
60900	58398.1	562.878
60950	65054.7	569.177
61000	75691.4	584.684
61050	125606.0	637.977
61100	104139.0	684.788
61150	101834.0	663.742
61200	99799.1	646.801
61250	95451.2	630.761
61300	88631.8	617.31
61350	85873.5	610.426
61400	82114.2	610.274
61450	80802.3	615.463
61500	80764.5	624.139
61550	80168.3	626.525
61600	79202.5	626.015
61650	77647.8	622.794
61700	78497.8	627.942
61750	79502.6	637.878
61800	78907.1	629.557
61850	78552.9	631.378
61900	77536.9	635.496
61950	74454.6	632.421
62000	73562.9	640.892
62050	69341.6	632.448
62100	65962.3	625.262
62150	65745.6	628.463
62200	67052.2	640.342
62250	58381.9	667.843
62300	56999.5	682.453
62350	65395.2	667.285
62400	60996.1	645.914
62450	64063.0	643.941
62500	62350.5	666.037
62550	65288.4	689.536
62600	60001.4	676.154
62650	60377.2	659.397
62700	59944.4	680.632
62750	63488.6	698.319
62800	62875.7	704.871
62850	60316.6	688.492
62900	60613.9	686.655
62950	63414.4	705.982
63000	63014.5	706.321
63050	62734.6	698.281
63100	65765.3	709.14
63150	71260.6	730.603
63200	74094.1	736.96
63250	76215.1	734.444
63300	78273.8	733.749
63350	80672.2	731.336
63400	89528.4	743.443
63450	93257.5	755.048
63500	96768.9	740.769
63550	106117.0	750.965
63600	109097.0	767.198
63650	109554.0	759.638
63700	110575.0	755.173
63750	123956.0	773.14
63800	123233.0	794.048
63850	94890.3	801.215
63900	85451.4	779.517
63950	105239.0	745.703
64000	101833.0	729.611
64050	94977.7	717.932
64100	94778.6	708.821
64150	97162.2	705.055
64200	106098.0	716.98
64250	93047.6	715.566
64300	89771.9	694.536
64350	77554.8	686.669
64400	62829.0	669.117
64450	14620.4	630.477
64500	8867.63	592.732
64550	20365.4	557.882
64600	31613.6	523.335
64650	27462.7	553.418
64700	41751.1	601.646
64750	107849.0	660.961
64800	60417.0	693.656
64850	55607.4	726.878
64900	51482.1	749.735
64950	49520.5	746.622
65000	52640.1	746.301
65050	52597.2	766.84
65100	54837.0	774.165
65150	58278.9	785.056
65200	60738.5	803.229
65250	60426.8	799.604
65300	61793.2	788.772
65350	61091.4	790.999
65400	59793.1	782.138
65450	58954.1	767.465
65500	61710.3	773.161
65550	62238.0	779.575
65600	59877.7	770.227
65650	57205.4	756.469
65700	60908.3	759.916
65750	59403.5	770.524
65800	56462.8	764.324
65850	56899.8	749.562
65900	55560.0	747.918
65950	57383.1	761.825
66000	57111.5	787.027
66050	58745.1	798.901
66100	58585.2	790.672
66150	61114.9	798.753
66200	61578.7	805.664
66250	61716.6	800.685
66300	61827.0	795.499
66350	62095.2	796.578
66400	65485.2	809.261
66450	69889.9	825.922
66500	73207.5	839.719
66550	75610.8	841.018
66600	77700.9	836.261
66650	80277.8	836.697
66700	83463.7	839.87
66750	86743.4	846.222
66800	81221.8	841.455
66850	83949.5	825.665
66900	81984.7	811.22
66950	84393.0	822.882
67000	83939.1	840.53
67050	90546.9	837.269
67100	91846.8	853.119
67150	88155.4	866.865
67200	93074.8	859.563
67250	87045.6	868.576
67300	55071.8	879.05
67350	65758.8	855.295
67400	84825.4	833.244
67450	89407.3	838.773
67500	77651.9	846.092
67550	77483.2	836.398
67600	89525.2	823.455
67650	85288.3	829.678
67700	89770.0	837.731
67750	83291.2	835.114
67800	79148.8	818.007
67850	85429.4	829.297
67900	84087.6	829.533
67950	66925.1	801.765
68000	57258.7	766.11
68050	57266.2	719.967
68100	69441.8	700.323
68150	76014.1	699.598
68200	77915.8	698.452
68250	79509.4	699.836
68300	80661.9	704.772
68350	90626.3	706.544
68400	95674.8	691.559
68450	76987.6	669.792
68500	89652.5	666.527
68550	101846.0	655.756
68600	45872.2	638.065
68650	47567.1	625.892
68700	48276.6	608.847
68750	48865.6	586.043
68800	50332.4	563.288
68850	49229.9	538.93
68900	48163.8	511.617
68950	47317.4	482.149
69000	44544.7	451.454
69050	28016.2	419.267
69100	13645.6	386.024
69150	15224.3	341.211
69200	22388.1	309.91
69250	30478.8	300.924
69300	22312.2	284.793
69350	8922.07	260.324
69400	18906.9	278.014
69450	16116.1	268.682
69500	15770.4	258.798
69550	18046.1	254.288
69600	11921.7	231.182
69650	2932.9	160.958
69700	836.745	81.6611
69750	0	19.3778
69800	0	5.72756
69850	0	10.7328
69900	0	9.56736
69950	0	2.1376
70000	0	0
70050	0	0
70100	0	0
70150	0	0
70200	0	7.30225
70250	4927.38	109.293
70300	41947.7	187.799
70350	13778.8	239.817
70400	7076.74	212.683
70450	1441.08	136.798
70500	377.477	63.0884
70550	0	19.1724
70600	0	3.69308
70650	0	0
70700	0	0
70750	0	0
70800	0	0
70850	0	0
70900	0	0
70950	0	0
71000	0	0
71050	0	0
71100	0	0
71150	0	0
71200	0	0
71250	0	0
71300	0	0
71350	0	0
71400	0	0
71450	0	0
71500	0	0
71550	0	0
71600	0	0
71650	0	0
71700	0	0
71750	0	0
71800	0	0
71850	0	0
71900	0	0
71950	0	0
72000	0	0
72050	0	0
72100	0	0
72150	0	0
72200	0	0
72250	0	0
72300	0	0
72350	0	0
72400	0	0
72450	0	0
72500	0	0
72550	0	0
72600	0	0
72650	0	0
72700	0	0
72750	0	0
72800	0	0
72850	0	0
72900	0	0
72950	5855.14	163.841
73000	18260.4	276.553
73050	16931.3	320.986
73100	8942.19	280.861
73150	3778.25	268.932
73200	2922.94	255.001
73250	1997.95	230.917
73300	1896.67	213.351
73350	7249.13	251.781
73400	6075.64	245.21
73450	4465.74	233.16
73500	3223.2	220.176
73550	3195.38	218.029
73600	3079.42	215.89
73650	2651.84	211.539
73700	2736.3	212.126
73750	3253.89	216.039
73800	3142.89	213.166
73850	3406.2	212.852
73900	5293.5	218.495
73950	5135.01	223.687
74000	5180.09	228.579
74050	7058.55	239.172
74100	7616.76	242.08
74150	8186.77	242.891
74200	8999.7	236.564
74250	3555.81	187.583
74300	1205.91	137.801
74350	401.225	99.7735
74400	108.925	73.8675
74450	23.2828	52.1488
74500	4.26672	30.7719
74550	0	16.4083
74600	0	13.529
74650	0	13.1392
74700	0	8.46135
74750	0	0
74800	0	0
74850	0	0
74900	0	0
74950	0	0
75000	0	0
75050	0	0
75100	0	0
75150	0	0
75200	0	0
75250	0	0
75300	0	0
75350	0	0
75400	0	0
75450	0	0
75500	0	0
75550	0	0
75600	0	0
75650	0	0
75700	0	0
75750	0	0
75800	0	0
75850	0	0
75900	0	0
75950	0	0
76000	0	0
76050	0	0
76100	0	0
76150	0	0
76200	0	0
76250	0	0
76300	0	0
76350	0	0
76400	0	0
76450	0	0
76500	0	0
76550	0	0
76600	0	0
76650	0	0
76700	0	0
76750	0	0
76800	0	0
76850	0	0
76900	0	0
76950	0	0
77000	0	0
77050	0	0
77100	0	0
77150	0	0
77200	0	0
77250	0	0
77300	0	0
77350	0	0
77400	0	0
77450	0	0
77500	0	0
77550	0	0
77600	0	0
77650	0	0
77700	0	0
77750	0	0
77800	0	0
77850	0	0
77900	0	0
77950	0	0
78000	0	0
78050	0	0
78100	0	0
78150	0	0
78200	0	0
78250	0	0
78300	0	0
78350	0	0
78400	0	0
78450	0	0
78500	0	0
78550	0	0
78600	0	0
78650	0	0
78700	0	0
78750	0	0
78800	0	0
78850	0	0
78900	0	0
78950	0	0
79000	0	0
79050	0	0
79100	0	0
79150	0	0
79200	0	0
79250	0	0
79300	0	0
79350	0	0
79400	0	0
79450	0	0
79500	0	0
79550	0	0
79600	0	0
79650	0	0
79700	0	0
79750	0	0
79800	0	0
79850	0	0
79900	0	0
79950	0	0
80000	0	0
80050	0	0
80100	0	0
80150	0	0
80200	0	0
80250	0	0
80300	0	0
80350	0	0
80400	0	0
80450	0	0
80500	0	0
80550	0	0
80600	0	0
80650	0	0
80700	0	0
80750	0	0
80800	0	0
80850	0	0
80900	0	0
80950	0	0
81000	0	0
81050	0	0
81100	0	0
81150	0	0
81200	0	0
81250	0	0
81300	0	0
81350	0	0
81400	0	0
81450	0	0
81500	0	0
81550	0	0
81600	0	0
81650	0	0
81700	0	0
81750	0	0
81800	0	0
81850	0	0
81900	0	0
81950	0	0
82000	0	0
82050	0	0
82100	0	0
82150	0	0
82200	0	0
82250	0	0
82300	0	0
82350	0	0
82400	0	0
82450	0	0
82500	0	0
82550	0	0
82600	0	0
82650	0	0
82700	0	0
82750	0	0
82800	0	0
82850	0	0
82900	0	0
82950	0	0
83000	0	0
83050	0	0
83100	0	0
83150	0	0
83200	0	0
83250	0	0
83300	0	0
83350	0	0
83400	0	0
83450	0	0
83500	0	0
83550	0	0
83600	0	0
83650	0	0
83700	0	0
83750	0	0
83800	0	0
83850	0	0
83900	0	0
83950	0	0
84000	0	0
84050	0	0
84100	0	0
84150	0	0
84200	0	0
84250	0	0
84300	0	0
84350	0	0
84400	0	0
84450	0	0
84500	0	0
84550	0	0
84600	0	0
84650	0	0
84700	0	0
84750	0	0
84800	0	0
84850	0	0
84900	0	0
84950	0	0
85000	0	0
85050	0	0
85100	0	0
85150	0	0
85200	0	0
85250	0	0
85300	0	0
85350	0	0
85400	0	0
85450	0	0
85500	0	0
85550	0	0
85600	0	0
85650	0	0
85700	0	0
85750	0	0
85800	0	0
85850	0	0
85900	0	0
85950	0	0
86000	0	0
86050	0	0
86100	0	0
86150	0	0
86200	0	0
86250	0	0
86300	0	0
86350	0	0
86400	0	0
86450	0	0
86500	0	0
86550	0	0
86600	0	0
86650	0	0
86700	0	0
86750	0	0
86800	0	0
86850	0	0
86900	0	0
86950	0	0
87000	0	0
87050	0	0
87100	0	0
87150	0	0
87200	0	0
87250	0	0
87300	0	0
87350	0	0
87400	0	0
87450	0	0
87500	0	0
87550	0	0
87600	0	0
87650	0	0
87700	0	0
87750	0	0
87800	0	0
87850	0	0
87900	0	0
87950	0	0
88000	0	0
88050	0	0
88100	0	0
88150	0	0
88200	0	0
88250	0	0
88300	0	0
88350	0	0
88400	0	0
88450	0	0
88500	0	0
88550	0	0
88600	0	0
88650	0	0
88700	0	0
88750	0	0
88800	0	0
88850	0	0
88900	0	0
88950	0	0
89000	0	0
89050	0	0
89100	0	0
89150	0	0
89200	0	0
89250	0	0
89300	0	0
89350	0	0
89400	0	0
89450	0	0
89500	0	0
89550	0	0
89600	0	0
89650	0	0
89700	0	0
89750	0	0
89800	0	0
89850	0	0
89900	0	0
89950	0	0
90000	0	0
90050	0	0
90100	0	0
90150	0	0
90200	0	0
90250	0	0
90300	0	0
90350	0	0
90400	0	0
90450	0	0
90500	0	0
90550	0	0
90600	0	0
90650	0	0
90700	0	0
90750	0	0
90800	0	0
90850	0	0
90900	0	0
90950	0	0
91000	0	0
91050	0	0
91100	0	0
91150	0	0
91200	0	0
91250	0	0
91300	0	0
91350	0	0
91400	0	0
91450	0	0
91500	0	0
91550	0	0
91600	0	0
91650	0	0
91700	0	0
91750	0	0
91800	0	0
91850	0	0
91900	0	0
91950	0	0
92000	0	0
92050	0	0
92100	0	0
92150	0	0
92200	0	0
92250	0	0
92300	0	0
92350	0	0
92400	0	0
92450	0	0
92500	0	0
92550	0	0
92600	0	0
92650	0	0
92700	0	0
92750	0	0
92800	0	0
92850	0	0
92900	0	0
92950	0	0
93000	0	0
93050	0	0
93100	0	0
93150	0	0
93200	0	0
93250	0	0
93300	0	0
93350	0	0
93400	0	0
93450	0	0
93500	0	0
93550	0	0
93600	0	0
93650	0	0
93700	0	0
93750	0	0
93800	0	0
93850	0	0
93900	0	0
93950	0	0
94000	0	0
94050	0	0
94100	0	0
94150	0	0
94200	0	0
94250	0	0
94300	0	0
94350	0	0
94400	0	0
94450	0	0
94500	0	0
94550	0	0
94600	0	0
94650	0	0
94700	0	0
94750	0	0
94800	0	0
94850	0	0
94900	0	0
94950	0	0
95000	0	0
95050	0	0
95100	0	0
95150	0	0
95200	0	0
95250	0	0
95300	0	0
95350	0	0
95400	0	0
95450	0	0
95500	0	0
95550	0	0
95600	0	0
95650	0	0
95700	0	0
95750	0	0
95800	0	0
95850	0	0
95900	0	0
95950	0	0
96000	0	0
96050	0	0
96100	0	0
96150	0	0
96200	0	0
96250	0	0
96300	0	0
96350	0	0
96400	0	0
96450	0	0
96500	0	0
96550	0	0
96600	0	0
96650	0	0
96700	0	0
96750	0	0
96800	0	0
96850	0	0
96900	0	0
96950	0	0
97000	0	0
97050	0	0
97100	0	0
97150	0	0
97200	0	0
97250	0	0
97300	0	0
97350	0	0
97400	0	0
97450	0	0
97500	0	0
97550	0	0
97600	0	0
97650	0	0
97700	0	0
97750	0	0
97800	0	0
97850	0	0
97900	0	0
97950	0	0
98000	0	0
98050	0	0
98100	0	0
98150	0	0
98200	0	0
98250	0	0
98300	0	0
98350	0	0
98400	0	0
98450	0	0
98500	0	0
98550	0	0
98600	0	0
98650	0	0
98700	0	0
98750	0	0
98800	0	0
98850	0	0
98900	0	0
98950	0	0
99000	0	0
99050	0	0
99100	0	0
99150	0	0
99200	0	0
99250	0	0
99300	0	0
99350	0	0
99400	0	0
99450	0	0
99500	0	0
99550	0	0
99600	0	0
99650	0	0
99700	0	0
99750	0	0
99800	0	0
99850	0	0
99900	0	0
[truncated: 459 more rows]
