# Supplementary material for: The extreme yet transient nature of glacial erosion
Source: Nat Commun. 2022 Nov 30;13:7377. doi: 10.1038/s41467-022-35072-0 (PMC9712427; doi:10.1038/s41467-022-35072-0)
Supplement: Supplementary file 5 — Supplementary Data 2 [file 41467_2022_35072_MOESM5_ESM.zip › csv_glacialEcalib/Ball2011-1.csv]

Year	Q	IceH
0	0	0
50	0	0
100	0	0
150	0	0
200	0	0
250	0	0
300	0	0
350	0	0
400	0	0
450	0	0
500	0	0
550	0	0
600	0	0
650	0	0
700	0	0
750	0	0
800	0	0
850	0	0
900	0	0
950	0	0
1000	0	0
1050	0	0
1100	0	0
1150	0	0
1200	0	0
1250	0	0
1300	0	0
1350	0	0
1400	0	0
1450	0	0
1500	0	0
1550	0	0
1600	0	0
1650	0	0
1700	0	0
1750	0	0
1800	0	0
1850	0	0
1900	0	0
1950	0	0
2000	0	0
2050	0	0
2100	0	0
2150	0	0
2200	0	0
2250	0	0
2300	0	0
2350	0	0
2400	0	0
2450	0	0
2500	0	0
2550	0	0
2600	0	0
2650	0	0
2700	0	0
2750	0	0
2800	0	0
2850	0	0
2900	0	0
2950	0	0
3000	0	0
3050	0	0
3100	0	0
3150	0	0
3200	0	0
3250	0	0
3300	0	0
3350	0	0
3400	0	0
3450	0	0
3500	0	0
3550	0	0
3600	0	0
3650	0	0
3700	0	0
3750	0	0
3800	0	0
3850	0	0
3900	0	0
3950	0	0
4000	0	0
4050	0	0
4100	0	0
4150	0	0
4200	0	0
4250	0	0
4300	0	0
4350	0	0
4400	0	0
4450	0	0
4500	0	0
4550	0	0
4600	0	0
4650	0	0
4700	0	0
4750	0	0
4800	0	0
4850	0	0
4900	0	0
4950	0	0
5000	0	0
5050	0	0
5100	0	0
5150	0	0
5200	0	0
5250	0	0
5300	0	0
5350	0	0
5400	0	0
5450	0	0
5500	0	0
5550	0	0
5600	0	0
5650	0	0
5700	0	0
5750	0	0
5800	0	0
5850	0	0
5900	0	0
5950	0	0
6000	0	0
6050	0	0
6100	0	0
6150	0	0
6200	0	0
6250	0	0
6300	0	0
6350	0	0
6400	0	0
6450	0	0
6500	0	0
6550	0	0
6600	0	0
6650	0	0
6700	0	0
6750	0	0
6800	0	0
6850	0	0
6900	0	0
6950	0	0
7000	0	0
7050	0	0
7100	0	0
7150	0	0
7200	0	0
7250	0	0
7300	0	0
7350	0	0
7400	0	0
7450	0	0
7500	0	0
7550	0	0
7600	0	0
7650	0	0
7700	0	0
7750	0	0
7800	0	0
7850	0	0
7900	0	0
7950	0	0
8000	0	0
8050	0	0
8100	0	0
8150	0	0
8200	0	0
8250	0	0
8300	0	0
8350	0	0
8400	0	0
8450	0	0
8500	0	0
8550	0	0
8600	0	0
8650	0	0
8700	0	0
8750	0	0
8800	0	0
8850	0	0
8900	0	0
8950	0	0
9000	0	0
9050	0	0
9100	0	0
9150	0	0
9200	0	0
9250	0	0
9300	0	0
9350	0	0
9400	0	0
9450	0	0
9500	0	0
9550	0	0
9600	0	0
9650	0	0
9700	0	0
9750	0	0
9800	0	0
9850	0	0
9900	0	0
9950	0	0
10000	0	0
10050	0	0
10100	0	0
10150	0	0
10200	0	0
10250	0	0
10300	0	0
10350	0	0
10400	0	0
10450	0	0
10500	0	0
10550	0	0
10600	0	0
10650	0	0
10700	0	0
10750	0	0
10800	0	0
10850	0	0
10900	0	0
10950	0	0
11000	0	0
11050	0	0
11100	0	0
11150	0	0
11200	0	0
11250	0	0
11300	0	0
11350	0	0
11400	0	0
11450	0	0
11500	0	0
11550	0	0
11600	0	0
11650	0	0
11700	0	0
11750	0	0
11800	0	0
11850	0	0
11900	0	0
11950	0	0
12000	0	0
12050	0	0
12100	0	0
12150	0	0
12200	0	0
12250	0	0
12300	0	0
12350	0	0
12400	0	0
12450	0	0
12500	0	0
12550	0	0
12600	0	0
12650	0	0
12700	0	0
12750	0	0
12800	0	0
12850	0	0
12900	0	0
12950	0	0
13000	0	0
13050	0	0
13100	0	0
13150	0	0
13200	0	0
13250	0	0
13300	0	0
13350	0	0
13400	0	0
13450	0	0
13500	0	0
13550	0	0
13600	0	0
13650	0	0
13700	0	0
13750	0	0
13800	0	0
13850	0	0
13900	0	0
13950	0	0
14000	0	0
14050	0	0
14100	0	0
14150	0	0
14200	0	0
14250	0	0
14300	0	0
14350	0	0
14400	0	0
14450	0	0
14500	0	0
14550	0	0
14600	0	0
14650	0	0
14700	0	0
14750	0	0
14800	0	0
14850	0	0
14900	0	0
14950	0	0
15000	0	0
15050	0	0
15100	0	0
15150	0	0
15200	0	0
15250	0	0
15300	0	0
15350	0	0
15400	0	7.62038
15450	0	4.81083
15500	0	0
15550	0	9.70455
15600	0	11.2549
15650	0	0
15700	0	0
15750	0	0
15800	0	0
15850	0	0
15900	0	0
15950	0	0
16000	0	0
16050	0	0
16100	0	0
16150	0	0
16200	0	0
16250	0	0
16300	0	0
16350	0	0
16400	0	0
16450	0	0
16500	0	0
16550	0	0
16600	0	0
16650	0	0
16700	0	0
16750	0	0
16800	0	0
16850	0	0
16900	0	0
16950	0	0
17000	0	0
17050	0	0
17100	0	0
17150	0	0
17200	0	0
17250	0	0
17300	0	0
17350	0	0
17400	0	0
17450	0	0
17500	0	0
17550	0	0
17600	0	0
17650	0	0
17700	0	0
17750	0	0
17800	0	0
17850	0	0
17900	0	0
17950	0	0
18000	0	0
18050	0	0
18100	0	0
18150	0	0
18200	0	0
18250	0	0
18300	0	0
18350	0	0
18400	0	0
18450	0	0
18500	0	0
18550	0	0
18600	0	0
18650	0	0
18700	0	0
18750	0	0
18800	0	0
18850	0	0
18900	0	0
18950	0	0
19000	0	0
19050	0	0
19100	0	0
19150	0	0
19200	0	0
19250	0	0
19300	0	0
19350	0	0
19400	0	0
19450	0	0
19500	0	0
19550	0	0
19600	0	0
19650	0	0
19700	0	0
19750	0	0
19800	0	0
19850	0	0
19900	0	0
19950	0	0
20000	0	0
20050	0	0
20100	0	0
20150	0	0
20200	0	0
20250	0	0
20300	0	0
20350	0	0
20400	0	0
20450	0	0
20500	0	0
20550	0	0
20600	0	0
20650	0	0
20700	0	0
20750	0	0
20800	0	0
20850	0	0
20900	0	0
20950	0	0
21000	0	0
21050	0	0
21100	0	0
21150	0	0
21200	0	0
21250	0	0
21300	0	0
21350	0	0
21400	0	0
21450	0	0
21500	0	0
21550	0	0
21600	0	0
21650	0	0
21700	0	0
21750	0	0
21800	0	0
21850	0	0
21900	0	0
21950	0	0
22000	0	0
22050	0	0
22100	0	0
22150	0	0
22200	223.819	43.4301
22250	399.874	82.2406
22300	1610.16	110.136
22350	3898.61	141.638
22400	1566.54	156.377
22450	1351.85	170.903
22500	598.858	180.607
22550	2484.41	186.526
22600	5650.54	200.807
22650	11461.7	232.757
22700	18209.6	297.031
22750	12516.0	352.159
22800	18892.2	358.169
22850	18613.4	371.131
22900	19881.3	408.037
22950	25192.3	411.549
23000	25981.4	414.553
23050	26149.4	425.732
23100	28211.5	409.288
23150	28023.1	399.14
23200	19621.5	432.362
23250	23637.7	427.41
23300	29437.5	408.696
23350	28563.8	381.362
23400	23823.0	371.766
23450	17446.7	400.763
23500	21179.6	415.15
23550	23019.1	418.547
23600	22716.5	446.572
23650	21338.5	439.094
23700	32446.6	391.069
23750	27421.8	382.261
23800	26195.9	406.858
23850	29327.5	406.905
23900	29045.7	399.364
23950	27742.2	374.288
24000	24356.7	386.794
24050	18738.9	435.001
24100	30170.3	418.772
24150	30935.4	407.652
24200	23309.8	439.349
24250	25838.8	445.354
24300	21948.9	453.162
24350	21309.5	412.642
24400	29719.3	364.966
24450	25906.7	389.472
24500	22956.9	437.958
24550	22145.9	438.636
24600	33076.6	394.383
24650	24026.4	413.096
24700	22577.4	435.714
24750	34018.4	402.607
24800	25712.9	424.117
24850	19661.6	472.017
24900	24231.8	436.45
24950	35855.2	392.026
25000	32905.6	425.579
25050	29011.6	466.156
25100	28142.2	497.198
25150	30648.4	491.135
25200	36788.7	478.646
25250	29131.7	480.341
25300	16637.9	461.716
25350	18234.0	433.9
25400	29822.3	403.644
25450	7751.46	374.329
25500	15581.9	339.15
25550	70446.6	305.439
25600	63603.5	286.513
25650	61046.0	271.272
25700	10256.6	211.316
25750	7108.65	177.482
25800	5900.32	163.041
25850	5786.79	162.605
25900	5955.05	170.449
25950	41.7462	185.446
26000	2.69686	173.19
26050	0.258362	134.56
26100	0.023132	95.4507
26150	0.0149325	77.7436
26200	0.0138735	79.6253
26250	0.0138143	82.8236
26300	0.0091539	70.2795
26350	0.00356005	51.5916
26400	0.00136475	41.7358
26450	0.00111844	40.3047
26500	0.000266969	29.556
26550	0.000991763	38.7269
26600	0.00150071	43.1975
26650	0.000167987	27.1248
26700	0.000526469	33.2025
26750	0.00462807	52.1646
26800	0.00920451	60.5737
26850	0.0130844	62.1245
26900	0.0367233	67.177
26950	0.0280608	65.5654
27000	0.00223323	44.4755
27050	0	18.4882
27100	0	0
27150	0	0
27200	0	0
27250	0	0
27300	0	0
27350	0	0
27400	392.056	118.963
27450	3589.92	265.213
27500	2693.48	282.667
27550	1339.62	299.458
27600	484.843	301.125
27650	129.781	278.03
27700	38.989	242.878
27750	17.2671	205.389
27800	7.3503	168.001
27850	2.09334	135.853
27900	0.394965	103.082
27950	0.0805328	80.8684
28000	0.0108714	59.2094
28050	0.00102706	39.737
28100	0.000197268	29.0076
28150	0	11.7703
28200	0	0
28250	0	0
28300	0	0
28350	0	0
28400	0	14.9004
28450	687.382	101.817
28500	6030.41	198.141
28550	12812.2	300.997
28600	13616.2	368.876
28650	15055.9	421.641
28700	19516.1	434.635
28750	20331.3	439.084
28800	21428.6	429.541
28850	20744.0	418.232
28900	17959.0	435.008
28950	19848.5	423.597
29000	19492.1	401.942
29050	16990.3	416.755
29100	16457.9	461.554
29150	8547.26	527.664
29200	6641.64	496.751
29250	19921.7	480.822
29300	22602.4	467.095
29350	21198.3	463.643
29400	25373.6	436.362
29450	21743.1	431.252
29500	21125.4	437.006
29550	22510.9	427.702
29600	21759.2	411.846
29650	19859.1	426.672
29700	22030.8	438.455
29750	23082.2	437.51
29800	23076.7	422.793
29850	13765.6	401.951
29900	10095.9	404.012
29950	13853.7	385.529
30000	1944.73	370.816
30050	1757.19	355.902
30100	1336.18	329.219
30150	1482.82	295.739
30200	1189.59	264.642
30250	8480.43	230.745
30300	7720.96	211.765
30350	7062.14	221.164
30400	1893.25	264.004
30450	12772.9	276.864
30500	12558.6	264.687
30550	5046.33	275.063
30600	3914.2	291.32
30650	2402.99	329.342
30700	859.945	362.333
30750	241.975	364.217
30800	60.8603	344.405
30850	19.8097	317.865
30900	2.96778	284.028
30950	0.341087	245.001
31000	0.223698	211.821
31050	0.203369	188.785
31100	0.251916	155.612
31150	0.224507	131.901
31200	0.124198	121.585
31250	0.0766972	103.355
31300	0.0350276	81.6106
31350	0.0115921	65.6834
31400	0.0029058	49.0004
31450	0.00276706	48.2844
31500	0.00327129	50.1917
31550	0.00286258	49.2381
31600	0.000724298	37.6753
31650	0	23.6198
31700	0	10.6259
31750	0	0
31800	0	0
31850	0	0
31900	0	0
31950	0	0
32000	0	0
32050	0	0
32100	0	0
32150	0	0
32200	0	0
32250	516.616	93.5669
32300	976.603	273.304
32350	519.412	277.354
32400	161.182	253.081
32450	43.9348	219.593
32500	11.0346	182.179
32550	3.14482	149.149
32600	0.833706	123.709
32650	0.112544	89.3762
32700	0.00408599	52.0157
32750	0.000122659	26.0278
32800	0.000169588	27.5721
32850	0.000367003	32.5786
32900	0.000269549	30.8312
32950	0	18.9939
33000	0	18.0395
33050	0	22.7479
33100	0	24.6554
33150	0	10.3456
33200	0	0
33250	0	0
33300	0	0
33350	0	0
33400	0	0
33450	0	0
33500	0	0
33550	0	0
33600	0	0
33650	0	0
33700	0	0
33750	0	0
33800	0	0
33850	0	0
33900	0	0
33950	0	0
34000	0	0
34050	0	0
34100	0	0
34150	0	0
34200	0	0
34250	0	0
34300	0	0
34350	0	0
34400	0	0
34450	0	0
34500	0	0
34550	0	0
34600	0	0
34650	0	0
34700	0	0
34750	0	0
34800	0	0
34850	0	0
34900	0	0
34950	0	0
35000	0	0
35050	0	0
35100	0	0
35150	0	0
35200	0	0
35250	0	0
35300	0	0
35350	0	0
35400	0	0
35450	0	0
35500	0	0
35550	0	0
35600	0	0
35650	0	12.2701
35700	0.000945417	38.4825
35750	0.00354734	47.5435
35800	0.00037597	31.3327
35850	0	1.31454
35900	0	0
35950	0	0
36000	0	0
36050	0	0
36100	0	0
36150	0	0
36200	0	0
36250	0	0
36300	0	0
36350	0	0
36400	0	0
36450	0	0
36500	0	0
36550	0	0
36600	0	0
36650	0	0
36700	0	0
36750	0	0
36800	0	0
36850	0	0
36900	0	0
36950	0	0
37000	0	0
37050	0	0
37100	0	0
37150	0	0
37200	0	0
37250	0	0
37300	0	0
37350	0	0
37400	0	0
37450	0	0
37500	0	0
37550	0	0
37600	0	0
37650	0	0
37700	0	0
37750	0	0
37800	0	0
37850	0	0
37900	0	0
37950	0	0
38000	0	0
38050	0	0
38100	0	0
38150	0	0
38200	0	0
38250	0	0
38300	0	0
38350	0	0
38400	0	0
38450	0	0
38500	0	0
38550	0	0
38600	0	0
38650	0	0
38700	0	0
38750	0	0
38800	0	0
38850	0	0
38900	0	0
38950	0	0
39000	0	0
39050	0	0
39100	0	0
39150	0	0
39200	0	0
39250	0	0
39300	0	0
39350	0	0
39400	0	0
39450	0	0
39500	0	0
39550	0	0
39600	0	0
39650	0	0
39700	0	0
39750	0	0
39800	0	0
39850	0	0
39900	0	0
39950	0	0
40000	0	0
40050	0	0
40100	0	0
40150	0	0
40200	0	0
40250	0	0
40300	0	0
40350	0	0
40400	0	0
40450	0	0
40500	0	0
40550	0	0
40600	0	0
40650	0	0
40700	0	0
40750	0	0
40800	0	0
40850	0	0
40900	0	0
40950	0	0
41000	0	0
41050	0	0
41100	0	0
41150	0	0
41200	0	0
41250	0	0
41300	0	0
41350	0	0
41400	0	0
41450	0	0
41500	0	0
41550	0	0
41600	0	0
41650	0	0
41700	0	0
41750	0	0
41800	0	0
41850	0	0
41900	0	0
41950	0	0
42000	0	0
42050	0	0
42100	0	0
42150	0	0
42200	0	0
42250	0	0
42300	0	0
42350	0	0
42400	0	0
42450	0	0
42500	0	0
42550	0	0
42600	0	0
42650	0	0
42700	0	0
42750	0	0
42800	0	0
42850	0	0
42900	0	0
42950	0	0
43000	0	0
43050	0	0
43100	0	0
43150	0	0
43200	0	0
43250	0	0
43300	0	0
43350	0	0
43400	0	0
43450	0	0
43500	0	0
43550	0	0
43600	0	0
43650	0	0
43700	0	0
43750	0	0
43800	0	0
43850	0	0
43900	0	0
43950	0	0
44000	0	0
44050	0	0
44100	0	0
44150	0	0
44200	0	0
44250	0	0
44300	0	0
44350	0	0
44400	0	0
44450	0	0
44500	0	0
44550	0	0
44600	0	0
44650	0	0
44700	0	0
44750	0	0
44800	0	0
44850	0	0
44900	0	0
44950	0	0
45000	0	0
45050	0	0
45100	0	0
45150	0	0
45200	0	0
45250	0	0
45300	0	0
45350	0	0
45400	0	0
45450	0	0
45500	0	0
45550	0	0
45600	0	0
45650	0	0
45700	0	0
45750	0	0
45800	0	0
45850	0	0
45900	0	0
45950	0	0
46000	0	0
46050	0	0
46100	0	0
46150	0	0
46200	0	0
46250	0	0
46300	0	0
46350	0	0
46400	0	0
46450	0	0
46500	0	0
46550	0	0
46600	0	0
46650	0	0
46700	0	0
46750	0	0
46800	0	0
46850	0	0
46900	0	0
46950	0	0
47000	0	0
47050	0	0
47100	0	0
47150	0	0
47200	0	0
47250	0	0
47300	0	0
47350	0	0
47400	0	0
47450	0	0
47500	0	0
47550	0	0
47600	0	0
47650	0	0
47700	0	0
47750	0	0
47800	0	0
47850	0	0
47900	0	0
47950	0	0
48000	0	0
48050	0	0
48100	0	0
48150	0	0
48200	0	0
48250	0	0
48300	0	0
48350	0	0
48400	0	0
48450	0	0
48500	0	0
48550	0	0
48600	0	0
48650	0	0
48700	0	0
48750	0	0
48800	0	0
48850	0	0
48900	0	0
48950	0	0
49000	0	0
49050	0	0
49100	0	0
49150	0	0
49200	0	0
49250	0	0
49300	0	0
49350	0	0
49400	0	0
49450	0	0
49500	0	0
49550	0	0
49600	0	0
49650	0	0
49700	0	0
49750	0	0
49800	0	0
49850	0	0
49900	0	0
49950	0	0
50000	0	0
50050	0	0
50100	0	0
50150	0	0
50200	0	0
50250	0	0
50300	0	0
50350	0	0
50400	0	0
50450	0	0
50500	0	0
50550	0	0
50600	0	0
50650	0	0
50700	0	0
50750	0	0
50800	0	0
50850	0	0
50900	0	0
50950	0	0
51000	0	0
51050	0	0
51100	0	0
51150	0	0
51200	0	0
51250	0	0
51300	0	0
51350	0	0
51400	0	0
51450	0	0
51500	0	0
51550	0	0
51600	0	0
51650	0	0
51700	0	0
51750	0	0
51800	0	0
51850	0	0
51900	0	0
51950	0	0
52000	0	0
52050	0	0
52100	0	0
52150	0	0
52200	0	0
52250	0	0
52300	0	0
52350	0	0
52400	0	0
52450	0	0
52500	0	0
52550	0	0
52600	0	0
52650	0	0
52700	0	0
52750	0	0
52800	0	0
52850	0	0
52900	0	0
52950	0	0
53000	0	0
53050	0	0
53100	0	0
53150	0	0
53200	0	0
53250	0	0
53300	0	0
53350	0	0
53400	0	0
53450	0	0
53500	0	0
53550	0	0
53600	0	0
53650	0	0
53700	0	0
53750	0	0
53800	0	0
53850	0	0
53900	0	0
53950	0	0
54000	0	0
54050	0	0
54100	0	0
54150	0	0
54200	0	0
54250	0	0
54300	0	0
54350	0	0
54400	0	0
54450	0	0
54500	0	0
54550	0	0
54600	0	0
54650	0	0
54700	0	0
54750	0	0
54800	0	0
54850	0	0
54900	0	0
54950	0	0
55000	0	0
55050	0	0
55100	0	0
55150	0	0
55200	0	0
55250	0	0
55300	0	0
55350	0	0
55400	0	0
55450	0	0
55500	0	0
55550	0	0
55600	0	0
55650	0	0
55700	0	0
55750	0	0
55800	0	0
55850	0	0
55900	0	0
55950	0	0
56000	0	0
56050	0	0
56100	0	0
56150	0	0
56200	0	0
56250	0	0
56300	0	0
56350	0	0
56400	0	0
56450	0	0
56500	0	0
56550	0	0
56600	0	0
56650	0	0
56700	0	0
56750	0	0
56800	0	0
56850	0	0
56900	0	0
56950	0	0
57000	0	0
57050	0	0
57100	0	0
57150	0	0
57200	0	0
57250	0	0
57300	0	0
57350	0	0
57400	0	0
57450	0	0
57500	0	0
57550	0	0
57600	0	0
57650	0	0
57700	0	0
57750	0	0
57800	0	0
57850	0	0
57900	0	0
57950	0	0
58000	0	0
58050	0	0
58100	0	0
58150	0	0
58200	0	0
58250	0	0
58300	0	0
58350	0	0
58400	0	0
58450	0	0
58500	0	0
58550	0	0
58600	0	0
58650	0	0
58700	0	0
58750	0	0
58800	0	0
58850	0	0
58900	0	0
58950	0	0
59000	0	0
59050	0	0
59100	0	0
59150	0	0
59200	0	0
59250	0	0
59300	0	0
59350	0	0
59400	0	0
59450	0	0
59500	0	0
59550	0	0
59600	0	0
59650	0	0
59700	0	0
59750	0	0
59800	0	0
59850	0	0
59900	0	0
59950	0	0
60000	0	0
60050	0	0
60100	0	0
60150	0	0
60200	1473.13	117.957
60250	5671.94	191.657
60300	5482.0	198.609
60350	4127.44	196.346
60400	4118.23	195.974
60450	4985.51	204.36
60500	7002.65	235.255
60550	8589.4	250.889
60600	6755.31	237.354
60650	6371.46	241.815
60700	7153.54	256.295
60750	7723.35	265.655
60800	8322.35	268.814
60850	8257.99	264.58
60900	7799.02	258.297
60950	6871.63	250.303
61000	7106.6	251.101
61050	13259.0	306.322
61100	27730.8	360.336
61150	26257.6	352.77
61200	24920.4	344.207
61250	23229.2	334.228
61300	20357.6	328.137
61350	19099.9	323.772
61400	18130.4	321.785
61450	18660.9	333.052
61500	18600.7	350.207
61550	18998.7	353.192
61600	18662.3	350.038
61650	17072.6	341.496
61700	17884.2	348.668
61750	20503.1	365.58
61800	18358.2	346.727
61850	18352.5	346.261
61900	18555.2	346.997
61950	16894.4	336.397
62000	18359.6	346.311
62050	15939.5	330.811
62100	14722.6	314.361
62150	14256.9	315.75
62200	15868.7	332.497
62250	18186.8	375.135
62300	18797.2	401.403
62350	16491.5	360.865
62400	16070.8	323.284
62450	14170.3	315.848
62500	14842.7	346.398
62550	16921.9	375.667
62600	15175.5	350.453
62650	15633.6	315.868
62700	14755.5	340.862
62750	17223.6	355.929
62800	16452.6	389.702
62850	17363.8	374.375
62900	5598.27	349.962
62950	3298.28	325.012
63000	2205.62	306.099
63050	1622.63	301.702
63100	1349.83	316.866
63150	144.502	346.541
63200	3.71834	324.566
63250	1.73699	290.742
63300	0.774979	254.62
63350	0.421939	218.798
63400	0.569501	191.543
63450	0.526063	158.459
63500	0.224839	125.141
63550	0.169718	110.246
63600	0.09345	93.358
63650	0.0231062	73.2488
63700	0.0117599	63.5599
63750	0.0152936	64.6954
63800	0.00560971	51.7482
63850	0.000324292	31.8534
63900	0	15.8722
63950	0	1.96148
64000	0	0
64050	0	0
64100	0	0
64150	0	0
64200	0	0
64250	0	0
64300	0	0
64350	0	0
64400	0	0
64450	0	1.35823
64500	0	0
64550	0	0
64600	0	0
64650	0	0
64700	29.5866	30.1867
64750	1973.12	141.087
64800	10429.0	241.861
64850	11711.7	301.271
64900	20290.8	354.814
64950	18713.3	347.834
65000	15776.1	334.237
65050	15938.9	376.033
65100	17138.4	387.163
65150	19119.9	401.693
65200	21202.2	425.412
65250	21031.8	420.289
65300	21501.2	400.131
65350	20919.4	397.445
65400	19850.6	381.892
65450	19128.7	357.629
65500	19868.5	363.979
65550	19686.0	373.759
65600	18245.6	359.111
65650	16763.5	332.36
65700	16953.5	335.399
65750	18548.6	361.396
65800	16737.9	354.171
65850	18421.4	321.827
65900	15180.5	310.065
65950	17194.1	326.872
66000	17230.1	360.859
66050	15999.2	368.043
66100	19048.6	370.735
66150	18876.9	375.235
66200	10456.5	352.537
66250	9629.29	318.792
66300	7751.09	279.236
66350	510.921	235.741
66400	497.949	196.608
66450	432.641	153.015
66500	284.977	107.839
66550	128.241	68.9816
66600	33.3175	43.9388
66650	5.91791	29.0032
66700	0	18.2259
66750	0	15.6143
66800	0	5.8774
66850	0	7.56167
66900	0	17.0372
66950	0.343946	32.0289
67000	0.316253	39.2237
67050	0.127781	38.128
67100	0.0653157	40.8853
67150	0.0106825	30.8634
67200	0	16.2826
67250	0	16.6618
67300	0	13.8134
67350	0	0
67400	0	0
67450	0	0
67500	0	0
67550	0	0
67600	0	0
67650	0	4.21079
67700	0	7.26526
67750	0	5.45742
67800	0	6.60786
67850	0	15.0591
67900	0	14.7086
67950	0	0
68000	0	0
68050	0	1.72846
68100	0.00128706	39.4318
68150	0.0391025	70.3307
68200	0.253437	86.2504
68250	0.395262	94.8223
68300	0.292407	95.8415
68350	0.103841	82.4311
68400	0.0196146	63.8443
68450	0.00617822	51.589
68500	0.00546001	54.3293
68550	0.00149588	43.5708
68600	0.000242433	30.5026
68650	0.000258552	31.1222
68700	0.000292004	32.2565
68750	0.000197078	31.5096
68800	0.000209871	31.7669
68850	0	21.4469
68900	0	8.85695
68950	0	12.3848
69000	0	21.0573
69050	0.000145738	26.7321
69100	0.000238577	30.7341
69150	0.000159032	28.8609
69200	0	12.694
69250	0	0
69300	0	0
69350	0	0
69400	0	0
69450	0	0
69500	0	0
69550	0	0
69600	0	0
69650	0	0
69700	0	0
69750	0	16.3836
69800	0	24.984
69850	0.000200705	28.8196
69900	0.000124327	26.577
69950	0	10.585
70000	0	0
70050	0	0
70100	0	0
70150	0	0
70200	0	0
70250	0	0
70300	0	0
70350	0.00157627	41.9492
70400	0.00568422	56.5234
70450	0.00126973	42.1264
70500	0.000124324	26.3742
70550	0	13.9802
70600	0	2.72498
70650	0	0
70700	0	0
70750	0	0
70800	0	0
70850	0	0
70900	0	0
70950	0	0
71000	0	0
71050	0	0
71100	0	0
71150	0	0
71200	0	0
71250	0	0
71300	0	0
71350	0	0
71400	0	0
71450	0	0
71500	0	0
71550	0	0
71600	0	0
71650	0	0
71700	0	0
71750	0	0
71800	0	0
71850	0	0
71900	0	0
71950	0	0
72000	0	0
72050	0	0
72100	0	0
72150	0	0
72200	0	0
72250	0	0
72300	0	0
72350	0	0
72400	0	0
72450	0	0
72500	0	0
72550	0	0
72600	0	0
72650	0	0
72700	0	0
72750	0	0
72800	0	0
72850	0	0
72900	0	0
72950	0	0
73000	1081.54	137.687
73050	6899.65	268.207
73100	15496.2	364.19
73150	17042.0	378.943
73200	15513.1	367.449
73250	16236.5	378.677
73300	18943.0	400.066
73350	19749.7	408.339
73400	20048.7	408.589
73450	19332.1	397.548
73500	19288.9	395.484
73550	20273.5	400.472
73600	19302.2	382.401
73650	18065.4	359.408
73700	9436.76	346.234
73750	1305.76	338.576
73800	1371.09	305.68
73850	1272.03	278.224
73900	3099.61	286.693
73950	3917.58	279.196
74000	3424.58	284.461
74050	1786.24	305.411
74100	431.127	307.115
74150	67.7769	280.724
74200	11.3421	243.081
74250	4.83243	204.508
74300	2.21733	168.566
74350	1.40271	142.911
74400	0.605099	118.698
74450	0.118753	93.2426
74500	0.0148304	63.4497
74550	0.00155633	43.6192
74600	0.000356199	32.3906
74650	0.000240254	30.2091
74700	0	16.9113
74750	0	0
74800	0	0
74850	0	0
74900	0	0
74950	0	0
75000	0	0
75050	0	0
75100	0	0
75150	0	0
75200	0	0
75250	0	0
75300	0	0
75350	0	0
75400	0	0
75450	0	0
75500	0	0
75550	0	0
75600	0	0
75650	0	0
75700	0	0
75750	0	0
75800	0	0
75850	0	0
75900	0	0
75950	0	0
76000	0	0
76050	0	0
76100	0	0
76150	0	0
76200	0	0
76250	0	0
76300	0	0
76350	0	0
76400	0	0
76450	0	0
76500	0	0
76550	0	0
76600	0	0
76650	0	0
76700	0	0
76750	0	0
76800	0	0
76850	0	0
76900	0	0
76950	0	0
77000	0	0
77050	0	0
77100	0	0
77150	0	0
77200	0	0
77250	0	0
77300	0	0
77350	0	0
77400	0	0
77450	0	0
77500	0	0
77550	0	0
77600	0	0
77650	0	0
77700	0	0
77750	0	0
77800	0	0
77850	0	0
77900	0	0
77950	0	0
78000	0	0
78050	0	0
78100	0	0
78150	0	0
78200	0	0
78250	0	0
78300	0	0
78350	0	0
78400	0	0
78450	0	0
78500	0	0
78550	0	0
78600	0	0
78650	0	0
78700	0	0
78750	0	0
78800	0	0
78850	0	0
78900	0	0
78950	0	0
79000	0	0
79050	0	0
79100	0	0
79150	0	0
79200	0	0
79250	0	0
79300	0	0
79350	0	0
79400	0	0
79450	0	0
79500	0	0
79550	0	0
79600	0	0
79650	0	0
79700	0	0
79750	0	0
79800	0	0
79850	0	0
79900	0	0
79950	0	0
80000	0	0
80050	0	0
80100	0	0
80150	0	0
80200	0	0
80250	0	0
80300	0	0
80350	0	0
80400	0	0
80450	0	0
80500	0	0
80550	0	0
80600	0	0
80650	0	0
80700	0	0
80750	0	0
80800	0	0
80850	0	0
80900	0	0
80950	0	0
81000	0	0
81050	0	0
81100	0	0
81150	0	0
81200	0	0
81250	0	0
81300	0	0
81350	0	0
81400	0	0
81450	0	0
81500	0	0
81550	0	0
81600	0	0
81650	0	0
81700	0	0
81750	0	0
81800	0	0
81850	0	0
81900	0	0
81950	0	0
82000	0	0
82050	0	0
82100	0	0
82150	0	0
82200	0	0
82250	0	0
82300	0	0
82350	0	0
82400	0	0
82450	0	0
82500	0	0
82550	0	0
82600	0	0
82650	0	0
82700	0	0
82750	0	0
82800	0	0
82850	0	0
82900	0	0
82950	0	0
83000	0	0
83050	0	0
83100	0	0
83150	0	0
83200	0	0
83250	0	0
83300	0	0
83350	0	0
83400	0	0
83450	0	0
83500	0	0
83550	0	0
83600	0	0
83650	0	0
83700	0	0
83750	0	0
83800	0	0
83850	0	0
83900	0	0
83950	0	0
84000	0	0
84050	0	0
84100	0	0
84150	0	0
84200	0	0
84250	0	0
84300	0	0
84350	0	0
84400	0	0
84450	0	0
84500	0	0
84550	0	0
84600	0	0
84650	0	0
84700	0	0
84750	0	0
84800	0	0
84850	0	0
84900	0	0
84950	0	0
85000	0	0
85050	0	0
85100	0	0
85150	0	0
85200	0	0
85250	0	0
85300	0	0
85350	0	0
85400	0	0
85450	0	0
85500	0	0
85550	0	0
85600	0	0
85650	0	0
85700	0	0
85750	0	0
85800	0	0
85850	0	0
85900	0	0
85950	0	0
86000	0	0
86050	0	0
86100	0	0
86150	0	0
86200	0	0
86250	0	0
86300	0	0
86350	0	0
86400	0	0
86450	0	0
86500	0	0
86550	0	0
86600	0	0
86650	0	0
86700	0	0
86750	0	0
86800	0	0
86850	0	0
86900	0	0
86950	0	0
87000	0	0
87050	0	0
87100	0	0
87150	0	0
87200	0	0
87250	0	0
87300	0	0
87350	0	0
87400	0	0
87450	0	0
87500	0	0
87550	0	0
87600	0	0
87650	0	0
87700	0	0
87750	0	0
87800	0	0
87850	0	0
87900	0	0
87950	0	0
88000	0	0
88050	0	0
88100	0	0
88150	0	0
88200	0	0
88250	0	0
88300	0	0
88350	0	0
88400	0	0
88450	0	0
88500	0	0
88550	0	0
88600	0	0
88650	0	0
88700	0	0
88750	0	0
88800	0	0
88850	0	0
88900	0	0
88950	0	0
89000	0	0
89050	0	0
89100	0	0
89150	0	0
89200	0	0
89250	0	0
89300	0	0
89350	0	0
89400	0	0
89450	0	0
89500	0	0
89550	0	0
89600	0	0
89650	0	0
89700	0	0
89750	0	0
89800	0	0
89850	0	0
89900	0	0
89950	0	0
90000	0	0
90050	0	0
90100	0	0
90150	0	0
90200	0	0
90250	0	0
90300	0	0
90350	0	0
90400	0	0
90450	0	0
90500	0	0
90550	0	0
90600	0	0
90650	0	0
90700	0	0
90750	0	0
90800	0	0
90850	0	0
90900	0	0
90950	0	0
91000	0	0
91050	0	0
91100	0	0
91150	0	0
91200	0	0
91250	0	0
91300	0	0
91350	0	0
91400	0	0
91450	0	0
91500	0	0
91550	0	0
91600	0	0
91650	0	0
91700	0	0
91750	0	0
91800	0	0
91850	0	0
91900	0	0
91950	0	0
92000	0	0
92050	0	0
92100	0	0
92150	0	0
92200	0	0
92250	0	0
92300	0	0
92350	0	0
92400	0	0
92450	0	0
92500	0	0
92550	0	0
92600	0	0
92650	0	0
92700	0	0
92750	0	0
92800	0	0
92850	0	0
92900	0	0
92950	0	0
93000	0	0
93050	0	0
93100	0	0
93150	0	0
93200	0	0
93250	0	0
93300	0	0
93350	0	0
93400	0	0
93450	0	0
93500	0	0
93550	0	0
93600	0	0
93650	0	0
93700	0	0
93750	0	0
93800	0	0
93850	0	0
93900	0	0
93950	0	0
94000	0	0
94050	0	0
94100	0	0
94150	0	0
94200	0	0
94250	0	0
94300	0	0
94350	0	0
94400	0	0
94450	0	0
94500	0	0
94550	0	0
94600	0	0
94650	0	0
94700	0	0
94750	0	0
94800	0	0
94850	0	0
94900	0	0
94950	0	0
95000	0	0
95050	0	0
95100	0	0
95150	0	0
95200	0	0
95250	0	0
95300	0	0
95350	0	0
95400	0	0
95450	0	0
95500	0	0
95550	0	0
95600	0	0
95650	0	0
95700	0	0
95750	0	0
95800	0	0
95850	0	0
95900	0	0
95950	0	0
96000	0	0
96050	0	0
96100	0	0
96150	0	0
96200	0	0
96250	0	0
96300	0	0
96350	0	0
96400	0	0
96450	0	0
96500	0	0
96550	0	0
96600	0	0
96650	0	0
96700	0	0
96750	0	0
96800	0	0
96850	0	0
96900	0	0
96950	0	0
97000	0	0
97050	0	0
97100	0	0
97150	0	0
97200	0	0
97250	0	0
97300	0	0
97350	0	0
97400	0	0
97450	0	0
97500	0	0
97550	0	0
97600	0	0
97650	0	0
97700	0	0
97750	0	0
97800	0	0
97850	0	0
97900	0	0
97950	0	0
98000	0	0
98050	0	0
98100	0	0
98150	0	0
98200	0	0
98250	0	0
98300	0	0
98350	0	0
98400	0	0
98450	0	0
98500	0	0
98550	0	0
98600	0	0
98650	0	0
98700	0	0
98750	0	0
98800	0	0
98850	0	0
98900	0	0
98950	0	0
99000	0	0
99050	0	0
99100	0	0
99150	0	0
99200	0	0
99250	0	0
99300	0	0
99350	0	0
99400	0	0
99450	0	0
99500	0	0
99550	0	0
99600	0	0
99650	0	0
99700	0	0
99750	0	0
99800	0	0
99850	0	0
99900	0	0
[truncated: 459 more rows]
