# Supplementary material for: The extreme yet transient nature of glacial erosion
Source: Nat Commun. 2022 Nov 30;13:7377. doi: 10.1038/s41467-022-35072-0 (PMC9712427; doi:10.1038/s41467-022-35072-0)
Supplement: Supplementary file 5 — Supplementary Data 2 [file 41467_2022_35072_MOESM5_ESM.zip › csv_glacialEcalib/Ball2011-4.csv]

Year	Q	IceH
0	0	0
50	0	0
100	0	0
150	0	0
200	0	0
250	0	0
300	0	0
350	0	0
400	0	0
450	0	0
500	0	0
550	0	0
600	0	0
650	0	0
700	0	0
750	0	0
800	0	0
850	0	0
900	0	0
950	0	0
1000	0	0
1050	0	0
1100	0	0
1150	0	0
1200	0	0
1250	0	0
1300	0	0
1350	0	0
1400	0	0
1450	0	0
1500	0	0
1550	0	0
1600	0	0
1650	0	0
1700	0	0
1750	0	0
1800	0	0
1850	0	0
1900	0	0
1950	0	0
2000	0	0
2050	0	0
2100	0	0
2150	0	0
2200	0	0
2250	0	0
2300	0	0
2350	0	0
2400	0	0
2450	0	0
2500	0	0
2550	0	0
2600	0	0
2650	0	0
2700	0	0
2750	0	0
2800	0	0
2850	0	0
2900	0	0
2950	0	0
3000	0	0
3050	0	0
3100	0	0
3150	0	0
3200	0	0
3250	0	0
3300	0	0
3350	0	0
3400	0	0
3450	0	0
3500	0	0
3550	0	0
3600	0	0
3650	0	0
3700	0	0
3750	0	0
3800	0	0
3850	0	0
3900	0	0
3950	0	0
4000	0	0
4050	0	0
4100	0	0
4150	0	0
4200	0	0
4250	0	0
4300	0	0
4350	0	0
4400	0	0
4450	0	0
4500	0	0
4550	0	0
4600	0	0
4650	0	0
4700	0	0
4750	0	0
4800	0	0
4850	0	0
4900	0	0
4950	0	0
5000	0	0
5050	0	0
5100	0	0
5150	0	0
5200	0	0
5250	0	0
5300	0	0
5350	0	0
5400	0	0
5450	0	0
5500	0	0
5550	0	0
5600	0	0
5650	0	0
5700	0	0
5750	0	0
5800	0	0
5850	0	0
5900	0	0
5950	0	0
6000	0	0
6050	0	0
6100	0	0
6150	0	0
6200	0	0
6250	0	0
6300	0	0
6350	0	0
6400	0	0
6450	0	0
6500	0	0
6550	0	0
6600	0	0
6650	0	0
6700	0	0
6750	0	0
6800	0	0
6850	0	0
6900	0	0
6950	0	0
7000	0	0
7050	0	0
7100	0	0
7150	0	0
7200	0	0
7250	0	0
7300	0	0
7350	0	0
7400	0	0
7450	0	0
7500	0	0
7550	0	0
7600	0	0
7650	0	0
7700	0	0
7750	0	0
7800	0	0
7850	0	0
7900	0	0
7950	0	0
8000	0	0
8050	0	0
8100	0	0
8150	0	0
8200	0	0
8250	0	0
8300	0	0
8350	0	0
8400	0	0
8450	0	0
8500	0	0
8550	0	0
8600	0	0
8650	0	0
8700	0	0
8750	0	0
8800	0	0
8850	0	0
8900	0	0
8950	0	0
9000	0	0
9050	0	0
9100	0	0
9150	0	0
9200	0	0
9250	0	0
9300	0	0
9350	0	0
9400	0	0
9450	0	0
9500	0	0
9550	0	0
9600	0	0
9650	0	0
9700	0	0
9750	0	0
9800	0	0
9850	0	0
9900	0	0
9950	0	0
10000	0	0
10050	0	0
10100	0	0
10150	0	0
10200	0	0
10250	0	0
10300	0	0
10350	0	0
10400	0	0
10450	0	0
10500	0	0
10550	0	0
10600	0	0
10650	0	0
10700	0	0
10750	0	0
10800	0	0
10850	0	0
10900	0	0
10950	0	0
11000	0	0
11050	0	0
11100	0	0
11150	0	0
11200	0	0
11250	0	0
11300	0	0
11350	0	0
11400	0	0
11450	0	0
11500	0	0
11550	0	0
11600	0	0
11650	0	0
11700	0	0
11750	0	0
11800	0	0
11850	0	0
11900	0	0
11950	0	0
12000	0	0
12050	0	0
12100	0	0
12150	0	0
12200	0	0
12250	0	0
12300	0	0
12350	0	0
12400	0	0
12450	0	0
12500	0	0
12550	0	0
12600	0	0
12650	0	0
12700	0	0
12750	0	0
12800	0	0
12850	0	0
12900	0	0
12950	0	0
13000	0	0
13050	0	0
13100	0	0
13150	0	0
13200	0	0
13250	0	0
13300	0	0
13350	0	0
13400	0	0
13450	0	0
13500	0	0
13550	0	0
13600	0	0
13650	0	0
13700	0	0
13750	0	0
13800	0	0
13850	0	0
13900	0	0
13950	0	0
14000	0	0
14050	0	0
14100	0	0
14150	0	0
14200	0	0
14250	0	0
14300	0	0
14350	0	0
14400	0	0
14450	0	0
14500	0	0
14550	0	0
14600	0	0
14650	0	0
14700	0	0
14750	0	0
14800	0	0
14850	0	0
14900	0	0
14950	0	0
15000	0	0
15050	0	0
15100	0	0
15150	0	0
15200	0	0
15250	0	0
15300	0	0
15350	0	0
15400	0	7.2824
15450	0	4.63526
15500	0	0
15550	0	9.37861
15600	0	11.0781
15650	0	0
15700	0	0
15750	0	0
15800	0	0
15850	0	0
15900	0	0
15950	0	0
16000	0	0
16050	0	0
16100	0	0
16150	0	0
16200	0	0
16250	0	0
16300	0	0
16350	0	0
16400	0	0
16450	0	0
16500	0	0
16550	0	0
16600	0	0
16650	0	0
16700	0	0
16750	0	0
16800	0	0
16850	0	0
16900	0	0
16950	0	0
17000	0	0
17050	0	0
17100	0	0
17150	0	0
17200	0	0
17250	0	0
17300	0	0
17350	0	0
17400	0	0
17450	0	0
17500	0	0
17550	0	0
17600	0	0
17650	0	0
17700	0	0
17750	0	0
17800	0	0
17850	0	0
17900	0	0
17950	0	0
18000	0	0
18050	0	0
18100	0	0
18150	0	0
18200	0	0
18250	0	0
18300	0	0
18350	0	0
18400	0	0
18450	0	0
18500	0	0
18550	0	0
18600	0	0
18650	0	0
18700	0	0
18750	0	0
18800	0	0
18850	0	0
18900	0	0
18950	0	0
19000	0	0
19050	0	0
19100	0	0
19150	0	0
19200	0	0
19250	0	0
19300	0	0
19350	0	0
19400	0	0
19450	0	0
19500	0	0
19550	0	0
19600	0	0
19650	0	0
19700	0	0
19750	0	0
19800	0	0
19850	0	0
19900	0	0
19950	0	0
20000	0	0
20050	0	0
20100	0	0
20150	0	0
20200	0	0
20250	0	0
20300	0	0
20350	0	0
20400	0	0
20450	0	0
20500	0	0
20550	0	0
20600	0	0
20650	0	0
20700	0	0
20750	0	0
20800	0	0
20850	0	0
20900	0	0
20950	0	0
21000	0	0
21050	0	0
21100	0	0
21150	0	0
21200	0	0
21250	0	0
21300	0	0
21350	0	0
21400	0	0
21450	0	0
21500	0	0
21550	0	0
21600	0	0
21650	0	0
21700	0	0
21750	0	0
21800	0	0
21850	0	0
21900	0	0
21950	0	0
22000	0	0
22050	0	0
22100	0	0
22150	0	0
22200	0	0
22250	0	0
22300	0	9.37179
22350	545.021	40.7962
22400	963.901	49.3545
22450	1289.14	65.1702
22500	1058.76	85.4222
22550	1593.62	99.188
22600	2154.88	123.394
22650	9391.36	150.069
22700	22505.4	213.331
22750	5585.72	272.818
22800	9203.93	282.944
22850	10605.7	296.754
22900	5991.28	311.695
22950	7383.88	314.014
23000	7648.18	316.19
23050	8004.61	321.558
23100	8188.76	311.141
23150	10873.3	308.288
23200	8110.33	332.357
23250	9436.45	327.221
23300	8881.49	307.062
23350	10512.7	287.928
23400	10035.5	294.519
23450	6467.55	308.931
23500	7727.91	317.368
23550	8377.32	321.108
23600	9453.89	344.698
23650	10523.8	334.727
23700	12849.3	293.289
23750	10409.2	294.425
23800	7498.34	308.285
23850	8287.17	307.141
23900	8111.12	301.526
23950	10425.3	294.736
24000	9797.63	307.689
24050	7742.36	334.125
24100	9250.71	320.472
24150	8722.91	317.887
24200	9241.58	345.253
24250	11107.1	350.143
24300	11871.3	356.479
24350	11318.7	322.205
24400	12082.9	289.773
24450	10333.7	307.488
24500	9157.72	342.572
24550	11211.9	339.728
24600	13856.1	305.63
24650	8758.8	321.346
24700	10291.4	341.488
24750	14507.1	317.83
24800	13318.9	334.745
24850	11108.5	386.237
24900	12670.3	345.559
24950	15150.1	315.626
25000	13585.9	342.097
25050	12953.3	378.966
25100	18540.5	419.284
25150	19670.6	418.293
25200	20315.5	404.512
25250	19646.8	413.84
25300	18064.5	398.37
25350	16666.0	372.133
25400	14703.4	342.325
25450	2294.68	310.079
25500	8026.56	267.952
25550	5906.76	229.451
25600	4755.63	217.989
25650	8438.58	223.162
25700	9924.99	239.917
25750	9231.66	226.436
25800	8760.14	216.428
25850	8646.01	216.547
25900	2208.38	233.956
25950	3760.65	251.262
26000	4666.36	257.253
26050	5037.48	246.706
26100	5996.03	231.752
26150	5147.93	219.02
26200	5043.08	218.594
26250	4943.02	221.165
26300	3056.4	202.996
26350	1345.11	167.204
26400	652.649	139.356
26450	301.085	113.799
26500	140.55	89.7495
26550	131.602	87.506
26600	85.6928	81.4714
26650	28.1471	59.3439
26700	26.3598	62.0071
26750	46.4182	76.3978
26800	40.0208	79.6981
26850	25.5938	76.7967
26900	18.8704	77.8867
26950	5.479	66.0781
27000	0.509282	44.0622
27050	0	18.2817
27100	0	0
27150	0	0
27200	0	0
27250	0	0
27300	0	0
27350	0	0
27400	845.938	87.9236
27450	9615.0	243.759
27500	3814.92	262.597
27550	4202.19	259.351
27600	4288.14	257.28
27650	4755.39	249.08
27700	5265.45	236.371
27750	4299.84	217.945
27800	2198.16	186.721
27850	648.82	148.824
27900	136.057	110.123
27950	27.2721	83.8722
28000	3.85809	59.2772
28050	0.430066	39.1578
28100	0.0765895	28.6072
28150	0	11.5524
28200	0	0
28250	0	0
28300	0	0
28350	0	0
28400	0	0
28450	250.29	40.1151
28500	5186.56	137.916
28550	12951.7	235.015
28600	6107.01	297.97
28650	6325.38	331.624
28700	8033.27	341.515
28750	8581.4	343.786
28800	8738.33	334.625
28850	8208.6	324.668
28900	8168.76	341.687
28950	8585.99	327.983
29000	7453.23	303.316
29050	7036.2	321.227
29100	8090.49	365.208
29150	3831.73	425.854
29200	3093.13	399.712
29250	9197.7	392.814
29300	9611.6	380.074
29350	8351.88	370.902
29400	8374.75	349.343
29450	7424.38	345.288
29500	6998.34	347.595
29550	7206.28	343.975
29600	7334.87	337.852
29650	2418.87	357.361
29700	2563.21	354.541
29750	2416.14	351.27
29800	2344.27	338.985
29850	2320.8	326.067
29900	2185.62	319.669
29950	1913.58	305.936
30000	1761.92	311.933
30050	1901.51	305.893
30100	1746.9	292.305
30150	1518.05	274.532
30200	991.224	257.537
30250	538.626	232.808
30300	2049.13	219.721
30350	1161.5	241.352
30400	9261.62	276.088
30450	9443.92	272.864
30500	9060.06	262.049
30550	8614.97	257.662
30600	2499.19	279.526
30650	2759.75	272.276
30700	3435.12	264.777
30750	3707.79	258.733
30800	3933.16	253.731
30850	4070.86	255.305
30900	4254.29	251.069
30950	5066.32	239.966
31000	5535.99	233.077
31050	5757.38	230.875
31100	4750.64	216.377
31150	2842.59	191.203
31200	1688.93	172.586
31250	652.524	140.496
31300	184.577	103.597
31350	53.1098	78.6497
31400	13.0174	56.6257
31450	6.25392	53.0553
31500	3.66817	52.6427
31550	1.73384	49.7234
31600	0.342962	37.1336
31650	0	23.2296
31700	0	10.4276
31750	0	0
31800	0	0
31850	0	0
31900	0	0
31950	0	0
32000	0	0
32050	0	0
32100	0	0
32150	0	0
32200	0	0
32250	347.936	68.9939
32300	3508.69	243.521
32350	4358.71	252.474
32400	4545.04	246.112
32450	4267.56	233.918
32500	3053.2	209.355
32550	1349.98	173.076
32600	394.473	132.396
32650	80.2391	88.3204
32700	14.3777	46.2536
32750	0	17.9459
32800	0	19.2355
32850	0	24.1939
32900	0	22.5523
32950	0	10.863
33000	0	10.1471
33050	0	15.1237
33100	0	17.2697
33150	0	3.16322
33200	0	0
33250	0	0
33300	0	0
33350	0	0
33400	0	0
33450	0	0
33500	0	0
33550	0	0
33600	0	0
33650	0	0
33700	0	0
33750	0	0
33800	0	0
33850	0	0
33900	0	0
33950	0	0
34000	0	0
34050	0	0
34100	0	0
34150	0	0
34200	0	0
34250	0	0
34300	0	0
34350	0	0
34400	0	0
34450	0	0
34500	0	0
34550	0	0
34600	0	0
34650	0	0
34700	0	0
34750	0	0
34800	0	0
34850	0	0
34900	0	0
34950	0	0
35000	0	0
35050	0	0
35100	0	0
35150	0	0
35200	0	0
35250	0	0
35300	0	0
35350	0	0
35400	0	0
35450	0	0
35500	0	0
35550	0	0
35600	0	0
35650	0	12.3539
35700	1.039	39.5405
35750	1.11395	47.6357
35800	0.100466	30.9158
35850	0	1.0812
35900	0	0
35950	0	0
36000	0	0
36050	0	0
36100	0	0
36150	0	0
36200	0	0
36250	0	0
36300	0	0
36350	0	0
36400	0	0
36450	0	0
36500	0	0
36550	0	0
36600	0	0
36650	0	0
36700	0	0
36750	0	0
36800	0	0
36850	0	0
36900	0	0
36950	0	0
37000	0	0
37050	0	0
37100	0	0
37150	0	0
37200	0	0
37250	0	0
37300	0	0
37350	0	0
37400	0	0
37450	0	0
37500	0	0
37550	0	0
37600	0	0
37650	0	0
37700	0	0
37750	0	0
37800	0	0
37850	0	0
37900	0	0
37950	0	0
38000	0	0
38050	0	0
38100	0	0
38150	0	0
38200	0	0
38250	0	0
38300	0	0
38350	0	0
38400	0	0
38450	0	0
38500	0	0
38550	0	0
38600	0	0
38650	0	0
38700	0	0
38750	0	0
38800	0	0
38850	0	0
38900	0	0
38950	0	0
39000	0	0
39050	0	0
39100	0	0
39150	0	0
39200	0	0
39250	0	0
39300	0	0
39350	0	0
39400	0	0
39450	0	0
39500	0	0
39550	0	0
39600	0	0
39650	0	0
39700	0	0
39750	0	0
39800	0	0
39850	0	0
39900	0	0
39950	0	0
40000	0	0
40050	0	0
40100	0	0
40150	0	0
40200	0	0
40250	0	0
40300	0	0
40350	0	0
40400	0	0
40450	0	0
40500	0	0
40550	0	0
40600	0	0
40650	0	0
40700	0	0
40750	0	0
40800	0	0
40850	0	0
40900	0	0
40950	0	0
41000	0	0
41050	0	0
41100	0	0
41150	0	0
41200	0	0
41250	0	0
41300	0	0
41350	0	0
41400	0	0
41450	0	0
41500	0	0
41550	0	0
41600	0	0
41650	0	0
41700	0	0
41750	0	0
41800	0	0
41850	0	0
41900	0	0
41950	0	0
42000	0	0
42050	0	0
42100	0	0
42150	0	0
42200	0	0
42250	0	0
42300	0	0
42350	0	0
42400	0	0
42450	0	0
42500	0	0
42550	0	0
42600	0	0
42650	0	0
42700	0	0
42750	0	0
42800	0	0
42850	0	0
42900	0	0
42950	0	0
43000	0	0
43050	0	0
43100	0	0
43150	0	0
43200	0	0
43250	0	0
43300	0	0
43350	0	0
43400	0	0
43450	0	0
43500	0	0
43550	0	0
43600	0	0
43650	0	0
43700	0	0
43750	0	0
43800	0	0
43850	0	0
43900	0	0
43950	0	0
44000	0	0
44050	0	0
44100	0	0
44150	0	0
44200	0	0
44250	0	0
44300	0	0
44350	0	0
44400	0	0
44450	0	0
44500	0	0
44550	0	0
44600	0	0
44650	0	0
44700	0	0
44750	0	0
44800	0	0
44850	0	0
44900	0	0
44950	0	0
45000	0	0
45050	0	0
45100	0	0
45150	0	0
45200	0	0
45250	0	0
45300	0	0
45350	0	0
45400	0	0
45450	0	0
45500	0	0
45550	0	0
45600	0	0
45650	0	0
45700	0	0
45750	0	0
45800	0	0
45850	0	0
45900	0	0
45950	0	0
46000	0	0
46050	0	0
46100	0	0
46150	0	0
46200	0	0
46250	0	0
46300	0	0
46350	0	0
46400	0	0
46450	0	0
46500	0	0
46550	0	0
46600	0	0
46650	0	0
46700	0	0
46750	0	0
46800	0	0
46850	0	0
46900	0	0
46950	0	0
47000	0	0
47050	0	0
47100	0	0
47150	0	0
47200	0	0
47250	0	0
47300	0	0
47350	0	0
47400	0	0
47450	0	0
47500	0	0
47550	0	0
47600	0	0
47650	0	0
47700	0	0
47750	0	0
47800	0	0
47850	0	0
47900	0	0
47950	0	0
48000	0	0
48050	0	0
48100	0	0
48150	0	0
48200	0	0
48250	0	0
48300	0	0
48350	0	0
48400	0	0
48450	0	0
48500	0	0
48550	0	0
48600	0	0
48650	0	0
48700	0	0
48750	0	0
48800	0	0
48850	0	0
48900	0	0
48950	0	0
49000	0	0
49050	0	0
49100	0	0
49150	0	0
49200	0	0
49250	0	0
49300	0	0
49350	0	0
49400	0	0
49450	0	0
49500	0	0
49550	0	0
49600	0	0
49650	0	0
49700	0	0
49750	0	0
49800	0	0
49850	0	0
49900	0	0
49950	0	0
50000	0	0
50050	0	0
50100	0	0
50150	0	0
50200	0	0
50250	0	0
50300	0	0
50350	0	0
50400	0	0
50450	0	0
50500	0	0
50550	0	0
50600	0	0
50650	0	0
50700	0	0
50750	0	0
50800	0	0
50850	0	0
50900	0	0
50950	0	0
51000	0	0
51050	0	0
51100	0	0
51150	0	0
51200	0	0
51250	0	0
51300	0	0
51350	0	0
51400	0	0
51450	0	0
51500	0	0
51550	0	0
51600	0	0
51650	0	0
51700	0	0
51750	0	0
51800	0	0
51850	0	0
51900	0	0
51950	0	0
52000	0	0
52050	0	0
52100	0	0
52150	0	0
52200	0	0
52250	0	0
52300	0	0
52350	0	0
52400	0	0
52450	0	0
52500	0	0
52550	0	0
52600	0	0
52650	0	0
52700	0	0
52750	0	0
52800	0	0
52850	0	0
52900	0	0
52950	0	0
53000	0	0
53050	0	0
53100	0	0
53150	0	0
53200	0	0
53250	0	0
53300	0	0
53350	0	0
53400	0	0
53450	0	0
53500	0	0
53550	0	0
53600	0	0
53650	0	0
53700	0	0
53750	0	0
53800	0	0
53850	0	0
53900	0	0
53950	0	0
54000	0	0
54050	0	0
54100	0	0
54150	0	0
54200	0	0
54250	0	0
54300	0	0
54350	0	0
54400	0	0
54450	0	0
54500	0	0
54550	0	0
54600	0	0
54650	0	0
54700	0	0
54750	0	0
54800	0	0
54850	0	0
54900	0	0
54950	0	0
55000	0	0
55050	0	0
55100	0	0
55150	0	0
55200	0	0
55250	0	0
55300	0	0
55350	0	0
55400	0	0
55450	0	0
55500	0	0
55550	0	0
55600	0	0
55650	0	0
55700	0	0
55750	0	0
55800	0	0
55850	0	0
55900	0	0
55950	0	0
56000	0	0
56050	0	0
56100	0	0
56150	0	0
56200	0	0
56250	0	0
56300	0	0
56350	0	0
56400	0	0
56450	0	0
56500	0	0
56550	0	0
56600	0	0
56650	0	0
56700	0	0
56750	0	0
56800	0	0
56850	0	0
56900	0	0
56950	0	0
57000	0	0
57050	0	0
57100	0	0
57150	0	0
57200	0	0
57250	0	0
57300	0	0
57350	0	0
57400	0	0
57450	0	0
57500	0	0
57550	0	0
57600	0	0
57650	0	0
57700	0	0
57750	0	0
57800	0	0
57850	0	0
57900	0	0
57950	0	0
58000	0	0
58050	0	0
58100	0	0
58150	0	0
58200	0	0
58250	0	0
58300	0	0
58350	0	0
58400	0	0
58450	0	0
58500	0	0
58550	0	0
58600	0	0
58650	0	0
58700	0	0
58750	0	0
58800	0	0
58850	0	0
58900	0	0
58950	0	0
59000	0	0
59050	0	0
59100	0	0
59150	0	0
59200	0	0
59250	0	0
59300	0	0
59350	0	0
59400	0	0
59450	0	0
59500	0	0
59550	0	0
59600	0	0
59650	0	0
59700	0	0
59750	0	0
59800	0	0
59850	0	0
59900	0	0
59950	0	0
60000	0	0
60050	0	0
60100	0	0
60150	0	0
60200	0	0
60250	0	0
60300	0	0
60350	0	0
60400	0	5.55245
60450	420.799	29.5078
60500	990.731	54.0099
60550	813.497	68.7772
60600	984.274	77.6306
60650	1118.13	92.9462
60700	1397.88	110.68
60750	1611.74	122.351
60800	1865.48	130.464
60850	1976.07	134.869
60900	1810.25	137.874
60950	1908.7	142.516
61000	3331.82	150.79
61050	4510.06	181.977
61100	7069.68	189.753
61150	6672.7	186.697
61200	6343.26	184.021
61250	6151.36	182.266
61300	5887.96	182.289
61350	5671.94	183.172
61400	5151.24	183.091
61450	5395.11	194.032
61500	6644.74	222.733
61550	6860.89	226.423
61600	6641.0	224.664
61650	5736.61	207.34
61700	6183.56	218.03
61750	7879.89	246.657
61800	6442.69	219.527
61850	6471.57	220.672
61900	6814.24	227.189
61950	5741.75	205.392
62000	6337.0	218.111
62050	5292.88	203.864
62100	4231.18	195.564
62150	4170.32	206.779
62200	4764.98	226.555
62250	7527.96	277.183
62300	7567.59	286.966
62350	6784.6	248.609
62400	4814.77	219.23
62450	4022.34	208.222
62500	5713.52	248.328
62550	7356.19	275.76
62600	5924.96	243.3
62650	4358.81	217.798
62700	5539.77	244.496
62750	7065.07	274.387
62800	7270.67	270.665
62850	5695.71	235.977
62900	5140.93	219.594
62950	13107.9	239.64
63000	9605.29	224.989
63050	8312.98	228.566
63100	8711.29	231.032
63150	4106.19	259.394
63200	4329.97	255.903
63250	4850.33	248.182
63300	5445.11	240.372
63350	5594.01	232.007
63400	4767.69	222.722
63450	2902.26	199.656
63500	1317.09	162.872
63550	598.836	136.28
63600	213.038	108.011
63650	62.0884	80.0366
63700	23.0095	66.0259
63750	13.5671	64.8033
63800	3.15741	50.9387
63850	0.339535	31.215
63900	0	15.4292
63950	0	1.73107
64000	0	0
64050	0	0
64100	0	0
64150	0	0
64200	0	0
64250	0	0
64300	0	0
64350	0	0
64400	0	0
64450	0	1.12827
64500	0	0
64550	0	0
64600	0	0
64650	0	0
64700	0	0
64750	732.82	65.5495
64800	9034.22	164.665
64850	7032.76	232.02
64900	5631.29	257.488
64950	5151.83	253.167
65000	6845.52	259.065
65050	6150.65	283.976
65100	6701.49	294.467
65150	7698.83	311.454
65200	9526.09	335.09
65250	9578.46	325.091
65300	8812.61	305.796
65350	9267.46	304.812
65400	8621.35	289.022
65450	7090.16	263.868
65500	7810.42	273.155
65550	8829.15	283.154
65600	7855.87	264.803
65650	6087.81	240.144
65700	6167.69	245.59
65750	7473.76	264.897
65800	6855.69	252.386
65850	5220.57	229.081
65900	4167.07	215.984
65950	4932.41	239.314
66000	7632.04	293.7
66050	8844.85	310.515
66100	8211.84	304.562
66150	7990.1	312.705
66200	8362.76	312.094
66250	5743.19	303.937
66300	6002.83	298.812
66350	4972.89	300.179
66400	1157.38	302.812
66450	1192.21	304.938
66500	1106.87	302.136
66550	10510.0	297.882
66600	10791.9	285.161
66650	10862.8	276.468
66700	10867.8	270.439
66750	10674.3	264.561
66800	10068.8	254.602
66850	9339.01	243.739
66900	10645.9	242.012
66950	12147.8	254.681
67000	2759.62	270.597
67050	2985.92	270.0
67100	3267.24	275.237
67150	3631.87	272.804
67200	3816.59	264.283
67250	3847.39	260.169
67300	3302.23	251.517
67350	2510.64	233.716
67400	2584.73	231.183
67450	3132.22	239.286
67500	3459.23	243.023
67550	3029.64	235.559
67600	3283.09	235.959
67650	4066.75	246.216
67700	4082.57	247.745
67750	3735.59	240.935
67800	3424.63	232.911
67850	3735.47	236.299
67900	2516.48	223.088
67950	1172.87	194.602
68000	687.747	178.399
68050	826.642	186.147
68100	1334.96	205.165
68150	2115.73	224.143
68200	2780.73	237.349
68250	3369.35	244.885
68300	4142.12	249.378
68350	4390.94	244.359
68400	4621.92	235.491
68450	4295.29	227.303
68500	4643.98	233.191
68550	4189.07	229.286
68600	3329.74	216.821
68650	2732.37	208.317
68700	2037.48	194.595
68750	1295.3	172.754
68800	730.013	147.938
68850	335.904	118.264
68900	149.22	88.962
68950	112.133	78.2885
69000	101.499	72.8319
69050	82.0727	64.3937
69100	59.6576	54.4684
69150	31.4217	39.9379
69200	0	16.7503
69250	0	0
69300	0	0
69350	0	0
69400	0	0
69450	0	0
69500	0	0
69550	0	0
69600	0	0
69650	0	0
69700	0	0
69750	0	15.2966
69800	0	24.1292
69850	0.092348	28.19
69900	0.0297754	26.1596
69950	0	10.3844
70000	0	0
70050	0	0
70100	0	0
70150	0	0
70200	0	0
70250	0	0
70300	0	0
70350	11.3255	46.2758
70400	12.5004	57.9233
70450	2.49235	41.5218
70500	0.357994	25.748
70550	0	13.5463
70600	0	2.49506
70650	0	0
70700	0	0
70750	0	0
70800	0	0
70850	0	0
70900	0	0
70950	0	0
71000	0	0
71050	0	0
71100	0	0
71150	0	0
71200	0	0
71250	0	0
71300	0	0
71350	0	0
71400	0	0
71450	0	0
71500	0	0
71550	0	0
71600	0	0
71650	0	0
71700	0	0
71750	0	0
71800	0	0
71850	0	0
71900	0	0
71950	0	0
72000	0	0
72050	0	0
72100	0	0
72150	0	0
72200	0	0
72250	0	0
72300	0	0
72350	0	0
72400	0	0
72450	0	0
72500	0	0
72550	0	0
72600	0	0
72650	0	0
72700	0	0
72750	0	0
72800	0	0
72850	0	0
72900	0	0
72950	0	0
73000	151.434	40.2005
73050	3273.63	179.842
73100	6386.39	292.629
73150	6012.26	303.497
73200	6273.51	297.456
73250	6123.86	308.551
73300	6351.97	325.286
73350	6125.61	327.976
73400	6436.48	328.755
73450	6904.95	322.097
73500	6762.84	321.538
73550	6599.69	330.248
73600	7274.3	322.366
73650	1793.48	311.03
73700	1521.62	308.123
73750	1174.89	300.833
73800	1155.34	305.483
73850	1235.75	289.516
73900	1436.43	280.019
73950	2537.11	285.773
74000	3195.56	275.546
74050	3860.0	267.941
74100	4042.12	261.864
74150	4632.22	251.979
74200	5571.26	240.026
74250	5433.14	226.014
74300	3552.09	203.603
74350	1448.87	171.105
74400	405.872	135.206
74450	75.6786	100.141
74500	9.43048	65.5372
74550	1.20644	43.333
74600	0.250568	31.7891
74650	0.0934606	29.8073
74700	0	16.7086
74750	0	0
74800	0	0
74850	0	0
74900	0	0
74950	0	0
75000	0	0
75050	0	0
75100	0	0
75150	0	0
75200	0	0
75250	0	0
75300	0	0
75350	0	0
75400	0	0
75450	0	0
75500	0	0
75550	0	0
75600	0	0
75650	0	0
75700	0	0
75750	0	0
75800	0	0
75850	0	0
75900	0	0
75950	0	0
76000	0	0
76050	0	0
76100	0	0
76150	0	0
76200	0	0
76250	0	0
76300	0	0
76350	0	0
76400	0	0
76450	0	0
76500	0	0
76550	0	0
76600	0	0
76650	0	0
76700	0	0
76750	0	0
76800	0	0
76850	0	0
76900	0	0
76950	0	0
77000	0	0
77050	0	0
77100	0	0
77150	0	0
77200	0	0
77250	0	0
77300	0	0
77350	0	0
77400	0	0
77450	0	0
77500	0	0
77550	0	0
77600	0	0
77650	0	0
77700	0	0
77750	0	0
77800	0	0
77850	0	0
77900	0	0
77950	0	0
78000	0	0
78050	0	0
78100	0	0
78150	0	0
78200	0	0
78250	0	0
78300	0	0
78350	0	0
78400	0	0
78450	0	0
78500	0	0
78550	0	0
78600	0	0
78650	0	0
78700	0	0
78750	0	0
78800	0	0
78850	0	0
78900	0	0
78950	0	0
79000	0	0
79050	0	0
79100	0	0
79150	0	0
79200	0	0
79250	0	0
79300	0	0
79350	0	0
79400	0	0
79450	0	0
79500	0	0
79550	0	0
79600	0	0
79650	0	0
79700	0	0
79750	0	0
79800	0	0
79850	0	0
79900	0	0
79950	0	0
80000	0	0
80050	0	0
80100	0	0
80150	0	0
80200	0	0
80250	0	0
80300	0	0
80350	0	0
80400	0	0
80450	0	0
80500	0	0
80550	0	0
80600	0	0
80650	0	0
80700	0	0
80750	0	0
80800	0	0
80850	0	0
80900	0	0
80950	0	0
81000	0	0
81050	0	0
81100	0	0
81150	0	0
81200	0	0
81250	0	0
81300	0	0
81350	0	0
81400	0	0
81450	0	0
81500	0	0
81550	0	0
81600	0	0
81650	0	0
81700	0	0
81750	0	0
81800	0	0
81850	0	0
81900	0	0
81950	0	0
82000	0	0
82050	0	0
82100	0	0
82150	0	0
82200	0	0
82250	0	0
82300	0	0
82350	0	0
82400	0	0
82450	0	0
82500	0	0
82550	0	0
82600	0	0
82650	0	0
82700	0	0
82750	0	0
82800	0	0
82850	0	0
82900	0	0
82950	0	0
83000	0	0
83050	0	0
83100	0	0
83150	0	0
83200	0	0
83250	0	0
83300	0	0
83350	0	0
83400	0	0
83450	0	0
83500	0	0
83550	0	0
83600	0	0
83650	0	0
83700	0	0
83750	0	0
83800	0	0
83850	0	0
83900	0	0
83950	0	0
84000	0	0
84050	0	0
84100	0	0
84150	0	0
84200	0	0
84250	0	0
84300	0	0
84350	0	0
84400	0	0
84450	0	0
84500	0	0
84550	0	0
84600	0	0
84650	0	0
84700	0	0
84750	0	0
84800	0	0
84850	0	0
84900	0	0
84950	0	0
85000	0	0
85050	0	0
85100	0	0
85150	0	0
85200	0	0
85250	0	0
85300	0	0
85350	0	0
85400	0	0
85450	0	0
85500	0	0
85550	0	0
85600	0	0
85650	0	0
85700	0	0
85750	0	0
85800	0	0
85850	0	0
85900	0	0
85950	0	0
86000	0	0
86050	0	0
86100	0	0
86150	0	0
86200	0	0
86250	0	0
86300	0	0
86350	0	0
86400	0	0
86450	0	0
86500	0	0
86550	0	0
86600	0	0
86650	0	0
86700	0	0
86750	0	0
86800	0	0
86850	0	0
86900	0	0
86950	0	0
87000	0	0
87050	0	0
87100	0	0
87150	0	0
87200	0	0
87250	0	0
87300	0	0
87350	0	0
87400	0	0
87450	0	0
87500	0	0
87550	0	0
87600	0	0
87650	0	0
87700	0	0
87750	0	0
87800	0	0
87850	0	0
87900	0	0
87950	0	0
88000	0	0
88050	0	0
88100	0	0
88150	0	0
88200	0	0
88250	0	0
88300	0	0
88350	0	0
88400	0	0
88450	0	0
88500	0	0
88550	0	0
88600	0	0
88650	0	0
88700	0	0
88750	0	0
88800	0	0
88850	0	0
88900	0	0
88950	0	0
89000	0	0
89050	0	0
89100	0	0
89150	0	0
89200	0	0
89250	0	0
89300	0	0
89350	0	0
89400	0	0
89450	0	0
89500	0	0
89550	0	0
89600	0	0
89650	0	0
89700	0	0
89750	0	0
89800	0	0
89850	0	0
89900	0	0
89950	0	0
90000	0	0
90050	0	0
90100	0	0
90150	0	0
90200	0	0
90250	0	0
90300	0	0
90350	0	0
90400	0	0
90450	0	0
90500	0	0
90550	0	0
90600	0	0
90650	0	0
90700	0	0
90750	0	0
90800	0	0
90850	0	0
90900	0	0
90950	0	0
91000	0	0
91050	0	0
91100	0	0
91150	0	0
91200	0	0
91250	0	0
91300	0	0
91350	0	0
91400	0	0
91450	0	0
91500	0	0
91550	0	0
91600	0	0
91650	0	0
91700	0	0
91750	0	0
91800	0	0
91850	0	0
91900	0	0
91950	0	0
92000	0	0
92050	0	0
92100	0	0
92150	0	0
92200	0	0
92250	0	0
92300	0	0
92350	0	0
92400	0	0
92450	0	0
92500	0	0
92550	0	0
92600	0	0
92650	0	0
92700	0	0
92750	0	0
92800	0	0
92850	0	0
92900	0	0
92950	0	0
93000	0	0
93050	0	0
93100	0	0
93150	0	0
93200	0	0
93250	0	0
93300	0	0
93350	0	0
93400	0	0
93450	0	0
93500	0	0
93550	0	0
93600	0	0
93650	0	0
93700	0	0
93750	0	0
93800	0	0
93850	0	0
93900	0	0
93950	0	0
94000	0	0
94050	0	0
94100	0	0
94150	0	0
94200	0	0
94250	0	0
94300	0	0
94350	0	0
94400	0	0
94450	0	0
94500	0	0
94550	0	0
94600	0	0
94650	0	0
94700	0	0
94750	0	0
94800	0	0
94850	0	0
94900	0	0
94950	0	0
95000	0	0
95050	0	0
95100	0	0
95150	0	0
95200	0	0
95250	0	0
95300	0	0
95350	0	0
95400	0	0
95450	0	0
95500	0	0
95550	0	0
95600	0	0
95650	0	0
95700	0	0
95750	0	0
95800	0	0
95850	0	0
95900	0	0
95950	0	0
96000	0	0
96050	0	0
96100	0	0
96150	0	0
96200	0	0
96250	0	0
96300	0	0
96350	0	0
96400	0	0
96450	0	0
96500	0	0
96550	0	0
96600	0	0
96650	0	0
96700	0	0
96750	0	0
96800	0	0
96850	0	0
96900	0	0
96950	0	0
97000	0	0
97050	0	0
97100	0	0
97150	0	0
97200	0	0
97250	0	0
97300	0	0
97350	0	0
97400	0	0
97450	0	0
97500	0	0
97550	0	0
97600	0	0
97650	0	0
97700	0	0
97750	0	0
97800	0	0
97850	0	0
97900	0	0
97950	0	0
98000	0	0
98050	0	0
98100	0	0
98150	0	0
98200	0	0
98250	0	0
98300	0	0
98350	0	0
98400	0	0
98450	0	0
98500	0	0
98550	0	0
98600	0	0
98650	0	0
98700	0	0
98750	0	0
98800	0	0
98850	0	0
98900	0	0
98950	0	0
99000	0	0
99050	0	0
99100	0	0
99150	0	0
99200	0	0
99250	0	0
99300	0	0
99350	0	0
99400	0	0
99450	0	0
99500	0	0
99550	0	0
99600	0	0
99650	0	0
99700	0	0
99750	0	0
99800	0	0
99850	0	0
99900	0	0
[truncated: 459 more rows]
