# Supplementary material for: The extreme yet transient nature of glacial erosion
Source: Nat Commun. 2022 Nov 30;13:7377. doi: 10.1038/s41467-022-35072-0 (PMC9712427; doi:10.1038/s41467-022-35072-0)
Supplement: Supplementary file 5 — Supplementary Data 2 [file 41467_2022_35072_MOESM5_ESM.zip › csv_glacialEcalib/Borc2016-1.csv]

Year	Q	IceH
0	0	0
50	0	0
100	0	0
150	0	0
200	0	0
250	0	0
300	0	0
350	0	0
400	0	0
450	0	0
500	0	0
550	0	0
600	0	0
650	0	0
700	0	0
750	0	0
800	0	0
850	0	0
900	0	0
950	0	0
1000	0	0
1050	0	0
1100	0	0
1150	0	0
1200	0	0
1250	0	0
1300	0	0
1350	0	0
1400	0	0
1450	0	0
1500	0	0
1550	0	0
1600	0	0
1650	0	0
1700	0	0
1750	0	0
1800	0	0
1850	0	0
1900	0	0
1950	0	0
2000	0	0
2050	0	0
2100	0	0
2150	0	0
2200	0	0
2250	0	0
2300	0	0
2350	0	0
2400	0	0
2450	0	0
2500	0	0
2550	0	0
2600	0	0
2650	0	0
2700	0	0
2750	0	0
2800	0	0
2850	0	0
2900	0	0
2950	0	0
3000	0	0
3050	0	0
3100	0	0
3150	0	0
3200	0	0
3250	0	0
3300	0	0
3350	0	0
3400	0	0
3450	0	0
3500	0	0
3550	0	0
3600	0	0
3650	0	0
3700	0	0
3750	0	0
3800	0	0
3850	0	0
3900	0	0
3950	0	0
4000	0	0
4050	0	0
4100	0	0
4150	0	0
4200	0	0
4250	0	0
4300	0	0
4350	0	0
4400	0	0
4450	0	0
4500	0	0
4550	0	0
4600	0	0
4650	0	0
4700	0	0
4750	0	0
4800	0	0
4850	0	0
4900	0	0
4950	0	0
5000	0	0
5050	0	0
5100	0	0
5150	0	0
5200	0	0
5250	0	0
5300	0	0
5350	0	0
5400	0	0
5450	0	0
5500	0	0
5550	0	0
5600	0	0
5650	0	0
5700	0	0
5750	0	0
5800	0	0
5850	0	0
5900	0	0
5950	0	0
6000	0	0
6050	0	0
6100	0	0
6150	0	0
6200	0	0
6250	0	0
6300	0	0
6350	0	0
6400	0	0
6450	0	0
6500	0	0
6550	0	0
6600	0	0
6650	0	0
6700	0	0
6750	0	0
6800	0	0
6850	0	0
6900	0	0
6950	0	0
7000	0	0
7050	0	0
7100	0	0
7150	0	0
7200	0	0
7250	0	0
7300	0	0
7350	0	0
7400	0	0
7450	0	0
7500	0	0
7550	0	0
7600	0	0
7650	0	0
7700	0	0
7750	0	0
7800	0	0
7850	0	0
7900	0	0
7950	0	0
8000	0	0
8050	0	0
8100	0	0
8150	0	0
8200	0	0
8250	0	0
8300	0	0
8350	0	0
8400	0	0
8450	0	0
8500	0	0
8550	0	0
8600	0	0
8650	0	0
8700	0	0
8750	0	0
8800	0	0
8850	0	0
8900	0	0
8950	0	0
9000	0	0
9050	0	0
9100	0	0
9150	0	0
9200	0	0
9250	0	0
9300	0	0
9350	0	0
9400	0	0
9450	0	0
9500	0	0
9550	0	0
9600	0	0
9650	0	0
9700	0	0
9750	0	0
9800	0	0
9850	0	0
9900	0	0
9950	0	0
10000	0	0
10050	0	0
10100	0	0
10150	0	0
10200	0	0
10250	0	0
10300	0	0
10350	0	0
10400	0	0
10450	0	0
10500	0	0
10550	0	0
10600	0	0
10650	0	0
10700	0	0
10750	0	0
10800	0	0
10850	0	0
10900	0	0
10950	0	0
11000	0	0
11050	0	0
11100	0	0
11150	0	0
11200	0	0
11250	0	0
11300	0	0
11350	0	0
11400	0	0
11450	0	0
11500	0	0
11550	0	0
11600	0	0
11650	0	0
11700	0	0
11750	0	0
11800	0	0
11850	0	0
11900	0	0
11950	0	0
12000	0	0
12050	0	0
12100	0	0
12150	0	0
12200	0	0
12250	0	0
12300	0	0
12350	0	0
12400	0	0
12450	0	0
12500	0	0
12550	0	0
12600	0	0
12650	0	0
12700	0	0
12750	0	0
12800	0	0
12850	0	0
12900	0	0
12950	0	0
13000	0	0
13050	0	0
13100	0	0
13150	0	0
13200	0	0
13250	0	0
13300	0	0
13350	0	0
13400	0	0
13450	0	0
13500	0	0
13550	0	0
13600	0	0
13650	0	0
13700	0	0
13750	0	0
13800	0	0
13850	0	0
13900	0	0
13950	0	0
14000	0	0
14050	0	0
14100	0	0
14150	0	0
14200	0	0
14250	0	0
14300	0	0
14350	0	0
14400	0	0
14450	0	0
14500	0	0
14550	2687.1	105.149
14600	18278.4	236.532
14650	9103.5	292.804
14700	14848.2	308.934
14750	16155.9	320.741
14800	15216.8	335.121
14850	16956.1	348.303
14900	15768.7	362.86
14950	17768.3	368.86
15000	19478.0	365.15
15050	19132.6	366.456
15100	18995.9	369.786
15150	17275.2	373.061
15200	22005.1	362.326
15250	24108.0	393.958
15300	61176.9	484.248
15350	60387.1	472.549
15400	48035.7	477.51
15450	30231.7	456.747
15500	40370.1	429.556
15550	6491.88	396.768
15600	2715.77	350.104
15650	14519.4	293.319
15700	18226.3	275.48
15750	16013.5	286.572
15800	17065.0	292.003
15850	18399.9	297.521
15900	11957.6	329.019
15950	15994.2	344.778
16000	26418.5	336.549
16050	29040.3	339.584
16100	32583.3	348.296
16150	40391.0	377.931
16200	43564.5	362.108
16250	38046.1	340.532
16300	33084.3	322.607
16350	15855.4	281.601
16400	9683.42	261.88
16450	9685.04	251.27
16500	14731.7	286.05
16550	22271.9	309.766
16600	24406.7	359.343
16650	25628.2	372.796
16700	19234.4	354.941
16750	15945.5	319.202
16800	13643.6	345.518
16850	12423.9	374.945
16900	11930.1	394.709
16950	12784.3	413.702
17000	10003.4	439.767
17050	12434.5	439.499
17100	10310.5	415.751
17150	20024.0	434.451
17200	9029.11	465.135
17250	10076.8	482.848
17300	21770.4	498.516
17350	9371.54	519.779
17400	7793.58	535.962
17450	8286.6	541.725
17500	9871.91	535.876
17550	9351.15	533.999
17600	9204.03	531.501
17650	14036.2	517.935
17700	11494.1	528.391
17750	8075.33	545.091
17800	9783.0	551.335
17850	11245.1	548.724
17900	11582.9	541.115
17950	11342.2	526.475
18000	13654.7	503.562
18050	11861.2	510.615
18100	11197.1	518.214
18150	13578.2	526.034
18200	7304.56	537.782
18250	9078.32	533.758
18300	25780.8	530.019
18350	10942.5	539.387
18400	11230.2	543.794
18450	10100.1	546.813
18500	8913.5	550.238
18550	9725.26	556.521
18600	9562.13	568.628
18650	11642.7	566.549
18700	12158.2	550.09
18750	10352.8	551.435
18800	9647.36	574.833
18850	13084.2	556.661
18900	10612.5	542.973
18950	8811.84	547.197
19000	11029.0	533.645
19050	23414.6	539.939
19100	22060.2	555.1
19150	6438.93	574.061
19200	9132.54	564.04
19250	30194.1	561.89
19300	8191.65	579.009
19350	7721.73	587.541
19400	9421.76	588.002
19450	8553.94	595.539
19500	9605.0	589.669
19550	11600.0	585.536
19600	10981.6	590.234
19650	10775.8	596.965
19700	9399.06	606.299
19750	8582.94	624.243
19800	10211.7	628.327
19850	12588.4	615.163
19900	11642.4	608.091
19950	8891.78	628.321
20000	13366.3	608.955
20050	15481.5	575.07
20100	24112.8	583.728
20150	8538.2	594.135
20200	10212.8	599.428
20250	9070.44	605.95
20300	9267.82	613.46
20350	10809.1	617.21
20400	7938.95	642.5
20450	11759.0	637.774
20500	12867.7	619.428
20550	10998.7	611.443
20600	10348.4	609.479
20650	8227.19	625.254
20700	11753.5	612.301
20750	12025.0	598.985
20800	8600.22	609.681
20850	10323.4	604.45
20900	9206.8	609.127
20950	9505.64	608.507
21000	15357.2	595.334
21050	10898.6	604.849
21100	8262.03	621.792
21150	9097.59	635.895
21200	11629.7	633.323
21250	12369.7	623.475
21300	12007.6	611.458
21350	13705.0	590.514
21400	9030.8	599.816
21450	9817.23	599.5
21500	11050.1	584.907
21550	11137.0	583.995
21600	14323.4	588.341
21650	11209.5	597.477
21700	9591.23	606.211
21750	9135.47	620.031
21800	10795.8	621.812
21850	12269.8	613.812
21900	10412.8	625.392
21950	12183.2	625.679
22000	13499.4	618.11
22050	10870.9	637.246
22100	16016.6	614.768
22150	36892.0	593.911
22200	9517.85	607.519
22250	10182.1	619.906
22300	17046.3	605.874
22350	13670.6	616.38
22400	10361.1	632.852
22450	12471.1	645.14
22500	14701.7	650.841
22550	17556.6	631.671
22600	13260.5	606.87
22650	46716.4	605.877
22700	31105.3	631.046
22750	6506.13	670.352
22800	13782.8	671.58
22850	13557.6	675.616
22900	11283.8	698.205
22950	16126.1	700.901
23000	16649.6	703.164
23050	16755.8	707.908
23100	19388.0	700.619
23150	18068.0	697.041
23200	15412.0	713.296
23250	20937.4	709.249
23300	21527.5	699.826
23350	20421.8	686.452
23400	17329.4	681.366
23450	13260.4	698.219
23500	16429.1	706.547
23550	18206.8	710.141
23600	18557.7	720.508
23650	24377.5	717.148
23700	27294.4	694.024
23750	18565.1	689.984
23800	15956.6	702.892
23850	19351.2	702.142
23900	19645.8	697.861
23950	20003.6	686.172
24000	15672.4	694.475
24050	14802.8	716.759
24100	22064.0	711.933
24150	20697.2	709.733
24200	17683.4	726.678
24250	23343.6	729.051
24300	25610.8	734.003
24350	31460.7	712.182
24400	27488.4	689.85
24450	16246.4	703.128
24500	17514.1	723.566
24550	26382.2	721.048
24600	28693.4	705.281
24650	18946.1	716.736
24700	21827.7	723.941
24750	27561.2	714.511
24800	19317.3	730.09
24850	21497.7	756.182
24900	34543.8	729.525
24950	30951.9	713.696
25000	18703.0	735.599
25050	20662.4	762.609
25100	24477.0	792.543
25150	35363.6	799.812
25200	36541.4	796.804
25250	33173.1	812.589
25300	37477.4	806.793
25350	44480.7	781.385
25400	42953.5	753.78
25450	13610.2	719.802
25500	24196.0	695.542
25550	21415.7	682.008
25600	16155.4	691.94
25650	61553.9	735.916
25700	32586.0	768.975
25750	33647.0	755.287
25800	33186.7	740.667
25850	31395.2	724.038
25900	24573.0	726.652
25950	19710.2	754.759
26000	19687.7	807.837
26050	36447.5	821.323
26100	40238.5	802.951
26150	37170.1	793.214
26200	35572.0	795.958
26250	30658.1	810.036
26300	32862.2	811.78
26350	36837.0	791.701
26400	41607.2	770.894
26450	31554.8	739.45
26500	41343.5	737.67
26550	36445.7	767.946
26600	24710.1	739.49
26650	36381.3	716.229
26700	36051.2	749.079
26750	31775.1	753.427
26800	35488.1	753.298
26850	37565.9	741.598
26900	36733.3	740.76
26950	18948.0	728.268
27000	11545.9	692.031
27050	12652.6	652.751
27100	17870.6	611.084
27150	23272.6	571.053
27200	20338.8	542.01
27250	17456.7	513.262
27300	22725.6	525.212
27350	41505.1	576.01
27400	19685.0	646.266
27450	7288.18	721.923
27500	20959.5	734.361
27550	23755.1	742.426
27600	22269.5	765.414
27650	28325.0	777.92
27700	33973.4	780.754
27750	34840.0	788.471
27800	35613.0	787.204
27850	36226.5	793.35
27900	40162.8	788.766
27950	41243.9	787.662
28000	46329.5	774.185
28050	45234.4	746.088
28100	17972.0	712.437
28150	19842.3	673.589
28200	17322.0	633.272
28250	28672.3	597.735
28300	15944.1	562.341
28350	16601.3	561.518
28400	28190.0	570.363
28450	32837.2	561.767
28500	28233.8	599.4
28550	7773.46	654.098
28600	7892.59	706.69
28650	13270.3	732.284
28700	18771.3	740.47
28750	20707.1	743.976
28800	23071.9	736.874
28850	22158.3	731.133
28900	18743.4	741.049
28950	23180.6	731.114
29000	21215.6	722.198
29050	15311.9	737.139
29100	12569.2	773.254
29150	42508.2	823.114
29200	17535.7	786.296
29250	18906.6	774.475
29300	22304.5	764.307
29350	21225.3	760.034
29400	28568.0	739.007
29450	23619.7	734.031
29500	23508.1	734.589
29550	27726.6	724.0
29600	29623.5	707.623
29650	24584.3	713.865
29700	27848.2	716.649
29750	30747.5	716.985
29800	35433.4	710.123
29850	40099.5	696.047
29900	31385.7	706.563
29950	35385.6	695.785
30000	45463.8	676.735
30050	27854.9	690.837
30100	34894.1	684.706
30150	38289.4	656.698
30200	31933.8	651.051
30250	32301.2	623.643
30300	38880.4	590.605
30350	26789.4	590.666
30400	25216.8	602.415
30450	32166.8	592.097
30500	33553.5	579.064
30550	20271.6	583.844
30600	23671.6	582.707
30650	24577.8	567.054
30700	23903.4	553.975
30750	23211.5	543.684
30800	23183.9	528.376
30850	23714.3	528.252
30900	23578.0	527.048
30950	24067.9	516.482
31000	23426.3	510.236
31050	22084.6	517.538
31100	22390.6	507.92
31150	22729.8	491.712
31200	7509.97	492.78
31250	7208.89	485.709
31300	6987.99	471.884
31350	6052.69	459.198
31400	5882.79	441.447
31450	5680.07	422.164
31500	5157.06	401.115
31550	4402.6	375.825
31600	3742.12	348.8
31650	3005.14	318.582
31700	2298.14	282.278
31750	1375.47	240.405
31800	678.812	196.222
31850	302.208	164.913
31900	212.721	165.66
31950	6096.76	174.612
32000	6641.02	176.157
32050	6638.73	202.124
32100	9042.7	229.287
32150	9613.37	254.044
32200	19291.5	270.306
32250	15083.1	358.553
32300	10454.0	441.892
32350	5057.31	453.861
32400	5301.44	442.946
32450	5047.58	433.57
32500	4898.91	406.78
32550	4300.26	375.367
32600	3407.8	343.762
32650	3262.02	308.848
32700	3510.25	278.133
32750	2246.07	253.2
32800	2234.53	222.251
32850	1051.97	189.386
32900	230.049	157.194
32950	27.5078	129.099
33000	3.3604	102.427
33050	0.928409	79.3746
33100	0.119533	54.7919
33150	0.00439913	26.8089
33200	0	0
33250	0	0
33300	0	0
33350	0	0
33400	0	6.70327
33450	408.192	69.4629
33500	1742.59	124.684
33550	3297.6	192.82
33600	4672.59	271.249
33650	5793.52	304.907
33700	7110.17	299.942
33750	5743.48	277.707
33800	6269.83	237.338
33850	1555.74	233.659
33900	735.118	208.096
33950	1553.28	189.645
34000	655.672	152.095
34050	113.317	130.928
34100	43.3652	128.354
34150	62.8136	115.6
34200	16.3607	91.2322
34250	4.99459	75.2985
34300	1.64491	64.0927
34350	0.361642	51.3974
34400	0.01587	28.9786
34450	0	6.38429
34500	0	0
34550	0	0
34600	0	0
34650	0	0
34700	0	0
34750	0	0
34800	0	0
34850	0	0
34900	0	0
34950	0	0
35000	0	0
35050	0	0
35100	0	0
35150	0	0
35200	0	0
35250	0	6.36076
35300	965.508	95.3668
35350	3964.0	188.299
35400	3888.07	272.842
35450	5423.36	334.508
35500	8454.7	325.916
35550	7701.65	310.34
35600	8152.19	292.34
35650	6612.6	275.495
35700	2807.58	275.314
35750	1571.88	259.68
35800	1579.43	236.991
35850	1896.17	208.76
35900	1128.12	173.502
35950	238.877	146.276
36000	68.7702	129.573
36050	98.7911	110.784
36100	44.1515	94.4363
36150	20.2808	83.6584
36200	8.19525	74.144
36250	1.50414	54.0022
36300	0.194744	32.8302
36350	0.0585102	26.7496
36400	0	18.9415
36450	0	10.0009
36500	0	18.4424
36550	0	11.4029
36600	0	0
36650	0	0
36700	0	0
36750	0	0
36800	0	0
36850	0	0
36900	0	0
36950	0	0
37000	0	0
37050	0	0
37100	0	0
37150	0	0
37200	0	0
37250	0	0
37300	0	0
37350	0	0
37400	0	0
37450	0	0
37500	0	0
37550	0	0
37600	0	0
37650	0	0
37700	0	0
37750	0	0
37800	0	0
37850	0	0
37900	0	0
37950	0	0
38000	0	0
38050	0	0
38100	0	0
38150	0	0
38200	0	0
38250	472.568	74.7475
38300	5578.5	189.66
38350	5576.33	269.803
38400	7891.2	341.326
38450	9913.75	363.288
38500	9861.21	362.133
38550	8974.62	349.911
38600	9409.63	362.583
38650	9243.16	366.568
38700	8713.7	362.413
38750	8618.72	358.02
38800	8733.94	363.962
38850	8597.69	359.594
38900	7538.6	347.983
38950	7502.33	338.946
39000	7488.95	327.104
39050	7584.53	316.018
39100	6472.07	303.226
39150	796.361	331.307
39200	1171.65	343.331
39250	1187.25	341.012
39300	1112.74	332.89
39350	6684.6	324.219
39400	6795.66	329.405
39450	7500.14	323.711
39500	6746.15	312.915
39550	7595.88	304.095
39600	7495.15	291.47
39650	7874.72	277.652
39700	9340.15	248.548
39750	1954.48	235.53
39800	1460.74	218.301
39850	1067.77	161.051
39900	481.856	99.1879
39950	115.73	61.9114
40000	22.7514	40.9547
40050	5.12382	25.633
40100	0	12.1237
40150	0	8.60395
40200	291.58	29.2609
40250	3.10318	34.0842
40300	1406.67	82.9598
40350	223.43	121.834
40400	290.462	69.272
40450	65.8639	37.0174
40500	10.9826	27.8131
40550	2.32544	28.9317
40600	2.33646	38.0742
40650	3.29689	47.2977
40700	5.14266	58.0118
40750	7.7723	69.8656
40800	7.44786	76.3007
40850	2.80034	66.7485
40900	0.739966	53.6972
40950	0.181916	43.4617
41000	0.0192836	29.9886
41050	0	7.62507
41100	0	0
41150	0	0
41200	0	0
41250	0	0
41300	0	0
41350	0	0
41400	0	0
41450	0	0
41500	0	0
41550	0	0
41600	0	0
41650	0	0
41700	0	0
41750	0	9.61203
41800	0	24.0541
41850	2.95605	32.786
41900	1.75973	28.7177
41950	1.21445	27.3565
42000	1.49654	35.0044
42050	1.47556	40.6035
42100	0.636585	35.4684
42150	0.210515	27.3542
42200	0.109521	26.3439
42250	0	19.5363
42300	0	12.7086
42350	0	8.57778
42400	0	2.05354
42450	0	0
42500	0	0
42550	0	0
42600	0	0
42650	0	0
42700	0	0
42750	0	0
42800	0	0
42850	0	0
42900	0	0
42950	0	0
43000	0	0
43050	0	0
43100	0	0
43150	0	0
43200	0	0
43250	0	0
43300	0	0
43350	0	0
43400	0	0
43450	0	0
43500	0	0
43550	0	0
43600	0	0
43650	603.028	50.5436
43700	2394.08	126.815
43750	477.596	168.192
43800	667.786	135.928
43850	147.759	94.9573
43900	17.1089	68.6565
43950	4.24477	45.1278
44000	0	19.0667
44050	0	0
44100	0	0
44150	0	0
44200	0	0
44250	0	0
44300	0	10.5587
44350	0	3.98912
44400	0	0
44450	0	13.5533
44500	0	20.3603
44550	0	11.8728
44600	0	1.8013
44650	0	3.15999
44700	0	3.06847
44750	0	0
44800	0	0
44850	0	0
44900	0	0
44950	0	0
45000	0	0
45050	0	0
45100	0	0
45150	0	0
45200	0	0
45250	0	0
45300	0	0
45350	0	0
45400	0	0
45450	0	0
45500	0	0
45550	0	0
45600	0	0
45650	0	0
45700	0	0
45750	0	0
45800	0	0
45850	0	0
45900	0	0
45950	0	0
46000	0	0
46050	0	0
46100	0	0
46150	0	0
46200	0	0
46250	0	0
46300	0	0
46350	0	0
46400	0	0
46450	0	0
46500	0	0
46550	0	0
46600	0	0
46650	0	0
46700	0	0
46750	0	0
46800	0	0
46850	0	0
46900	0	0
46950	0	0
47000	0	0
47050	0	0
47100	0	0
47150	0	0
47200	0	0
47250	0	0
47300	0	0
47350	2536.32	125.883
47400	5239.66	221.462
47450	457.227	275.181
47500	576.623	279.536
47550	462.652	270.496
47600	376.921	259.831
47650	464.851	264.579
47700	527.052	263.032
47750	474.127	254.308
47800	420.224	240.828
47850	4625.32	227.754
47900	4159.03	222.369
47950	1217.64	218.891
48000	781.744	206.89
48050	510.098	176.123
48100	295.872	151.718
48150	240.682	142.192
48200	683.937	148.687
48250	200.923	142.909
48300	87.97	132.093
48350	148.189	116.692
48400	88.3753	103.761
48450	72.0101	102.303
48500	49.0531	99.6426
48550	28.055	92.9766
48600	16.5592	88.502
48650	7.91668	82.1484
48700	1.57996	64.0212
48750	0.138594	40.3684
48800	0	20.8564
48850	0	7.40144
48900	0	0
48950	0	0
49000	0	0
49050	0	0
49100	0	0
49150	0	0
49200	0	0
49250	0	0
49300	0	0
49350	0	0
49400	0	0
49450	0	0
49500	0	0
49550	0	0
49600	0	0
49650	0	0
49700	0	0
49750	0	0
49800	0	0
49850	0	0
49900	0	0
49950	0	0
50000	0	0
50050	0	0
50100	0	0
50150	0	0
50200	0	0
50250	0	0
50300	0	0
50350	0	0
50400	0	0
50450	0	0
50500	0	0
50550	0	0
50600	0	0
50650	0	0
50700	0	0
50750	0	0
50800	0	0
50850	0	0
50900	0	0
50950	0	0
51000	0	0
51050	0	0
51100	0	0
51150	0	0
51200	0	0
51250	0	0
51300	0	0
51350	0	0
51400	0	0
51450	0	0
51500	0	0
51550	0	0
51600	0	0
51650	0	0
51700	0	0
51750	0	0
51800	0	0
51850	0	0
51900	0	0
51950	0	0
52000	0	0
52050	0	0
52100	0	0
52150	0	0
52200	0	0
52250	0	0
52300	0	0
52350	0	0
52400	0	0
52450	0	0
52500	0	0
52550	0	0
52600	0	0
52650	0	0
52700	0	0
52750	0	0
52800	0	0
52850	0	0
52900	0	0
52950	0	0
53000	0	0
53050	0	0
53100	0	0
53150	0	0
53200	0	0
53250	0	0
53300	0	0
53350	0	0
53400	0	0
53450	0	0
53500	0	0
53550	0	0
53600	0	0
53650	0	0
53700	0	0
53750	0	0
53800	0	0
53850	0	0
53900	0	0
53950	0	0
54000	0	0
54050	0	0
54100	0	0
54150	0	0
54200	0	0
54250	0	0
54300	0	0
54350	0	0
54400	0	0
54450	0	0
54500	0	0
54550	0	0
54600	0	0
54650	0	0
54700	0	0
54750	0	0
54800	0	0
54850	0	0
54900	0	0
54950	0	0
55000	0	0
55050	0	0
55100	0	0
55150	0	19.3745
55200	0	19.1498
55250	0	18.9743
55300	0	19.3787
55350	0	16.5497
55400	0	7.41797
55450	0	0
55500	0	0
55550	0	0
55600	0	0
55650	0	0
55700	0	0
55750	0	0
55800	0	0
55850	0	0
55900	0	0
55950	0	5.75513
56000	0	3.573
56050	0	4.66984
56100	0	4.46049
56150	0	0
56200	0	0
56250	0	0
56300	0	0
56350	0	0
56400	0	0
56450	0	0
56500	0	0
56550	0	0
56600	0	0
56650	0	18.2996
56700	0	18.7251
56750	0	11.6343
56800	0	7.84314
56850	0	2.97984
56900	0	0
56950	0	0
57000	0	0
57050	0	0
57100	0	0
57150	0	0
57200	0	0
57250	0	0
57300	0	0
57350	0	0
57400	0	0
57450	0	0
57500	0	0
57550	0	0
57600	0	0
57650	0	0
57700	0	0
57750	0	0
57800	0	0
57850	0	0
57900	0	0
57950	0	0
58000	0	0
58050	0	0
58100	0	0
58150	0	0
58200	0	0
58250	0	0
58300	0	0
58350	0	0
58400	0	0
58450	0	0
58500	0	0
58550	0	0
58600	0	0
58650	0	0
58700	0	0
58750	0	0
58800	0	0
58850	0	0
58900	0	0
58950	0	0
59000	0	0
59050	0	0
59100	0	0
59150	0	0
59200	0	0
59250	0	0
59300	0	0
59350	0	0
59400	0	0
59450	0	0
59500	0	0
59550	0	0
59600	0	0
59650	0	0
59700	0	0
59750	188.734	35.52
59800	4630.2	160.1
59850	9054.57	263.332
59900	4989.24	361.851
59950	966.591	340.162
60000	704.296	314.928
60050	2443.58	297.668
60100	10468.3	337.905
60150	24031.2	436.596
60200	12946.5	508.942
60250	9524.28	538.705
60300	9043.43	542.32
60350	8704.44	538.225
60400	9017.25	531.22
60450	8807.22	526.173
60500	9452.45	543.902
60550	8553.52	549.654
60600	9024.92	543.747
60650	9440.09	541.701
60700	9430.6	550.66
60750	9408.5	556.204
60800	9190.55	561.466
60850	9228.13	563.244
60900	9552.22	563.227
60950	9865.08	562.023
61000	12834.9	577.234
61050	25061.9	627.558
61100	20472.7	644.172
61150	18508.0	633.971
61200	17153.0	623.942
61250	16901.5	614.115
61300	17278.4	606.579
61350	17444.2	603.302
61400	17313.0	602.36
61450	16983.2	606.215
61500	16588.6	613.389
61550	15764.8	614.615
61600	15743.1	613.104
61650	16705.8	610.551
61700	16958.1	615.286
61750	13084.4	622.051
61800	16411.5	615.004
61850	16405.9	615.794
61900	15825.3	616.361
61950	16287.6	612.082
62000	14431.4	614.992
62050	15504.2	607.203
62100	13811.7	600.106
62150	13428.2	602.596
62200	13634.9	612.099
62250	14856.9	637.633
62300	12647.9	646.431
62350	12286.7	626.184
62400	13400.1	607.698
62450	12840.2	607.005
62500	13678.2	625.052
62550	13007.1	643.291
62600	14098.5	627.878
62650	12750.9	615.612
62700	13418.3	630.054
62750	13860.7	646.218
62800	14350.2	650.464
62850	13928.4	634.644
62900	13643.6	634.272
62950	14198.7	650.494
63000	14314.5	650.664
63050	14192.4	643.304
63100	14940.5	653.885
63150	16072.0	674.275
63200	17664.6	681.27
63250	17798.7	678.902
63300	19125.5	677.932
63350	18976.7	676.777
63400	21622.6	693.615
63450	19935.4	703.185
63500	23008.6	694.956
63550	25718.9	707.716
63600	22159.8	716.82
63650	26587.9	712.667
63700	29400.5	714.585
63750	28778.5	726.168
63800	29245.1	734.958
63850	30735.8	725.58
63900	32447.1	704.231
63950	25365.9	689.341
64000	24555.7	673.062
64050	25771.6	663.779
64100	26331.0	657.46
64150	26477.6	655.683
64200	27032.7	659.914
64250	27662.4	650.841
64300	25407.7	632.409
64350	25244.8	622.413
64400	18835.7	600.59
64450	10988.7	562.515
64500	4891.79	523.987
64550	7771.36	488.636
64600	9903.73	459.135
64650	14282.6	480.403
64700	21046.6	521.427
64750	51936.6	565.953
64800	32484.1	601.402
64850	12388.2	631.737
64900	13893.2	657.95
64950	13210.5	653.911
65000	12847.8	651.046
65050	13929.3	671.822
65100	14450.9	679.26
65150	15460.0	690.138
65200	17961.1	705.198
65250	18612.7	701.206
65300	17633.8	692.791
65350	18635.1	693.442
65400	18236.9	685.233
65450	16569.3	673.858
65500	17305.2	680.054
65550	18575.6	684.964
65600	17921.1	675.932
65650	15644.6	664.265
65700	15500.4	667.333
65750	16955.7	676.911
65800	16596.5	670.369
65850	14230.6	657.118
65900	13212.0	653.564
65950	13843.7	665.2
66000	15339.5	688.96
66050	17042.7	696.996
66100	15945.5	692.16
66150	16929.3	699.119
66200	18288.6	703.076
66250	17994.9	699.67
66300	17478.3	696.565
66350	17316.5	697.904
66400	18616.3	709.598
66450	20843.5	723.966
66500	23273.4	735.989
66550	24665.0	736.953
66600	24966.1	733.449
66650	25697.4	734.541
66700	26911.9	737.44
66750	29391.8	740.54
66800	29826.6	733.843
66850	28644.4	719.132
66900	24569.7	709.491
66950	24951.4	721.954
67000	27725.8	736.825
67050	27883.0	734.506
67100	31462.8	745.812
67150	33982.3	756.232
67200	34868.2	745.655
67250	36593.4	748.585
67300	40183.3	745.589
67350	38104.8	721.292
67400	37282.5	709.059
67450	38904.0	712.075
67500	42216.7	714.963
67550	42158.3	704.508
67600	40782.9	695.996
67650	44180.6	704.913
67700	47303.7	710.99
67750	47193.0	706.084
67800	48794.0	692.009
67850	47637.4	703.729
67900	33667.6	692.565
67950	40524.3	657.613
68000	38807.7	626.441
68050	33983.3	604.27
68100	30703.4	587.583
68150	29747.6	591.938
68200	29661.1	594.092
68250	31075.6	596.69
68300	27477.7	603.883
68350	30263.7	609.683
68400	30371.5	598.14
68450	29623.0	579.232
68500	30888.8	580.61
68550	31434.8	576.279
68600	31391.0	563.086
68650	32366.4	556.347
68700	34369.1	553.163
68750	35823.3	548.399
68800	26774.5	549.287
68850	26436.4	550.073
68900	37500.1	540.602
68950	37009.8	530.268
69000	24874.4	530.068
69050	24683.1	526.334
69100	25086.7	522.872
69150	7026.41	518.227
69200	6485.01	505.952
69250	6231.25	490.445
69300	5641.81	471.684
69350	5770.19	455.893
69400	6180.91	448.806
69450	5562.6	442.963
69500	5238.15	426.029
69550	5224.73	407.685
69600	4540.74	388.041
69650	4397.11	364.825
69700	4111.2	342.674
69750	3011.78	320.434
69800	2478.01	288.828
69850	1631.91	252.165
69900	692.675	215.594
69950	281.664	180.89
70000	104.709	148.75
70050	40.2856	122.827
70100	20.5429	106.449
70150	21.4509	105.728
70200	2286.54	131.46
70250	4142.42	167.653
70300	10882.8	248.377
70350	2830.49	276.128
70400	1805.99	264.008
70450	2283.57	248.498
70500	1328.08	233.657
70550	454.257	217.809
70600	394.488	198.211
70650	488.453	173.1
70700	375.646	148.218
70750	135.494	120.564
70800	39.8075	94.9629
70850	11.6324	75.4109
70900	4.15237	64.1194
70950	1.07624	51.0055
71000	0.124236	31.5
71050	0	12.3822
71100	0	1.64833
71150	0	0
71200	0	0
71250	0	0
71300	0	0
71350	0	0
71400	0	0
71450	0	0
71500	0	0
71550	0	0
71600	0	0
71650	0	0
71700	0	0
71750	0	0
71800	0	0
71850	0	0
71900	0	0
71950	0	0
72000	0	0
72050	0	0
72100	0	0
72150	0	0
72200	0	0
72250	0	0
72300	0	0
72350	0	0
72400	0	0
72450	0	0
72500	0	0
72550	0	0
72600	0	0
72650	0	0
72700	0	0
72750	0	0
72800	0	0
72850	0	0
72900	336.585	68.07
72950	5385.57	188.888
73000	10771.5	295.447
73050	9000.37	386.968
73100	2045.29	422.792
73150	1905.49	421.761
73200	1605.69	412.583
73250	1329.55	411.468
73300	1460.81	412.939
73350	1431.76	412.6
73400	1570.87	414.154
73450	1549.05	408.711
73500	1651.46	406.195
73550	1755.69	407.915
73600	1820.11	399.331
73650	1755.27	388.729
73700	2004.93	388.056
73750	2238.22	391.721
73800	1725.59	385.896
73850	1827.34	376.758
73900	2334.33	366.356
73950	2256.5	347.627
74000	2508.24	324.116
74050	1486.76	292.99
74100	1055.35	290.557
74150	804.554	278.945
74200	696.37	270.081
74250	562.728	264.461
74300	687.004	256.06
74350	900.717	244.057
74400	677.239	224.194
74450	366.09	198.159
74500	173.476	169.333
74550	66.0115	139.666
74600	18.9026	111.296
74650	3.7556	84.903
74700	0.420852	57.5044
74750	0.0146546	28.8829
74800	0	5.60011
74850	0	0
74900	0	0
74950	0	0
75000	0	0
75050	0	0
75100	0	0
75150	0	0
75200	0	0
75250	0	0
75300	0	0
75350	0	0
75400	0	0
75450	0	0
75500	0	0
75550	0	0
75600	0	0
75650	0	0
75700	0	0
75750	0	0
75800	0	0
75850	0	0
75900	0	0
75950	0	0
76000	0	0
76050	0	0
76100	0	0
76150	0	0
76200	0	0
76250	0	0
76300	0	0
76350	0	0
76400	0	0
76450	0	0
76500	0	0
76550	0	0
76600	0	0
76650	0	0
76700	0	0
76750	0	0
76800	0	0
76850	0	0
76900	0	0
76950	0	0
77000	0	0
77050	0	0
77100	0	0
77150	333.94	39.6746
77200	0	23.046
77250	0	23.022
77300	0	16.0407
77350	0	13.0278
77400	0	19.7955
77450	0.627248	26.2049
77500	0	24.7595
77550	0	15.2778
77600	0	9.0442
77650	0	6.81401
77700	0	0
77750	0	0
77800	0	0
77850	0	0
77900	0	0
77950	0	0
78000	0	0
78050	0	0
78100	0	0
78150	0	0
78200	0	0
78250	0	0
78300	0	0
78350	0	0
78400	0	0
78450	0	0
78500	0	0
78550	0	0
78600	0	0
78650	0	0
78700	0	0
78750	0	0
78800	0	0
78850	0	0
78900	0	0
78950	0	0
79000	0	0
79050	0	0
79100	0	0
79150	0	0
79200	0	0
79250	0	0
79300	0	0
79350	0	0
79400	0	0
79450	0	0
79500	0	0
79550	0	0
79600	0	0
79650	0	0
79700	0	0
79750	0	0
79800	0	0
79850	0	0
79900	0	0
79950	0	0
80000	0	0
80050	0	0
80100	0	0
80150	0	0
80200	0	0
80250	0	0
80300	0	0
80350	0	0
80400	0	0
80450	0	0
80500	0	0
80550	0	0
80600	0	0
80650	0	0
80700	0	0
80750	0	0
80800	0	0
80850	0	0
80900	0	0
80950	0	0
81000	0	0
81050	0	0
81100	0	0
81150	0	0
81200	0	0
81250	0	0
81300	0	0
81350	0	0
81400	0	0
81450	0	0
81500	0	0
81550	0	0
81600	0	0
81650	0	0
81700	0	0
81750	0	0
81800	0	0
81850	0	0
81900	0	0
81950	0	0
82000	0	0
82050	0	0
82100	0	0
82150	0	0
82200	0	0
82250	0	0
82300	0	0
82350	0	0
82400	0	0
82450	0	0
82500	0	0
82550	0	0
82600	0	0
82650	0	0
82700	0	0
82750	0	0
82800	0	0
82850	0	0
82900	0	0
82950	0	0
83000	0	0
83050	0	0
83100	0	0
83150	0	0
83200	0	0
83250	0	0
83300	0	0
83350	0	0
83400	0	0
83450	0	0
83500	0	0
83550	0	0
83600	0	0
83650	0	0
83700	0	0
83750	0	0
83800	0	0
83850	0	0
83900	0	0
83950	0	0
84000	0	0
84050	0	0
84100	0	0
84150	0	0
84200	0	0
84250	0	0
84300	0	0
84350	0	0
84400	0	0
84450	0	0
84500	0	0
84550	0	0
84600	0	0
84650	0	0
84700	0	0
84750	0	0
84800	0	0
84850	0	0
84900	0	0
84950	0	0
85000	0	0
85050	0	0
85100	0	0
85150	0	0
85200	0	0
85250	0	0
85300	0	0
85350	0	0
85400	0	0
85450	0	0
85500	0	0
85550	0	0
85600	0	0
85650	0	0
85700	0	0
85750	0	0
85800	0	0
85850	0	0
85900	0	0
85950	0	0
86000	0	0
86050	0	0
86100	0	0
86150	0	0
86200	0	0
86250	0	3.3589
86300	0	0
86350	0	0
86400	0	0
86450	0	0
86500	0	0
86550	0	0
86600	0	0
86650	0	0
86700	0	0
86750	0	0
86800	0	0
86850	0	0
86900	0	0
86950	0	0
87000	0	0
87050	0	0
87100	0	0
87150	0	0
87200	0	0
87250	0	0
87300	0	0
87350	0	0
87400	0	0
87450	0	0
87500	0	0
87550	0	0
87600	0	0
87650	0	0
87700	0	0
87750	0	0
87800	0	0
87850	0	0
87900	0	0
87950	0	0
88000	0	0
88050	0	0
88100	0	0
88150	0	0
88200	0	0
88250	0	0
88300	0	0
88350	0	0
88400	0	0
88450	0	0
88500	0	0
88550	0	0
88600	0	0
88650	0	0
88700	0	0
88750	0	0
88800	0	0
88850	0	0
88900	0	0
88950	0	0
89000	0	0
89050	0	0
89100	0	0
89150	0	0
89200	0	0
89250	0	0
89300	0	0
89350	0	0
89400	0	0
89450	0	0
89500	0	0
89550	0	0
89600	0	0
89650	0	0
89700	0	0
89750	0	0
89800	0	0
89850	0	0
89900	0	0
89950	0	0
90000	0	0
90050	0	0
90100	0	0
90150	0	0
90200	0	0
90250	0	0
90300	0	0
90350	0	0
90400	0	0
90450	0	0
90500	0	0
90550	0	0
90600	0	0
90650	0	0
90700	0	0
90750	0	0
90800	0	0
90850	0	0
90900	0	0
90950	0	0
91000	0	0
91050	0	0
91100	0	0
91150	0	0
91200	0	0
91250	0	0
91300	0	0
91350	0	0
91400	0	0
91450	0	0
91500	0	0
91550	0	0
91600	0	0
91650	0	0
91700	0	0
91750	0	0
91800	0	0
91850	0	0
91900	0	0
91950	0	0
92000	0	0
92050	0	0
92100	0	0
92150	0	0
92200	0	0
92250	0	0
92300	0	0
92350	0	0
92400	0	0
92450	0	0
92500	0	0
92550	0	0
92600	0	0
92650	0	0
92700	0	0
92750	0	0
92800	0	0
92850	0	0
92900	0	0
92950	0	0
93000	0	0
93050	0	0
93100	0	0
93150	0	0
93200	0	0
93250	0	0
93300	0	0
93350	0	0
93400	0	0
93450	0	0
93500	0	0
93550	0	0
93600	0	0
93650	0	0
93700	0	0
93750	0	0
93800	0	0
93850	0	0
93900	0	0
93950	0	0
94000	0	0
94050	0	0
94100	0	0
94150	0	0
94200	0	0
94250	0	0
94300	0	0
94350	0	0
94400	0	0
94450	0	0
94500	0	0
94550	0	0
94600	0	0
94650	0	0
94700	0	0
94750	0	0
94800	0	0
94850	0	0
94900	0	0
94950	0	0
95000	0	0
95050	0	0
95100	0	0
95150	0	0
95200	0	0
95250	0	0
95300	0	0
95350	0	0
95400	0	0
95450	0	0
95500	0	0
95550	0	0
95600	0	0
95650	0	0
95700	0	0
95750	0	0
95800	0	0
95850	0	0
95900	0	0
95950	0	0
96000	0	0
96050	0	0
96100	0	0
96150	0	0
96200	0	0
96250	0	0
96300	0	0
96350	0	0
96400	0	0
96450	0	0
96500	0	0
96550	0	0
96600	0	0
96650	0	0
96700	0	0
96750	0	0
96800	0	0
96850	0	0
96900	0	0
96950	0	0
97000	0	0
97050	0	0
97100	0	0
97150	0	0
97200	0	0
97250	0	0
97300	0	0
97350	0	0
97400	0	0
97450	0	0
97500	0	0
97550	0	0
97600	0	0
97650	0	0
97700	0	0
97750	0	0
97800	0	0
97850	0	0
97900	0	0
97950	0	0
98000	0	0
98050	0	0
98100	0	0
98150	0	0
98200	0	0
98250	0	0
98300	0	0
98350	0	0
98400	0	0
98450	0	0
98500	0	0
98550	0	0
98600	0	0
98650	0	0
98700	0	0
98750	0	0
98800	0	0
98850	0	0
98900	0	0
98950	0	0
99000	0	0
99050	0	0
99100	0	0
99150	0	0
99200	0	0
99250	0	0
99300	0	0
99350	0	0
99400	0	0
99450	0	0
99500	0	0
99550	0	0
99600	0	0
99650	0	0
99700	0	0
99750	0	0
99800	0	0
99850	0	0
99900	0	0
[truncated: 459 more rows]
