# Supplementary material for: The extreme yet transient nature of glacial erosion
Source: Nat Commun. 2022 Nov 30;13:7377. doi: 10.1038/s41467-022-35072-0 (PMC9712427; doi:10.1038/s41467-022-35072-0)
Supplement: Supplementary file 5 — Supplementary Data 2 [file 41467_2022_35072_MOESM5_ESM.zip › csv_glacialEcalib/BriHor2018-21.csv]

Year	Q	IceH
0	0	0
50	0	0
100	0	0
150	0	0
200	0	0
250	0	0
300	0	0
350	0	0
400	0	0
450	0	0
500	0	0
550	0	0
600	0	0
650	0	0
700	0	0
750	0	0
800	0	0
850	0	0
900	0	0
950	0	0
1000	0	0
1050	0	0
1100	0	0
1150	0	0
1200	0	0
1250	0	0
1300	0	0
1350	0	0
1400	0	0
1450	0	0
1500	0	0
1550	0	0
1600	0	0
1650	0	0
1700	0	0
1750	0	0
1800	0	0
1850	0	0
1900	0	0
1950	0	0
2000	0	0
2050	0	0
2100	0	0
2150	0	0
2200	0	0
2250	0	0
2300	0	0
2350	0	0
2400	0	0
2450	0	0
2500	0	0
2550	0	0
2600	0	0
2650	0	0
2700	0	0
2750	0	0
2800	0	0
2850	0	0
2900	0	0
2950	0	0
3000	0	0
3050	0	0
3100	0	0
3150	0	0
3200	0	0
3250	0	0
3300	0	0
3350	0	0
3400	0	0
3450	0	0
3500	0	0
3550	0	0
3600	0	0
3650	0	0
3700	0	0
3750	0	0
3800	0	0
3850	0	0
3900	0	0
3950	0	0
4000	0	0
4050	0	0
4100	0	0
4150	0	0
4200	0	0
4250	0	0
4300	0	0
4350	0	0
4400	0	0
4450	0	0
4500	0	0
4550	0	0
4600	0	0
4650	0	0
4700	0	0
4750	0	0
4800	0	0
4850	0	0
4900	0	0
4950	0	0
5000	0	0
5050	0	0
5100	0	0
5150	0	0
5200	0	0
5250	0	0
5300	0	0
5350	0	0
5400	0	0
5450	0	0
5500	0	0
5550	0	0
5600	0	0
5650	0	0
5700	0	0
5750	0	0
5800	0	0
5850	0	0
5900	0	0
5950	0	0
6000	0	0
6050	0	0
6100	0	0
6150	0	0
6200	0	0
6250	0	0
6300	0	0
6350	0	0
6400	0	0
6450	0	0
6500	0	0
6550	0	0
6600	0	0
6650	0	0
6700	0	0
6750	0	0
6800	0	0
6850	0	0
6900	0	0
6950	0	0
7000	0	0
7050	0	0
7100	0	0
7150	0	0
7200	0	0
7250	0	0
7300	0	0
7350	0	0
7400	0	0
7450	0	0
7500	0	0
7550	0	0
7600	0	0
7650	0	0
7700	0	0
7750	0	0
7800	0	0
7850	0	0
7900	0	0
7950	0	0
8000	0	0
8050	0	0
8100	0	0
8150	0	0
8200	0	0
8250	0	0
8300	0	0
8350	0	0
8400	0	0
8450	0	0
8500	0	0
8550	0	0
8600	0	0
8650	0	0
8700	0	0
8750	0	0
8800	0	0
8850	0	0
8900	0	0
8950	0	0
9000	0	0
9050	0	0
9100	0	0
9150	0	0
9200	0	0
9250	0	0
9300	0	0
9350	0	0
9400	0	0
9450	0	0
9500	0	0
9550	0	0
9600	0	0
9650	0	0
9700	0	0
9750	0	0
9800	0	0
9850	0	0
9900	0	0
9950	0	0
10000	0	0
10050	0	0
10100	0	0
10150	0	0
10200	0	0
10250	0	0
10300	0	0
10350	0	0
10400	0	0
10450	0	0
10500	0	0
10550	0	0
10600	0	0
10650	0	0
10700	0	0
10750	0	0
10800	0	0
10850	0	0
10900	0	0
10950	0	0
11000	0	0
11050	0	0
11100	0	0
11150	0	0
11200	0	0
11250	0	0
11300	0	0
11350	0	0
11400	0	0
11450	0	0
11500	0	0
11550	0	0
11600	0	0
11650	0	0
11700	0	0
11750	0	0
11800	0	0
11850	0	0
11900	0	0
11950	0	0
12000	0	0
12050	0	0
12100	0	0
12150	0	0
12200	0	0
12250	0	0
12300	0	0
12350	0	0
12400	0	0
12450	0	0
12500	0	0
12550	0	0
12600	0	0
12650	0	0
12700	0	0
12750	0	0
12800	0	0
12850	0	0
12900	0	0
12950	0	0
13000	0	0
13050	0	0
13100	0	0
13150	0	0
13200	0	0
13250	0	0
13300	0	0
13350	0	0
13400	0	0
13450	0	0
13500	0	0
13550	0	0
13600	0	0
13650	0	0
13700	0	0
13750	0	0
13800	0	0
13850	0	0
13900	0	0
13950	0	0
14000	0	0
14050	0	0
14100	0	0
14150	0	0
14200	0	0
14250	0	0
14300	0	0
14350	0	0
14400	0	0
14450	0	0
14500	0	0
14550	0	0
14600	0	0
14650	0	0
14700	0	0
14750	0	0
14800	0	0
14850	0	0
14900	0	0
14950	0	0
15000	0	0
15050	0	0
15100	0	0
15150	0	0
15200	0	0
15250	0	0
15300	0	0
15350	0	0
15400	0	0
15450	0	0
15500	0	0
15550	0	0
15600	0	0
15650	0	0
15700	0	0
15750	0	0
15800	0	0
15850	0	0
15900	0	0
15950	0	0
16000	0	0
16050	0	0
16100	0	0
16150	0	0
16200	0	0
16250	0	0
16300	0	0
16350	0	0
16400	0	0
16450	0	0
16500	0	0
16550	0	0
16600	0	0
16650	0	0
16700	0	0
16750	0	0
16800	0	0
16850	0	0
16900	0	0
16950	0	0
17000	0	0
17050	0	0
17100	0	0
17150	0	0
17200	0	0
17250	0	0
17300	0	0
17350	0	0
17400	0	0
17450	0	0
17500	0	0
17550	0	0
17600	0	0
17650	0	0
17700	0	0
17750	0	0
17800	0	0
17850	0	0
17900	0	0
17950	0	0
18000	0	0
18050	0	0
18100	0	0
18150	0	0
18200	0	0
18250	0	0
18300	0	0
18350	0	0
18400	0	0
18450	0	0
18500	0	0
18550	0	0
18600	0	0
18650	0	0
18700	0	0
18750	0	0
18800	0	0
18850	0	0
18900	0	0
18950	0	0
19000	0	0
19050	0	0
19100	0	0
19150	0	0
19200	0	0
19250	0	0
19300	0	0
19350	0	0
19400	0	12.3777
19450	1716.77	68.6541
19500	2918.2	115.604
19550	4610.59	198.854
19600	11576.3	286.476
19650	18220.2	322.476
19700	26505.8	340.455
19750	27714.4	345.02
19800	24929.1	341.679
19850	28280.5	345.725
19900	30956.4	346.963
19950	16562.9	318.007
20000	15589.5	311.559
20050	38031.7	358.903
20100	59465.7	394.074
20150	36754.4	418.834
20200	25145.6	433.327
20250	28988.5	469.168
20300	30825.4	484.432
20350	33217.8	493.956
20400	33721.6	497.805
20450	33658.1	484.022
20500	30391.8	477.836
20550	31556.7	481.789
20600	30989.6	481.699
20650	32511.5	476.381
20700	27465.1	471.711
20750	26808.4	473.492
20800	27019.7	479.378
20850	31259.3	489.199
20900	35087.5	494.601
20950	33764.6	496.062
21000	35302.4	525.666
21050	36004.1	558.42
21100	37168.6	574.348
21150	40091.1	585.677
21200	41782.4	593.445
21250	42776.5	599.926
21300	45173.3	604.491
21350	46633.8	616.931
21400	50526.9	639.881
21450	44413.0	663.138
21500	41321.2	692.182
21550	37618.1	719.345
21600	36578.5	739.142
21650	34580.1	759.958
21700	32553.3	777.356
21750	31774.9	790.593
21800	31651.0	802.007
21850	31932.1	811.443
21900	32037.1	820.402
21950	32347.5	828.275
22000	33399.8	834.836
22050	32277.9	838.536
22100	33123.9	835.422
22150	36108.0	832.632
22200	34866.0	836.801
22250	33884.5	838.13
22300	35800.2	837.366
22350	36032.7	840.661
22400	35357.7	844.102
22450	34781.8	844.296
22500	33263.8	842.858
22550	32650.8	840.683
22600	33458.5	839.702
22650	36561.8	840.918
22700	34233.6	844.524
22750	29649.6	852.159
22800	30007.8	856.508
22850	31622.7	862.661
22900	30895.0	872.462
22950	31932.4	880.954
23000	33265.2	888.894
23050	32757.4	890.494
23100	33703.3	890.417
23150	34499.2	892.013
23200	32951.0	894.966
23250	32970.6	894.204
23300	33074.0	890.925
23350	33922.7	887.529
23400	35059.3	887.175
23450	34130.0	890.832
23500	33988.6	893.757
23550	34225.6	896.089
23600	32689.3	897.386
23650	31456.0	893.3
23700	32875.6	885.874
23750	32750.1	881.227
23800	31106.3	876.871
23850	30363.0	871.199
23900	30020.3	865.138
23950	31209.0	859.55
24000	31169.2	856.19
24050	28626.2	853.108
24100	29356.5	846.664
24150	30392.9	840.777
24200	28951.5	836.744
24250	28028.2	831.708
24300	26647.2	825.573
24350	27164.9	818.326
24400	29820.8	812.464
24450	29589.7	809.416
24500	27886.3	806.456
24550	27353.1	802.446
24600	29104.9	796.979
24650	28470.6	794.437
24700	27352.6	790.606
24750	29102.9	783.587
24800	28719.5	779.02
24850	25710.0	776.104
24900	26381.8	769.009
24950	28479.1	763.692
25000	27803.0	761.958
25050	25960.7	759.98
25100	24076.3	756.501
25150	23066.2	751.321
25200	22579.1	745.385
25250	21088.2	740.578
25300	19525.6	734.358
25350	18945.2	726.386
25400	18296.1	718.393
25450	16929.6	710.547
25500	17965.8	703.439
25550	19573.0	698.437
25600	21011.3	695.791
25650	24412.8	693.972
25700	20467.0	693.152
25750	20188.8	687.459
25800	20328.6	682.284
25850	20573.8	677.788
25900	20591.2	675.323
25950	19505.5	675.173
26000	17598.2	675.554
26050	16326.2	671.666
26100	16253.2	666.244
26150	16172.5	662.27
26200	15723.3	659.88
26250	14785.0	658.495
26300	13845.9	655.4
26350	13546.1	651.016
26400	13001.8	646.883
26450	12607.5	642.009
26500	15899.7	638.812
26550	13132.6	639.769
26600	12381.9	635.044
26650	14441.9	629.784
26700	13742.3	627.523
26750	12959.9	625.421
26800	12608.9	621.529
26850	12767.6	616.475
26900	12458.7	612.598
26950	11490.4	607.862
27000	10611.5	601.638
27050	10093.4	594.294
27100	9759.64	586.457
27150	10208.8	578.257
27200	11016.6	570.484
27250	11704.8	566.032
27300	12652.5	567.016
27350	14242.8	574.724
27400	12978.4	597.087
27450	10517.9	605.431
27500	10575.4	603.259
27550	10927.7	600.193
27600	10866.6	597.939
27650	10796.6	595.084
27700	10885.4	591.35
27750	10687.4	587.703
27800	10582.3	584.573
27850	10204.6	581.216
27900	10011.7	577.203
27950	9531.27	572.653
28000	9161.39	567.803
28050	8970.58	562.636
28100	8403.64	557.531
28150	8028.44	550.842
28200	7664.27	543.205
28250	8500.08	534.97
28300	9654.3	527.429
28350	9510.34	529.321
28400	9236.06	531.916
28450	10011.4	533.48
28500	10794.0	543.719
28550	10079.2	560.253
28600	8940.52	566.083
28650	8475.66	567.889
28700	8246.54	567.502
28750	8065.94	566.53
28800	7998.5	564.88
28850	8012.81	563.822
28900	7733.55	563.157
28950	7731.22	561.562
29000	8009.32	560.769
29050	7991.49	561.695
29100	7665.58	563.915
29150	7094.36	563.46
29200	6903.38	561.143
29250	7083.81	559.194
29300	7106.65	557.216
29350	7092.31	555.68
29400	7265.24	553.622
29450	7335.32	553.171
29500	7295.34	552.397
29550	7330.65	550.692
29600	7492.36	549.086
29650	7370.62	548.824
29700	7222.67	547.95
29750	7146.63	546.949
29800	7100.6	545.21
29850	7144.26	543.325
29900	6793.0	541.687
29950	6788.73	538.972
30000	6980.38	536.064
30050	6623.62	534.7
30100	6457.24	531.878
30150	6626.47	529.015
30200	6440.59	526.566
30250	6524.79	523.705
30300	7083.08	520.947
30350	6842.75	521.593
30400	6405.79	522.118
30450	6324.44	520.258
30500	6363.75	518.506
30550	6167.03	517.538
30600	5941.78	515.632
30650	5883.78	513.108
30700	5806.95	510.616
30750	5705.31	507.89
30800	5654.35	504.654
30850	5404.7	501.915
30900	5124.57	498.073
30950	5127.25	493.781
31000	5074.49	489.768
31050	4811.09	486.421
31100	4743.35	481.869
31150	4868.5	477.44
31200	4735.93	473.441
31250	4594.13	468.672
31300	4613.4	463.437
31350	4557.43	457.934
31400	4617.6	451.822
31450	4608.41	446.128
31500	4499.52	440.864
31550	4302.1	435.142
31600	4074.05	429.188
31650	3843.1	422.556
31700	3599.79	414.961
31750	3294.35	406.489
31800	3207.22	395.77
31850	3208.34	383.362
31900	3098.5	375.119
31950	3236.46	369.202
32000	3132.18	368.002
32050	3025.45	368.001
32100	3030.97	367.094
32150	3150.24	369.606
32200	3652.05	377.397
32250	3954.47	398.048
32300	3216.85	408.328
32350	2880.44	403.562
32400	2715.84	396.562
32450	2577.48	388.169
32500	2539.63	377.786
32550	2512.21	366.641
32600	2403.24	354.546
32650	2244.7	340.982
32700	2114.05	326.267
32750	1979.51	310.621
32800	1614.62	293.998
32850	1185.45	275.725
32900	825.588	255.296
32950	556.88	233.091
33000	355.861	209.663
33050	219.076	187.686
33100	131.063	165.709
33150	79.7237	142.667
33200	55.3271	122.047
33250	46.529	112.033
33300	55.2913	121.139
33350	94.2795	141.211
33400	187.818	164.8
33450	338.636	186.93
33500	477.013	206.283
33550	645.744	229.204
33600	584.943	236.292
33650	433.521	222.805
33700	305.153	202.978
33750	200.066	181.517
33800	122.918	159.598
33850	71.2078	137.83
33900	40.085	119.61
33950	21.2411	104.162
34000	10.9616	89.7318
34050	5.72623	78.0826
34100	2.87115	68.1524
34150	1.26845	56.2145
34200	0.537382	43.8105
34250	0.240231	35.0211
34300	0.108355	27.9158
34350	0	20.7698
34400	0	11.8746
34450	0	3.45245
34500	0	0
34550	0	0
34600	0	0
34650	0	0
34700	0	0
34750	0	0
34800	0	0
34850	0	0
34900	0	0
34950	0	0
35000	0	0
35050	1.40964	34.0506
35100	3.90556	70.2907
35150	16.1493	105.303
35200	62.4459	138.941
35250	171.377	170.355
35300	347.297	204.251
35350	598.134	239.416
35400	641.625	263.069
35450	432.989	253.401
35500	303.118	234.658
35550	207.339	216.229
35600	142.44	199.126
35650	92.7606	185.042
35700	53.4625	172.105
35750	28.5322	155.975
35800	13.74	136.425
35850	6.84075	117.023
35900	3.21581	100.924
35950	1.46403	89.1035
36000	0.588698	75.8622
36050	0.225486	63.6534
36100	0.0958431	54.772
36150	0.0404608	47.4822
36200	0.0149734	40.6477
36250	0.0039613	31.7979
36300	0	22.8691
36350	0	17.7486
36400	0	12.3629
36450	0	6.88507
36500	0	10.6615
36550	0	5.88297
36600	0	0
36650	0	0
36700	0	0
36750	0	0
36800	0	0
36850	0	0
36900	0	0
36950	0	0
37000	0	0
37050	0	0
37100	0	0
37150	0	0
37200	0	0
37250	0	0
37300	0	0
37350	0	0
37400	0	0
37450	0	0
37500	0	0
37550	0	0
37600	0	0
37650	0	0
37700	0	0
37750	0	0
37800	0	0
37850	0	0
37900	0	0
37950	0	0
38000	0	0
38050	0	0
38100	0	0
38150	0	0
38200	0	0
38250	0	0
38300	0	0
38350	0	0
38400	0	0
38450	0	0
38500	0	0
38550	0	0
38600	0	0
38650	0	0
38700	0	0
38750	0	0
38800	0	0
38850	0	0
38900	0	0
38950	0	0
39000	0	0
39050	0	0
39100	0	0
39150	0	0
39200	0	0
39250	0	0
39300	0	0
39350	0	0
39400	0	0
39450	0	0
39500	0	0
39550	0	0
39600	0	0
39650	0	0
39700	0	0
39750	0	0
39800	0	0
39850	0	0
39900	0	0
39950	0	0
40000	0	0
40050	0	0
40100	0	0
40150	0	0
40200	0	0
40250	0	0
40300	0	0
40350	0	0
40400	0	0
40450	0	0
40500	0	0
40550	0	0
40600	0	0
40650	0	0
40700	0	0
40750	0	0
40800	0	0
40850	0	0
40900	0	0
40950	0	0
41000	0	0
41050	0	0
41100	0	0
41150	0	0
41200	0	0
41250	0	0
41300	0	0
41350	0	0
41400	0	0
41450	0	0
41500	0	0
41550	0	0
41600	0	0
41650	0	0
41700	0	0
41750	0	0
41800	0	0
41850	0	0
41900	0	0
41950	0	0
42000	0	0
42050	0	0
42100	0	0
42150	0	0
42200	0	0
42250	0	0
42300	0	0
42350	0	0
42400	0	0
42450	0	0
42500	0	0
42550	0	0
42600	0	0
42650	0	0
42700	0	0
42750	0	0
42800	0	0
42850	0	0
42900	0	0
42950	0	0
43000	0	0
43050	0	0
43100	0	0
43150	0	0
43200	0	0
43250	0	0
43300	0	0
43350	0	0
43400	0	0
43450	0	0
43500	0	0
43550	0	0
43600	0	0
43650	0	0
43700	0	0
43750	0	0
43800	0	0
43850	0	0
43900	0	0
43950	0	0
44000	0	0
44050	0	0
44100	0	0
44150	0	0
44200	0	0
44250	0	0
44300	0	0
44350	0	0
44400	0	0
44450	0	0
44500	0	0
44550	0	0
44600	0	0
44650	0	0
44700	0	0
44750	0	0
44800	0	0
44850	0	0
44900	0	0
44950	0	0
45000	0	0
45050	0	0
45100	0	0
45150	0	0
45200	0	0
45250	0	0
45300	0	0
45350	0	0
45400	0	0
45450	0	0
45500	0	0
45550	0	0
45600	0	0
45650	0	0
45700	0	0
45750	0	0
45800	0	0
45850	0	0
45900	0	0
45950	0	0
46000	0	0
46050	0	0
46100	0	0
46150	0	0
46200	0	0
46250	0	0
46300	0	0
46350	0	0
46400	0	0
46450	0	0
46500	0	0
46550	0	0
46600	0	0
46650	0	0
46700	0	0
46750	0	0
46800	0	0
46850	0	0
46900	0	0
46950	0	0
47000	0	0
47050	0	0
47100	0	0
47150	0	0
47200	0	0
47250	0	0
47300	0	0
47350	0	0
47400	0	0
47450	0	0
47500	0	0
47550	0	0
47600	0	0
47650	0	0
47700	0	0
47750	0	0
47800	0	0
47850	0	0
47900	0	0
47950	0	0
48000	0	0
48050	0	0
48100	0	0
48150	0	0
48200	0	0
48250	0	0
48300	0	0
48350	0	0
48400	0	0
48450	0	0
48500	0	0
48550	0	0
48600	0	0
48650	0	0
48700	0	0
48750	0	0
48800	0	0
48850	0	0
48900	0	0
48950	0	0
49000	0	0
49050	0	0
49100	0	0
49150	0	0
49200	0	0
49250	0	0
49300	0	0
49350	0	0
49400	0	0
49450	0	0
49500	0	0
49550	0	0
49600	0	0
49650	0	0
49700	0	0
49750	0	0
49800	0	0
49850	0	0
49900	0	0
49950	0	0
50000	0	0
50050	0	0
50100	0	0
50150	0	0
50200	0	0
50250	0	0
50300	0	0
50350	0	0
50400	0	0
50450	0	0
50500	0	0
50550	0	0
50600	0	0
50650	0	0
50700	0	0
50750	0	0
50800	0	0
50850	0	0
50900	0	0
50950	0	0
51000	0	0
51050	0	0
51100	0	0
51150	0	0
51200	0	0
51250	0	0
51300	0	0
51350	0	0
51400	0	0
51450	0	0
51500	0	0
51550	0	0
51600	0	0
51650	0	0
51700	0	0
51750	0	0
51800	0	0
51850	0	0
51900	0	0
51950	0	0
52000	0	0
52050	0	0
52100	0	0
52150	0	0
52200	0	0
52250	0	0
52300	0	0
52350	0	0
52400	0	0
52450	0	0
52500	0	0
52550	0	0
52600	0	0
52650	0	0
52700	0	0
52750	0	0
52800	0	0
52850	0	0
52900	0	0
52950	0	0
53000	0	0
53050	0	0
53100	0	0
53150	0	0
53200	0	0
53250	0	0
53300	0	0
53350	0	0
53400	0	0
53450	0	0
53500	0	0
53550	0	0
53600	0	0
53650	0	0
53700	0	0
53750	0	0
53800	0	0
53850	0	0
53900	0	0
53950	0	0
54000	0	0
54050	0	0
54100	0	0
54150	0	0
54200	0	0
54250	0	0
54300	0	0
54350	0	0
54400	0	0
54450	0	0
54500	0	0
54550	0	0
54600	0	0
54650	0	0
54700	0	0
54750	0	0
54800	0	0
54850	0	0
54900	0	0
54950	0	0
55000	0	0
55050	0	0
55100	0	0
55150	0	0
55200	0	0
55250	0	0
55300	0	0
55350	0	0
55400	0	0
55450	0	0
55500	0	0
55550	0	0
55600	0	0
55650	0	0
55700	0	0
55750	0	0
55800	0	0
55850	0	0
55900	0	0
55950	0	0
56000	0	0
56050	0	0
56100	0	0
56150	0	0
56200	0	0
56250	0	0
56300	0	0
56350	0	0
56400	0	0
56450	0	0
56500	0	0
56550	0	0
56600	0	0
56650	0	0
56700	0	0
56750	0	0
56800	0	0
56850	0	0
56900	0	0
56950	0	0
57000	0	0
57050	0	0
57100	0	0
57150	0	0
57200	0	0
57250	0	0
57300	0	0
57350	0	0
57400	0	0
57450	0	0
57500	0	0
57550	0	0
57600	0	0
57650	0	0
57700	0	0
57750	0	0
57800	0	0
57850	0	0
57900	0	0
57950	0	0
58000	0	0
58050	0	0
58100	0	0
58150	0	0
58200	0	0
58250	0	0
58300	0	0
58350	0	0
58400	0	0
58450	0	0
58500	0	0
58550	0	0
58600	0	0
58650	0	0
58700	0	0
58750	0	0
58800	0	0
58850	0	0
58900	0	0
58950	23670.5	282.565
59000	77185.8	486.455
59050	70073.8	591.842
59100	120767.0	642.357
59150	81096.2	638.998
59200	105316.0	602.82
59250	121837.0	559.809
59300	176843.0	539.518
59350	104226.0	549.105
59400	89072.3	623.428
59450	86202.8	683.764
59500	61722.1	739.094
59550	61268.8	787.335
59600	60432.8	816.18
59650	59821.9	823.352
59700	65126.2	834.256
59750	55996.4	840.938
59800	58889.2	858.925
59850	58932.6	940.229
59900	50423.2	939.381
59950	44845.4	925.424
60000	39805.3	897.311
60050	42390.7	861.497
60100	44914.2	834.239
60150	43005.9	837.309
60200	39665.3	863.606
60250	39017.1	877.253
60300	37898.4	879.67
60350	35750.4	875.289
60400	35829.4	867.954
60450	37751.9	865.75
60500	37516.8	871.227
60550	36038.0	872.094
60600	35812.6	867.382
60650	36648.5	866.391
60700	36966.7	868.896
60750	37689.0	871.297
60800	38405.9	874.477
60850	39513.9	874.576
60900	40632.7	874.67
60950	43391.9	874.07
61000	50222.2	874.327
61050	117338.0	881.674
61100	74079.3	1015.3
61150	63724.2	990.768
61200	56768.6	971.849
61250	52192.1	956.469
61300	49476.0	945.435
61350	48208.3	938.48
61400	48181.8	934.679
61450	48162.8	934.076
61500	47456.0	934.145
61550	47015.7	933.786
61600	46378.9	932.127
61650	47456.3	930.744
61700	48032.4	932.451
61750	45816.6	934.329
61800	45951.8	930.416
61850	45562.1	929.61
61900	44797.9	927.787
61950	44425.3	924.528
62000	42176.1	921.392
62050	41030.0	913.862
62100	40951.1	907.833
62150	41707.4	906.317
62200	43442.6	910.085
62250	42766.1	920.078
62300	39837.0	921.278
62350	39107.6	911.76
62400	39934.4	904.064
62450	41302.0	902.608
62500	41174.1	908.508
62550	37846.7	911.266
62600	38309.5	904.328
62650	40533.0	900.57
62700	40916.1	906.117
62750	40115.8	911.822
62800	38425.3	911.902
62850	40445.8	908.299
62900	41508.0	908.762
62950	40448.0	913.92
63000	40344.7	914.128
63050	42325.5	914.418
63100	43915.5	921.24
63150	44349.2	931.319
63200	45201.0	937.542
63250	46609.4	940.973
63300	48488.2	944.941
63350	51977.3	950.676
63400	54286.1	962.639
63450	55182.8	972.452
63500	60468.1	975.898
63550	64461.4	988.286
63600	66917.9	1001.24
63650	70940.5	1006.02
63700	75465.9	1013.04
63750	78161.7	1026.93
63800	78314.4	1040.26
63850	73966.0	1037.61
63900	64958.7	1014.98
63950	74530.7	1011.58
64000	77379.5	1011.14
64050	78053.6	1009.37
64100	78500.8	1007.48
64150	78871.5	1008.38
64200	78686.7	1014.88
64250	79314.9	1017.36
64300	79127.1	1011.83
64350	76327.7	1010.26
64400	72929.6	1012.32
64450	66890.1	1009.41
64500	56777.7	975.453
64550	46026.0	927.77
64600	46773.5	895.564
64650	45806.1	869.507
64700	46703.6	856.224
64750	75366.5	860.034
64800	45929.6	902.917
64850	42390.4	903.055
64900	39275.1	904.943
64950	39061.5	901.11
65000	40619.0	898.909
65050	39540.7	905.201
65100	40223.9	909.536
65150	41296.8	916.257
65200	40546.4	924.728
65250	41428.2	926.216
65300	43072.2	926.255
65350	42560.2	928.197
65400	43285.2	927.373
65450	45564.1	925.637
65500	45267.3	927.761
65550	43714.1	928.726
65600	43564.1	924.663
65650	44268.2	919.019
65700	43851.7	918.112
65750	42081.4	918.366
65800	40801.6	913.45
65850	41023.0	905.78
65900	41461.9	900.618
65950	41467.4	901.926
66000	40444.2	909.648
66050	39774.2	913.775
66100	41249.0	913.826
66150	41712.1	918.112
66200	41506.8	921.76
66250	42718.5	922.662
66300	44114.0	923.385
66350	45675.2	926.505
66400	46925.8	934.014
66450	47916.1	943.927
66500	48987.6	953.78
66550	51420.2	960.641
66600	54479.8	965.518
66650	57302.8	971.004
66700	59255.9	976.643
66750	59599.0	980.932
66800	59571.8	979.243
66850	58927.5	972.161
66900	60001.0	967.149
66950	60117.7	970.345
67000	60121.3	977.662
67050	62716.7	981.075
67100	62052.6	987.124
67150	59397.8	988.794
67200	58749.6	985.227
67250	56117.3	984.584
67300	52214.0	981.318
67350	52587.9	973.354
67400	53432.6	967.333
67450	51478.5	965.69
67500	48767.7	963.675
67550	47909.6	959.028
67600	48048.7	955.262
67650	45591.1	954.405
67700	42993.2	951.983
67750	41125.4	946.846
67800	40344.4	940.664
67850	37087.8	936.649
67900	33457.4	929.437
67950	32350.2	917.917
68000	32743.0	906.039
68050	33658.4	896.874
68100	32949.7	891.662
68150	31801.5	889.672
68200	30886.9	888.988
68250	29717.0	889.734
68300	28428.1	891.092
68350	26909.8	890.798
68400	26463.7	887.402
68450	26733.8	884.393
68500	25424.9	883.684
68550	24430.4	881.069
68600	24346.4	877.073
68650	23738.1	874.454
68700	23022.8	871.958
68750	22456.6	868.857
68800	21413.8	865.746
68850	20362.0	861.006
68900	20194.6	855.013
68950	19974.9	850.512
69000	19341.8	847.521
69050	18777.8	844.269
69100	17859.7	840.812
69150	16749.8	835.794
69200	16112.0	829.104
69250	15744.7	822.195
69300	15309.3	815.906
69350	15212.8	810.691
69400	14905.8	806.074
69450	14422.9	801.093
69500	14283.0	795.28
69550	14117.8	790.455
69600	13257.9	786.61
69650	13041.7	780.784
69700	12879.1	775.863
69750	12130.2	771.807
69800	11491.9	765.542
69850	10846.2	757.991
69900	10151.3	748.888
69950	9883.48	738.808
70000	9813.15	729.112
70050	9462.83	719.142
70100	9510.01	708.083
70150	10564.5	698.596
70200	12206.3	694.224
70250	14283.1	702.959
70300	14150.9	724.905
70350	11613.8	730.772
70400	10922.6	726.071
70450	10784.0	717.212
70500	10790.5	707.413
70550	10675.4	697.208
70600	10550.5	686.322
70650	10472.7	674.518
70700	10432.5	661.863
70750	10601.5	648.173
70800	10968.3	634.591
70850	11142.5	620.303
70900	11007.6	605.376
70950	10750.6	588.035
71000	10379.1	568.488
71050	10022.2	547.042
71100	10917.9	523.262
71150	11936.6	500.243
71200	12368.0	476.874
71250	11773.0	452.863
71300	12433.5	425.648
71350	14986.4	395.655
71400	14156.5	359.524
71450	7774.63	299.898
71500	2793.08	210.039
71550	1081.19	113.712
71600	268.221	39.4246
71650	0	7.34185
71700	0	0
71750	0	0
71800	0	0
71850	0	0
71900	0	0
71950	0	0
72000	0	0
72050	0	0
72100	0	0
72150	0	0
72200	0	0
72250	0	0
72300	0	0
72350	0	0
72400	0	0
72450	0	0
72500	0.429289	31.1403
72550	2.87139	77.3585
72600	21.2585	121.847
72650	86.5539	163.92
72700	193.934	204.309
72750	344.275	242.037
72800	597.607	280.138
72850	950.209	322.273
72900	1451.93	362.227
72950	2315.74	403.956
73000	3334.04	454.998
73050	2792.68	483.64
73100	2233.68	483.068
73150	2060.74	477.379
73200	1953.86	471.019
73250	1823.33	464.99
73300	1724.77	458.941
73350	1678.37	451.382
73400	1682.24	443.803
73450	1730.64	436.269
73500	1813.73	429.409
73550	1914.92	423.312
73600	2070.91	417.303
73650	2261.57	411.446
73700	2375.95	406.295
73750	2420.73	400.365
73800	2529.02	393.358
73850	2628.76	386.091
73900	2712.26	378.575
73950	2834.88	370.357
74000	2998.05	361.572
74050	3020.22	352.381
74100	2898.54	341.738
74150	2662.75	328.593
74200	2253.81	312.113
74250	1712.0	291.623
74300	1120.37	267.235
74350	601.376	239.925
74400	276.962	210.957
74450	111.38	181.83
74500	40.5016	153.278
74550	12.3272	126.824
74600	3.02706	101.468
74650	0.575024	77.9202
74700	0.0676387	54.2457
74750	0.00375131	30.6729
74800	0	12.5893
74850	0	3.85327
74900	0	0
74950	0	0
75000	0	0
75050	0	0
75100	0	0
75150	0	0
75200	0	0
75250	0	0
75300	0	0
75350	0	0
75400	0	0
75450	0	0
75500	0	0
75550	0	0
75600	0	0
75650	0	0
75700	0	0
75750	0	0
75800	0	0
75850	0	0
75900	0	0
75950	0	0
76000	0	0
76050	0	0
76100	0	0
76150	0	0
76200	0	0
76250	0	0
76300	0	0
76350	0	0
76400	0	0
76450	0	0
76500	0	0
76550	0	0
76600	0	0
76650	0	0
76700	0	0
76750	0	0
76800	0	0
76850	0	0
76900	0	0
76950	0	0
77000	0	0
77050	0	0
77100	0	0
77150	0	0
77200	0	0
77250	0	0
77300	0	0
77350	0	0
77400	0	0
77450	0	0
77500	0	0
77550	0	0
77600	0	0
77650	0	0
77700	0	0
77750	0	0
77800	0	0
77850	0	0
77900	0	0
77950	0	0
78000	0	0
78050	0	0
78100	0	0
78150	0	0
78200	0	0
78250	0	0
78300	0	0
78350	0	0
78400	0	0
78450	0	0
78500	0	0
78550	0	0
78600	0	0
78650	0	0
78700	0	0
78750	0	0
78800	0	0
78850	0	0
78900	0	0
78950	0	0
79000	0	0
79050	0	0
79100	0	0
79150	0	0
79200	0	0
79250	0	0
79300	0	0
79350	0	0
79400	0	0
79450	0	0
79500	0	0
79550	0	0
79600	0	0
79650	0	0
79700	0	0
79750	0	0
79800	0	0
79850	0	0
79900	0	0
79950	0	0
80000	0	0
80050	0	0
80100	0	0
80150	0	0
80200	0	0
80250	0	0
80300	0	0
80350	0	0
80400	0	0
80450	0	0
80500	0	0
80550	0	0
80600	0	0
80650	0	0
80700	0	0
80750	0	0
80800	0	0
80850	0	0
80900	0	0
80950	0	0
81000	0	0
81050	0	0
81100	0	0
81150	0	0
81200	0	0
81250	0	0
81300	0	0
81350	0	0
81400	0	0
81450	0	0
81500	0	0
81550	0	0
81600	0	0
81650	0	0
81700	0	0
81750	0	0
81800	0	0
81850	0	0
81900	0	0
81950	0	0
82000	0	0
82050	0	0
82100	0	0
82150	0	0
82200	0	0
82250	0	0
82300	0	0
82350	0	0
82400	0	0
82450	0	0
82500	0	0
82550	0	0
82600	0	0
82650	0	0
82700	0	0
82750	0	0
82800	0	0
82850	0	0
82900	0	0
82950	0	0
83000	0	0
83050	0	0
83100	0	0
83150	0	0
83200	0	0
83250	0	0
83300	0	0
83350	0	0
83400	0	0
83450	0	0
83500	0	0
83550	0	0
83600	0	0
83650	0	0
83700	0	0
83750	0	0
83800	0	0
83850	0	0
83900	0	0
83950	0	0
84000	0	0
84050	0	0
84100	0	0
84150	0	0
84200	0	0
84250	0	0
84300	0	0
84350	0	0
84400	0	0
84450	0	0
84500	0	0
84550	0	0
84600	0	0
84650	0	0
84700	0	0
84750	0	0
84800	0	0
84850	0	0
84900	0	0
84950	0	0
85000	0	0
85050	0	0
85100	0	11.7708
85150	167484.0	390.57
85200	111854.0	507.236
85250	67578.7	604.764
85300	70175.5	675.944
85350	78037.2	729.04
85400	78016.5	800.756
85450	70995.6	870.663
85500	56929.7	900.344
85550	53877.5	901.21
85600	48556.5	882.854
85650	43567.3	853.465
85700	43126.2	835.885
85750	41232.9	839.416
85800	39766.5	843.626
85850	40878.9	842.83
85900	41795.0	850.853
85950	38370.5	852.131
86000	36895.6	842.495
86050	36922.4	836.436
86100	38068.0	837.421
86150	38433.8	843.478
86200	38371.6	845.742
86250	39216.2	846.136
86300	40525.9	849.86
86350	41186.3	853.302
86400	40993.4	854.136
86450	40277.6	855.702
86500	41167.3	855.076
86550	42508.3	857.341
86600	41489.1	860.129
86650	38522.4	851.867
86700	37751.5	843.57
86750	36094.5	839.362
86800	36605.2	833.405
86850	38186.7	835.491
86900	38339.9	843.907
86950	38977.7	846.481
87000	39849.6	849.309
87050	39364.2	851.721
87100	38576.0	849.088
87150	37653.2	844.29
87200	38576.1	842.536
87250	39567.9	846.313
87300	41531.6	851.808
87350	43978.9	858.678
87400	44080.1	866.84
87450	43611.5	866.598
87500	43477.2	863.894
87550	42888.0	864.827
87600	43801.5	865.284
87650	44602.4	868.029
87700	47074.7	875.141
87750	52002.7	886.858
87800	55695.3	900.235
87850	59656.8	911.264
87900	63471.6	921.555
87950	67324.3	929.368
88000	72772.0	941.112
88050	81707.2	958.881
88100	90935.2	977.467
88150	104618.0	1001.23
88200	120967.0	1033.09
88250	121418.0	1045.8
88300	106767.0	1019.34
88350	166946.0	1003.66
88400	103298.0	997.487
88450	109268.0	985.117
88500	106846.0	969.041
88550	104293.0	1002.07
88600	112902.0	992.771
88650	98153.5	994.216
88700	94591.8	974.314
88750	104266.0	970.127
88800	143595.0	980.85
88850	105337.0	973.048
88900	95575.7	954.359
88950	107246.0	967.363
89000	94826.5	962.94
89050	89785.8	935.001
89100	101357.0	933.347
89150	113630.0	963.905
89200	84669.3	949.607
89250	91322.4	926.651
89300	129831.0	940.04
89350	101195.0	949.643
89400	83948.2	930.03
89450	93242.5	931.135
89500	148873.0	959.992
89550	102707.0	982.168
89600	88110.2	960.544
89650	106553.0	959.67
89700	106890.0	957.604
89750	111932.0	962.026
89800	90265.5	938.077
89850	105118.0	938.418
89900	100256.0	942.851
89950	95315.6	946.084
90000	78721.3	919.282
90050	110112.0	909.389
90100	173056.0	913.346
90150	147934.0	949.242
90200	99606.6	944.685
90250	86904.6	909.962
90300	92441.5	919.624
90350	96612.6	910.319
90400	98657.5	918.701
90450	99158.3	928.188
90500	115185.0	980.92
90550	105400.0	966.328
90600	97974.7	947.256
90650	94492.1	928.35
90700	103451.0	947.422
90750	111358.0	969.841
90800	85810.9	973.989
90850	94591.3	972.326
90900	92519.7	963.471
90950	87609.8	965.674
91000	94338.0	962.996
91050	93328.1	967.803
91100	84767.9	961.278
91150	83323.0	957.961
91200	85692.5	947.14
91250	81702.2	932.626
91300	80351.1	939.664
91350	75204.3	938.452
91400	87602.3	927.269
91450	94212.9	932.778
91500	93020.9	916.205
91550	71107.0	926.626
91600	75331.6	913.431
91650	73244.1	912.983
91700	74687.6	936.504
91750	69772.2	917.754
91800	74543.2	926.44
91850	84694.6	936.67
91900	69935.1	927.38
91950	73733.3	912.942
92000	73245.4	919.62
92050	69638.8	930.192
92100	68669.0	916.907
92150	71019.3	923.876
92200	76983.7	937.785
92250	70719.6	945.184
92300	69243.5	928.601
92350	73237.2	926.877
92400	80234.9	930.12
92450	74455.4	937.383
92500	71330.4	921.034
92550	74251.1	932.504
92600	74481.6	943.701
92650	71108.3	930.147
92700	77630.6	935.01
92750	89974.3	960.797
92800	83495.0	961.365
92850	74959.5	956.677
92900	95337.1	955.238
92950	79440.3	949.499
93000	79929.5	949.812
93050	78030.1	939.035
93100	79543.0	945.006
93150	73770.0	947.08
93200	68392.2	939.628
93250	74659.2	942.28
93300	69629.0	940.405
93350	67419.0	932.0
93400	73700.4	927.452
93450	75429.3	941.008
93500	61173.6	937.634
93550	63437.6	924.773
93600	62811.7	923.124
93650	65690.6	926.016
93700	55246.2	918.84
93750	54266.2	908.168
93800	55383.3	905.244
93850	54938.0	904.768
93900	50562.9	896.553
93950	52228.3	893.006
94000	54676.2	897.899
94050	49757.4	892.118
94100	45836.3	883.089
94150	47337.4	877.845
94200	47596.5	879.438
94250	45977.2	875.732
94300	45290.2	867.579
94350	41432.8	857.96
94400	41970.5	851.543
94450	40220.2	841.625
94500	45627.0	834.635
94550	40473.6	828.809
94600	39016.5	823.205
94650	37897.6	813.429
94700	38184.1	803.649
94750	39113.0	795.743
94800	35879.7	788.706
94850	33621.4	781.554
94900	33531.6	771.702
94950	34974.7	760.392
95000	30264.3	747.427
95050	30301.1	740.623
95100	30445.6	734.908
95150	31192.5	726.458
95200	28679.3	715.753
95250	29046.7	704.23
95300	28107.6	694.115
95350	28707.3	685.892
95400	26788.9	677.085
95450	27398.0	667.729
95500	27169.7	659.425
95550	25201.3	651.727
95600	26112.4	641.776
95650	29202.4	635.983
95700	26107.7	633.372
95750	25152.4	626.633
95800	23489.6	615.924
95850	24375.7	603.594
95900	26641.6	593.194
95950	24932.5	587.071
96000	24946.7	579.334
96050	24144.5	568.71
96100	22371.8	557.998
96150	22534.0	549.773
96200	20908.0	543.373
96250	21091.2	535.318
96300	21903.9	526.09
96350	21352.9	515.743
96400	20877.8	503.409
96450	23254.7	490.58
96500	21461.9	479.199
96550	21224.5	466.753
96600	20517.6	459.378
96650	18662.1	456.773
96700	17704.1	447.585
96750	16471.6	433.504
96800	17135.3	422.68
96850	17395.0	412.528
96900	18713.2	403.595
96950	20828.1	395.685
97000	22516.3	387.261
97050	23850.1	378.066
97100	31703.8	366.414
97150	28756.2	352.82
97200	19720.8	330.497
97250	13218.1	300.907
97300	7630.74	264.858
97350	4037.31	213.762
97400	1674.81	139.684
97450	700.668	71.2662
97500	211.431	26.141
97550	0	4.81085
97600	0	0
97650	0	0
97700	0	0
97750	0	0
97800	0	0
97850	0	0
97900	0	0
97950	0	0
98000	0	0
98050	0	0
98100	0	0
98150	0	0
98200	0	0
98250	0	0
98300	0	0
98350	0	0
98400	0	0
98450	0	0
98500	0	0
98550	0	0
98600	0	0
98650	0	0
98700	0	0
98750	0	0
98800	0	0
98850	0	0
98900	0	0
98950	0	0
99000	0	0
99050	0	0
99100	0	0
99150	0	0
99200	0	0
99250	0	0
99300	0	0
99350	0	0
99400	0	0
99450	0	0
99500	0	0
99550	0	0
99600	0	0
99650	0	0
99700	0	0
99750	0	0
99800	0	0
99850	0	0
99900	0	0
[truncated: 459 more rows]
