# Supplementary material for: The extreme yet transient nature of glacial erosion
Source: Nat Commun. 2022 Nov 30;13:7377. doi: 10.1038/s41467-022-35072-0 (PMC9712427; doi:10.1038/s41467-022-35072-0)
Supplement: Supplementary file 5 — Supplementary Data 2 [file 41467_2022_35072_MOESM5_ESM.zip › csv_glacialEcalib/Brin2014b-10.csv]

Year	Q	IceH
0	0	0
50	0	0
100	0	0
150	0	0
200	0	0
250	0	0
300	0	0
350	0	0
400	0	0
450	0	0
500	0	0
550	0	0
600	0	0
650	0	0
700	0	0
750	0	0
800	0	0
850	0	0
900	0	0
950	0	0
1000	0	0
1050	0	0
1100	0	0
1150	0	0
1200	0	0
1250	0	0
1300	0	0
1350	0	0
1400	0	0
1450	0	0
1500	0	0
1550	0	0
1600	0	0
1650	0	0
1700	0	0
1750	0	0
1800	0	0
1850	0	0
1900	0	0
1950	0	0
2000	0	0
2050	0	0
2100	0	0
2150	0	0
2200	0	0
2250	0	0
2300	0	0
2350	0	0
2400	0	0
2450	0	0
2500	0	0
2550	0	0
2600	0	0
2650	0	0
2700	0	0
2750	0	0
2800	0	0
2850	0	0
2900	0	0
2950	0	0
3000	0	0
3050	0	0
3100	0	0
3150	0	0
3200	0	0
3250	0	0
3300	0	0
3350	0	0
3400	0	0
3450	0	0
3500	0	0
3550	0	0
3600	0	0
3650	0	0
3700	0	0
3750	0	0
3800	0	0
3850	0	0
3900	0	0
3950	0	0
4000	0	0
4050	0	0
4100	0	0
4150	0	0
4200	0	0
4250	0	0
4300	0	0
4350	0	0
4400	0	0
4450	0	0
4500	0	0
4550	0	0
4600	0	0
4650	0	0
4700	0	0
4750	0	0
4800	0	0
4850	0	0
4900	0	0
4950	0	0
5000	0	0
5050	0	0
5100	0	0
5150	0	0
5200	0	0
5250	0	0
5300	0	0
5350	0	0
5400	0	0
5450	0	0
5500	0	0
5550	0	0
5600	0	0
5650	0	0
5700	0	0
5750	0	0
5800	0	0
5850	0	0
5900	0	0
5950	0	0
6000	0	0
6050	0	0
6100	0	0
6150	0	0
6200	0	0
6250	0	0
6300	0	0
6350	0	0
6400	0	0
6450	0	0
6500	0	0
6550	0	0
6600	0	0
6650	0	0
6700	0	0
6750	0	0
6800	0	0
6850	0	0
6900	0	0
6950	0	0
7000	0	0
7050	0	0
7100	0	0
7150	0	0
7200	0	0
7250	0	0
7300	0	0
7350	0	0
7400	0	0
7450	0	0
7500	0	0
7550	0	0
7600	0	0
7650	0	0
7700	0	0
7750	0	0
7800	0	0
7850	0	0
7900	0	0
7950	0	0
8000	0	0
8050	0	0
8100	0	0
8150	0	0
8200	0	0
8250	0	0
8300	0	0
8350	0	0
8400	0	0
8450	0	0
8500	0	0
8550	0	0
8600	0	0
8650	0	0
8700	0	0
8750	0	0
8800	0	0
8850	0	0
8900	0	0
8950	0	0
9000	0	0
9050	0	0
9100	0	0
9150	0	0
9200	0	0
9250	0	0
9300	0	0
9350	0	0
9400	0	0
9450	0	0
9500	0	0
9550	0	0
9600	0	0
9650	0	0
9700	0	0
9750	0	0
9800	0	0
9850	0	0
9900	0	0
9950	0	0
10000	0	0
10050	0	0
10100	0	0
10150	0	0
10200	0	0
10250	0	0
10300	0	0
10350	0	0
10400	0	0
10450	0	0
10500	0	0
10550	0	0
10600	0	0
10650	0	0
10700	0	0
10750	0	0
10800	0	0
10850	0	0
10900	0	0
10950	0	0
11000	0	0
11050	0	0
11100	0	0
11150	0	0
11200	0	0
11250	0	0
11300	0	0
11350	0	0
11400	0	0
11450	0	0
11500	0	0
11550	0	0
11600	0	0
11650	0	0
11700	0	0
11750	0	0
11800	0	0
11850	0	0
11900	0	0
11950	0	0
12000	0	0
12050	0	0
12100	0	0
12150	0	0
12200	0	0
12250	0	0
12300	0	0
12350	0	0
12400	0	0
12450	0	0
12500	0	0
12550	0	0
12600	0	0
12650	0	0
12700	0	0
12750	0	0
12800	0	0
12850	0	0
12900	0	0
12950	0	0
13000	0	0
13050	0	0
13100	0	0
13150	0	0
13200	0	0
13250	0	0
13300	0	0
13350	0	0
13400	0	0
13450	0	0
13500	0	0
13550	0	0
13600	0	0
13650	0	0
13700	0	0
13750	0	0
13800	0	0
13850	0	0
13900	0	0
13950	0	0
14000	0	0
14050	0	0
14100	0	0
14150	0	0
14200	0	16.308
14250	2005.16	26.8668
14300	2010.43	26.7874
14350	2000.66	26.7535
14400	0	24.8157
14450	0	23.747
14500	0	24.0731
14550	0	24.1319
14600	2132.73	30.7025
14650	1832.16	76.6553
14700	2746.47	86.3035
14750	3148.51	94.1086
14800	2985.08	100.185
14850	3600.06	113.674
14900	3742.1	130.632
14950	4269.28	139.519
15000	4517.55	138.326
15050	4561.21	141.588
15100	4708.86	147.34
15150	5054.22	156.568
15200	5102.08	136.413
15250	4737.34	144.775
15300	8009.29	214.059
15350	8459.99	214.355
15400	8572.6	218.679
15450	7936.0	212.093
15500	7039.54	196.847
15550	5038.94	182.119
15600	2405.03	155.436
15650	5478.75	133.362
15700	4418.5	114.926
15750	4180.15	120.576
15800	4524.82	121.748
15850	4718.4	120.58
15900	7371.69	181.909
15950	10078.8	198.721
16000	11499.0	188.162
16050	3369.57	144.214
16100	2068.83	107.161
16150	1292.33	68.2663
16200	558.164	28.4519
16250	0	1.89867
16300	0	0
16350	0	12.6272
16400	137.14	42.6698
16450	1818.05	72.9224
16500	2694.96	75.9299
16550	0	0
16600	0	0
16650	0	0
16700	0	0
16750	0	0
16800	0	0
16850	0	0
16900	0	0
16950	0	0
17000	0	0
17050	0	0
17100	0	2.86533
17150	1862.38	51.6884
17200	1817.71	52.4439
17250	1819.43	56.4011
17300	2462.92	75.9612
17350	2581.96	96.7168
17400	2828.64	104.448
17450	0	0
17500	0	0
17550	0	0
17600	0	0
17650	0	0
17700	0	0
17750	0	0
17800	0	0
17850	0	0
17900	0	0
17950	0	0
18000	0	0
18050	0	0
18100	0	0
18150	0	0
18200	0	0
18250	0	0
18300	0	0
18350	0	0
18400	0	0
18450	0	0
18500	0	0
18550	0	0
18600	0	0
18650	0	0
18700	0	0
18750	0	0
18800	0	0
18850	0	0
18900	0	0
18950	0	0
19000	0	0
19050	0	0
19100	0	0
19150	0	0
19200	901.468	27.4009
19250	2481.11	68.7917
19300	1773.32	66.1937
19350	1653.33	59.0206
19400	1867.52	62.2114
19450	1651.45	57.7079
19500	2019.64	65.2028
19550	2202.04	70.3428
19600	2319.77	79.3185
19650	2514.72	89.4465
19700	2663.3	98.447
19750	2479.79	98.9809
19800	2292.58	85.9991
19850	1924.69	62.7576
19900	1636.23	53.6737
19950	163.225	28.3502
20000	117.215	40.1603
20050	2163.81	61.2116
20100	2551.18	74.4916
20150	2254.91	86.0909
20200	2785.09	98.2242
20250	3104.71	110.351
20300	3391.55	118.666
20350	3705.15	125.665
20400	3664.01	140.368
20450	3317.71	116.199
20500	3036.91	97.4058
20550	2838.18	94.0789
20600	2864.59	97.7892
20650	2243.55	89.4316
20700	2446.62	79.5186
20750	2695.61	84.8589
20800	2221.15	81.1756
20850	2492.99	83.0393
20900	2436.5	85.7219
20950	560.486	66.2576
21000	2892.22	86.5407
21050	2910.07	103.992
21100	3062.67	115.997
21150	2993.56	115.087
21200	2746.39	96.5304
21250	2073.39	68.5532
21300	268.219	36.2147
21350	1858.1	53.4566
21400	1445.2	47.4723
21450	1346.21	41.6814
21500	1521.68	43.9548
21550	1819.68	53.3756
21600	2597.7	76.5922
21650	2588.13	85.9266
21700	2682.47	91.7025
21750	2710.43	92.5334
21800	2715.79	85.2256
21850	2892.34	82.3687
21900	2562.88	79.1535
21950	2497.42	69.5912
22000	2179.28	59.0367
22050	1241.39	34.3275
22100	0	14.1212
22150	1070.75	27.7972
22200	1505.28	39.4447
22250	1622.55	41.5129
22300	1936.18	49.6817
22350	2708.13	69.8791
22400	2664.45	67.4594
22450	2050.38	49.9678
22500	0	19.32
22550	0	0
22600	0	10.76
22650	1935.05	48.5008
22700	3464.86	84.1315
22750	7698.08	177.099
22800	8303.78	179.597
22850	8346.26	186.081
22900	8234.68	209.706
22950	9408.28	209.24
23000	9658.03	210.049
23050	9734.31	212.021
23100	10072.3	206.045
23150	9897.28	204.183
23200	9585.53	215.197
23250	10659.7	211.411
23300	10274.2	203.633
23350	9708.44	196.025
23400	9345.71	195.088
23450	9090.98	208.748
23500	10024.6	214.32
23550	10608.5	215.326
23600	10836.4	223.459
23650	11266.7	214.592
23700	10253.7	199.096
23750	10027.5	199.369
23800	10467.9	209.233
23850	10519.9	208.605
23900	10336.1	206.01
23950	9910.67	202.307
24000	10124.5	210.556
24050	9471.58	224.33
24100	11060.4	221.394
24150	11180.0	221.699
24200	11091.2	229.655
24250	12148.2	229.234
24300	12186.7	225.854
24350	11720.4	213.932
24400	11107.2	206.93
24450	11485.1	219.789
24500	11958.8	232.072
24550	12330.4	227.833
24600	12052.1	221.953
24650	12322.3	229.43
24700	12612.9	232.161
24750	12369.5	226.433
24800	13453.2	243.395
24850	11843.4	244.702
24900	13513.1	233.405
24950	13359.3	228.319
25000	14010.3	242.532
25050	7175.99	255.567
25100	6513.58	254.965
25150	6524.09	247.867
25200	6963.39	240.774
25250	6619.5	236.415
25300	6004.05	228.87
25350	5859.17	216.121
25400	5009.06	201.525
25450	3488.15	195.772
25500	3206.41	173.039
25550	7022.5	161.448
25600	6697.41	159.003
25650	6798.18	162.767
25700	5591.41	207.295
25750	5403.9	205.957
25800	5257.46	203.48
25850	12425.2	206.7
25900	13238.9	214.829
25950	14335.6	227.334
26000	6367.84	231.552
26050	5775.61	221.706
26100	6150.03	209.395
26150	6171.72	200.85
26200	6320.92	200.25
26250	6313.45	204.214
26300	5898.78	201.35
26350	4976.22	188.116
26400	3669.51	173.624
26450	2466.1	168.566
26500	7233.91	178.198
26550	4821.82	192.695
26600	3067.01	187.666
26650	7636.88	180.051
26700	3117.77	139.723
26750	2416.34	95.8364
26800	0	12.9076
26850	0	7.53007
26900	0	17.8694
26950	0	21.7567
27000	0	14.9019
27050	0	3.69154
27100	0	0
27150	0	0
27200	0	0
27250	0	0
27300	0	0
27350	3075.8	43.6878
27400	3108.0	80.2079
27450	7010.85	202.088
27500	10106.5	204.996
27550	10739.1	203.534
27600	9760.44	199.781
27650	16922.4	188.867
27700	9261.38	244.083
27750	9674.02	236.603
27800	7733.98	211.646
27850	3601.83	160.923
27900	4929.99	76.7233
27950	0	15.838
28000	0	6.00167
28050	0	0
28100	0	2.56368
28150	0	0
28200	0	0
28250	0	0
28300	0	0
28350	0	0
28400	0	0
28450	0	0
28500	0	20.5473
28550	4057.23	107.202
28600	5824.17	197.545
28650	7220.3	222.849
28700	8154.0	226.254
28750	8351.27	225.814
28800	8648.3	221.828
28850	8601.88	218.851
28900	7862.29	222.114
28950	8495.47	217.981
29000	8482.41	212.815
29050	7943.51	226.173
29100	7523.18	240.551
29150	5783.2	262.86
29200	4297.39	252.92
29250	8843.31	248.396
29300	9440.17	242.782
29350	9231.96	241.839
29400	9497.12	228.164
29450	8706.28	228.126
29500	8521.1	231.387
29550	8964.69	229.802
29600	9165.1	227.019
29650	8464.09	234.706
29700	8936.18	240.779
29750	9355.12	240.809
29800	9843.04	236.654
29850	10581.7	231.223
29900	9898.91	234.473
29950	11527.8	228.011
30000	11550.9	220.73
30050	10720.9	225.987
30100	12031.2	216.855
30150	11728.6	206.114
30200	10942.6	197.067
30250	9645.96	180.371
30300	8674.39	173.191
30350	9116.32	190.48
30400	8788.97	207.573
30450	9840.07	209.771
30500	10192.7	211.36
30550	9705.28	224.141
30600	10655.2	226.602
30650	11796.9	222.756
30700	11847.1	219.585
30750	11961.8	217.049
30800	11963.3	213.016
30850	12353.8	215.785
30900	12626.3	213.978
30950	12652.8	206.737
31000	12638.5	203.546
31050	5950.86	205.902
31100	5865.27	198.795
31150	12266.8	185.672
31200	13803.5	187.156
31250	9087.51	235.819
31300	9068.35	235.147
31350	8508.93	221.516
31400	5648.58	188.904
31450	2987.68	141.813
31500	2027.81	68.0459
31550	0	0
31600	0	0
31650	0	0
31700	0	0
31750	0	0
31800	0	0
31850	0	0
31900	0	0
31950	0	0
32000	0	0
32050	0	0
32100	0	0
32150	0	0
32200	1666.21	41.4016
32250	3442.18	82.0735
32300	9084.26	195.083
32350	11025.0	204.295
32400	11212.6	198.829
32450	18345.8	192.258
32500	9709.69	232.999
32550	9235.0	238.307
32600	7854.65	222.202
32650	4028.37	180.354
32700	2287.72	109.594
32750	0	4.66159
32800	0	0
32850	0	0
32900	0	0
32950	0	0
33000	0	0
33050	0	0
33100	0	0
33150	0	0
33200	0	0
33250	0	0
33300	0	0
33350	0	0
33400	0	0
33450	0	0
33500	2119.78	29.9712
33550	2305.52	61.2208
33600	1863.54	78.6134
33650	2962.55	116.765
33700	3384.26	123.49
33750	3623.06	128.903
33800	3409.85	121.992
33850	3513.31	107.969
33900	3325.57	102.469
33950	3035.16	96.2759
34000	0	0
34050	0	0
34100	0	0
34150	0	0
34200	0	0
34250	0	0
34300	0	0
34350	0	0
34400	0	0
34450	0	0
34500	0	0
34550	0	0
34600	0	0
34650	0	0
34700	0	0
34750	0	0
34800	0	0
34850	0	0
34900	0	0
34950	0	0
35000	0	0
35050	0	0
35100	3224.59	46.6714
35150	2188.38	31.0565
35200	2508.78	65.3769
35250	0	0
35300	1989.18	27.3543
35350	2087.45	29.4012
35400	1582.52	69.5853
35450	2568.8	112.756
35500	3055.65	107.068
35550	2886.07	98.2939
35600	3209.79	100.374
35650	3112.74	105.88
35700	0	0
35750	0	14.273
35800	0	12.0968
35850	0	0
35900	0	0
35950	0	0
36000	0	0
36050	0	0
36100	0	0
36150	0	0
36200	0	0
36250	0	0
36300	0	0
36350	0	0
36400	0	0
36450	0	0
36500	0	0
36550	0	0
36600	0	0
36650	0	0
36700	0	0
36750	0	0
36800	0	0
36850	0	0
36900	0	0
36950	0	0
37000	0	0
37050	0	0
37100	193.267	49.5001
37150	2849.25	47.0945
37200	2303.33	36.1784
37250	2345.06	33.3097
37300	2163.68	29.595
37350	2136.0	29.0485
37400	2169.74	29.7719
37450	2284.03	32.1862
37500	2184.16	29.6051
37550	2110.16	28.1286
37600	2109.48	28.1034
37650	2098.55	27.8908
37700	2111.77	28.148
37750	2073.91	27.4213
37800	2080.15	27.5793
37850	2117.1	28.2714
37900	2116.11	28.252
37950	2145.3	28.7852
38000	2181.24	29.272
38050	2928.78	39.6437
38100	1988.9	26.5331
38150	2041.31	27.2014
38200	2085.33	27.3741
38250	0	24.9876
38300	1920.49	25.3233
38350	2648.35	37.8824
38400	2234.12	75.7618
38450	1813.06	63.3301
38500	1977.19	68.7443
38550	2258.67	77.8885
38600	2412.54	84.2894
38650	2402.34	84.4689
38700	2409.91	84.4687
38750	2620.66	91.4153
38800	2330.53	83.0257
38850	1983.0	71.1942
38900	1756.79	61.6407
38950	1533.54	53.3184
39000	1582.76	54.1014
39050	2025.29	68.6159
39100	2455.93	84.4746
39150	3340.07	115.003
39200	3679.4	127.573
39250	3505.02	122.655
39300	2914.53	101.41
39350	2925.57	98.0165
39400	3105.28	102.431
39450	3150.79	99.9212
39500	3384.12	100.75
39550	3815.89	107.823
39600	3648.48	98.0453
39650	3399.59	88.9924
39700	2874.92	71.6167
39750	0	0
39800	0	0
39850	0	0
39900	0	0
39950	0	0
40000	0	0
40050	0	0
40100	0	0
40150	0	0
40200	0	0
40250	0	0
40300	0	0
40350	0	0
40400	0	0
40450	0	0
40500	0	0
40550	0	0
40600	0	0
40650	0	0
40700	0	0
40750	0	0
40800	0	0
40850	0	0
40900	0	0
40950	0	0
41000	0	0
41050	0	0
41100	0	0
41150	0	0
41200	0	0
41250	0	0
41300	0	0
41350	0	0
41400	0	0
41450	0	0
41500	0	0
41550	0	0
41600	0	0
41650	0	0
41700	0	0
41750	0	0
41800	0	0
41850	0	0
41900	0	0
41950	0	0
42000	0	0
42050	0	0
42100	0	0
42150	0	0
42200	0	0
42250	0	0
42300	0	0
42350	0	0
42400	0	0
42450	0	0
42500	0	0
42550	0	0
42600	0	0
42650	0	0
42700	0	0
42750	0	0
42800	0	0
42850	0	0
42900	0	0
42950	0	0
43000	0	0
43050	0	0
43100	0	0
43150	0	0
43200	0	0
43250	0	0
43300	0	0
43350	0	0
43400	0	0
43450	0	0
43500	0	0
43550	0	0
43600	0	0
43650	0	0
43700	0	0
43750	0	0
43800	0	0
43850	0	0
43900	0	0
43950	0	0
44000	0	0
44050	0	0
44100	0	0
44150	0	0
44200	0	0
44250	0	0
44300	0	0
44350	0	0
44400	0	0
44450	0	0
44500	0	0
44550	0	0
44600	0	0
44650	0	0
44700	0	0
44750	0	0
44800	0	0
44850	0	0
44900	0	0
44950	0	0
45000	0	0
45050	0	0
45100	0	0
45150	0	0
45200	0	0
45250	0	0
45300	0	0
45350	0	0
45400	0	0
45450	0	0
45500	0	0
45550	0	0
45600	0	0
45650	0	0
45700	0	0
45750	0	0
45800	0	0
45850	0	0
45900	0	0
45950	0	0
46000	0	0
46050	0	0
46100	0	0
46150	0	0
46200	0	0
46250	0	0
46300	0	0
46350	0	0
46400	0	0
46450	0	0
46500	0	0
46550	0	0
46600	0	0
46650	0	0
46700	0	0
46750	0	0
46800	0	0
46850	0	0
46900	0	0
46950	0	0
47000	0	0
47050	0	0
47100	0	0
47150	0	0
47200	0	0
47250	0	0
47300	0	0
47350	0	0
47400	0	0
47450	0	0
47500	0	0
47550	0	0
47600	0	0
47650	0	0
47700	0	0
47750	0	0
47800	0	0
47850	0	0
47900	0	0
47950	0	0
48000	0	0
48050	0	0
48100	0	0
48150	0	0
48200	0	0
48250	0	0
48300	0	0
48350	0	0
48400	0	0
48450	0	0
48500	0	0
48550	0	0
48600	0	0
48650	0	0
48700	0	0
48750	0	0
48800	0	0
48850	0	0
48900	0	0
48950	0	0
49000	0	0
49050	0	0
49100	0	0
49150	0	0
49200	0	0
49250	0	0
49300	0	0
49350	0	0
49400	0	0
49450	0	0
49500	0	0
49550	0	0
49600	0	0
49650	0	0
49700	0	0
49750	0	0
49800	0	0
49850	0	0
49900	0	0
49950	0	0
50000	0	0
50050	0	0
50100	0	0
50150	0	0
50200	0	0
50250	0	0
50300	0	0
50350	0	0
50400	0	0
50450	0	0
50500	0	0
50550	0	0
50600	0	0
50650	0	0
50700	0	0
50750	0	0
50800	0	0
50850	0	0
50900	0	0
50950	0	0
51000	0	0
51050	0	0
51100	0	0
51150	0	0
51200	0	0
51250	0	0
51300	0	0
51350	0	0
51400	0	0
51450	0	0
51500	0	0
51550	0	0
51600	0	0
51650	0	0
51700	0	0
51750	0	0
51800	0	0
51850	0	0
51900	0	0
51950	0	0
52000	0	0
52050	0	0
52100	0	0
52150	0	0
52200	0	0
52250	0	0
52300	0	0
52350	0	0
52400	0	0
52450	0	0
52500	0	0
52550	0	0
52600	0	0
52650	0	0
52700	0	0
52750	0	0
52800	0	0
52850	0	0
52900	0	0
52950	0	0
53000	0	0
53050	0	0
53100	0	0
53150	0	0
53200	0	0
53250	0	0
53300	0	0
53350	0	0
53400	0	0
53450	0	0
53500	0	0
53550	0	0
53600	0	0
53650	0	0
53700	0	0
53750	0	0
53800	0	0
53850	0	0
53900	0	0
53950	0	0
54000	0	0
54050	0	0
54100	0	0
54150	0	0
54200	0	0
54250	0	0
54300	0	0
54350	0	0
54400	0	0
54450	0	0
54500	0	0
54550	0	0
54600	0	0
54650	0	0
54700	0	0
54750	0	0
54800	0	0
54850	0	0
54900	0	0
54950	0	0
55000	0	0
55050	0	0
55100	0	0
55150	0	0
55200	0	0
55250	0	0
55300	0	0
55350	0	0
55400	0	0
55450	0	0
55500	0	0
55550	0	0
55600	0	0
55650	0	0
55700	0	0
55750	0	0
55800	0	0
55850	0	0
55900	0	0
55950	0	0
56000	0	0
56050	0	0
56100	0	0
56150	0	0
56200	0	0
56250	0	0
56300	0	0
56350	0	0
56400	0	0
56450	0	0
56500	0	0
56550	0	0
56600	0	0
56650	0	0
56700	0	0
56750	0	0
56800	0	0
56850	0	0
56900	0	0
56950	0	0
57000	0	0
57050	0	0
57100	0	0
57150	0	0
57200	0	0
57250	0	0
57300	0	0
57350	0	0
57400	0	0
57450	0	0
57500	0	0
57550	0	0
57600	0	0
57650	0	0
57700	0	0
57750	0	0
57800	0	0
57850	0	0
57900	0	0
57950	0	0
58000	0	0
58050	0	0
58100	0	0
58150	0	0
58200	0	0
58250	0	0
58300	0	0
58350	0	0
58400	0	0
58450	0	0
58500	0	0
58550	0	0
58600	0	0
58650	0	0
58700	0	0
58750	0	0
58800	0	0
58850	0	0
58900	0	0
58950	0	0
59000	0	0
59050	0	0
59100	0	0
59150	0	0
59200	0	0
59250	0	0
59300	0	0
59350	0	0
59400	0	0
59450	0	0
59500	0	0
59550	0	0
59600	0	0
59650	0	0
59700	0	0
59750	0	0
59800	0	0
59850	0	0
59900	0	0
59950	0	0
60000	0	0
60050	0	0
60100	1966.4	26.6401
60150	2084.58	29.0514
60200	3483.25	65.3135
60250	3545.62	118.655
60300	3504.87	118.733
60350	2877.05	99.851
60400	2697.35	92.2582
60450	2816.86	96.0058
60500	4390.93	133.404
60550	4197.67	134.101
60600	3971.46	126.276
60650	4180.44	129.385
60700	4532.99	137.517
60750	4779.36	142.829
60800	4684.15	144.056
60850	4326.61	139.639
60900	3943.66	132.059
60950	3668.96	125.162
61000	3427.51	121.853
61050	3371.61	123.841
61100	5348.1	175.849
61150	5103.12	175.903
61200	4746.13	174.416
61250	4383.86	173.158
61300	10122.6	173.825
61350	10107.9	174.512
61400	10075.2	175.537
61450	10091.8	180.362
61500	10388.1	185.474
61550	10264.1	185.366
61600	10165.0	184.424
61650	10145.6	184.876
61700	9941.31	186.692
61750	10093.0	189.897
61800	10064.3	186.764
61850	9934.44	186.551
61900	9721.18	185.285
61950	9289.22	181.373
62000	9244.68	182.325
62050	8789.03	176.869
62100	8349.12	174.576
62150	8315.93	179.394
62200	8448.55	188.779
62250	8905.12	204.54
62300	4387.37	204.354
62350	3590.13	187.056
62400	8329.81	180.137
62450	7945.44	180.859
62500	8092.32	194.535
62550	4056.16	204.446
62600	8615.78	197.795
62650	8194.88	190.367
62700	8722.99	206.41
62750	9373.72	220.427
62800	4175.1	210.344
62850	8748.5	204.033
62900	8990.18	205.677
62950	9211.51	213.531
63000	9253.4	211.415
63050	9527.14	210.191
63100	10060.4	217.942
63150	10435.1	225.513
63200	10641.8	224.175
63250	11108.7	219.5
63300	11607.2	215.922
63350	11824.4	213.541
63400	5683.52	215.766
63450	5355.74	212.084
63500	5719.76	205.496
63550	5757.18	201.584
63600	5905.38	195.495
63650	6885.77	188.827
63700	9839.49	198.583
63750	8139.02	233.997
63800	7939.57	235.462
63850	8099.78	224.299
63900	6270.71	203.88
63950	3747.05	168.011
64000	2213.55	121.463
64050	3949.19	68.4385
64100	0	0
64150	0	0
64200	0	0
64250	0	0
64300	0	0
64350	0	0
64400	0	0
64450	0	0
64500	0	0
64550	0	0
64600	0	0
64650	1109.36	29.1654
64700	2232.54	32.2278
64750	3615.8	93.6774
64800	4551.96	108.096
64850	7597.74	164.028
64900	8644.85	189.492
64950	8372.04	188.1
65000	8128.8	188.899
65050	8970.47	209.844
65100	9189.5	214.722
65150	9480.15	219.847
65200	9625.03	223.117
65250	9771.16	217.444
65300	10074.1	210.82
65350	10215.8	207.342
65400	10419.9	202.106
65450	10113.4	196.09
65500	10227.1	198.084
65550	10277.8	197.441
65600	9972.27	191.154
65650	9451.3	185.545
65700	9377.27	188.445
65750	9539.55	192.762
65800	9135.83	186.917
65850	8534.74	180.484
65900	8181.35	181.146
65950	8438.62	194.719
66000	9414.77	216.177
66050	9585.11	220.018
66100	9714.43	218.043
66150	10062.4	222.268
66200	10318.5	224.043
66250	10446.0	221.677
66300	10552.8	219.469
66350	10804.9	221.047
66400	11458.3	228.353
66450	5990.21	241.609
66500	5703.23	241.212
66550	5630.26	237.896
66600	5760.32	234.255
66650	5768.1	231.785
66700	5692.93	229.407
66750	5493.24	226.413
66800	5421.16	221.493
66850	5500.6	217.48
66900	5852.59	219.061
66950	6100.63	228.118
67000	5993.37	232.876
67050	6203.97	231.779
67100	6045.36	233.454
67150	5766.13	231.63
67200	6037.08	227.002
67250	5799.77	224.365
67300	5339.48	219.673
67350	5514.13	210.504
67400	5777.48	208.493
67450	5950.97	214.43
67500	5839.62	215.86
67550	5864.48	211.605
67600	6064.57	209.741
67650	6136.99	213.799
67700	5930.66	212.764
67750	5737.92	208.018
67800	5786.44	203.137
67850	5563.36	204.663
67900	4720.23	198.608
67950	3918.83	181.602
68000	3398.49	164.851
68050	3377.38	166.327
68100	9874.24	180.499
68150	10656.4	196.882
68200	10939.0	207.64
68250	11541.1	218.798
68300	6030.54	232.296
68350	5653.07	231.705
68400	5732.76	227.439
68450	6076.75	223.735
68500	5955.27	224.135
68550	5777.39	220.932
68600	5995.8	216.084
68650	6080.88	214.61
68700	6083.19	213.981
68750	6122.28	211.425
68800	5928.64	210.15
68850	5535.34	206.497
68900	5455.9	200.123
68950	5464.91	196.919
69000	5535.07	198.81
69050	5700.21	198.879
69100	5891.65	197.342
69150	5970.49	193.185
69200	6463.87	187.266
69250	7708.17	188.126
69300	7976.53	209.728
69350	7270.7	224.972
69400	7891.38	225.296
69450	8024.5	219.738
69500	6725.46	202.54
69550	4505.08	176.901
69600	2597.65	143.928
69650	1734.19	96.349
69700	1053.84	28.3474
69750	0	0
69800	0	0
69850	0	2.39772
69900	0	4.607
69950	0	0
70000	0	0
70050	0	0
70100	0	0
70150	0	0
70200	0	0
70250	2267.2	32.5593
70300	1020.99	73.4409
70350	3780.64	58.6723
70400	0	18.5569
70450	0	10.4366
70500	0	3.48103
70550	0	0
70600	0	0
70650	0	0
70700	0	0
70750	0	0
70800	0	0
70850	0	0
70900	0	0
70950	0	0
71000	0	0
71050	0	0
71100	0	0
71150	0	0
71200	0	0
71250	0	0
71300	0	0
71350	0	0
71400	0	0
71450	0	0
71500	0	0
71550	0	0
71600	0	0
71650	0	0
71700	0	0
71750	0	0
71800	0	0
71850	0	0
71900	0	0
71950	0	0
72000	0	0
72050	0	0
72100	0	0
72150	0	0
72200	0	0
72250	0	0
72300	0	0
72350	0	0
72400	0	0
72450	0	0
72500	0	0
72550	0	0
72600	0	0
72650	1529.72	39.115
72700	2073.2	28.3163
72750	3348.55	45.9312
72800	2152.34	28.783
72850	0	21.5944
72900	1974.57	26.5023
72950	2093.66	27.5651
73000	2233.29	36.3281
73050	5269.46	132.489
73100	8235.89	206.907
73150	8222.67	210.723
73200	8321.51	210.834
73250	8539.95	216.854
73300	8587.86	222.807
73350	8503.31	224.095
73400	8318.3	221.964
73450	8272.62	217.944
73500	8270.7	216.111
73550	8106.84	213.04
73600	7917.59	206.213
73650	7824.13	198.898
73700	7525.62	195.602
73750	6782.59	186.605
73800	10860.5	177.875
73850	10251.4	208.923
73900	10907.0	228.906
73950	10982.3	217.356
74000	8634.06	190.15
74050	1614.16	142.577
74100	660.563	121.378
74150	327.461	96.8068
74200	170.274	74.1841
74250	84.914	55.8246
74300	40.9925	44.791
74350	18.9979	39.5071
74400	7.69724	34.2873
74450	2.29869	25.8461
74500	0	13.6491
74550	0	5.28241
74600	0	5.27261
74650	0	7.6565
74700	0	5.74331
74750	0	0
74800	0	0
74850	0	0
74900	0	0
74950	0	0
75000	0	0
75050	0	0
75100	0	0
75150	0	0
75200	0	0
75250	0	0
75300	0	0
75350	0	0
75400	0	0
75450	0	0
75500	0	0
75550	0	0
75600	0	0
75650	0	0
75700	0	0
75750	0	0
75800	0	0
75850	0	0
75900	0	0
75950	0	0
76000	0	0
76050	0	0
76100	0	0
76150	0	0
76200	0	0
76250	0	0
76300	0	0
76350	0	0
76400	0	0
76450	0	0
76500	0	0
76550	0	0
76600	0	0
76650	0	0
76700	0	0
76750	0	0
76800	0	0
76850	0	0
76900	0	0
76950	0	0
77000	0	0
77050	0	0
77100	0	0
77150	0	0
77200	0	0
77250	0	0
77300	0	0
77350	0	0
77400	0	0
77450	0	0
77500	0	0
77550	0	0
77600	0	0
77650	0	0
77700	0	0
77750	0	0
77800	0	0
77850	0	0
77900	0	0
77950	0	0
78000	0	0
78050	0	0
78100	0	0
78150	0	0
78200	0	0
78250	0	0
78300	0	0
78350	0	0
78400	0	0
78450	0	0
78500	0	0
78550	0	0
78600	0	0
78650	0	0
78700	0	0
78750	0	0
78800	0	0
78850	0	0
78900	0	0
78950	0	0
79000	0	0
79050	0	0
79100	0	0
79150	0	0
79200	0	0
79250	0	0
79300	0	0
79350	0	0
79400	0	0
79450	0	0
79500	0	0
79550	0	0
79600	0	0
79650	0	0
79700	0	0
79750	0	0
79800	0	0
79850	0	0
79900	0	0
79950	0	0
80000	0	0
80050	0	0
80100	0	0
80150	0	0
80200	0	0
80250	0	0
80300	0	0
80350	0	0
80400	0	0
80450	0	0
80500	0	0
80550	0	0
80600	0	0
80650	0	0
80700	0	0
80750	0	0
80800	0	0
80850	0	0
80900	0	0
80950	0	0
81000	0	0
81050	0	0
81100	0	0
81150	0	0
81200	0	0
81250	0	0
81300	0	0
81350	0	0
81400	0	0
81450	0	0
81500	0	0
81550	0	0
81600	0	0
81650	0	0
81700	0	0
81750	0	0
81800	0	0
81850	0	0
81900	0	0
81950	0	0
82000	0	0
82050	0	0
82100	0	0
82150	0	0
82200	0	0
82250	0	0
82300	0	0
82350	0	0
82400	0	0
82450	0	0
82500	0	0
82550	0	0
82600	0	0
82650	0	0
82700	0	0
82750	0	0
82800	0	0
82850	0	0
82900	0	0
82950	0	0
83000	0	0
83050	0	0
83100	0	0
83150	0	0
83200	0	0
83250	0	0
83300	0	0
83350	0	0
83400	0	0
83450	0	0
83500	0	0
83550	0	0
83600	0	0
83650	0	0
83700	0	0
83750	0	0
83800	0	0
83850	0	0
83900	0	0
83950	0	0
84000	0	0
84050	0	0
84100	0	0
84150	0	0
84200	0	0
84250	0	0
84300	0	0
84350	0	0
84400	0	0
84450	0	0
84500	0	0
84550	0	0
84600	0	0
84650	0	0
84700	0	0
84750	0	0
84800	0	0
84850	0	0
84900	0	0
84950	0	0
85000	0	0
85050	0	0
85100	0	0
85150	0	0
85200	0	0
85250	0	0
85300	0	0
85350	0	0
85400	0	0
85450	0	0
85500	0	0
85550	0	0
85600	0	0
85650	0	0
85700	0	0
85750	0	0
85800	0	0
85850	0	0
85900	0	0
85950	0	0
86000	0	0
86050	0	0
86100	0	0
86150	0	0
86200	0	0
86250	0	0
86300	0	0
86350	0	0
86400	0	0
86450	0	0
86500	0	0
86550	0	0
86600	0	0
86650	0	0
86700	0	0
86750	0	0
86800	0	0
86850	0	0
86900	0	0
86950	0	0
87000	0	0
87050	0	0
87100	0	0
87150	0	0
87200	0	0
87250	0	0
87300	0	0
87350	0	0
87400	0	0
87450	0	0
87500	0	0
87550	0	0
87600	0	0
87650	0	0
87700	0	0
87750	0	0
87800	0	0
87850	0	0
87900	0	0
87950	0	0
88000	0	0
88050	0	0
88100	0	0
88150	0	0
88200	0	0
88250	0	0
88300	0	0
88350	0	0
88400	0	0
88450	0	0
88500	0	0
88550	0	0
88600	0	0
88650	0	0
88700	0	0
88750	0	0
88800	0	0
88850	0	0
88900	0	0
88950	0	0
89000	0	0
89050	0	0
89100	0	0
89150	0	0
89200	0	0
89250	0	0
89300	0	0
89350	0	0
89400	0	0
89450	0	0
89500	0	0
89550	0	0
89600	0	0
89650	0	0
89700	0	0
89750	0	0
89800	0	0
89850	0	0
89900	0	0
89950	0	0
90000	0	0
90050	0	0
90100	0	0
90150	0	0
90200	0	0
90250	0	0
90300	0	0
90350	0	0
90400	0	0
90450	0	0
90500	0	0
90550	0	0
90600	0	0
90650	0	0
90700	0	0
90750	0	0
90800	0	0
90850	0	0
90900	0	0
90950	0	0
91000	0	0
91050	0	0
91100	0	0
91150	0	0
91200	0	0
91250	0	0
91300	0	0
91350	0	0
91400	0	0
91450	0	0
91500	0	0
91550	0	0
91600	0	0
91650	0	0
91700	0	0
91750	0	0
91800	0	0
91850	0	0
91900	0	0
91950	0	0
92000	0	0
92050	0	0
92100	0	0
92150	0	0
92200	0	0
92250	0	0
92300	0	0
92350	0	0
92400	0	0
92450	0	0
92500	0	0
92550	0	0
92600	0	0
92650	0	0
92700	0	0
92750	0	0
92800	0	0
92850	0	0
92900	0	0
92950	0	0
93000	0	0
93050	0	0
93100	0	0
93150	0	0
93200	0	0
93250	0	0
93300	0	0
93350	0	0
93400	0	0
93450	0	0
93500	0	0
93550	0	0
93600	0	0
93650	0	0
93700	0	0
93750	0	0
93800	0	0
93850	0	0
93900	0	0
93950	0	0
94000	0	0
94050	0	0
94100	0	0
94150	0	0
94200	0	0
94250	0	0
94300	0	0
94350	0	0
94400	0	0
94450	0	0
94500	0	0
94550	0	0
94600	0	0
94650	0	0
94700	0	0
94750	0	0
94800	0	0
94850	0	0
94900	0	0
94950	0	0
95000	0	0
95050	0	0
95100	0	0
95150	0	0
95200	0	0
95250	0	0
95300	0	0
95350	0	0
95400	0	0
95450	0	0
95500	0	0
95550	0	0
95600	0	0
95650	0	0
95700	0	0
95750	0	0
95800	0	0
95850	0	0
95900	0	0
95950	0	0
96000	0	0
96050	0	0
96100	0	0
96150	0	0
96200	0	0
96250	0	0
96300	0	0
96350	0	0
96400	0	0
96450	0	0
96500	0	0
96550	0	0
96600	0	0
96650	0	0
96700	0	0
96750	0	0
96800	0	0
96850	0	0
96900	0	0
96950	0	0
97000	0	0
97050	0	0
97100	0	0
97150	0	0
97200	0	0
97250	0	0
97300	0	0
97350	0	0
97400	0	0
97450	0	0
97500	0	0
97550	0	0
97600	0	0
97650	0	0
97700	0	0
97750	0	0
97800	0	0
97850	0	0
97900	0	0
97950	0	0
98000	0	0
98050	0	0
98100	0	0
98150	0	0
98200	0	0
98250	0	0
98300	0	0
98350	0	0
98400	0	0
98450	0	0
98500	0	0
98550	0	0
98600	0	0
98650	0	0
98700	0	0
98750	0	0
98800	0	0
98850	0	0
98900	0	0
98950	0	0
99000	0	0
99050	0	0
99100	0	0
99150	0	0
99200	0	0
99250	0	0
99300	0	0
99350	0	0
99400	0	0
99450	0	0
99500	0	0
99550	0	0
99600	0	0
99650	0	0
99700	0	0
99750	0	0
99800	0	0
99850	0	0
99900	0	0
[truncated: 459 more rows]
