# Supplementary material for: The extreme yet transient nature of glacial erosion
Source: Nat Commun. 2022 Nov 30;13:7377. doi: 10.1038/s41467-022-35072-0 (PMC9712427; doi:10.1038/s41467-022-35072-0)
Supplement: Supplementary file 5 — Supplementary Data 2 [file 41467_2022_35072_MOESM5_ESM.zip › csv_glacialEcalib/Brin2014b-11.csv]

Year	Q	IceH
0	0	0
50	0	0
100	0	0
150	0	0
200	0	0
250	0	0
300	0	0
350	0	0
400	0	0
450	0	0
500	0	0
550	0	0
600	0	0
650	0	0
700	0	0
750	0	0
800	0	0
850	0	0
900	0	0
950	0	0
1000	0	0
1050	0	0
1100	0	0
1150	0	0
1200	0	0
1250	0	0
1300	0	0
1350	0	0
1400	0	0
1450	0	0
1500	0	0
1550	0	0
1600	0	0
1650	0	0
1700	0	0
1750	0	0
1800	0	0
1850	0	0
1900	0	0
1950	0	0
2000	0	0
2050	0	0
2100	0	0
2150	0	0
2200	0	0
2250	0	0
2300	0	0
2350	0	0
2400	0	0
2450	0	0
2500	0	0
2550	0	0
2600	0	0
2650	0	0
2700	0	0
2750	0	0
2800	0	0
2850	0	0
2900	0	0
2950	0	0
3000	0	0
3050	0	0
3100	0	0
3150	0	0
3200	0	0
3250	0	0
3300	0	0
3350	0	0
3400	0	0
3450	0	0
3500	0	0
3550	0	0
3600	0	0
3650	0	0
3700	0	0
3750	0	0
3800	0	0
3850	0	0
3900	0	0
3950	0	0
4000	0	0
4050	0	0
4100	0	0
4150	0	0
4200	0	0
4250	0	0
4300	0	0
4350	0	0
4400	0	0
4450	0	0
4500	0	0
4550	0	0
4600	0	0
4650	0	0
4700	0	0
4750	0	0
4800	0	0
4850	0	0
4900	0	0
4950	0	0
5000	0	0
5050	0	0
5100	0	0
5150	0	0
5200	0	0
5250	0	0
5300	0	0
5350	0	0
5400	0	0
5450	0	0
5500	0	0
5550	0	0
5600	0	0
5650	0	0
5700	0	0
5750	0	0
5800	0	0
5850	0	0
5900	0	0
5950	0	0
6000	0	0
6050	0	0
6100	0	0
6150	0	0
6200	0	0
6250	0	0
6300	0	0
6350	0	0
6400	0	0
6450	0	0
6500	0	0
6550	0	0
6600	0	0
6650	0	0
6700	0	0
6750	0	0
6800	0	0
6850	0	0
6900	0	0
6950	0	0
7000	0	0
7050	0	0
7100	0	0
7150	0	0
7200	0	0
7250	0	0
7300	0	0
7350	0	0
7400	0	0
7450	0	0
7500	0	0
7550	0	0
7600	0	0
7650	0	0
7700	0	0
7750	0	0
7800	0	0
7850	0	0
7900	0	0
7950	0	0
8000	0	0
8050	0	0
8100	0	0
8150	0	0
8200	0	0
8250	0	0
8300	0	0
8350	0	0
8400	0	0
8450	0	0
8500	0	0
8550	0	0
8600	0	0
8650	0	0
8700	0	0
8750	0	0
8800	0	0
8850	0	0
8900	0	0
8950	0	0
9000	0	0
9050	0	0
9100	0	0
9150	0	0
9200	0	0
9250	0	0
9300	0	0
9350	0	0
9400	0	0
9450	0	0
9500	0	0
9550	0	0
9600	0	0
9650	0	0
9700	0	0
9750	0	0
9800	0	0
9850	0	0
9900	0	0
9950	0	0
10000	0	0
10050	0	0
10100	0	0
10150	0	0
10200	0	0
10250	0	0
10300	0	0
10350	0	0
10400	0	0
10450	0	0
10500	0	0
10550	0	0
10600	0	0
10650	0	0
10700	0	0
10750	0	0
10800	0	0
10850	0	0
10900	0	0
10950	0	0
11000	0	0
11050	0	0
11100	0	0
11150	0	0
11200	0	8.20447
11250	29.5178	73.5827
11300	100.467	119.75
11350	299.567	154.596
11400	1081.69	191.749
11450	3407.86	233.919
11500	6659.01	293.311
11550	10085.3	338.489
11600	10110.6	347.366
11650	10555.8	345.764
11700	10701.2	351.047
11750	9690.55	360.745
11800	9759.77	357.3
11850	10626.5	353.763
11900	10507.3	360.859
11950	9095.27	375.175
12000	9247.69	367.37
12050	10415.8	359.383
12100	9220.29	386.952
12150	8609.42	384.603
12200	8037.39	376.935
12250	7000.94	360.904
12300	4673.61	321.914
12350	2303.3	262.829
12400	909.609	194.448
12450	340.06	133.138
12500	97.1288	84.7509
12550	14.4854	46.0346
12600	0	12.9501
12650	0	0
12700	0	0
12750	0	0
12800	0	0
12850	0	15.5925
12900	0.0842575	26.7705
12950	0.0478197	31.2413
13000	0	17.891
13050	0	4.71467
13100	0	0
13150	0	0
13200	0	0
13250	0	0
13300	0	0
13350	0	0
13400	0	0
13450	0	0
13500	0	0
13550	0	0
13600	0	0
13650	0	0
13700	0	0
13750	0	0
13800	0	0
13850	0	0
13900	0	0
13950	0	0
14000	0	0
14050	0	0
14100	0	0
14150	0	0
14200	0	0
14250	0	0
14300	0	0
14350	9.55029	57.5879
14400	86.2455	120.575
14450	617.804	182.737
14500	2560.74	248.976
14550	6190.99	305.513
14600	12367.3	354.52
14650	12217.6	388.068
14700	12494.9	381.596
14750	12976.9	382.859
14800	12518.2	387.604
14850	13440.3	386.503
14900	12944.1	392.072
14950	12417.0	394.857
15000	12716.8	394.256
15050	12918.6	395.493
15100	12902.9	397.556
15150	11787.1	399.058
15200	14280.5	394.204
15250	19037.7	400.947
15300	12002.6	428.822
15350	12193.8	430.006
15400	10869.1	432.06
15450	10096.8	428.599
15500	10558.8	421.626
15550	9538.08	417.164
15600	8362.9	408.975
15650	11384.5	396.498
15700	12915.8	391.441
15750	12891.8	394.644
15800	13243.8	396.65
15850	14439.7	399.949
15900	12959.3	413.658
15950	11564.4	415.42
16000	11589.5	411.362
16050	11405.7	409.062
16100	11039.4	407.522
16150	10294.2	406.136
16200	9681.62	402.065
16250	9695.95	396.901
16300	9805.12	392.588
16350	9139.01	396.471
16400	8869.73	397.858
16450	12932.5	389.856
16500	14992.6	383.653
16550	10734.5	396.903
16600	9974.13	401.367
16650	8813.68	398.3
16700	9128.58	389.272
16750	9583.84	383.117
16800	9720.69	380.489
16850	9272.6	377.929
16900	8369.04	370.96
16950	9015.19	371.101
17000	8044.0	373.978
17050	7090.55	379.333
17100	8582.16	376.986
17150	9883.69	375.091
17200	9465.43	379.905
17250	9289.83	380.489
17300	9880.67	380.091
17350	9263.87	377.126
17400	8454.16	378.882
17450	8151.73	379.377
17500	8244.96	377.687
17550	8187.93	375.762
17600	8045.38	372.673
17650	9094.08	365.606
17700	9260.48	370.089
17750	8532.52	381.22
17800	8008.56	381.447
17850	7760.59	379.05
17900	7587.68	375.455
17950	7620.89	370.988
18000	8465.77	365.594
18050	8600.69	365.681
18100	8677.87	366.801
18150	9001.11	367.265
18200	8339.96	372.407
18250	8351.84	369.571
18300	9181.99	366.477
18350	9097.98	371.4
18400	9010.59	373.885
18450	8903.91	375.886
18500	8466.18	376.125
18550	8462.86	377.572
18600	7896.57	379.629
18650	7613.59	377.618
18700	8289.13	374.721
18750	8494.08	373.934
18800	7026.71	372.412
18850	7543.17	367.779
18900	8106.15	363.625
18950	7893.4	361.808
19000	8498.72	356.115
19050	9148.92	355.289
19100	9812.59	357.385
19150	8121.56	381.242
19200	8667.19	378.483
19250	10875.1	374.026
19300	9522.62	379.372
19350	9069.8	376.53
19400	9107.36	376.524
19450	8827.82	374.538
19500	9133.37	372.806
19550	9476.1	378.289
19600	9679.61	379.611
19650	9787.83	380.155
19700	9727.23	379.29
19750	8977.39	382.315
19800	8264.05	380.559
19850	8757.08	378.211
19900	9242.73	377.736
19950	7898.98	377.873
20000	7419.01	385.207
20050	10163.2	378.774
20100	11121.4	378.987
20150	9649.68	379.146
20200	9728.82	377.941
20250	9976.65	375.405
20300	10034.1	378.053
20350	10092.8	384.406
20400	8477.46	386.137
20450	8135.98	381.245
20500	8894.23	379.436
20550	9253.69	378.683
20600	9461.66	378.723
20650	8395.25	379.15
20700	8790.56	377.496
20750	9436.65	376.542
20800	9052.0	377.038
20850	9253.31	377.486
20900	8939.51	376.785
20950	9027.65	370.363
21000	10076.7	380.974
21050	10305.6	380.443
21100	9805.54	384.567
21150	8722.76	385.217
21200	8331.55	382.338
21250	8291.7	378.164
21300	8557.74	371.645
21350	9323.06	376.645
21400	9073.4	373.093
21450	9051.55	371.204
21500	9403.28	377.046
21550	9576.91	380.589
21600	10367.0	381.669
21650	10463.8	379.392
21700	10276.7	381.315
21750	9786.2	382.077
21800	9685.5	381.888
21850	10224.8	382.166
21900	9713.16	383.206
21950	9610.08	382.997
22000	10168.5	382.631
22050	8395.62	381.818
22100	8642.41	377.024
22150	11026.6	376.112
22200	10406.0	379.763
22250	9413.35	379.706
22300	11079.8	379.28
22350	11277.6	383.494
22400	10520.3	386.423
22450	9924.65	387.453
22500	8871.1	384.504
22550	9052.51	380.268
22600	10037.9	378.084
22650	12346.7	375.958
22700	12563.1	387.865
22750	10751.3	399.627
22800	11208.6	401.187
22850	11794.4	404.608
22900	10810.8	408.699
22950	10709.6	409.427
23000	10498.4	409.451
23050	10060.3	409.393
23100	10404.8	408.202
23150	10830.8	408.515
23200	9791.86	409.957
23250	9578.64	408.007
23300	9705.56	405.25
23350	10330.8	403.281
23400	11259.1	404.425
23450	10715.2	408.031
23500	10376.6	409.589
23550	10257.6	410.404
23600	9383.93	410.846
23650	8816.75	407.873
23700	9922.83	404.197
23750	10306.1	404.662
23800	9730.79	406.073
23850	9632.22	405.191
23900	9653.43	404.113
23950	10644.5	403.816
24000	10790.4	407.013
24050	9512.39	410.207
24100	9916.82	409.319
24150	10319.6	410.003
24200	9499.04	412.489
24250	9258.05	412.231
24300	8453.38	410.383
24350	8780.62	405.951
24400	10278.7	403.892
24450	10289.2	407.801
24500	9251.06	411.076
24550	8946.14	409.409
24600	10065.6	407.586
24650	9855.01	409.979
24700	9272.89	411.241
24750	10182.1	410.54
24800	9991.88	413.998
24850	8221.89	416.098
24900	9043.91	411.68
24950	10536.3	410.961
25000	10352.5	417.003
25050	9690.11	421.929
25100	8505.66	424.283
25150	8319.65	422.255
25200	8699.28	420.098
25250	8040.0	419.166
25300	7315.73	416.305
25350	7648.55	410.589
25400	7995.9	406.308
25450	7375.02	403.338
25500	8528.74	397.411
25550	9994.93	395.947
25600	10662.1	398.568
25650	12474.9	406.017
25700	8614.16	407.82
25750	8615.66	407.02
25800	9081.25	406.082
25850	9773.43	406.723
25900	10362.8	410.343
25950	10214.1	417.237
26000	8186.14	422.932
26050	7339.74	420.807
26100	8081.54	415.306
26150	8710.8	412.929
26200	8828.48	412.93
26250	8141.56	413.511
26300	7454.07	411.601
26350	7710.71	407.394
26400	7752.08	404.803
26450	7945.52	403.745
26500	11976.0	400.183
26550	8070.97	404.104
26600	7672.45	405.043
26650	11375.6	401.355
26700	8780.48	402.256
26750	8284.95	405.477
26800	7563.36	407.667
26850	7747.88	406.168
26900	7238.24	405.144
26950	6205.51	402.199
27000	5400.8	398.352
27050	5057.08	392.44
27100	5399.57	382.327
27150	6154.34	370.185
27200	6752.16	357.417
27250	7200.34	346.166
27300	7982.56	342.209
27350	10791.2	349.255
27400	12314.4	387.806
27450	9930.35	407.741
27500	9706.67	410.563
27550	9821.11	412.884
27600	9084.28	416.31
27650	8560.46	417.268
27700	8275.63	415.937
27750	8096.94	414.467
27800	8261.38	413.063
27850	7724.24	412.786
27900	7430.75	412.254
27950	6791.22	410.476
28000	6454.14	405.737
28050	6420.99	399.03
28100	5679.59	392.842
28150	5441.52	386.045
28200	5120.88	380.875
28250	6027.25	371.523
28300	7158.85	361.112
28350	7358.97	358.996
28400	7481.93	357.205
28450	8646.39	352.731
28500	11514.2	360.378
28550	12401.0	389.523
28600	11014.8	404.212
28650	9788.78	410.168
28700	9406.37	411.025
28750	9179.93	410.625
28800	9337.15	409.322
28850	9775.82	408.906
28900	9220.66	409.503
28950	9542.36	408.219
29000	10641.3	408.924
29050	11092.3	414.227
29100	10645.7	422.72
29150	8154.27	425.11
29200	8020.69	422.247
29250	8760.43	418.96
29300	8975.92	416.424
29350	8817.69	414.147
29400	9580.54	411.791
29450	9775.83	412.117
29500	9429.96	412.845
29550	9617.34	412.28
29600	10278.9	412.862
29650	9954.88	416.027
29700	9578.43	417.447
29750	9207.09	417.47
29800	9094.92	416.132
29850	9713.43	415.235
29900	8731.99	415.937
29950	8881.44	413.493
30000	9601.04	411.932
30050	8404.85	412.743
30100	7988.14	409.129
30150	8674.32	404.533
30200	8150.08	401.631
30250	8599.04	397.401
30300	10177.4	396.386
30350	10634.9	401.189
30400	9824.42	405.671
30450	9829.98	406.71
30500	10372.1	408.408
30550	9571.52	411.929
30600	8933.1	412.339
30650	9139.63	410.745
30700	9253.48	410.042
30750	9230.7	410.042
30800	9780.9	410.043
30850	9408.69	412.65
30900	8456.46	413.351
30950	9026.7	411.152
31000	9346.75	411.607
31050	8480.78	413.067
31100	8391.15	411.484
31150	9171.43	410.286
31200	8716.01	413.367
31250	8041.94	413.972
31300	8021.77	412.053
31350	7617.46	410.41
31400	7931.38	407.541
31450	7987.79	406.582
31500	7560.07	406.939
31550	6914.76	406.754
31600	6423.23	402.987
31650	6004.61	396.48
31700	5687.58	387.806
31750	5324.18	378.882
31800	5792.48	369.954
31850	6759.96	364.369
31900	7609.32	360.509
31950	8962.68	360.542
32000	7384.35	361.874
32050	7554.41	362.422
32100	8151.06	359.35
32150	8807.81	358.052
32200	12187.7	360.112
32250	12006.4	387.66
32300	9893.14	406.936
32350	9216.99	412.029
32400	8997.28	413.417
32450	8478.89	414.653
32500	8401.66	414.035
32550	8372.56	414.183
32600	7690.53	415.187
32650	6728.3	413.745
32700	6560.47	409.123
32750	7034.45	405.256
32800	7097.12	403.756
32850	6587.83	402.315
32900	6101.39	398.601
32950	5927.13	394.662
33000	5749.05	393.926
33050	5427.83	390.937
33100	5029.72	382.893
33150	4976.57	370.791
33200	6325.33	356.442
33250	6748.88	343.046
33300	6602.93	334.187
33350	6843.19	331.285
33400	6628.53	335.279
33450	7454.81	341.185
33500	8810.13	346.924
33550	11006.7	366.301
33600	10020.0	377.731
33650	9292.35	379.094
33700	9002.43	382.709
33750	8407.5	384.406
33800	7661.75	383.31
33850	8073.61	381.649
33900	8352.87	381.746
33950	8043.71	384.092
34000	7509.57	386.581
34050	7685.48	387.054
34100	7349.34	387.306
34150	6747.92	385.481
34200	6702.65	381.798
34250	6879.87	380.92
34300	6108.1	385.458
34350	5315.02	383.558
34400	5110.33	374.836
34450	5534.07	364.908
34500	5484.28	355.532
34550	5551.91	344.309
34600	5919.04	335.439
34650	6023.45	334.561
34700	6238.56	332.523
34750	6059.98	327.302
34800	5783.47	316.605
34850	6001.32	301.934
34900	5562.21	289.463
34950	5066.6	290.571
35000	4787.95	291.858
35050	4424.1	289.687
35100	4119.83	289.744
35150	4028.59	292.417
35200	4107.43	297.131
35250	4379.55	301.907
35300	6193.08	319.562
35350	9621.45	350.035
35400	10733.2	375.266
35450	8425.21	379.485
35500	8081.87	378.59
35550	8028.83	377.088
35600	9264.07	374.864
35650	10191.0	383.67
35700	6456.22	396.195
35750	5492.95	393.572
35800	4841.75	386.158
35850	5818.43	376.94
35900	6180.29	377.474
35950	4906.89	376.236
36000	4140.11	361.392
36050	3302.13	337.788
36100	2395.83	305.618
36150	1496.95	265.629
36200	765.233	223.32
36250	393.26	183.991
36300	213.933	147.865
36350	97.4362	117.158
36400	41.022	89.9762
36450	17.0816	65.3077
36500	5.50362	49.2966
36550	1.16525	28.17
36600	0	5.85395
36650	0	0
36700	0	0
36750	0	0
36800	0	0
36850	0	4.74467
36900	0	9.13692
36950	0	5.03553
37000	0	1.11651
37050	0	0
37100	0	0
37150	0	0
37200	0	0
37250	0	0
37300	0	0
37350	0	0
37400	0	0
37450	0	0
37500	0	0
37550	0	0
37600	0	0
37650	0	0
37700	0	0
37750	0	0
37800	0	0
37850	0	0
37900	0	0
37950	0	0
38000	2.68262	39.5364
38050	21.5829	88.8782
38100	124.723	139.052
38150	517.823	187.62
38200	1126.53	227.894
38250	2472.94	267.313
38300	6004.73	314.406
38350	10772.4	363.477
38400	9836.91	379.654
38450	9014.95	375.089
38500	9228.0	371.931
38550	9649.98	380.255
38600	9451.91	378.149
38650	9128.9	375.373
38700	9286.8	377.266
38750	9511.02	377.268
38800	8916.02	377.776
38850	8523.33	376.996
38900	8683.68	375.058
38950	8603.5	373.845
39000	8908.78	373.443
39050	10031.1	366.913
39100	10274.7	378.819
39150	9735.13	380.424
39200	8778.5	384.309
39250	8276.2	382.857
39300	8499.37	380.619
39350	9124.63	380.41
39400	8673.54	381.617
39450	8385.03	381.391
39500	8750.45	381.68
39550	8459.8	382.085
39600	8621.59	382.017
39650	8646.24	383.701
39700	7253.59	386.56
39750	7863.32	384.459
39800	7608.55	384.867
39850	6587.07	383.747
39900	6295.13	378.585
39950	5598.84	374.452
40000	5273.37	368.616
40050	5108.51	360.87
40100	5587.42	349.208
40150	7167.78	339.565
40200	7615.0	340.051
40250	6794.16	340.29
40300	8183.43	347.305
40350	8341.77	366.959
40400	7028.29	372.213
40450	7176.29	370.138
40500	7078.1	368.323
40550	7029.09	366.505
40600	6984.58	366.021
40650	7010.73	370.541
40700	6914.33	377.957
40750	6788.11	378.768
40800	6249.72	375.371
40850	5698.3	367.725
40900	5129.82	357.129
40950	4745.29	345.61
41000	4586.55	330.668
41050	5186.67	312.578
41100	5779.35	292.452
41150	4660.07	269.263
41200	2986.9	239.395
41250	1726.82	207.247
41300	1123.3	187.841
41350	1143.73	191.215
41400	1438.39	204.253
41450	1640.8	214.019
41500	1983.97	227.475
41550	2309.98	244.269
41600	2788.27	261.464
41650	3770.63	282.987
41700	5455.35	311.351
41750	7876.86	357.558
41800	6956.9	377.569
41850	6269.5	376.096
41900	6196.73	371.193
41950	6287.26	366.082
42000	5819.39	359.895
42050	4774.86	347.846
42100	3559.2	324.669
42150	2696.22	288.668
42200	1495.32	238.771
42250	806.152	184.353
42300	437.431	132.926
42350	211.658	88.5704
42400	86.4478	52.0715
42450	19.3112	26.9557
42500	0	15.8746
42550	0	9.44052
42600	0	0
42650	0	0
42700	0	0
42750	0	0
42800	0	0
42850	0	0
42900	0	0
42950	0	0
43000	0	0
43050	0	0
43100	0	0
43150	0	0
43200	0	0
43250	0	0
43300	2.7064	34.4278
43350	28.0279	85.1007
43400	199.481	137.505
43450	750.243	184.088
43500	1160.66	216.541
43550	1355.38	235.716
43600	1690.03	252.832
43650	2483.91	274.247
43700	2936.2	287.089
43750	1767.39	266.733
43800	1035.18	231.558
43850	583.235	195.653
43900	304.138	161.945
43950	152.113	131.527
44000	82.199	104.104
44050	45.9167	80.7
44100	23.8445	66.6689
44150	12.3893	61.5587
44200	6.39364	55.7999
44250	3.597	54.1607
44300	2.07858	52.7509
44350	0.735354	41.4467
44400	0.302842	34.2556
44450	0.25153	37.913
44500	0.125565	35.966
44550	0	24.7947
44600	0	13.2165
44650	0	10.5998
44700	0	6.63878
44750	0	0
44800	0	0
44850	0	0
44900	0	0
44950	0	0
45000	0	0
45050	0	0
45100	0	0
45150	0	0
45200	0	0
45250	0	0
45300	0	0
45350	0	0
45400	0	0
45450	0	0
45500	0	0
45550	0	0
45600	0	0
45650	0	0
45700	0	0
45750	0	0
45800	0	0
45850	0	0
45900	0	0
45950	0	0
46000	0	0
46050	0	0
46100	0	0
46150	0	0
46200	0	0
46250	0	0
46300	0	0
46350	0	0
46400	0	0
46450	0	0
46500	0	0
46550	0	0
46600	0	0
46650	0	0
46700	0	0
46750	0	0
46800	0	0
46850	0	0
46900	0	0
46950	0	0
47000	0	0
47050	0	0
47100	0	0
47150	1.59626	25.1437
47200	48.1639	103.3
47250	467.074	170.259
47300	2333.63	226.017
47350	4915.63	278.544
47400	6954.84	333.922
47450	6170.54	348.255
47500	5863.74	348.233
47550	5929.51	346.352
47600	6399.61	342.845
47650	6344.45	347.68
47700	5354.83	364.298
47750	5223.12	363.178
47800	5222.41	360.175
47850	5613.22	356.848
47900	5531.21	356.521
47950	4853.6	355.046
48000	4270.35	349.709
48050	3981.5	340.573
48100	3737.85	327.289
48150	3176.89	309.66
48200	2248.69	285.387
48250	1315.76	251.822
48300	759.294	215.099
48350	436.925	181.445
48400	232.966	154.646
48450	103.654	136.406
48500	41.4136	120.662
48550	16.4917	104.439
48600	6.7021	90.9363
48650	2.64446	77.37
48700	0.690773	60.8193
48750	0.126608	43.0338
48800	0.0145539	27.3801
48850	0	12.9068
48900	0	2.21439
48950	0	0
49000	0	0
49050	0	0
49100	0	0
49150	0	0
49200	0	0
49250	0	0
49300	0	0
49350	0	0
49400	0	0
49450	0	0
49500	0	0
49550	0	0
49600	0	0
49650	0	0
49700	0	0
49750	0	0
49800	0	0
49850	0	0
49900	0	0
49950	0	0
50000	0	0
50050	0	0
50100	0	0
50150	0	0
50200	0	0
50250	0	0
50300	0	0
50350	0	0
50400	0	0
50450	0	0
50500	0	0
50550	0	0
50600	0	0
50650	0	0
50700	0	0
50750	0	0
50800	0	0
50850	0	0
50900	0	0
50950	0	0
51000	0	0
51050	0	0
51100	0	0
51150	0	0
51200	0	0
51250	0	0
51300	0	0
51350	0	0
51400	0	0
51450	0	0
51500	0	0
51550	0	0
51600	0	0
51650	0	0
51700	0	0
51750	0	0
51800	0	0
51850	0	0
51900	0	0
51950	0	0
52000	0	0
52050	0	0
52100	0	0
52150	0	0
52200	0	0
52250	0	0
52300	0	0
52350	0	0
52400	0	0
52450	0	0
52500	0	0
52550	0	0
52600	0	0
52650	0	0
52700	0	0
52750	0	0
52800	0	0
52850	0	0
52900	0	0
52950	0	0
53000	0	0
53050	0	0
53100	0	0
53150	0	0
53200	0	0
53250	0	0
53300	0	0
53350	0	0
53400	0	0
53450	0	0
53500	0	0
53550	0	0
53600	0	0
53650	0	0
53700	0	0
53750	0	0
53800	0	0
53850	0	0
53900	0	0
53950	0	0
54000	0	0
54050	0	0
54100	0	0
54150	0	0
54200	0	0
54250	0	0
54300	0	0
54350	0	0
54400	0	0
54450	0	0
54500	0	0
54550	0	0
54600	0	0
54650	0	0
54700	2.47935	34.2733
54750	77.6506	113.453
54800	294.102	161.767
54850	463.941	182.965
54900	816.895	210.557
54950	1656.32	251.327
55000	3230.75	290.402
55050	4853.6	324.96
55100	5493.36	346.836
55150	4820.79	348.186
55200	4423.38	341.941
55250	4254.04	334.052
55300	4147.17	324.266
55350	4028.92	312.414
55400	4074.83	297.931
55450	4082.02	280.002
55500	3374.88	258.064
55550	2509.82	228.188
55600	1572.8	192.564
55650	936.082	157.149
55700	544.399	129.96
55750	396.941	110.42
55800	534.299	117.134
55850	713.407	135.856
55900	471.628	125.76
55950	264.184	90.7333
56000	142.692	60.4868
56050	64.9817	39.6132
56100	0	22.9198
56150	0	6.9587
56200	0	0
56250	0	0
56300	0	0
56350	0	8.37389
56400	59.5673	52.3758
56450	170.38	91.2964
56500	408.405	122.509
56550	837.688	148.224
56600	851.504	156.61
56650	437.74	135.623
56700	216.735	101.261
56750	119.071	70.1226
56800	53.8269	46.7846
56850	16.9372	28.1043
56900	0	14.1274
56950	0	9.72965
57000	0	7.62037
57050	0	5.29892
57100	0	3.51278
57150	0	0
57200	0	0
57250	0	0
57300	0	0
57350	0	0
57400	0	0
57450	0	0
57500	0	0
57550	0	0
57600	0	0
57650	0	0
57700	0	0
57750	0	0
57800	0	0
57850	0	0
57900	0	0
57950	0	0
58000	0	0
58050	0	0
58100	0	0
58150	0	0
58200	0	0
58250	0	0
58300	0	0
58350	0	0
58400	0	0
58450	0	0
58500	0	0
58550	0	0
58600	15.2038	57.2515
58650	103.414	112.645
58700	349.462	154.22
58750	856.239	182.746
58800	2008.04	214.706
58850	2564.15	233.477
58900	1793.43	220.728
58950	1679.92	211.264
59000	3394.39	236.167
59050	5129.38	272.18
59100	3710.93	270.594
59150	2651.83	248.113
59200	1789.35	219.655
59250	1054.12	190.941
59300	587.496	165.897
59350	351.19	147.054
59400	283.608	143.369
59450	462.152	163.898
59500	1031.07	194.514
59550	1479.06	219.173
59600	1212.83	224.056
59650	1051.77	223.094
59700	1437.68	242.689
59750	2718.07	276.468
59800	5328.6	315.245
59850	6549.0	352.83
59900	4918.18	354.97
59950	4076.66	344.041
60000	3543.1	328.086
60050	3984.22	308.54
60100	4781.69	303.204
60150	8924.97	345.049
60200	10138.1	374.823
60250	8275.74	380.064
60300	7468.89	378.745
60350	7281.71	376.334
60400	8177.37	374.492
60450	9217.38	371.934
60500	8364.18	380.037
60550	7474.91	379.707
60600	8233.68	378.56
60650	8510.1	379.026
60700	8410.1	380.626
60750	8334.94	381.411
60800	8053.59	381.403
60850	8063.07	380.896
60900	8353.59	380.349
60950	9093.64	379.379
61000	10378.6	382.883
61050	11148.8	392.003
61100	7406.35	397.378
61150	7401.94	396.326
61200	7437.96	395.011
61250	7644.37	394.0
61300	7887.9	393.276
61350	8074.56	393.384
61400	8308.53	394.165
61450	8370.01	395.721
61500	8084.83	396.928
61550	7987.42	396.925
61600	8048.09	396.742
61650	8367.18	396.826
61700	8242.71	397.746
61750	7611.33	397.945
61800	7910.11	396.32
61850	7894.27	396.245
61900	7793.12	395.565
61950	8022.83	394.739
62000	7613.99	394.006
62050	7921.39	392.247
62100	8582.08	392.279
62150	9051.74	394.689
62200	9209.11	398.218
62250	7900.7	401.394
62300	6832.1	399.295
62350	7332.01	394.954
62400	8565.87	393.539
62450	9294.12	395.711
62500	8729.9	398.978
62550	7301.31	399.281
62600	8016.75	396.968
62650	9314.04	397.528
62700	8863.2	401.059
62750	7989.84	402.666
62800	7539.57	401.485
62850	8500.84	400.083
62900	8908.85	400.978
62950	8096.98	402.878
63000	8188.79	402.756
63050	8923.65	403.073
63100	8791.81	405.99
63150	8065.82	408.834
63200	7788.32	408.884
63250	7976.05	408.123
63300	8103.26	408.08
63350	8386.59	408.345
63400	7768.71	409.912
63450	7338.26	409.892
63500	7940.52	408.361
63550	7638.84	409.562
63600	7112.62	409.54
63650	7484.78	408.18
63700	7682.51	408.196
63750	7104.61	408.908
63800	6517.54	407.898
63850	6448.79	404.691
63900	6355.55	401.475
63950	6528.86	397.803
64000	6803.63	394.839
64050	6871.21	393.998
64100	6697.76	394.146
64150	6619.82	393.483
64200	6058.7	391.556
64250	5884.82	387.866
64300	6007.34	386.241
64350	5587.85	388.574
64400	5244.14	385.332
64450	4970.52	377.693
64500	4996.48	367.272
64550	5834.41	355.669
64600	7051.15	344.385
64650	8228.21	340.387
64700	9905.11	345.109
64750	12637.2	342.359
64800	10041.0	381.809
64850	9278.55	391.086
64900	8356.99	395.056
64950	8726.53	395.422
65000	9728.7	398.076
65050	8860.29	402.573
65100	8770.5	404.884
65150	8519.44	407.097
65200	7606.95	407.826
65250	7532.93	405.737
65300	7842.65	403.605
65350	7572.5	402.215
65400	7678.47	400.06
65450	8242.16	398.506
65500	7978.74	399.008
65550	7536.53	398.116
65600	7675.91	395.994
65650	8290.85	394.672
65700	8346.13	395.541
65750	7717.17	395.725
65800	7670.58	393.792
65850	8490.78	392.678
65900	9378.39	394.734
65950	9638.28	399.53
66000	8620.44	403.951
66050	8095.11	404.712
66100	8632.41	404.675
66150	8339.48	405.522
66200	8053.4	405.821
66250	8285.15	405.104
66300	8669.75	405.122
66350	9083.92	406.82
66400	8888.69	409.979
66450	8313.64	412.049
66500	7778.64	412.728
66550	7633.51	411.386
66600	7825.1	409.869
66650	7829.13	409.073
66700	7748.93	408.461
66750	7499.18	407.427
66800	7605.06	405.56
66850	8079.21	404.189
66900	8742.44	404.823
66950	8589.64	408.252
67000	8108.76	410.595
67050	8385.05	410.915
67100	7917.79	412.091
67150	7444.41	412.048
67200	7768.55	409.978
67250	7483.33	409.924
67300	7031.49	408.512
67350	7774.78	405.384
67400	8361.06	405.154
67450	8081.14	407.011
67500	7611.05	407.289
67550	7870.99	406.298
67600	8240.8	406.323
67650	7786.4	407.716
67700	7402.19	407.688
67750	7410.14	406.093
67800	7789.09	404.732
67850	7182.41	404.695
67900	6470.73	402.152
67950	6733.19	396.805
68000	7525.16	392.68
68050	8376.73	391.629
68100	8714.01	394.109
68150	8870.32	398.013
68200	9028.73	401.742
68250	8970.4	405.716
68300	8421.7	408.518
68350	7736.28	409.496
68400	7847.21	408.19
68450	8483.81	407.697
68500	7925.36	409.442
68550	7639.11	409.428
68600	8033.37	408.316
68650	8004.01	408.316
68700	7819.53	408.847
68750	7890.12	408.855
68800	7555.93	409.061
68850	7218.78	408.355
68900	7618.6	406.11
68950	7985.84	406.091
69000	7907.69	407.272
69050	7864.05	408.256
69100	7489.94	409.435
69150	6928.5	409.394
69200	6858.94	407.119
69250	7019.44	404.791
69300	7046.59	403.357
69350	7340.29	402.296
69400	7182.97	402.003
69450	6774.53	401.009
69500	6858.84	398.413
69550	7064.77	396.932
69600	6619.01	396.729
69650	6848.21	395.092
69700	6924.89	395.149
69750	6313.01	396.581
69800	5926.15	394.333
69850	5466.29	391.48
69900	4906.55	389.608
69950	4733.38	386.738
70000	4918.2	381.605
70050	5077.01	373.601
70100	5570.1	364.737
70150	6558.31	355.468
70200	8131.1	348.376
70250	10432.2	350.85
70300	8996.19	381.042
70350	6732.21	396.038
70400	5448.83	398.92
70450	5143.09	395.405
70500	4984.54	390.765
70550	4720.17	386.592
70600	4426.98	383.74
70650	4099.78	381.71
70700	3881.79	375.867
70750	3717.51	365.016
70800	3399.32	348.723
70850	2761.82	325.446
70900	1834.61	293.549
70950	1124.55	255.849
71000	680.873	216.833
71050	421.262	178.941
71100	266.737	143.02
71150	129.242	112.078
71200	42.3854	88.8062
71250	9.95043	72.0936
71300	2.03744	57.0261
71350	0.391391	44.1853
71400	0.0635882	33.1373
71450	0	21.2778
71500	0	8.42333
71550	0	0
71600	0	0
71650	0	0
71700	0	0
71750	0	0
71800	0	0
71850	0	0
71900	0	0
71950	0	0
72000	0	0
72050	0	0
72100	0	0
72150	0	0
72200	0	0
72250	0	0
72300	0	0
72350	0	0
72400	0	0
72450	0	0
72500	0	0
72550	0	0
72600	0	0
72650	1.99506	29.8499
72700	23.0624	86.1451
72750	121.991	136.245
72800	532.121	183.161
72850	1484.3	230.287
72900	2991.61	270.939
72950	6505.42	310.191
73000	11410.7	355.446
73050	10762.7	391.255
73100	8678.07	400.778
73150	8241.21	401.977
73200	8739.47	402.253
73250	8598.3	404.427
73300	8084.04	406.475
73350	7738.13	406.502
73400	7556.75	405.929
73450	7672.71	404.616
73500	7676.71	404.513
73550	7244.31	404.183
73600	7163.36	402.185
73650	7566.58	400.625
73700	7256.22	400.636
73750	6589.13	399.907
73800	6583.86	397.335
73850	6608.42	395.258
73900	5983.39	392.835
73950	5379.52	388.969
74000	4879.52	383.859
74050	3674.3	376.666
74100	2517.34	364.054
74150	1617.1	347.053
74200	973.264	327.136
74250	587.232	304.967
74300	390.743	280.886
74350	268.108	256.091
74400	175.642	230.9
74450	105.447	205.709
74500	65.4195	180.849
74550	37.8318	156.345
74600	17.1828	132.083
74650	6.04061	108.121
74700	1.70265	84.3593
74750	0.413395	60.8014
74800	0.0474038	37.5207
74850	0	18.724
74900	0	2.44822
74950	0	0
75000	0	0
75050	0	0
75100	0	0
75150	0	0
75200	0	0
75250	0	0
75300	0	0
75350	0	0
75400	0	0
75450	0	0
75500	0	0
75550	0	0
75600	0	0
75650	0	0
75700	0	0
75750	0	0
75800	0	0
75850	0	0
75900	0	0
75950	0	0
76000	0	0
76050	0	0
76100	0	0
76150	0	0
76200	0	0
76250	0	0
76300	0	0
76350	0	0
76400	0	0
76450	0	0
76500	0	0
76550	0	0
76600	0	0
76650	0	0
76700	0	0
76750	0	0
76800	0	0
76850	0	0
76900	2.11819	49.0424
76950	60.7745	121.148
77000	450.093	183.598
77050	1387.54	239.237
77100	3642.02	298.329
77150	5456.82	348.807
77200	4165.1	355.768
77250	3135.36	344.502
77300	2536.6	328.059
77350	2007.98	308.692
77400	1472.02	287.129
77450	1036.19	263.8
77500	691.652	239.349
77550	509.805	214.506
77600	344.557	189.583
77650	183.532	165.122
77700	94.0256	141.359
77750	45.8328	120.534
77800	20.8017	103.403
77850	8.52096	87.4608
77900	3.10822	71.5815
77950	1.05701	56.6794
78000	0.398282	47.3129
78050	0.145114	41.0302
78100	0.0226177	29.1811
78150	0	14.353
78200	0	3.30053
78250	0	0
78300	0	0
78350	0	0
78400	0	0
78450	0	0
78500	0	0
78550	0	0
78600	0	0
78650	0	0
78700	0	0
78750	0	0
78800	0	0
78850	0	0
78900	0	0
78950	0	0
79000	0	0
79050	0	0
79100	0	0
79150	0	0
79200	0	0
79250	0	0
79300	0	0
79350	0	0
79400	0	0
79450	0	0
79500	0	0
79550	0	0
79600	0	0
79650	0	0
79700	0	0
79750	0	0
79800	0	0
79850	0	0
79900	0	0
79950	0	0
80000	0	0
80050	0	0
80100	0	0
80150	0	0
80200	0	0
80250	0	0
80300	0	0
80350	0	0
80400	0	0
80450	0	0
80500	0	0
80550	0	0
80600	0	0
80650	0	0
80700	0	0
80750	0	0
80800	0	0
80850	0	0
80900	0	0
80950	0	0
81000	0	0
81050	0	0
81100	0	0
81150	0	0
81200	0	0
81250	0	0
81300	0	0
81350	0	0
81400	0	0
81450	0	0
81500	0	0
81550	0	0
81600	0	0
81650	0	0
81700	0	0
81750	0	0
81800	0	0
81850	0	0
81900	0	0
81950	0	0
82000	0	0
82050	0	0
82100	0	0
82150	0	0
82200	0	0
82250	0	0
82300	0	0
82350	0	0
82400	0	0
82450	0	0
82500	0	0
82550	0	0
82600	0	0
82650	0	0
82700	0	0
82750	0	0
82800	0	0
82850	0	0
82900	0	0
82950	0	0
83000	0	0
83050	0	0
83100	0	0
83150	0	0
83200	0	0
83250	0	0
83300	0	0
83350	0	0
83400	0	0
83450	0	0
83500	0	0
83550	0	0
83600	0	0
83650	0	0
83700	0	0
83750	0	0
83800	0	0
83850	0	0
83900	0	0
83950	0	0
84000	0	0
84050	0	0
84100	0	0
84150	0	0
84200	0	0
84250	0	0
84300	0	0
84350	0	0
84400	0	0
84450	0	0
84500	0	0
84550	0	0
84600	0	0
84650	0	0
84700	0	0
84750	0	0
84800	0	0
84850	0	0
84900	0	0
84950	0	0
85000	0	0
85050	0	0
85100	0	0
85150	0	0
85200	0	0
85250	0	0
85300	5.09294	49.8282
85350	246.052	150.963
85400	1934.56	234.048
85450	4779.11	298.573
85500	7754.75	345.853
85550	6936.07	347.948
85600	6699.69	334.309
85650	6630.87	317.108
85700	6818.34	310.436
85750	8501.05	327.176
85800	9080.43	341.737
85850	9573.83	341.209
85900	9267.12	348.242
85950	8530.77	355.925
86000	8920.33	346.89
86050	9474.84	344.919
86100	9805.94	346.866
86150	9585.29	351.742
86200	9414.34	354.33
86250	9632.01	354.322
86300	9409.65	357.619
86350	9063.37	361.421
86400	9138.12	359.668
86450	8849.78	361.403
86500	9167.84	355.953
86550	9061.84	356.264
86600	8316.8	358.806
86650	8426.8	356.497
86700	8972.32	346.249
86750	8846.64	346.51
86800	9394.86	343.915
86850	9658.06	346.552
86900	9143.13	353.016
86950	8960.9	354.992
87000	8786.42	356.704
87050	8470.71	360.121
87100	8485.84	356.523
87150	8813.99	351.285
87200	9055.52	350.365
87250	9062.62	353.304
87300	8843.55	357.1
87350	8384.47	362.238
87400	7868.92	362.01
87450	8081.23	360.728
87500	7295.5	376.333
87550	7253.43	372.653
87600	7172.12	368.055
87650	6828.82	362.293
87700	5919.86	351.802
87750	4246.48	327.905
87800	2518.3	284.202
87850	1311.09	230.395
87900	589.98	180.039
87950	228.17	138.71
88000	64.3938	109.543
88050	15.1477	88.8888
88100	3.5192	69.7797
88150	0.86638	53.7712
88200	0.158998	39.896
88250	0	23.6158
88300	0	8.80801
88350	0	0
88400	0	0
88450	0	0
88500	0	0
88550	0	0
88600	0	0
88650	0	0
88700	0	0
88750	0	0
88800	0	0
88850	0	0
88900	0	0
88950	0	0
89000	0	0
89050	0	0
89100	0	0
89150	0	0
89200	0	0
89250	0	0
89300	0	0
89350	0	0
89400	0	0
89450	0	0
89500	0	0
89550	0	0
89600	0	0
89650	0	0
89700	0	0
89750	0	0
89800	0	0
89850	0	0
89900	0	0
89950	0	0
90000	0	0
90050	0	0
90100	0	0
90150	0	0
90200	0	0
90250	0	0
90300	0	0
90350	0	0
90400	22.9225	54.6765
90450	130.063	108.387
90500	375.349	149.25
90550	653.396	175.583
90600	1156.63	196.717
90650	2520.91	224.003
90700	5256.43	254.619
90750	7595.73	283.68
90800	8617.3	298.229
90850	8718.06	293.514
90900	8708.94	288.461
90950	8717.91	286.41
91000	8616.53	282.56
91050	7837.61	278.068
91100	7178.11	272.93
91150	6715.42	268.534
91200	6986.19	268.581
91250	7460.52	271.231
91300	7537.88	273.02
91350	7492.5	272.863
91400	7866.34	272.949
91450	7935.02	273.987
91500	7191.64	272.476
91550	6590.43	267.944
91600	6229.02	263.957
91650	6386.78	263.953
91700	7109.76	271.812
91750	7331.1	274.152
91800	7260.42	275.585
91850	7374.44	276.606
91900	7590.36	281.728
91950	7833.57	286.055
92000	8015.58	286.141
92050	8282.01	288.039
92100	8524.54	288.004
92150	8587.77	286.439
92200	8569.92	284.258
92250	8178.64	281.798
92300	7342.03	274.813
92350	6150.76	263.886
92400	5557.9	256.402
92450	6305.76	262.11
92500	7909.55	273.713
92550	8310.56	278.233
92600	8173.42	278.292
92650	8090.8	275.779
92700	8151.84	274.847
92750	8167.73	275.05
92800	7914.32	275.491
92850	7381.09	273.576
92900	6672.01	265.05
92950	5793.02	257.308
93000	5776.45	256.625
93050	5578.06	254.471
93100	5400.22	251.504
93150	5038.85	246.985
93200	3916.77	231.184
93250	2711.72	205.514
93300	1834.83	177.493
93350	1414.71	153.157
93400	1084.51	125.105
93450	744.303	91.597
93500	393.886	57.7859
93550	205.409	32.4288
93600	0	16.3986
93650	0	5.95999
93700	0	0
93750	0	0
93800	0	0
93850	0	0
93900	0	0
93950	0	0
94000	0	0
94050	0	0
94100	0	0
94150	0	0
94200	0	0
94250	0	0
94300	0	0
94350	0	0
94400	0	0
94450	0	0
94500	0	0
94550	0	0
94600	0	0
94650	0	0
94700	0	0
94750	0	0
94800	0	0
94850	0	0
94900	0	0
94950	0	0
95000	0	0
95050	0	0
95100	0	0
95150	0	0
95200	0	0
95250	0	0
95300	0	0
95350	0	0
95400	0	0
95450	0	0
95500	0	0
95550	0	0
95600	0	0
95650	0	0
95700	0	0
95750	0	0
95800	0	0
95850	0	0
95900	0	0
95950	0	0
96000	0	0
96050	0	0
96100	0	0
96150	0	0
96200	0	0
96250	0	0
96300	0	0
96350	0	0
96400	0	0
96450	0	0
96500	0	0
96550	0	0
96600	0	0
96650	0	0
96700	0	0
96750	0	0
96800	0	0
96850	0	0
96900	0	0
96950	0	0
97000	0	0
97050	0	0
97100	0	0
97150	0	0
97200	0	0
97250	0	0
97300	0	0
97350	0	0
97400	0	0
97450	0	0
97500	0	0
97550	0	0
97600	0	0
97650	0	0
97700	0	0
97750	0	0
97800	0	0
97850	0	0
97900	0	0
97950	0	0
98000	0	0
98050	0	0
98100	0	0
98150	0	0
98200	0	0
98250	0	0
98300	0	0
98350	0	0
98400	0	0
98450	0	0
98500	0	0
98550	0	0
98600	0	0
98650	0	0
98700	0	0
98750	0	0
98800	0	0
98850	0	0
98900	0	0
98950	0	0
99000	0	0
99050	0	0
99100	0	0
99150	0	0
99200	0	0
99250	0	0
99300	0	0
99350	0	0
99400	0	0
99450	0	0
99500	0	0
99550	0	0
99600	0	0
99650	0	0
99700	0	0
99750	0	0
99800	0	0
99850	0	0
99900	0	0
[truncated: 459 more rows]
