# Supplementary material for: The extreme yet transient nature of glacial erosion
Source: Nat Commun. 2022 Nov 30;13:7377. doi: 10.1038/s41467-022-35072-0 (PMC9712427; doi:10.1038/s41467-022-35072-0)
Supplement: Supplementary file 5 — Supplementary Data 2 [file 41467_2022_35072_MOESM5_ESM.zip › csv_glacialEcalib/Brin2014b-20.csv]

Year	Q	IceH
0	0	0
50	0	0
100	0	0
150	0	0
200	0	0
250	0	0
300	0	0
350	0	0
400	0	0
450	0	0
500	0	0
550	0	0
600	0	0
650	0	0
700	0	0
750	0	0
800	0	0
850	0	0
900	0	0
950	0	0
1000	0	0
1050	0	0
1100	0	0
1150	0	0
1200	0	0
1250	0	0
1300	0	0
1350	0	0
1400	0	0
1450	0	0
1500	0	0
1550	0	0
1600	0	0
1650	0	0
1700	0	0
1750	0	0
1800	0	0
1850	0	0
1900	0	0
1950	0	0
2000	0	0
2050	0	0
2100	0	0
2150	0	0
2200	0	0
2250	0	0
2300	0	0
2350	0	0
2400	0	0
2450	0	0
2500	0	0
2550	0	0
2600	0	0
2650	0	0
2700	0	0
2750	0	0
2800	0	0
2850	0	0
2900	0	0
2950	0	0
3000	0	0
3050	0	0
3100	0	0
3150	0	0
3200	0	0
3250	0	0
3300	0	0
3350	0	0
3400	0	0
3450	0	0
3500	0	0
3550	0	0
3600	0	0
3650	0	0
3700	0	0
3750	0	0
3800	0	0
3850	0	0
3900	0	0
3950	0	0
4000	0	0
4050	0	0
4100	0	0
4150	0	0
4200	0	0
4250	0	0
4300	0	0
4350	0	0
4400	0	0
4450	0	0
4500	0	0
4550	0	0
4600	0	0
4650	0	0
4700	0	0
4750	0	0
4800	0	0
4850	0	0
4900	0	0
4950	0	0
5000	0	0
5050	0	0
5100	0	0
5150	0	0
5200	0	0
5250	0	0
5300	0	0
5350	0	0
5400	0	0
5450	0	0
5500	0	0
5550	0	0
5600	0	0
5650	0	0
5700	0	0
5750	0	0
5800	0	0
5850	0	0
5900	0	0
5950	0	0
6000	0	0
6050	0	0
6100	0	0
6150	0	0
6200	0	0
6250	0	0
6300	0	0
6350	0	0
6400	0	0
6450	0	0
6500	0	0
6550	0	0
6600	0	0
6650	0	0
6700	0	0
6750	0	0
6800	0	0
6850	0	0
6900	0	0
6950	0	0
7000	0	0
7050	0	0
7100	0	0
7150	0	0
7200	0	0
7250	0	0
7300	0	0
7350	0	0
7400	0	0
7450	0	0
7500	0	0
7550	0	0
7600	0	0
7650	0	0
7700	0	0
7750	0	0
7800	0	0
7850	0	0
7900	0	0
7950	0	0
8000	0	0
8050	0	0
8100	0	0
8150	0	0
8200	0	0
8250	0	0
8300	0	0
8350	0	0
8400	0	0
8450	0	0
8500	0	0
8550	0	0
8600	0	0
8650	0	0
8700	0	0
8750	0	0
8800	0	0
8850	0	0
8900	0	0
8950	0	0
9000	0	0
9050	0	0
9100	0	0
9150	0	0
9200	0	0
9250	0	0
9300	0	0
9350	0	0
9400	0	0
9450	0	0
9500	0	0
9550	0	0
9600	0	0
9650	0	0
9700	0	0
9750	0	0
9800	0	0
9850	0	0
9900	0	0
9950	0	0
10000	0	0
10050	0	0
10100	0	0
10150	0	0
10200	0	0
10250	0	0
10300	0	0
10350	0	0
10400	0	0
10450	0	0
10500	0	0
10550	0	0
10600	0	0
10650	0	0
10700	0	0
10750	0	0
10800	0	0
10850	0	0
10900	0	0
10950	0	0
11000	0	0
11050	0	0
11100	0	0
11150	0	0
11200	0	0
11250	0	0
11300	0	0
11350	0	0
11400	0	0
11450	0	0
11500	0	0
11550	1234.94	63.3083
11600	1608.47	79.3584
11650	2079.52	91.997
11700	2431.4	115.854
11750	2725.51	129.584
11800	2460.07	114.144
11850	2728.9	114.907
11900	3065.19	137.546
11950	4867.23	170.802
12000	2776.64	121.565
12050	1702.66	74.7607
12100	0	0
12150	0	0
12200	0	0
12250	0	0
12300	0	0
12350	0	0
12400	0	0
12450	0	0
12500	0	0
12550	0	0
12600	0	0
12650	0	0
12700	0	0
12750	0	0
12800	0	0
12850	0	0
12900	0	0
12950	0	0
13000	0	0
13050	0	0
13100	0	0
13150	0	0
13200	0	0
13250	0	0
13300	0	0
13350	0	0
13400	0	0
13450	0	0
13500	0	0
13550	0	0
13600	0	0
13650	0	0
13700	0	0
13750	0	0
13800	0	0
13850	0	0
13900	0	0
13950	0	0
14000	0	0
14050	0	0
14100	0	0
14150	0	0
14200	0	0
14250	0	0
14300	0	0
14350	0	0
14400	0	0
14450	0	0
14500	0	0
14550	0	0
14600	0	0
14650	1506.3	41.6082
14700	3488.47	62.0587
14750	2141.45	52.2179
14800	2519.43	62.4654
14850	2625.32	68.3194
14900	4258.77	93.5637
14950	4871.51	103.124
15000	5160.45	101.737
15050	5211.28	103.64
15100	5395.8	108.228
15150	4667.42	118.483
15200	5801.5	97.5152
15250	5084.08	97.1337
15300	8387.39	214.32
15350	8626.74	215.336
15400	8267.49	220.428
15450	7589.83	213.586
15500	7319.89	199.22
15550	6009.07	187.873
15600	3272.01	159.046
15650	5223.06	106.582
15700	5406.25	86.9707
15750	5270.44	92.497
15800	5732.9	94.4576
15850	6131.71	95.4346
15900	5977.89	132.076
15950	7561.88	147.149
16000	9484.65	160.227
16050	5838.15	165.93
16100	5737.84	158.386
16150	5581.61	149.766
16200	4937.27	132.081
16250	4039.5	113.056
16300	2535.93	86.1503
16350	803.634	32.9945
16400	0	0
16450	0	0
16500	0	0
16550	9895.73	204.416
16600	11481.0	215.351
16650	10668.0	212.177
16700	5878.21	180.222
16750	3443.66	153.992
16800	2444.14	132.783
16850	1917.44	112.139
16900	1435.29	91.3081
16950	1325.72	76.8874
17000	998.979	50.6167
17050	0	5.07195
17100	0	0
17150	0	0
17200	0	0
17250	0	0
17300	0	0
17350	1384.39	39.3174
17400	2238.89	60.3953
17450	6098.25	201.216
17500	5564.35	200.135
17550	4378.8	186.01
17600	2812.14	162.368
17650	4366.53	137.959
17700	5227.66	159.951
17750	7740.54	211.274
17800	7787.99	212.071
17850	6801.32	202.998
17900	4818.65	184.916
17950	2852.34	156.4
18000	2042.81	133.857
18050	1846.32	126.358
18100	1978.13	130.05
18150	1835.39	117.661
18200	3305.28	161.37
18250	2133.48	136.27
18300	1585.39	104.974
18350	2603.33	140.851
18400	3461.56	158.215
18450	3776.84	163.873
18500	4212.09	172.587
18550	4637.12	177.748
18600	7294.31	206.85
18650	5938.61	195.856
18700	4283.14	175.791
18750	3161.25	159.04
18800	1962.96	135.132
18850	1164.66	96.2093
18900	802.465	66.702
18950	545.053	46.0351
19000	1177.71	33.6158
19050	1009.79	27.0886
19100	1343.19	37.3213
19150	0	0
19200	0	0
19250	0	0
19300	0	0
19350	0	18.9891
19400	0	20.5578
19450	1356.1	33.1119
19500	1174.0	29.044
19550	0	15.3501
19600	0	20.9628
19650	1295.26	33.6897
19700	2146.45	56.1444
19750	2666.48	72.4086
19800	2828.32	75.5913
19850	2745.93	62.8286
19900	2100.97	48.7152
19950	1466.22	53.2307
20000	0	0
20050	0	0
20100	0	0
20150	974.249	27.1343
20200	1693.97	45.0378
20250	3179.0	65.8675
20300	3380.05	72.4122
20350	2747.97	70.9213
20400	3126.6	96.4525
20450	3381.46	92.2356
20500	2965.34	69.1805
20550	2607.33	61.0794
20600	2321.13	57.2292
20650	2775.09	75.3134
20700	2414.73	55.0072
20750	1640.17	39.6703
20800	2228.58	54.614
20850	2006.3	47.1573
20900	2130.71	53.5921
20950	2555.88	81.2019
21000	0	23.0608
21050	1760.72	47.7353
21100	2752.88	73.0023
21150	3081.37	85.0514
21200	3042.65	78.48
21250	2759.94	67.4457
21300	2168.41	67.7571
21350	0	13.0275
21400	1609.16	29.7942
21450	1790.79	31.7062
21500	0	5.99577
21550	0	0
21600	0	0
21650	0	20.9359
21700	2084.88	50.0338
21750	2685.27	64.3148
21800	2824.73	63.098
21850	2658.87	54.3958
21900	2856.71	62.8392
21950	2982.59	60.8935
22000	2748.45	54.5505
22050	3133.16	64.4786
22100	2613.97	48.9049
22150	1477.72	27.1819
22200	2986.56	56.7989
22250	3247.16	61.3947
22300	2848.97	52.619
22350	3101.03	58.2489
22400	4119.1	76.9845
22450	4266.5	77.6469
22500	4914.01	82.8103
22550	1716.02	72.8808
22600	2425.1	44.8097
22650	1992.42	38.4775
22700	3561.43	63.3753
22750	6615.35	136.009
22800	6873.91	132.503
22850	6662.09	132.3
22900	6513.7	156.668
22950	7449.48	158.281
23000	7609.34	159.907
23050	7710.92	163.86
23100	8029.94	157.772
23150	7878.26	154.65
23200	7722.46	169.162
23250	8588.12	166.512
23300	8421.14	160.376
23350	7961.49	150.214
23400	7600.43	145.125
23450	7321.39	157.979
23500	8081.81	165.354
23550	8570.12	168.457
23600	8697.99	179.663
23650	9339.06	175.711
23700	8683.37	159.676
23750	8366.38	156.565
23800	8721.91	166.89
23850	8820.16	166.738
23900	8717.59	163.654
23950	8288.61	155.402
24000	8349.84	161.009
24050	7909.88	178.57
24100	9133.43	174.283
24150	9269.38	174.867
24200	9280.24	187.025
24250	10226.6	189.078
24300	10584.2	191.734
24350	10492.1	182.166
24400	9790.9	168.695
24450	9773.08	176.732
24500	10118.3	191.346
24550	10646.0	190.425
24600	10365.8	181.436
24650	10516.5	188.515
24700	10919.3	194.717
24750	10782.5	188.04
24800	11425.6	201.203
24850	10532.5	211.282
24900	12115.9	202.208
24950	12012.3	194.513
25000	12308.4	207.175
25050	6666.58	227.167
25100	6065.36	229.614
25150	6008.39	225.214
25200	6314.13	220.006
25250	5920.0	217.537
25300	5247.68	210.576
25350	5206.92	199.071
25400	4827.15	187.097
25450	3075.31	170.097
25500	3916.26	160.53
25550	6143.68	122.975
25600	6106.72	121.413
25650	5483.88	111.268
25700	5679.26	195.018
25750	5561.21	192.975
25800	5486.26	188.749
25850	11811.1	187.104
25900	12319.8	192.881
25950	13028.0	206.44
26000	5786.76	220.948
26050	5240.04	214.888
26100	5712.9	206.005
26150	6065.23	201.177
26200	6190.06	200.79
26250	5811.37	201.764
26300	5229.02	197.493
26350	5005.96	185.904
26400	4118.65	168.661
26450	2395.45	136.476
26500	3939.37	101.17
26550	4357.02	170.097
26600	2426.46	140.989
26650	4492.87	105.319
26700	4716.48	158.905
26750	5739.22	157.454
26800	9394.96	229.602
26850	11522.4	233.734
26900	11367.9	223.916
26950	4371.84	176.712
27000	1131.07	99.8347
27050	256.189	37.9739
27100	0	7.01054
27150	0	0
27200	0	0
27250	0	0
27300	0	0
27350	0	0
27400	2856.22	53.4021
27450	5929.47	164.275
27500	8550.9	171.061
27550	9329.09	174.055
27600	9160.92	182.532
27650	10538.5	187.641
27700	5780.25	208.125
27750	5261.55	202.679
27800	4938.19	190.785
27850	4652.69	176.234
27900	12555.1	164.397
27950	9631.05	240.052
28000	11484.3	235.728
28050	9665.71	213.878
28100	3102.81	159.549
28150	1056.73	84.463
28200	0	20.2447
28250	0	0
28300	0	0
28350	0	0
28400	0	0
28450	0	0
28500	0	0
28550	3640.13	69.3308
28600	5023.56	142.402
28650	6108.07	171.105
28700	6874.78	176.366
28750	7044.98	177.098
28800	7233.72	172.083
28850	7148.02	167.309
28900	6680.22	173.406
28950	7148.49	167.679
29000	7115.88	159.36
29050	6802.81	170.84
29100	6768.9	188.624
29150	5436.29	227.144
29200	3910.22	210.009
29250	7417.78	199.523
29300	7714.9	191.959
29350	7572.37	189.957
29400	7662.39	174.425
29450	7097.8	174.071
29500	7039.39	179.031
29550	7375.17	177.048
29600	7492.8	172.57
29650	7071.89	183.116
29700	7503.51	190.333
29750	7885.67	194.431
29800	8317.81	190.842
29850	8728.43	183.277
29900	8183.93	193.249
29950	9469.59	187.431
30000	9371.69	177.184
30050	8916.46	190.815
30100	10134.3	185.501
30150	9871.2	174.616
30200	9790.18	171.657
30250	9129.15	157.349
30300	7992.74	141.178
30350	7543.94	143.698
30400	7165.57	161.054
30450	8078.73	163.079
30500	8367.01	162.813
30550	8041.94	179.278
30600	8920.29	186.185
30650	9715.55	181.941
30700	9829.16	181.392
30750	10093.8	182.804
30800	10180.9	180.467
30850	10583.1	187.503
30900	11324.6	195.42
30950	11543.5	190.292
31000	11783.3	189.832
31050	5620.81	198.605
31100	5531.54	194.718
31150	5963.57	190.263
31200	6176.72	196.852
31250	5844.33	210.078
31300	5543.42	205.043
31350	5057.73	197.981
31400	4956.74	185.228
31450	5007.3	172.181
31500	7286.81	168.552
31550	9357.43	230.497
31600	10960.1	235.035
31650	10715.4	225.12
31700	6012.45	191.917
31750	1771.48	131.515
31800	765.802	68.8606
31850	337.313	26.5272
31900	0	6.76614
31950	0	0
32000	0	0
32050	0	0
32100	0	0
32150	0	0
32200	0	0
32250	4175.05	73.0171
32300	8181.99	169.652
32350	9793.42	181.878
32400	10613.4	184.386
32450	11229.0	190.005
32500	6076.46	206.607
32550	5742.9	206.06
32600	5040.29	201.632
32650	4367.88	188.129
32700	5298.85	172.872
32750	9974.29	207.566
32800	10160.2	231.839
32850	10830.4	226.865
32900	7135.79	198.994
32950	2195.94	135.277
33000	660.885	65.0346
33050	112.403	35.7068
33100	11.3679	25.4743
33150	0	10.7435
33200	0	0
33250	0	0
33300	0	0
33350	0	0
33400	0	0
33450	0	0
33500	0	0
33550	0	0
33600	0	0
33650	2856.95	78.1781
33700	3465.22	90.2015
33750	3529.43	93.1399
33800	3977.64	105.006
33850	3812.67	87.728
33900	3659.4	82.7467
33950	3731.92	84.9815
34000	7210.17	218.929
34050	7360.24	224.256
34100	7133.77	218.297
34150	5303.67	197.03
34200	2674.51	154.294
34250	1238.54	91.0278
34300	335.004	28.3703
34350	0	8.16002
34400	0	2.55966
34450	0	0
34500	0	0
34550	0	0
34600	0	0
34650	0	0
34700	0	0
34750	0	0
34800	0	0
34850	0	0
34900	0	0
34950	0	0
35000	0	0
35050	0	0
35100	0	0
35150	0	0
35200	0	0
35250	0	0
35300	0	0
35350	0	0
35400	0	0
35450	2746.67	81.9005
35500	3514.75	89.531
35550	3356.13	82.7081
35600	3849.0	70.7688
35650	2414.8	59.9329
35700	7681.72	226.325
35750	5811.96	216.987
35800	2644.54	180.509
35850	1467.94	122.371
35900	628.854	42.6475
35950	0	8.52017
36000	0	1.23031
36050	0	0
36100	0	0
36150	0	0
36200	0	0
36250	0	0
36300	0	0
36350	0	0
36400	0	0
36450	0	0
36500	0	0
36550	0	0
36600	0	0
36650	0	0
36700	0	0
36750	0	0
36800	0	0
36850	0	0
36900	0	0
36950	0	0
37000	0	0
37050	0	0
37100	0	0
37150	0	0
37200	0	0
37250	0	0
37300	0	0
37350	0	0
37400	0	0
37450	0	0
37500	0	0
37550	0	0
37600	0	0
37650	0	0
37700	0	0
37750	0	0
37800	0	0
37850	0	0
37900	0	0
37950	0	0
38000	0	0
38050	0	0
38100	0	0
38150	0	0
38200	0	0
38250	0	0
38300	0	0
38350	0	0
38400	0	0
38450	0	18.1084
38500	0	22.812
38550	0	1.11023
38600	0	23.0578
38650	1702.29	43.0916
38700	1597.78	38.813
38750	1457.0	38.2361
38800	2473.98	60.3187
38850	2401.19	59.092
38900	1967.81	47.086
38950	1762.54	41.0985
39000	1063.03	25.6551
39050	0	24.3384
39100	0	0
39150	2686.29	66.463
39200	3430.96	88.7393
39250	3419.03	91.4008
39300	3485.56	86.0456
39350	3016.4	70.737
39400	3360.79	80.0869
39450	3552.43	82.3068
39500	3484.55	76.2303
39550	3909.98	85.8905
39600	4451.2	90.5766
39650	4698.81	92.0405
39700	4812.84	93.8045
39750	6854.35	213.117
39800	7252.45	211.813
39850	9783.91	216.022
39900	8656.35	200.107
39950	4172.52	170.112
40000	1483.49	123.821
40050	652.212	80.51
40100	335.494	51.7962
40150	802.837	28.7088
40200	332.776	38.612
40250	556.385	76.8572
40300	1127.4	102.146
40350	3928.01	166.038
40400	5092.48	184.887
40450	3304.82	162.441
40500	2040.55	135.987
40550	1267.64	102.87
40600	842.223	65.0634
40650	0	21.4687
40700	0	0
40750	0	0
40800	0	0
40850	0	0
40900	0	0
40950	0	0
41000	0	0
41050	0	0
41100	0	0
41150	0	0
41200	0	0
41250	0	0
41300	0	0
41350	0	0
41400	0	0
41450	0	0
41500	0	0
41550	0	0
41600	0	0
41650	0	0
41700	0	0
41750	0	0
41800	0	0
41850	0	0
41900	0	0
41950	0	0
42000	0	0
42050	0	0
42100	0	0
42150	0	0
42200	0	0
42250	0	0
42300	0	0
42350	0	0
42400	0	0
42450	0	0
42500	0	0
42550	0	0
42600	0	0
42650	0	0
42700	0	0
42750	0	0
42800	0	0
42850	0	0
42900	0	0
42950	0	0
43000	0	0
43050	0	0
43100	0	0
43150	0	0
43200	0	0
43250	0	0
43300	0	0
43350	0	0
43400	0	0
43450	0	0
43500	0	0
43550	0	0
43600	0	0
43650	0	0
43700	0	0
43750	0	0
43800	0	0
43850	0	0
43900	0	0
43950	0	0
44000	0	0
44050	0	0
44100	0	0
44150	0	0
44200	0	0
44250	0	0
44300	0	0
44350	0	0
44400	0	0
44450	0	0
44500	0	0
44550	0	0
44600	0	0
44650	0	0
44700	0	0
44750	0	0
44800	0	0
44850	0	0
44900	0	0
44950	0	0
45000	0	0
45050	0	0
45100	0	0
45150	0	0
45200	0	0
45250	0	0
45300	0	0
45350	0	0
45400	0	0
45450	0	0
45500	0	0
45550	0	0
45600	0	0
45650	0	0
45700	0	0
45750	0	0
45800	0	0
45850	0	0
45900	0	0
45950	0	0
46000	0	0
46050	0	0
46100	0	0
46150	0	0
46200	0	0
46250	0	0
46300	0	0
46350	0	0
46400	0	0
46450	0	0
46500	0	0
46550	0	0
46600	0	0
46650	0	0
46700	0	0
46750	0	0
46800	0	0
46850	0	0
46900	0	0
46950	0	0
47000	0	0
47050	0	0
47100	0	0
47150	0	0
47200	0	0
47250	0	0
47300	0	0
47350	0	0
47400	893.44	31.4887
47450	530.312	48.4259
47500	513.948	49.9821
47550	357.131	36.0376
47600	788.513	29.4426
47650	871.363	33.8427
47700	0	0
47750	0	0
47800	0	0
47850	0	0
47900	0	0
47950	0	0
48000	0	0
48050	0	0
48100	0	0
48150	0	0
48200	0	0
48250	0	0
48300	0	0
48350	0	0
48400	0	0
48450	0	0
48500	0	0
48550	0	0
48600	0	0
48650	0	0
48700	0	0
48750	0	0
48800	0	0
48850	0	0
48900	0	0
48950	0	0
49000	0	0
49050	0	0
49100	0	0
49150	0	0
49200	0	0
49250	0	0
49300	0	0
49350	0	0
49400	0	0
49450	0	0
49500	0	0
49550	0	0
49600	0	0
49650	0	0
49700	0	0
49750	0	0
49800	0	0
49850	0	0
49900	0	0
49950	0	0
50000	0	0
50050	0	0
50100	0	0
50150	0	0
50200	0	0
50250	0	0
50300	0	0
50350	0	0
50400	0	0
50450	0	0
50500	0	0
50550	0	0
50600	0	0
50650	0	0
50700	0	0
50750	0	0
50800	0	0
50850	0	0
50900	0	0
50950	0	0
51000	0	0
51050	0	0
51100	0	0
51150	0	0
51200	0	0
51250	0	0
51300	0	0
51350	0	0
51400	0	0
51450	0	0
51500	0	0
51550	0	0
51600	0	0
51650	0	0
51700	0	0
51750	0	0
51800	0	0
51850	0	0
51900	0	0
51950	0	0
52000	0	0
52050	0	0
52100	0	0
52150	0	0
52200	0	0
52250	0	0
52300	0	0
52350	0	0
52400	0	0
52450	0	0
52500	0	0
52550	0	0
52600	0	0
52650	0	0
52700	0	0
52750	0	0
52800	0	0
52850	0	0
52900	0	0
52950	0	0
53000	0	0
53050	0	0
53100	0	0
53150	0	0
53200	0	0
53250	0	0
53300	0	0
53350	0	0
53400	0	0
53450	0	0
53500	0	0
53550	0	0
53600	0	0
53650	0	0
53700	0	0
53750	0	0
53800	0	0
53850	0	0
53900	0	0
53950	0	0
54000	0	0
54050	0	0
54100	0	0
54150	0	0
54200	0	0
54250	0	0
54300	0	0
54350	0	0
54400	0	0
54450	0	0
54500	0	0
54550	0	0
54600	0	0
54650	0	0
54700	0	0
54750	0	0
54800	0	0
54850	0	0
54900	0	0
54950	0	0
55000	0	0
55050	0	0
55100	0	0
55150	0	0
55200	0	0
55250	0	0
55300	0	0
55350	0	0
55400	0	0
55450	0	0
55500	0	0
55550	0	0
55600	0	0
55650	0	0
55700	0	0
55750	0	0
55800	0	0
55850	0	0
55900	0	0
55950	0	0
56000	0	0
56050	0	0
56100	0	0
56150	0	0
56200	0	0
56250	0	0
56300	0	0
56350	0	0
56400	0	0
56450	0	0
56500	0	0
56550	0	0
56600	0	0
56650	0	0
56700	0	0
56750	0	0
56800	0	0
56850	0	0
56900	0	0
56950	0	0
57000	0	0
57050	0	0
57100	0	0
57150	0	0
57200	0	0
57250	0	0
57300	0	0
57350	0	0
57400	0	0
57450	0	0
57500	0	0
57550	0	0
57600	0	0
57650	0	0
57700	0	0
57750	0	0
57800	0	0
57850	0	0
57900	0	0
57950	0	0
58000	0	0
58050	0	0
58100	0	0
58150	0	0
58200	0	0
58250	0	0
58300	0	0
58350	0	0
58400	0	0
58450	0	0
58500	0	0
58550	0	0
58600	0	0
58650	0	0
58700	0	0
58750	0	0
58800	0	0
58850	0	0
58900	0	0
58950	0	0
59000	0	0
59050	0	0
59100	0	0
59150	0	0
59200	0	0
59250	0	0
59300	0	0
59350	0	0
59400	0	0
59450	0	0
59500	0	0
59550	0	0
59600	0	0
59650	0	0
59700	0	0
59750	0	0
59800	0	0
59850	0	0
59900	0	0
59950	0	0
60000	0	0
60050	0	0
60100	0	0
60150	0	0
60200	0	0
60250	2954.42	75.9025
60300	3466.02	92.2243
60350	3178.38	83.5844
60400	2683.1	69.0959
60450	3245.87	68.2996
60500	3472.28	94.3687
60550	3621.7	100.831
60600	3347.17	90.4928
60650	3325.82	89.5053
60700	3485.29	96.2954
60750	3559.48	99.7456
60800	3617.66	102.246
60850	3544.57	99.6591
60900	3383.78	94.3974
60950	4000.69	89.7078
61000	3797.54	84.3621
61050	2645.81	82.0491
61100	4740.93	174.82
61150	4662.94	173.43
61200	4502.0	169.529
61250	4172.29	163.269
61300	9369.34	158.71
61350	9243.95	156.114
61400	8955.66	153.247
61450	8494.44	151.619
61500	8496.37	155.501
61550	8423.29	155.338
61600	8321.29	153.929
61650	8155.11	151.365
61700	8076.03	152.299
61750	8284.43	157.384
61800	8314.86	155.251
61850	8268.56	155.073
61900	8201.42	154.516
61950	7930.15	149.917
62000	7931.74	151.786
62050	7533.88	144.463
62100	6979.79	136.031
62150	6691.59	134.227
62200	6752.84	141.958
62250	7144.96	162.124
62300	4071.64	180.929
62350	3687.6	164.112
62400	6770.67	136.925
62450	6353.94	132.877
62500	6718.1	150.119
62550	3949.46	177.475
62600	6933.26	153.192
62650	6462.88	140.341
62700	6787.24	156.013
62750	7348.47	172.241
62800	4027.01	180.822
62850	6979.83	156.91
62900	7043.01	156.332
62950	7393.93	168.302
63000	7478.67	166.602
63050	7468.3	161.64
63100	7882.31	170.476
63150	8455.91	184.205
63200	8952.0	187.279
63250	9318.64	184.314
63300	9743.25	182.806
63350	9957.27	182.035
63400	5165.89	198.528
63450	4943.95	197.736
63500	5355.61	196.788
63550	5251.43	198.275
63600	4982.98	198.028
63650	5363.2	195.672
63700	5941.95	201.088
63750	5338.06	207.671
63800	4653.61	203.613
63850	4367.32	194.77
63900	3954.41	184.136
63950	3939.04	169.765
64000	4070.01	154.068
64050	9931.57	144.372
64100	8849.24	216.106
64150	9868.1	220.704
64200	7306.31	203.158
64250	2792.2	152.965
64300	1121.39	85.3002
64350	305.79	34.5666
64400	0	21.804
64450	0	15.2059
64500	0	4.89846
64550	0	0
64600	0	0
64650	0	0
64700	0	0
64750	0	24.9065
64800	4251.49	78.9269
64850	6659.85	127.311
64900	7031.42	145.813
64950	6788.91	142.002
65000	6430.08	136.971
65050	6953.53	159.657
65100	7178.03	165.418
65150	7483.37	173.198
65200	7885.92	183.275
65250	8084.93	179.648
65300	8182.64	171.775
65350	8396.86	171.481
65400	8494.23	165.691
65450	8287.8	159.126
65500	8373.6	161.614
65550	8566.66	164.422
65600	8482.39	160.014
65650	7988.52	150.956
65700	7807.62	151.011
65750	7928.72	156.108
65800	7742.66	151.395
65850	7112.91	139.634
65900	6641.6	133.306
65950	6711.46	142.96
66000	7295.71	166.641
66050	7617.11	174.33
66100	7619.04	169.374
66150	7954.04	175.379
66200	8305.61	179.854
66250	8451.99	176.862
66300	8583.85	173.278
66350	8845.96	173.547
66400	9416.91	183.802
66450	5456.15	210.739
66500	5173.63	210.85
66550	5115.06	208.995
66600	5231.74	206.559
66650	5249.84	205.083
66700	5210.78	203.991
66750	5061.76	202.331
66800	5088.61	198.823
66850	5305.01	195.925
66900	5636.45	196.027
66950	5671.81	202.842
67000	5456.72	207.017
67050	5670.57	207.344
67100	5490.39	210.303
67150	5222.57	210.065
67200	5441.82	206.348
67250	5239.53	205.437
67300	4817.85	201.964
67350	5199.93	195.201
67400	5522.36	193.603
67450	5449.39	197.859
67500	5171.24	198.401
67550	5285.63	195.972
67600	5505.04	195.132
67650	5322.71	197.443
67700	5093.4	196.731
67750	5075.96	193.453
67800	5301.23	190.562
67850	4918.75	190.601
67900	4270.11	185.856
67950	4169.19	174.175
68000	4170.12	161.627
68050	4091.24	156.327
68100	9548.28	160.162
68150	9490.62	165.447
68200	9334.44	169.877
68250	9554.71	177.695
68300	5404.18	203.541
68350	5060.06	204.51
68400	5091.53	201.52
68450	5408.09	199.254
68500	5213.64	201.632
68550	5052.37	200.47
68600	5272.73	197.029
68650	5343.11	196.637
68700	5330.02	196.866
68750	5440.63	197.332
68800	5321.38	199.152
68850	5086.99	198.053
68900	5272.42	193.924
68950	5488.92	192.864
69000	5489.06	194.858
69050	5533.76	196.448
69100	5383.99	198.081
69150	5004.43	197.763
69200	4974.93	194.469
69250	5163.72	193.733
69300	5021.91	196.874
69350	4994.11	196.263
69400	4803.0	194.586
69450	4447.35	190.962
69500	4370.39	183.243
69550	4337.19	174.364
69600	4000.98	164.903
69650	4396.24	153.031
69700	8408.04	162.308
69750	8239.62	217.747
69800	6969.08	208.645
69850	2996.17	164.648
69900	1042.42	99.4726
69950	330.635	41.3558
70000	0	8.23803
70050	0	0
70100	0	0
70150	0	0
70200	0	0
70250	0	0
70300	2885.03	109.269
70350	11522.5	151.305
70400	6168.62	225.726
70450	6307.52	221.721
70500	5278.1	202.556
70550	2606.13	161.708
70600	963.248	101.89
70650	305.259	45.3603
70700	0	17.2876
70750	0	6.76011
70800	0	1.08454
70850	0	0
70900	0	0
70950	0	2.87379
71000	0	1.2965
71050	0	0
71100	0	0
71150	0	0
71200	0	0
71250	0	0
71300	0	0
71350	0	0
71400	0	0
71450	0	0
71500	0	0
71550	0	0
71600	0	0
71650	0	0
71700	0	0
71750	0	0
71800	0	0
71850	0	0
71900	0	0
71950	0	0
72000	0	0
72050	0	0
72100	0	0
72150	0	0
72200	0	0
72250	0	0
72300	0	0
72350	0	0
72400	0	0
72450	0	0
72500	0	0
72550	0	0
72600	0	0
72650	0	0
72700	0	0
72750	0	0
72800	0	0
72850	0	0
72900	0	0
72950	0	0
73000	0	0
73050	4866.96	94.0959
73100	6471.82	156.965
73150	6566.11	163.019
73200	6469.63	159.971
73250	6576.38	166.213
73300	6746.52	175.421
73350	6770.12	178.331
73400	6727.25	178.002
73450	6649.64	173.81
73500	6609.3	173.02
73550	6639.9	175.309
73600	6557.41	170.93
73650	6382.48	161.961
73700	6333.19	163.126
73750	6205.38	163.427
73800	6236.34	158.279
73850	6302.97	157.119
73900	6390.56	162.847
73950	6611.41	166.107
74000	5993.83	147.764
74050	4610.72	224.464
74100	4573.11	225.316
74150	4482.2	214.484
74200	3564.11	196.879
74250	2207.77	175.405
74300	1146.71	154.596
74350	561.293	136.754
74400	261.037	118.775
74450	106.74	99.5856
74500	46.3139	79.1786
74550	17.263	61.2273
74600	4.62334	46.9103
74650	1.00262	35.5697
74700	0	21.1757
74750	0	5.64751
74800	0	0
74850	0	0
74900	0	0
74950	0	0
75000	0	0
75050	0	0
75100	0	0
75150	0	0
75200	0	0
75250	0	0
75300	0	0
75350	0	0
75400	0	0
75450	0	0
75500	0	0
75550	0	0
75600	0	0
75650	0	0
75700	0	0
75750	0	0
75800	0	0
75850	0	0
75900	0	0
75950	0	0
76000	0	0
76050	0	0
76100	0	0
76150	0	0
76200	0	0
76250	0	0
76300	0	0
76350	0	0
76400	0	0
76450	0	0
76500	0	0
76550	0	0
76600	0	0
76650	0	0
76700	0	0
76750	0	0
76800	0	0
76850	0	0
76900	0	0
76950	0	0
77000	0	0
77050	0	0
77100	0	0
77150	0	0
77200	0	0
77250	0	0
77300	0	0
77350	0	0
77400	0	0
77450	0	0
77500	0	0
77550	0	0
77600	0	0
77650	0	0
77700	0	0
77750	0	0
77800	0	0
77850	0	0
77900	0	0
77950	0	0
78000	0	0
78050	0	0
78100	0	0
78150	0	0
78200	0	0
78250	0	0
78300	0	0
78350	0	0
78400	0	0
78450	0	0
78500	0	0
78550	0	0
78600	0	0
78650	0	0
78700	0	0
78750	0	0
78800	0	0
78850	0	0
78900	0	0
78950	0	0
79000	0	0
79050	0	0
79100	0	0
79150	0	0
79200	0	0
79250	0	0
79300	0	0
79350	0	0
79400	0	0
79450	0	0
79500	0	0
79550	0	0
79600	0	0
79650	0	0
79700	0	0
79750	0	0
79800	0	0
79850	0	0
79900	0	0
79950	0	0
80000	0	0
80050	0	0
80100	0	0
80150	0	0
80200	0	0
80250	0	0
80300	0	0
80350	0	0
80400	0	0
80450	0	0
80500	0	0
80550	0	0
80600	0	0
80650	0	0
80700	0	0
80750	0	0
80800	0	0
80850	0	0
80900	0	0
80950	0	0
81000	0	0
81050	0	0
81100	0	0
81150	0	0
81200	0	0
81250	0	0
81300	0	0
81350	0	0
81400	0	0
81450	0	0
81500	0	0
81550	0	0
81600	0	0
81650	0	0
81700	0	0
81750	0	0
81800	0	0
81850	0	0
81900	0	0
81950	0	0
82000	0	0
82050	0	0
82100	0	0
82150	0	0
82200	0	0
82250	0	0
82300	0	0
82350	0	0
82400	0	0
82450	0	0
82500	0	0
82550	0	0
82600	0	0
82650	0	0
82700	0	0
82750	0	0
82800	0	0
82850	0	0
82900	0	0
82950	0	0
83000	0	0
83050	0	0
83100	0	0
83150	0	0
83200	0	0
83250	0	0
83300	0	0
83350	0	0
83400	0	0
83450	0	0
83500	0	0
83550	0	0
83600	0	0
83650	0	0
83700	0	0
83750	0	0
83800	0	0
83850	0	0
83900	0	0
83950	0	0
84000	0	0
84050	0	0
84100	0	0
84150	0	0
84200	0	0
84250	0	0
84300	0	0
84350	0	0
84400	0	0
84450	0	0
84500	0	0
84550	0	0
84600	0	0
84650	0	0
84700	0	0
84750	0	0
84800	0	0
84850	0	0
84900	0	0
84950	0	0
85000	0	0
85050	0	0
85100	0	0
85150	0	0
85200	0	0
85250	0	0
85300	0	0
85350	0	0
85400	0	0
85450	0	0
85500	0	0
85550	0	0
85600	0	0
85650	0	0
85700	0	0
85750	0	0
85800	0	6.04674
85850	1064.44	35.5712
85900	1404.84	53.5859
85950	433.497	35.3176
86000	1180.09	46.3394
86050	1537.71	60.8087
86100	1986.43	82.7205
86150	2274.4	99.0876
86200	2370.1	104.909
86250	2553.97	110.293
86300	2831.82	120.195
86350	3298.98	131.812
86400	3010.81	122.643
86450	3041.24	122.736
86500	2403.34	101.109
86550	2393.09	100.033
86600	2119.95	90.7005
86650	489.064	39.7975
86700	1162.91	46.7606
86750	1210.83	50.1245
86800	1569.22	64.9215
86850	2046.47	87.5099
86900	2333.18	105.129
86950	2449.13	110.215
87000	2647.09	116.214
87050	2855.01	121.763
87100	2211.97	99.1794
87150	1891.28	83.8104
87200	2067.02	90.2798
87250	2289.42	100.64
87300	2534.47	110.599
87350	2865.41	118.66
87400	2079.84	91.7048
87450	1052.75	46.1831
87500	0	0
87550	0	0
87600	0	0
87650	0	0
87700	0	0
87750	0	0
87800	0	0
87850	0	0
87900	0	0
87950	0	0
88000	0	0
88050	0	0
88100	0	0
88150	0	0
88200	0	0
88250	0	0
88300	0	0
88350	0	0
88400	0	0
88450	0	0
88500	0	0
88550	0	0
88600	0	0
88650	0	0
88700	0	0
88750	0	0
88800	0	0
88850	0	0
88900	0	0
88950	0	0
89000	0	0
89050	0	0
89100	0	0
89150	0	0
89200	0	0
89250	0	0
89300	0	0
89350	0	0
89400	0	0
89450	0	0
89500	0	0
89550	0	0
89600	0	0
89650	0	0
89700	0	0
89750	0	0
89800	0	0
89850	0	0
89900	0	0
89950	0	0
90000	0	0
90050	0	0
90100	0	0
90150	0	0
90200	0	0
90250	0	0
90300	0	0
90350	0	0
90400	0	0
90450	0	0
90500	0	0
90550	0	0
90600	0	0
90650	0	0
90700	0	0
90750	0	0
90800	0	0
90850	0	0
90900	0	0
90950	0	0
91000	0	0
91050	0	0
91100	0	0
91150	0	0
91200	0	0
91250	0	0
91300	0	0
91350	0	0
91400	0	0
91450	0	0
91500	0	0
91550	0	0
91600	0	0
91650	0	0
91700	0	0
91750	0	0
91800	0	0
91850	0	0
91900	0	0
91950	0	0
92000	0	0
92050	0	0
92100	0	0
92150	0	0
92200	0	0
92250	0	0
92300	0	0
92350	0	0
92400	0	0
92450	0	0
92500	0	0
92550	0	0
92600	0	0
92650	0	0
92700	0	0
92750	0	0
92800	0	0
92850	0	0
92900	0	0
92950	0	0
93000	0	0
93050	0	0
93100	0	0
93150	0	0
93200	0	0
93250	0	0
93300	0	0
93350	0	0
93400	0	0
93450	0	0
93500	0	0
93550	0	0
93600	0	0
93650	0	0
93700	0	0
93750	0	0
93800	0	0
93850	0	0
93900	0	0
93950	0	0
94000	0	0
94050	0	0
94100	0	0
94150	0	0
94200	0	0
94250	0	0
94300	0	0
94350	0	0
94400	0	0
94450	0	0
94500	0	0
94550	0	0
94600	0	0
94650	0	0
94700	0	0
94750	0	0
94800	0	0
94850	0	0
94900	0	0
94950	0	0
95000	0	0
95050	0	0
95100	0	0
95150	0	0
95200	0	0
95250	0	0
95300	0	0
95350	0	0
95400	0	0
95450	0	0
95500	0	0
95550	0	0
95600	0	0
95650	0	0
95700	0	0
95750	0	0
95800	0	0
95850	0	0
95900	0	0
95950	0	0
96000	0	0
96050	0	0
96100	0	0
96150	0	0
96200	0	0
96250	0	0
96300	0	0
96350	0	0
96400	0	0
96450	0	0
96500	0	0
96550	0	0
96600	0	0
96650	0	0
96700	0	0
96750	0	0
96800	0	0
96850	0	0
96900	0	0
96950	0	0
97000	0	0
97050	0	0
97100	0	0
97150	0	0
97200	0	0
97250	0	0
97300	0	0
97350	0	0
97400	0	0
97450	0	0
97500	0	0
97550	0	0
97600	0	0
97650	0	0
97700	0	0
97750	0	0
97800	0	0
97850	0	0
97900	0	0
97950	0	0
98000	0	0
98050	0	0
98100	0	0
98150	0	0
98200	0	0
98250	0	0
98300	0	0
98350	0	0
98400	0	0
98450	0	0
98500	0	0
98550	0	0
98600	0	0
98650	0	0
98700	0	0
98750	0	0
98800	0	0
98850	0	0
98900	0	0
98950	0	0
99000	0	0
99050	0	0
99100	0	0
99150	0	0
99200	0	0
99250	0	0
99300	0	0
99350	0	0
99400	0	0
99450	0	0
99500	0	0
99550	0	0
99600	0	0
99650	0	0
99700	0	0
99750	0	0
99800	0	0
99850	0	0
99900	0	0
[truncated: 459 more rows]
