# Supplementary material for: The extreme yet transient nature of glacial erosion
Source: Nat Commun. 2022 Nov 30;13:7377. doi: 10.1038/s41467-022-35072-0 (PMC9712427; doi:10.1038/s41467-022-35072-0)
Supplement: Supplementary file 5 — Supplementary Data 2 [file 41467_2022_35072_MOESM5_ESM.zip › csv_glacialEcalib/Brin2014b-23.csv]

Year	Q	IceH
0	0	0
50	0	0
100	0	0
150	0	0
200	0	0
250	0	0
300	0	0
350	0	0
400	0	0
450	0	0
500	0	0
550	0	0
600	0	0
650	0	0
700	0	0
750	0	0
800	0	0
850	0	0
900	0	0
950	0	0
1000	0	0
1050	0	0
1100	0	0
1150	0	0
1200	0	0
1250	0	0
1300	0	0
1350	0	0
1400	0	0
1450	0	0
1500	0	0
1550	0	0
1600	0	0
1650	0	0
1700	0	0
1750	0	0
1800	0	0
1850	0	0
1900	0	0
1950	0	0
2000	0	0
2050	0	0
2100	0	0
2150	0	0
2200	0	0
2250	0	0
2300	0	0
2350	0	0
2400	0	0
2450	0	0
2500	0	0
2550	0	0
2600	0	0
2650	0	0
2700	0	0
2750	0	0
2800	0	0
2850	0	0
2900	0	0
2950	0	0
3000	0	0
3050	0	0
3100	0	0
3150	0	0
3200	0	0
3250	0	0
3300	0	0
3350	0	0
3400	0	0
3450	0	0
3500	0	0
3550	0	0
3600	0	0
3650	0	0
3700	0	0
3750	0	0
3800	0	0
3850	0	0
3900	0	0
3950	0	0
4000	0	0
4050	0	0
4100	0	0
4150	0	0
4200	0	0
4250	0	0
4300	0	0
4350	0	0
4400	0	0
4450	0	0
4500	0	0
4550	0	0
4600	0	0
4650	0	0
4700	0	0
4750	0	0
4800	0	0
4850	0	0
4900	0	0
4950	0	0
5000	0	0
5050	0	0
5100	0	0
5150	0	0
5200	0	0
5250	0	0
5300	0	0
5350	0	0
5400	0	0
5450	0	0
5500	0	0
5550	0	0
5600	0	0
5650	0	0
5700	0	0
5750	0	0
5800	0	0
5850	0	0
5900	0	0
5950	0	0
6000	0	0
6050	0	0
6100	0	0
6150	0	0
6200	0	0
6250	0	0
6300	0	0
6350	0	0
6400	0	0
6450	0	0
6500	0	0
6550	0	0
6600	0	0
6650	0	0
6700	0	0
6750	0	0
6800	0	0
6850	0	0
6900	0	0
6950	0	0
7000	0	0
7050	0	0
7100	0	0
7150	0	0
7200	0	0
7250	0	0
7300	0	0
7350	0	0
7400	0	0
7450	0	0
7500	0	0
7550	0	0
7600	0	0
7650	0	0
7700	0	0
7750	0	0
7800	0	0
7850	0	0
7900	0	0
7950	0	0
8000	0	0
8050	0	0
8100	0	0
8150	0	0
8200	0	0
8250	0	0
8300	0	0
8350	0	0
8400	0	0
8450	0	0
8500	0	0
8550	0	0
8600	0	0
8650	0	0
8700	0	0
8750	0	0
8800	0	0
8850	0	0
8900	0	0
8950	0	0
9000	0	0
9050	0	0
9100	0	0
9150	0	0
9200	0	0
9250	0	0
9300	0	0
9350	0	0
9400	0	0
9450	0	0
9500	0	0
9550	0	0
9600	0	0
9650	0	0
9700	0	0
9750	0	0
9800	0	0
9850	0	0
9900	0	0
9950	0	0
10000	0	0
10050	0	0
10100	0	0
10150	0	0
10200	0	0
10250	0	0
10300	0	0
10350	0	0
10400	0	0
10450	0	0
10500	0	0
10550	0	0
10600	0	0
10650	0	0
10700	0	0
10750	0	0
10800	0	0
10850	0	0
10900	0	0
10950	0	0
11000	0	0
11050	0	0
11100	0	0
11150	0	0
11200	0	0
11250	0	0
11300	0	0
11350	0	0
11400	14.4083	40.4733
11450	116.638	82.9721
11500	489.698	115.879
11550	1101.65	142.437
11600	1289.92	150.634
11650	1401.97	154.253
11700	1553.93	156.723
11750	1473.36	153.026
11800	1438.5	152.256
11850	1554.94	155.632
11900	1641.8	157.337
11950	1475.22	147.81
12000	1419.1	145.604
12050	1517.2	151.184
12100	1549.47	151.527
12150	1553.1	149.912
12200	1495.52	148.406
12250	1303.07	150.309
12300	5233.72	253.645
12350	25464.6	361.828
12400	24865.3	361.291
12450	21032.9	343.846
12500	5960.23	253.456
12550	1185.87	136.673
12600	330.61	63.6168
12650	144.522	50.8635
12700	73.8831	65.2176
12750	179.517	122.077
12800	710.304	137.788
12850	653.151	111.013
12900	407.672	66.2155
12950	0	24.046
13000	0	0
13050	0	0
13100	0	0
13150	0	0
13200	0	0
13250	0	0
13300	0	0
13350	14.6554	39.4922
13400	0	0
13450	0	0
13500	0	0
13550	0	0
13600	0	0
13650	0	0
13700	0	0
13750	0	0
13800	0	0
13850	0	0
13900	0	0
13950	0	0
14000	0	0
14050	0	0
14100	0	0
14150	0	0
14200	0	0
14250	0	0
14300	0	0
14350	0	0
14400	0	0
14450	0	0
14500	52.7858	69.653
14550	152.671	49.0669
14600	1047.35	133.179
14650	1733.98	148.095
14700	1815.51	152.05
14750	1862.88	155.272
14800	1990.86	160.121
14850	2153.84	165.358
14900	2485.17	174.608
14950	2909.3	186.492
15000	2777.95	182.147
15050	2883.54	184.626
15100	3225.44	193.201
15150	3992.54	211.128
15200	2703.84	180.779
15250	3612.92	213.32
15300	32878.0	426.754
15350	32629.5	418.901
15400	29591.2	427.569
15450	26931.4	422.357
15500	27569.8	405.438
15550	23839.5	381.857
15600	11024.9	307.616
15650	3314.0	196.81
15700	2282.25	166.739
15750	2433.7	169.868
15800	2689.89	175.879
15850	3012.77	183.557
15900	5973.57	242.017
15950	10867.1	291.528
16000	12566.2	298.957
16050	15967.1	315.449
16100	23641.5	342.651
16150	26313.1	360.671
16200	26974.7	375.698
16250	25775.2	361.336
16300	23086.3	335.496
16350	9897.77	268.888
16400	2490.45	191.683
16450	1440.2	162.118
16500	1133.01	171.733
16550	27801.9	356.327
16600	26233.7	350.837
16650	24211.3	345.479
16700	24194.6	338.879
16750	15460.1	290.718
16800	6790.83	228.243
16850	3681.65	191.597
16900	2217.17	164.585
16950	1520.82	141.457
17000	2425.33	175.534
17050	1658.9	145.568
17100	802.449	103.473
17150	920.476	122.376
17200	998.538	124.628
17250	1028.57	127.206
17300	1162.13	137.493
17350	1254.6	141.173
17400	1218.37	138.808
17450	1205.15	143.158
17500	1192.64	142.756
17550	1183.1	142.035
17600	1113.84	137.787
17650	1222.26	146.154
17700	1291.61	148.174
17750	1327.04	147.702
17800	1328.48	146.254
17850	1249.9	140.924
17900	1098.82	130.483
17950	950.418	120.896
18000	964.655	128.218
18050	999.351	131.294
18100	1022.35	133.39
18150	1142.17	140.531
18200	1053.44	133.104
18250	1001.2	129.83
18300	1147.51	141.51
18350	1152.12	140.542
18400	1217.27	141.835
18450	1230.49	140.844
18500	1194.97	137.435
18550	1277.07	140.654
18600	1337.34	140.787
18650	1362.15	141.714
18700	1157.77	131.985
18750	1280.76	139.471
18800	2075.19	170.495
18850	1239.43	135.089
18900	953.191	120.833
18950	872.889	114.943
19000	857.422	119.218
19050	991.127	132.078
19100	1146.86	141.958
19150	1017.64	130.932
19200	922.743	126.794
19250	1236.16	150.276
19300	1287.81	147.949
19350	1261.39	144.809
19400	1288.42	146.458
19450	1252.04	143.785
19500	1239.83	143.95
19550	1307.4	148.413
19600	1377.07	151.479
19650	1454.47	154.034
19700	1547.58	156.947
19750	1605.55	158.646
19800	1920.98	171.754
19850	1437.24	150.839
19900	1510.94	155.124
19950	2136.43	180.984
20000	1536.38	159.827
20050	1165.75	144.413
20100	1364.43	154.453
20150	1379.55	151.589
20200	1429.89	152.78
20250	1484.95	154.531
20300	1525.2	155.439
20350	1663.77	161.025
20400	2410.16	188.89
20450	2199.13	182.253
20500	1417.35	150.593
20550	1417.03	151.037
20600	1481.84	154.311
20650	1561.3	157.538
20700	1348.94	147.427
20750	1394.92	150.709
20800	1382.71	149.46
20850	1405.41	151.057
20900	1373.95	149.017
20950	1281.4	143.85
21000	1371.01	150.881
21050	1535.69	155.891
21100	1653.88	159.516
21150	2313.66	184.437
21200	2256.21	182.535
21250	1796.39	165.887
21300	1386.94	147.421
21350	1295.05	145.478
21400	1288.57	143.926
21450	1207.96	138.995
21500	1183.78	139.523
21550	1173.15	139.648
21600	1307.08	147.563
21650	1462.41	152.018
21700	1534.91	153.018
21750	1597.51	154.008
21800	1588.47	152.583
21850	1656.55	155.35
21900	1778.71	158.195
21950	1854.69	160.06
22000	1824.33	158.12
22050	3698.79	210.664
22100	2519.81	179.522
22150	1329.46	135.097
22200	1680.99	149.36
22250	2568.91	178.933
22300	1473.35	138.816
22350	1695.72	148.4
22400	2851.35	188.081
22450	4266.22	218.432
22500	7125.63	254.283
22550	7014.52	245.03
22600	4715.09	211.212
22650	3982.7	200.708
22700	3851.0	194.557
22750	8503.27	267.101
22800	6620.92	249.27
22850	5358.68	235.447
22900	7738.39	268.421
22950	8472.94	275.527
23000	9257.58	283.566
23050	9840.87	290.484
23100	9548.72	284.173
23150	8792.29	277.225
23200	10224.9	295.166
23250	10606.3	296.354
23300	10671.6	291.79
23350	9562.79	277.647
23400	6321.49	247.036
23450	8323.33	272.038
23500	9704.78	285.975
23550	10447.2	295.579
23600	11329.1	308.573
23650	13433.9	318.906
23700	11390.9	295.454
23750	10588.5	287.352
23800	10906.5	295.403
23850	11057.0	295.995
23900	11288.9	295.219
23950	8435.0	268.89
24000	8581.4	273.385
24050	11325.0	306.628
24100	10910.9	297.687
24150	10873.2	296.375
24200	12349.8	318.467
24250	12968.4	323.659
24300	14938.2	336.563
24350	17831.4	336.124
24400	13677.9	305.298
24450	12211.0	303.365
24500	13377.9	326.292
24550	14701.2	333.238
24600	13592.0	313.661
24650	13390.9	319.321
24700	14632.1	335.011
24750	14816.3	326.919
24800	14317.8	330.545
24850	18294.5	369.071
24900	20020.4	364.372
24950	17704.4	339.744
25000	17024.7	349.989
25050	18384.2	366.968
25100	21353.7	395.281
25150	22118.4	406.379
25200	23451.8	409.302
25250	22550.1	420.216
25300	19727.6	414.871
25350	20123.2	400.562
25400	20269.1	380.741
25450	12858.7	332.131
25500	8346.88	274.027
25550	4793.29	229.555
25600	4580.59	227.585
25650	5177.84	239.492
25700	23962.9	404.051
25750	23689.4	399.235
25800	24265.3	393.333
25850	23421.5	377.785
25900	22227.2	363.618
25950	20138.1	364.559
26000	21672.2	406.144
26050	20812.2	419.913
26100	22589.1	413.697
26150	24457.0	408.638
26200	24852.4	407.794
26250	22661.1	411.833
26300	20221.2	404.478
26350	20429.3	389.17
26400	18234.1	361.849
26450	9367.64	298.581
26500	3688.87	227.247
26550	19588.6	361.59
26600	8414.58	292.075
26650	3061.22	212.107
26700	25154.6	387.212
26750	23838.5	384.657
26800	22769.1	384.796
26850	23071.9	382.399
26900	22026.9	383.383
26950	19427.2	383.572
27000	17386.0	369.569
27050	15089.2	337.862
27100	8231.82	273.859
27150	2249.7	170.487
27200	885.271	92.6525
27250	483.231	62.6454
27300	446.126	69.2807
27350	833.882	105.368
27400	2923.88	177.409
27450	10674.0	293.069
27500	11369.2	305.263
27550	12150.4	313.537
27600	13921.0	336.86
27650	16100.6	352.018
27700	18941.2	362.883
27750	19959.8	369.478
27800	20671.2	366.378
27850	20334.1	377.082
27900	21200.7	383.313
27950	20973.3	391.596
28000	19904.1	390.578
28050	20122.0	381.247
28100	17129.6	364.657
28150	20152.5	349.036
28200	15328.2	344.637
28250	8260.95	265.037
28300	2876.73	179.941
28350	1415.03	128.0
28400	823.507	95.5977
28450	661.04	88.9936
28500	889.831	105.484
28550	1800.53	152.676
28600	5413.73	240.119
28650	9393.41	292.203
28700	9769.32	299.187
28750	9982.23	302.057
28800	9737.91	296.534
28850	9181.64	288.296
28900	9812.47	298.268
28950	9603.48	291.476
29000	8138.52	272.986
29050	8826.6	282.054
29100	9785.65	304.479
29150	19232.7	403.166
29200	12931.8	352.482
29250	10771.3	319.599
29300	10232.7	309.709
29350	10283.4	307.16
29400	9499.44	291.237
29450	9012.57	286.27
29500	9457.46	293.023
29550	9469.66	291.536
29600	8957.98	284.597
29650	9748.91	297.275
29700	10329.4	306.491
29750	10677.8	313.095
29800	11362.2	316.78
29850	10231.4	301.809
29900	11850.1	323.101
29950	11837.2	318.047
30000	11153.2	306.438
30050	13241.6	328.411
30100	15856.9	339.676
30150	14275.4	323.235
30200	16876.9	332.927
30250	16887.5	319.294
30300	8417.42	261.046
30350	6159.31	243.536
30400	9580.03	282.62
30450	10185.6	287.639
30500	8827.7	276.865
30550	11241.9	305.767
30600	12167.9	317.538
30650	12524.7	316.731
30700	12976.0	318.537
30750	13728.7	324.027
30800	13857.4	321.334
30850	14420.5	332.308
30900	18260.2	355.614
30950	17026.5	348.276
31000	17687.1	350.08
31050	20171.8	369.424
31100	20803.3	374.736
31150	21360.7	363.142
31200	21401.6	361.633
31250	20998.3	373.09
31300	21666.7	375.844
31350	21601.3	383.147
31400	22956.7	385.694
31450	23285.7	387.711
31500	22750.7	389.884
31550	21444.5	391.867
31600	19788.3	386.584
31650	18292.9	370.376
31700	18064.4	343.845
31750	12055.7	306.613
31800	4170.14	218.649
31850	1388.58	143.073
31900	763.47	114.018
31950	1078.37	143.997
32000	4851.65	212.61
32050	2426.45	167.933
32100	1439.94	132.38
32150	1124.47	121.25
32200	1144.22	121.376
32250	6552.48	229.514
32300	14053.1	314.633
32350	14218.5	331.582
32400	15279.9	342.254
32450	17740.8	357.596
32500	20088.3	366.077
32550	21190.9	368.739
32600	20442.9	376.249
32650	19855.9	389.829
32700	20052.5	395.541
32750	22364.5	391.601
32800	22641.8	389.905
32850	21143.2	389.816
32900	19519.9	387.654
32950	18838.5	378.896
33000	18093.7	360.943
33050	11850.2	314.191
33100	3482.75	230.107
33150	1046.48	155.971
33200	555.799	102.214
33250	562.715	117.886
33300	517.469	119.738
33350	493.785	117.811
33400	0	9.18485
33450	246.421	55.9206
33500	537.833	109.077
33550	1002.5	135.458
33600	1250.35	141.494
33650	1402.96	146.4
33700	1532.13	151.706
33750	2209.45	178.784
33800	2896.34	199.759
33850	2171.42	175.997
33900	1949.66	167.29
33950	2438.54	184.028
34000	2614.03	188.873
34050	2710.91	191.843
34100	3873.21	219.869
34150	6088.36	254.206
34200	7841.57	268.715
34250	7438.85	264.588
34300	12716.8	303.202
34350	16910.8	336.442
34400	17537.0	352.339
34450	15701.7	323.776
34500	10609.8	274.912
34550	5033.54	224.815
34600	2395.91	173.485
34650	1386.54	137.974
34700	870.673	113.287
34750	597.13	107.026
34800	458.704	112.366
34850	449.007	126.856
34900	206.368	87.4661
34950	0	0
35000	0	0
35050	0	4.43879
35100	88.0801	61.5493
35150	184.28	102.418
35200	188.608	100.247
35250	0	0
35300	263.983	81.2665
35350	739.622	125.101
35400	1311.06	145.254
35450	1465.11	148.945
35500	1733.04	161.896
35550	1808.1	165.466
35600	1439.91	152.36
35650	1594.35	170.856
35700	20850.0	384.435
35750	16683.7	364.818
35800	9039.53	309.599
35850	4223.91	230.637
35900	2149.25	180.59
35950	3083.24	209.627
36000	3178.18	212.017
36050	2881.95	205.458
36100	2529.56	198.19
36150	2916.15	212.758
36200	5768.73	261.924
36250	8037.39	284.607
36300	8898.23	282.89
36350	8774.41	287.139
36400	3179.11	225.67
36450	1098.34	154.355
36500	435.846	108.688
36550	169.793	78.9816
36600	79.5272	65.1115
36650	51.7571	63.2816
36700	42.3952	49.8925
36750	46.9687	36.581
36800	47.8865	35.8722
36850	80.3391	35.4078
36900	0	23.7668
36950	59.2143	30.4765
37000	46.9641	48.7868
37050	39.4246	75.807
37100	45.8436	105.307
37150	51.9718	117.932
37200	35.657	107.86
37250	33.4984	107.164
37300	39.0391	108.438
37350	40.3753	108.352
37400	36.9298	106.906
37450	30.4009	105.178
37500	26.6862	96.4062
37550	21.068	86.5769
37600	20.7905	86.1135
37650	20.3567	85.1114
37700	20.6517	86.0006
37750	19.3776	82.8088
37800	22.9014	88.4841
37850	29.142	89.7654
37900	22.3258	88.3312
37950	21.6337	88.3844
38000	11.0086	61.8379
38050	0	0
38100	0	0
38150	6.62602	42.6834
38200	10.0847	31.9491
38250	0	13.5349
38300	291.515	96.4462
38350	951.003	136.015
38400	1173.26	143.003
38450	1078.58	135.548
38500	1061.09	134.294
38550	1161.65	141.043
38600	1152.99	139.202
38650	1158.08	139.049
38700	1166.41	139.596
38750	1238.76	143.367
38800	1264.97	144.451
38850	1216.23	141.201
38900	1180.52	139.947
38950	1119.87	136.435
39000	1088.64	135.208
39050	1103.69	136.327
39100	1304.6	147.226
39150	1348.19	147.747
39200	1546.43	155.662
39250	1795.82	166.725
39300	1430.39	149.504
39350	1377.99	146.46
39400	1459.16	148.728
39450	1609.22	155.476
39500	1490.5	148.517
39550	1850.34	162.931
39600	1949.21	165.824
39650	2381.01	181.156
39700	5261.92	239.246
39750	3415.51	205.804
39800	5054.01	235.578
39850	10271.1	285.181
39900	17068.1	313.902
39950	13191.1	301.686
40000	4366.13	229.851
40050	1415.03	169.572
40100	692.657	129.459
40150	899.713	142.841
40200	802.597	134.533
40250	454.627	68.5706
40300	585.934	84.6622
40350	1027.67	119.899
40400	1992.34	165.315
40450	1708.59	154.224
40500	1851.21	159.277
40550	1963.03	162.958
40600	2074.2	166.507
40650	2002.27	163.927
40700	1833.4	159.095
40750	2463.07	183.771
40800	4091.1	225.309
40850	6813.45	261.439
40900	21054.5	330.523
40950	12878.1	311.225
41000	3228.16	198.207
41050	1011.83	86.4483
41100	0	13.8061
41150	0	0
41200	0	0
41250	0	0
41300	0	0
41350	0	0
41400	0	0
41450	14.6722	31.5829
41500	50.3292	79.4601
41550	81.0562	91.5579
41600	138.686	99.3245
41650	251.794	107.248
41700	192.719	48.8636
41750	804.424	112.82
41800	1196.48	132.413
41850	2083.88	170.842
41900	2445.64	181.905
41950	1937.77	166.334
42000	2462.42	186.109
42050	3946.33	223.555
42100	7146.97	267.222
42150	7345.21	264.774
42200	14118.6	306.186
42250	15448.4	319.74
42300	8628.47	277.801
42350	3170.27	218.703
42400	1577.01	181.381
42450	2298.47	191.247
42500	1023.08	97.7195
42550	0	24.8859
42600	0	0
42650	0	0
42700	0	0
42750	0	0
42800	0	0
42850	0	0
42900	0	0
42950	0	0
43000	0	0
43050	0	0
43100	0	0
43150	0	0
43200	0	0
43250	0	0
43300	0	0
43350	0	0
43400	10.9464	44.073
43450	27.0127	72.2701
43500	73.6887	88.4714
43550	85.0047	76.8255
43600	0	21.1695
43650	315.693	98.0914
43700	741.05	130.722
43750	701.742	121.014
43800	763.722	127.287
43850	935.535	144.86
43900	1386.73	175.246
43950	1790.16	194.131
44000	1144.82	166.692
44050	600.173	132.481
44100	417.995	116.427
44150	368.001	115.664
44200	298.738	113.787
44250	321.594	123.703
44300	794.503	145.937
44350	494.503	98.4057
44400	320.851	62.7182
44450	199.256	36.5433
44500	0	13.3238
44550	0	0
44600	0	0
44650	0	0
44700	0	0
44750	0	0
44800	0	22.9139
44850	0	7.64056
44900	0	0
44950	0	0
45000	0	0
45050	0	0
45100	0	0
45150	0	0
45200	0	0
45250	0	0
45300	0	0
45350	0	0
45400	0	0
45450	0	0
45500	0	0
45550	0	0
45600	0	0
45650	0	0
45700	0	0
45750	0	0
45800	0	0
45850	0	0
45900	0	0
45950	0	0
46000	0	0
46050	0	0
46100	0	0
46150	0	0
46200	0	0
46250	0	0
46300	0	0
46350	0	0
46400	0	0
46450	0	0
46500	0	0
46550	0	0
46600	0	0
46650	0	0
46700	0	0
46750	0	0
46800	0	0
46850	0	0
46900	0	0
46950	0	0
47000	0	0
47050	0	0
47100	0	0
47150	0	0
47200	0	0
47250	6.43519	30.625
47300	0	0
47350	250.029	92.6181
47400	797.645	133.896
47450	847.017	135.765
47500	768.156	128.707
47550	763.944	129.098
47600	870.397	138.301
47650	849.644	136.054
47700	773.769	129.422
47750	727.552	126.018
47800	697.536	124.47
47850	842.579	137.728
47900	877.568	139.143
47950	741.806	126.6
48000	638.205	116.663
48050	572.011	111.335
48100	665.807	126.284
48150	771.436	135.723
48200	733.7	132.216
48250	590.633	118.78
48300	464.01	107.658
48350	352.896	99.9594
48400	291.031	104.675
48450	220.652	101.948
48500	166.409	95.7645
48550	156.915	102.263
48600	325.291	135.198
48650	2358.95	225.721
48700	1460.17	147.707
48750	629.545	80.5647
48800	230.006	31.9577
48850	0	6.09046
48900	0	0
48950	0	0
49000	0	0
49050	0	0
49100	0	0
49150	0	0
49200	0	0
49250	0	0
49300	0	0
49350	0	0
49400	0	0
49450	0	0
49500	0	0
49550	0	0
49600	0	0
49650	0	0
49700	0	0
49750	0	0
49800	0	0
49850	0	0
49900	0	0
49950	0	0
50000	0	0
50050	0	0
50100	0	0
50150	0	0
50200	0	0
50250	0	0
50300	0	0
50350	0	0
50400	0	0
50450	0	0
50500	0	0
50550	0	0
50600	0	0
50650	0	0
50700	0	0
50750	0	0
50800	0	0
50850	0	0
50900	0	0
50950	0	0
51000	0	0
51050	0	0
51100	0	0
51150	0	0
51200	0	0
51250	0	0
51300	0	0
51350	0	0
51400	0	0
51450	0	0
51500	0	0
51550	0	0
51600	0	0
51650	0	0
51700	0	0
51750	0	0
51800	0	0
51850	0	0
51900	0	0
51950	0	0
52000	0	0
52050	0	0
52100	0	0
52150	0	0
52200	0	0
52250	0	0
52300	0	0
52350	0	0
52400	0	0
52450	0	0
52500	0	0
52550	0	0
52600	0	0
52650	0	0
52700	0	0
52750	0	0
52800	0	0
52850	0	0
52900	0	0
52950	0	0
53000	0	0
53050	0	0
53100	0	0
53150	0	0
53200	0	0
53250	0	0
53300	0	0
53350	0	0
53400	0	0
53450	0	0
53500	0	0
53550	0	0
53600	0	0
53650	0	0
53700	0	0
53750	0	0
53800	0	0
53850	0	0
53900	0	0
53950	0	0
54000	0	0
54050	0	0
54100	0	0
54150	0	0
54200	0	0
54250	0	0
54300	0	0
54350	0	0
54400	0	0
54450	0	0
54500	0	0
54550	0	0
54600	0	0
54650	0	0
54700	0	0
54750	0	0
54800	0	0
54850	15.6763	57.3274
54900	19.5259	70.7492
54950	81.5274	89.7074
55000	264.717	112.555
55050	517.899	88.9334
55100	1684.01	156.729
55150	3599.76	213.89
55200	7231.04	251.42
55250	7897.16	255.733
55300	6288.32	243.402
55350	2540.36	194.436
55400	1050.85	143.69
55450	595.71	116.704
55500	436.552	112.927
55550	311.358	100.635
55600	191.484	86.9779
55650	97.9987	66.3085
55700	41.6897	47.6691
55750	67.201	87.5754
55800	89.2944	92.7334
55850	609.723	65.6078
55900	371.913	37.0422
55950	0	5.71395
56000	0	0
56050	0	0
56100	0	0
56150	0	0
56200	0	0
56250	0	0
56300	0	0
56350	15.0262	47.7422
56400	30.9033	80.8387
56450	49.607	85.657
56500	131.675	102.558
56550	450.007	134.626
56600	1129.83	143.474
56650	4225.32	227.206
56700	6614.93	258.072
56750	3862.39	225.125
56800	1682.98	182.437
56850	820.66	154.216
56900	546.335	150.888
56950	543.913	145.485
57000	575.791	95.8558
57050	290.221	40.7014
57100	0	7.18181
57150	0	0
57200	0	0
57250	0	0
57300	0	0
57350	0	0
57400	0	0
57450	0	0
57500	0	0
57550	0	0
57600	0	0
57650	0	0
57700	0	0
57750	0	0
57800	0	0
57850	0	0
57900	0	0
57950	0	0
58000	0	0
58050	4.24261	42.3757
58100	27.5049	98.2148
58150	22.6669	93.2067
58200	20.6389	90.5285
58250	18.5363	86.5454
58300	16.1398	83.192
58350	9.71904	68.8734
58400	11.0674	72.8286
58450	13.6368	79.1992
58500	7.0261	57.5476
58550	0	21.8194
58600	0	0
58650	0	0
58700	0	0
58750	0	0
58800	0	0
58850	0	0
58900	0	0
58950	0	0
59000	88.9079	71.4085
59050	240.173	103.854
59100	0	2.30783
59150	0	0
59200	0	0
59250	0	0
59300	0	0
59350	0	0
59400	0	0
59450	0	0
59500	0	9.28975
59550	0	0
59600	0	0
59650	0	0
59700	0	0
59750	0	2.46712
59800	267.648	91.6132
59850	648.261	70.767
59900	251.009	30.8459
59950	0	3.83859
60000	0	0
60050	0	0
60100	101.351	44.6306
60150	568.668	113.781
60200	1127.11	137.846
60250	1352.05	147.271
60300	1906.75	172.627
60350	1625.94	162.053
60400	1077.6	132.084
60450	1166.1	139.381
60500	1264.92	144.392
60550	1688.94	166.241
60600	1153.49	139.465
60650	1176.06	141.462
60700	1182.99	141.341
60750	1205.69	142.496
60800	1329.98	150.071
60850	1346.57	150.989
60900	1218.03	143.089
60950	1159.27	141.011
61000	1172.11	148.525
61050	2604.98	214.882
61100	20381.2	376.422
61150	20167.5	370.675
61200	19862.9	363.793
61250	19068.6	349.668
61300	17320.7	332.972
61350	15550.7	317.416
61400	13054.4	303.007
61450	11001.7	292.497
61500	11023.7	296.303
61550	11085.9	296.596
61600	11082.3	295.806
61650	9731.42	285.399
61700	9507.45	285.852
61750	11165.7	301.234
61800	10691.6	294.805
61850	10505.9	293.404
61900	10703.1	294.009
61950	9531.76	284.263
62000	10951.2	294.669
62050	9734.4	282.192
62100	6819.9	254.286
62150	5004.34	233.832
62200	5252.57	241.592
62250	9096.39	291.186
62300	11881.4	313.379
62350	11903.7	297.539
62400	5937.39	246.624
62450	4231.0	223.203
62500	6162.71	257.02
62550	10715.0	301.06
62600	8219.92	272.491
62650	4550.41	229.722
62700	6328.05	259.631
62750	8923.73	289.676
62800	10793.5	303.353
62850	7494.35	270.505
62900	6737.77	262.719
62950	9299.88	291.93
63000	9605.78	292.304
63050	8263.23	277.742
63100	9287.52	291.176
63150	10466.0	310.03
63200	11328.5	318.763
63250	11642.3	318.947
63300	12493.7	324.149
63350	12868.2	325.149
63400	14936.7	342.002
63450	16587.6	350.294
63500	17644.8	349.814
63550	17964.5	356.562
63600	17814.8	364.418
63650	19406.6	368.639
63700	20600.1	373.993
63750	20277.9	384.894
63800	18958.2	393.001
63850	18456.5	391.023
63900	17275.1	379.535
63950	17915.6	367.752
64000	18985.1	367.676
64050	19456.6	366.304
64100	19546.6	363.238
64150	19184.0	361.475
64200	18054.2	365.223
64250	17695.3	361.705
64300	18515.8	357.186
64350	18151.7	344.242
64400	11285.5	301.334
64450	3166.1	216.098
64500	942.749	130.59
64550	414.656	70.5545
64600	289.723	59.4774
64650	386.771	82.8106
64700	710.083	122.519
64750	1828.75	169.697
64800	3114.86	187.748
64850	4927.15	227.947
64900	7076.65	261.333
64950	5776.23	245.46
65000	3964.18	219.678
65050	7890.54	275.677
65100	8907.88	286.891
65150	9408.22	296.517
65200	10361.5	313.324
65250	10687.6	313.568
65300	10780.3	306.53
65350	11458.7	312.728
65400	12041.2	311.968
65450	10724.4	298.232
65500	10896.9	302.626
65550	11836.0	312.604
65600	12328.0	310.519
65650	10789.6	293.114
65700	9382.19	284.496
65750	11216.7	300.293
65800	13129.2	302.118
65850	7451.3	260.982
65900	4695.3	227.439
65950	4646.1	231.646
66000	8632.22	283.845
66050	9670.53	296.788
66100	9301.4	289.843
66150	9820.13	297.585
66200	10419.0	304.822
66250	10524.9	303.32
66300	10553.9	301.01
66350	10447.3	298.316
66400	11430.9	314.165
66450	12476.5	328.626
66500	14552.2	345.724
66550	16607.9	356.092
66600	17609.6	359.518
66650	18338.8	364.669
66700	18885.5	371.633
66750	19029.9	380.996
66800	19580.7	382.443
66850	20405.1	376.411
66900	19813.3	363.85
66950	20123.6	365.189
67000	19744.6	374.493
67050	20842.0	379.048
67100	20773.0	391.022
67150	20438.2	403.702
67200	21784.2	404.91
67250	21104.8	411.978
67300	19370.3	410.494
67350	21474.4	401.782
67400	23100.4	397.405
67450	22244.2	398.777
67500	20967.2	400.884
67550	21537.7	398.371
67600	22473.7	395.246
67650	21301.1	399.511
67700	20201.2	401.811
67750	20245.0	398.319
67800	21505.6	394.345
67850	19895.0	395.677
67900	17630.2	391.324
67950	18094.6	381.831
68000	19691.4	368.829
68050	20796.4	354.567
68100	17738.8	331.868
68150	14152.1	313.606
68200	12603.0	308.317
68250	12082.8	311.878
68300	12739.8	324.777
68350	15897.1	345.688
68400	16670.8	348.645
68450	15480.0	341.544
68500	17985.2	362.296
68550	18265.4	371.51
68600	19292.7	370.831
68650	19742.4	374.761
68700	19991.8	376.377
68750	20598.3	374.777
68800	20018.5	378.705
68850	19938.4	385.973
68900	21246.3	387.462
68950	22235.9	387.29
69000	21890.1	386.765
69050	21895.5	388.039
69100	21404.6	392.507
69150	19965.0	395.927
69200	19717.1	395.078
69250	19957.0	391.179
69300	19173.8	377.304
69350	18466.4	352.806
69400	18777.4	359.362
69450	18725.0	368.664
69500	19562.3	371.727
69550	20439.2	373.172
69600	19295.7	377.482
69650	20206.5	376.814
69700	21482.3	379.778
69750	19578.6	381.362
69800	18546.2	377.158
69850	17141.6	369.808
69900	14410.6	351.027
69950	10255.9	301.68
70000	6009.52	247.187
70050	1759.02	167.011
70100	639.619	87.1178
70150	290.179	55.2821
70200	235.143	67.5476
70250	447.12	130.862
70300	23970.0	350.718
70350	21908.1	392.598
70400	18627.4	401.455
70450	17878.8	398.477
70500	17669.8	394.582
70550	16919.7	389.764
70600	16164.8	381.784
70650	15973.5	369.057
70700	13638.8	342.361
70750	7246.04	284.486
70800	7972.41	281.858
70850	9653.77	292.755
70900	14846.6	327.993
70950	11770.2	314.175
71000	4640.43	248.392
71050	1560.53	178.993
71100	740.157	131.378
71150	471.666	113.954
71200	461.401	122.606
71250	469.721	132.586
71300	419.024	126.697
71350	321.302	60.5384
71400	0	16.904
71450	0	0
71500	0	0
71550	0	0
71600	0	6.29802
71650	16.5834	49.4266
71700	28.5388	82.3539
71750	19.5033	69.3155
71800	0	0
71850	0	0
71900	0	5.27379
71950	17.209	60.6279
72000	12.0832	53.9216
72050	0	0
72100	0	0
72150	0	0
72200	0	0
72250	0	0
72300	0	0
72350	0	0
72400	0	0
72450	0	0
72500	0	0
72550	0	0
72600	0	0
72650	0	0
72700	0	0
72750	0	0
72800	0	0
72850	0	0
72900	0	17.8492
72950	314.387	95.8522
73000	776.676	102.824
73050	1880.21	159.679
73100	6526.45	261.403
73150	8024.94	278.261
73200	6950.96	266.825
73250	7708.78	277.341
73300	8748.89	291.692
73350	8989.99	297.07
73400	9162.65	299.627
73450	8834.55	294.233
73500	8784.89	294.209
73550	9141.68	301.694
73600	9266.77	300.612
73650	8603.65	290.097
73700	8754.27	295.689
73750	9374.21	307.406
73800	8968.18	298.799
73850	8320.5	288.788
73900	8463.78	293.351
73950	7955.21	290.606
74000	6502.42	278.085
74050	7929.24	297.553
74100	8572.47	307.976
74150	9104.48	313.986
74200	8895.97	314.696
74250	9054.28	318.824
74300	8986.67	321.943
74350	9022.99	330.553
74400	9088.46	345.636
74450	8048.78	341.138
74500	7656.15	338.258
74550	5325.6	315.044
74600	3345.07	259.686
74650	1592.45	190.489
74700	772.621	117.261
74750	323.248	49.931
74800	0	7.31143
74850	0	0
74900	0	0
74950	0	0
75000	0	0
75050	0	0
75100	0	0
75150	0	0
75200	0	0
75250	0	0
75300	0	0
75350	0	0
75400	0	0
75450	0	0
75500	0	0
75550	0	0
75600	0	0
75650	0	0
75700	0	0
75750	0	0
75800	0	0
75850	0	0
75900	0	0
75950	0	0
76000	0	0
76050	0	0
76100	0	0
76150	0	0
76200	0	0
76250	0	0
76300	0	0
76350	0	0
76400	0	0
76450	0	0
76500	0	0
76550	0	0
76600	0	0
76650	0	0
76700	0	0
76750	0	0
76800	0	0
76850	0	0
76900	0	0
76950	0	0
77000	0	10.7029
77050	42.7593	71.5672
77100	308.006	106.844
77150	551.034	95.4279
77200	1989.16	182.377
77250	3456.98	222.148
77300	4227.58	236.629
77350	4780.26	242.464
77400	6101.31	259.718
77450	8181.6	283.238
77500	9692.99	306.443
77550	10580.4	305.061
77600	7551.96	290.278
77650	3349.14	239.791
77700	1489.87	191.213
77750	804.156	155.166
77800	572.96	100.529
77850	270.626	46.8175
77900	0	10.699
77950	0	0
78000	0	0
78050	0	0
78100	0	0
78150	0	0
78200	0	0
78250	0	0
78300	0	0
78350	0	0
78400	0	0
78450	0	0
78500	0	0
78550	0	0
78600	0	0
78650	0	0
78700	0	0
78750	0	0
78800	0	0
78850	0	0
78900	0	0
78950	0	0
79000	0	0
79050	0	0
79100	0	0
79150	0	0
79200	0	0
79250	0	0
79300	0	0
79350	0	0
79400	0	0
79450	0	0
79500	0	0
79550	0	0
79600	0	0
79650	0	0
79700	0	0
79750	0	0
79800	0	0
79850	0	0
79900	0	0
79950	0	0
80000	0	0
80050	0	0
80100	0	0
80150	0	0
80200	0	0
80250	0	0
80300	0	0
80350	0	0
80400	0	0
80450	0	0
80500	0	0
80550	0	0
80600	0	0
80650	0	0
80700	0	0
80750	0	0
80800	0	0
80850	0	0
80900	0	0
80950	0	0
81000	0	0
81050	0	0
81100	0	0
81150	0	0
81200	0	0
81250	0	0
81300	0	0
81350	0	0
81400	0	0
81450	0	0
81500	0	0
81550	0	0
81600	0	0
81650	0	0
81700	0	0
81750	0	0
81800	0	0
81850	0	0
81900	0	0
81950	0	0
82000	0	0
82050	0	0
82100	0	0
82150	0	0
82200	0	0
82250	0	0
82300	0	0
82350	0	0
82400	0	0
82450	0	0
82500	0	0
82550	0	0
82600	0	0
82650	0	0
82700	0	0
82750	0	0
82800	0	0
82850	0	0
82900	0	0
82950	0	0
83000	0	0
83050	0	0
83100	0	0
83150	0	0
83200	0	0
83250	0	0
83300	0	0
83350	0	0
83400	0	0
83450	0	0
83500	0	0
83550	0	0
83600	0	0
83650	0	0
83700	0	0
83750	0	0
83800	0	0
83850	0	0
83900	0	0
83950	0	0
84000	0	0
84050	0	0
84100	0	0
84150	0	0
84200	0	0
84250	0	0
84300	0	0
84350	0	0
84400	0	0
84450	0	0
84500	0	0
84550	0	0
84600	0	0
84650	0	0
84700	0	0
84750	0	0
84800	0	0
84850	0	0
84900	0	0
84950	0	0
85000	0	0
85050	0	0
85100	0	0
85150	0	0
85200	0	0
85250	0	0
85300	0	0
85350	0	0
85400	15.7456	28.6362
85450	0	0
85500	519.629	65.2792
85550	412.284	44.0077
85600	178.966	30.2901
85650	188.585	48.7385
85700	361.379	95.786
85750	724.343	125.754
85800	875.039	132.313
85850	1027.17	139.343
85900	1150.98	142.55
85950	1057.22	138.776
86000	1041.83	139.357
86050	1086.58	142.715
86100	1217.7	147.312
86150	1270.37	147.988
86200	1275.21	148.191
86250	1312.99	149.282
86300	1331.88	150.093
86350	1269.85	146.119
86400	1277.6	146.663
86450	1211.89	142.996
86500	1265.2	146.53
86550	1248.57	145.481
86600	1059.58	134.76
86650	1063.71	138.646
86700	1086.31	141.263
86750	1051.02	140.338
86800	1118.98	144.535
86850	1257.16	149.067
86900	1299.68	149.447
86950	1311.29	149.798
87000	1305.69	149.25
87050	1225.85	144.943
87100	1180.73	143.673
87150	1204.43	145.703
87200	1261.53	147.488
87250	1325.17	149.502
87300	1360.15	150.25
87350	1319.33	146.189
87400	1211.78	139.667
87450	1141.77	136.616
87500	1163.91	139.484
87550	1145.47	138.719
87600	1152.33	139.086
87650	1157.02	139.064
87700	1168.26	139.104
87750	1210.21	139.786
87800	1172.93	137.048
87850	1049.56	133.189
87900	1030.08	141.348
87950	886.775	146.059
88000	858.578	157.853
88050	1131.33	182.636
88100	1742.0	209.914
88150	5784.52	276.889
88200	3118.03	195.921
88250	1239.63	107.022
88300	373.292	43.338
88350	0	9.60179
88400	0	0
88450	0	0
88500	0	5.00425
88550	0	0
88600	0	0
88650	0	0
88700	0	0
88750	0	0
88800	0	0
88850	0	0
88900	0	0
88950	0	0
89000	0	0
89050	0	0
89100	0	0
89150	0	0
89200	0	0
89250	0	0
89300	0	0
89350	0	0
89400	0	0
89450	0	0
89500	0	0
89550	0	0
89600	0	0
89650	0	0
89700	0	0
89750	0	0
89800	0	0
89850	0	0
89900	0	0
89950	0	0
90000	0	0
90050	0	1.412
90100	0	1.34721
90150	0	0
90200	0	0
90250	0	0
90300	0	0
90350	0	0
90400	0	0
90450	0	0
90500	0	0
90550	0	0
90600	0	0
90650	0	14.4702
90700	217.21	66.5144
90750	903.01	127.983
90800	1433.43	140.665
90850	1054.66	124.276
90900	868.281	110.633
90950	665.9	87.8884
91000	527.683	67.604
91050	322.969	44.6343
91100	216.604	30.823
91150	184.28	30.8693
91200	275.666	50.0124
91250	390.727	82.1568
91300	385.531	74.322
91350	337.08	67.6291
91400	453.027	98.8096
91450	439.75	95.3076
91500	417.805	98.0258
91550	280.471	75.5232
91600	358.967	102.97
91650	347.6	92.3645
91700	284.328	61.0961
91750	464.858	99.5439
91800	420.914	88.7342
91850	388.177	81.8136
91900	600.181	104.324
91950	773.42	133.446
92000	804.369	132.402
92050	688.753	113.172
92100	853.503	134.375
92150	892.834	136.108
92200	819.589	127.639
92250	645.327	94.7526
92300	504.194	103.295
92350	393.349	96.9299
92400	343.377	91.5005
92450	348.643	73.0261
92500	712.868	117.277
92550	828.454	124.962
92600	725.387	106.311
92650	758.257	119.985
92700	863.764	121.128
92750	961.256	108.944
92800	888.391	112.461
92850	696.781	92.0444
92900	535.553	87.7036
92950	415.433	72.0331
93000	507.716	76.1605
93050	546.448	104.286
93100	617.894	105.879
93150	780.712	102.847
93200	742.818	115.924
93250	769.052	100.369
93300	677.303	97.5274
93350	677.761	112.266
93400	834.819	137.033
93450	727.556	109.476
93500	414.043	60.545
93550	261.902	65.9047
93600	188.169	66.7793
93650	0	24.3476
93700	0	8.30592
93750	62.7354	48.1948
93800	46.3676	43.8094
93850	0	0
93900	42.0031	37.1334
93950	47.8188	41.785
94000	0	12.1381
94050	0	0
94100	0	0
94150	36.7048	57.6965
94200	35.0295	37.4848
94250	0	0
94300	0	3.08465
94350	0	4.22781
94400	0	0
94450	0	0
94500	25.2643	45.2304
94550	0	0
94600	0	4.40594
94650	0	0
94700	0	0
94750	0	0
94800	0	17.2262
94850	25.063	53.68
94900	18.9685	41.0372
94950	27.6435	50.0082
95000	0	0
95050	23.3217	54.9566
95100	22.2148	35.8873
95150	0	22.3355
95200	0	0
95250	0	0
95300	0	0
95350	0	0
95400	0	0
95450	0	0
95500	0	0
95550	0	0
95600	9.31488	51.595
95650	23.8856	67.2154
95700	0	0
95750	0	0
95800	0	0
95850	0	0
95900	0	18.8984
95950	0	0
96000	0	0
96050	0	0
96100	0	0
96150	0	0
96200	0	0
96250	0	0
96300	18.1365	68.6528
96350	0	0
96400	7.52177	47.4642
96450	0	3.41907
96500	0	0
96550	0	0
96600	0	0
96650	0	0
96700	0	0
96750	0	0
96800	0	0
96850	0	0
96900	0	0
96950	0	0
97000	0	0
97050	7.71955	54.396
97100	15.4921	66.4866
97150	0	0
97200	0	0
97250	0	0
97300	0	0
97350	10.755	41.4429
97400	0	0
97450	0	0
97500	0	0
97550	0	0
97600	0	0
97650	0	0
97700	0	16.9748
97750	18.1362	81.0559
97800	11.9701	57.995
97850	0	0
97900	0	0
97950	0	0
98000	0	0
98050	0	0
98100	0	0
98150	0	0
98200	0	0
98250	0	0
98300	5.42862	48.6403
98350	8.21255	50.0381
98400	0	0
98450	0	0
98500	0	0
98550	0	0
98600	0	0
98650	0	0
98700	0	0
98750	0	0
98800	0	0
98850	0	0
98900	0	0
98950	0	0
99000	0	0
99050	0	0
99100	0	0
99150	0	0
99200	0	0
99250	0	0
99300	0	0
99350	0	0
99400	0	0
99450	0	0
99500	0	0
99550	0	0
99600	0	0
99650	0	0
99700	0	0
99750	0	0
99800	0	0
99850	0	0
99900	0	0
[truncated: 459 more rows]
