# Supplementary material for: The extreme yet transient nature of glacial erosion
Source: Nat Commun. 2022 Nov 30;13:7377. doi: 10.1038/s41467-022-35072-0 (PMC9712427; doi:10.1038/s41467-022-35072-0)
Supplement: Supplementary file 5 — Supplementary Data 2 [file 41467_2022_35072_MOESM5_ESM.zip › csv_glacialEcalib/Brin2014b-3.csv]

Year	Q	IceH
0	0	0
50	0	0
100	0	0
150	0	0
200	0	0
250	0	0
300	0	0
350	0	0
400	0	0
450	0	0
500	0	0
550	0	0
600	0	0
650	0	0
700	0	0
750	0	0
800	0	0
850	0	0
900	0	0
950	0	0
1000	0	0
1050	0	0
1100	0	0
1150	0	0
1200	0	0
1250	0	0
1300	0	0
1350	0	0
1400	0	0
1450	0	0
1500	0	0
1550	0	0
1600	0	0
1650	0	0
1700	0	0
1750	0	0
1800	0	0
1850	0	0
1900	0	0
1950	0	0
2000	0	0
2050	0	0
2100	0	0
2150	0	0
2200	0	0
2250	0	0
2300	0	0
2350	0	0
2400	0	0
2450	0	0
2500	0	0
2550	0	0
2600	0	0
2650	0	0
2700	0	0
2750	0	0
2800	0	0
2850	0	0
2900	0	0
2950	0	0
3000	0	0
3050	0	0
3100	0	0
3150	0	0
3200	0	0
3250	0	0
3300	0	0
3350	0	0
3400	0	0
3450	0	0
3500	0	0
3550	0	0
3600	0	0
3650	0	0
3700	0	0
3750	0	0
3800	0	0
3850	0	0
3900	0	0
3950	0	0
4000	0	0
4050	0	0
4100	0	0
4150	0	0
4200	0	0
4250	0	0
4300	0	0
4350	0	0
4400	0	0
4450	0	0
4500	0	0
4550	0	0
4600	0	0
4650	0	0
4700	0	0
4750	0	0
4800	0	0
4850	0	0
4900	0	0
4950	0	0
5000	0	0
5050	0	0
5100	0	0
5150	0	0
5200	0	0
5250	0	0
5300	0	0
5350	0	0
5400	0	0
5450	0	0
5500	0	0
5550	0	0
5600	0	0
5650	0	0
5700	0	0
5750	0	0
5800	0	0
5850	0	0
5900	0	0
5950	0	0
6000	0	0
6050	0	0
6100	0	0
6150	0	0
6200	0	0
6250	0	0
6300	0	0
6350	0	0
6400	0	0
6450	0	0
6500	0	0
6550	0	0
6600	0	0
6650	0	0
6700	0	0
6750	0	0
6800	0	0
6850	0	0
6900	0	0
6950	0	0
7000	0	0
7050	0	0
7100	0	0
7150	0	0
7200	0	0
7250	0	0
7300	0	0
7350	0	0
7400	0	0
7450	0	0
7500	0	0
7550	0	0
7600	0	0
7650	0	0
7700	0	0
7750	0	0
7800	0	0
7850	0	0
7900	0	0
7950	0	0
8000	0	0
8050	0	0
8100	0	0
8150	0	0
8200	0	0
8250	0	0
8300	0	0
8350	0	0
8400	0	0
8450	0	0
8500	0	0
8550	0	0
8600	0	0
8650	0	0
8700	0	0
8750	0	0
8800	0	0
8850	0	0
8900	0	0
8950	0	0
9000	0	0
9050	0	0
9100	0	0
9150	0	0
9200	0	0
9250	0	0
9300	0	0
9350	0	0
9400	0	0
9450	0	0
9500	0	0
9550	0	0
9600	0	0
9650	0	0
9700	0	0
9750	0	0
9800	0	0
9850	0	0
9900	0	0
9950	0	0
10000	0	0
10050	0	0
10100	0	0
10150	0	0
10200	0	0
10250	0	0
10300	0	0
10350	0	0
10400	0	0
10450	0	0
10500	0	0
10550	0	0
10600	0	0
10650	0	0
10700	0	0
10750	0	0
10800	0	0
10850	0	0
10900	0	0
10950	0	0
11000	0	0
11050	0	0
11100	0	0
11150	0	0
11200	0	0
11250	0	0
11300	0	0
11350	0	0
11400	0	0
11450	0	0
11500	0	0
11550	0	0
11600	0	0
11650	0	0
11700	0	0
11750	0	0
11800	0	0
11850	0	0
11900	0	0
11950	0	0
12000	0	0
12050	0	0
12100	0	0
12150	0	0
12200	0	0
12250	0	0
12300	0	0
12350	0	0
12400	0	0
12450	0	0
12500	0	0
12550	0	0
12600	0	0
12650	0	0
12700	0	0
12750	0	0
12800	0	0
12850	0	0
12900	0	0
12950	0	0
13000	0	0
13050	0	0
13100	0	0
13150	0	0
13200	0	0
13250	0	0
13300	0	0
13350	0	0
13400	0	0
13450	0	0
13500	0	0
13550	0	0
13600	0	0
13650	0	0
13700	0	0
13750	0	0
13800	0	0
13850	0	0
13900	0	0
13950	0	0
14000	0	0
14050	0	0
14100	0	0
14150	0	0
14200	27151.6	126.329
14250	35666.1	153.733
14300	35780.9	154.163
14350	36055.6	155.23
14400	36345.2	156.894
14450	35875.4	155.072
14500	35858.9	156.21
14550	39285.3	170.162
14600	44220.2	198.655
14650	961.695	162.332
14700	1286.9	176.944
14750	5056.8	195.459
14800	6098.88	202.814
14850	8110.3	227.08
14900	10115.3	244.829
14950	11304.8	253.716
15000	11368.3	256.716
15050	11444.6	263.384
15100	11795.6	270.58
15150	8705.1	295.86
15200	11502.5	280.364
15250	11435.7	299.775
15300	25395.0	328.432
15350	27783.5	326.438
15400	29069.4	323.074
15450	26030.4	309.703
15500	19057.0	284.433
15550	10056.5	258.497
15600	5122.38	241.379
15650	5202.23	235.461
15700	10068.5	222.49
15750	10015.4	227.98
15800	10690.1	230.627
15850	10933.7	232.669
15900	8615.11	240.35
15950	696.714	120.641
16000	0	13.7609
16050	0	0
16100	0	0
16150	0	0
16200	0	0
16250	0	0
16300	0	0
16350	61.0542	106.536
16400	597.56	177.223
16450	6172.16	230.597
16500	6787.42	195.518
16550	0	0
16600	0	0
16650	0	0
16700	0	0
16750	0	0
16800	0	0
16850	0	0
16900	0	0
16950	0	0
17000	0	0
17050	0	0
17100	0	0
17150	0	0
17200	0	0
17250	0	0
17300	0	0
17350	0	0
17400	0	0
17450	0	0
17500	0	0
17550	0	0
17600	0	0
17650	0	0
17700	0	0
17750	0	0
17800	0	0
17850	0	0
17900	0	0
17950	0	0
18000	0	0
18050	0	0
18100	0	0
18150	0	0
18200	0	0
18250	0	0
18300	0	0
18350	0	0
18400	0	0
18450	0	0
18500	0	0
18550	0	0
18600	0	0
18650	0	0
18700	0	0
18750	0	0
18800	0	0
18850	0	0
18900	0	0
18950	0	0
19000	0	0
19050	0	0
19100	0	0
19150	0.431497	30.5074
19200	119.517	118.988
19250	7678.98	196.038
19300	0	0
19350	0	0
19400	0	0
19450	0	0
19500	0	0
19550	0	0
19600	0	0
19650	0	0
19700	0	0
19750	0	0
19800	0	2.86358
19850	2.07301	27.5696
19900	21.9394	75.3315
19950	59.2404	103.956
20000	307.76	150.883
20050	7131.61	199.251
20100	7935.7	210.894
20150	0	0
20200	0	0
20250	0	0
20300	0	0
20350	0	21.9817
20400	0	9.69287
20450	0	11.9205
20500	0	0
20550	0	0
20600	0	0
20650	0	0
20700	0	0
20750	0	0
20800	0	0
20850	0	0
20900	0	0
20950	0	0
21000	0	0
21050	0	0
21100	0	0
21150	0	0
21200	0	1.3073
21250	0	0
21300	0	0
21350	0	0
21400	0	0
21450	0	0
21500	0	0
21550	0	0
21600	0	0
21650	0	0
21700	0	0
21750	0	0
21800	0	0
21850	0	0
21900	0	0
21950	0	0
22000	0	0
22050	0	0
22100	0	0
22150	0	0
22200	0	0
22250	0	0
22300	0	0
22350	0	0
22400	0	0
22450	0	0
22500	0	0
22550	0	0
22600	0	0
22650	222.574	76.4999
22700	4224.75	188.196
22750	19362.7	305.189
22800	18712.9	311.097
22850	18423.3	317.994
22900	20965.8	341.328
22950	21023.4	332.276
23000	21140.9	329.248
23050	22070.5	332.149
23100	21726.0	325.09
23150	21032.0	322.207
23200	24035.8	342.71
23250	25078.0	339.488
23300	24358.3	333.837
23350	22931.3	330.414
23400	21644.0	330.931
23450	23263.1	344.197
23500	24427.7	348.617
23550	24957.0	346.894
23600	19549.2	363.685
23650	16293.4	346.358
23700	22682.5	322.827
23750	22172.8	323.452
23800	24861.5	343.495
23850	25166.1	346.555
23900	25305.3	350.31
23950	23837.2	349.388
24000	24319.3	358.333
24050	25579.6	370.853
24100	26702.8	369.323
24150	26888.1	369.123
24200	28046.5	373.488
24250	29039.1	372.21
24300	28836.6	369.923
24350	26477.6	357.745
24400	26315.8	357.153
24450	28027.6	371.867
24500	30142.8	383.664
24550	29533.3	380.197
24600	29442.6	376.396
24650	30369.4	385.005
24700	30376.4	387.082
24750	28905.9	376.454
24800	21528.9	406.363
24850	18234.8	404.319
24900	30499.2	387.1
24950	31012.1	383.379
25000	33432.7	396.819
25050	22718.6	411.398
25100	21106.5	407.131
25150	20971.3	390.433
25200	21648.5	372.694
25250	20596.2	361.128
25300	18811.1	346.631
25350	17323.5	325.351
25400	14066.4	310.364
25450	12149.5	312.423
25500	7203.15	279.771
25550	15267.0	278.726
25600	14818.2	285.514
25650	14515.1	293.275
25700	15501.9	325.726
25750	14881.8	327.964
25800	14519.2	330.576
25850	26781.2	338.781
25900	29137.9	348.574
25950	33325.0	359.481
26000	22402.9	362.768
26050	21591.5	345.727
26100	22641.6	323.204
26150	21880.0	310.266
26200	22325.0	307.538
26250	22486.6	307.519
26300	20442.6	299.114
26350	13350.7	270.194
26400	8163.55	251.199
26450	6525.92	247.45
26500	10002.1	251.986
26550	600.354	108.888
26600	399.77	109.082
26650	432.482	114.439
26700	0	0
26750	0	0
26800	0	0
26850	0	0
26900	0	0
26950	0	0
27000	0	0
27050	0	0
27100	0	0
27150	0	0
27200	0	0
27250	0	0
27300	0	0
27350	28455.1	134.17
27400	4007.21	197.981
27450	22628.2	329.766
27500	26554.0	327.723
27550	25801.7	315.86
27600	23778.9	302.213
27650	76305.7	302.126
27700	5160.58	180.471
27750	654.241	79.1169
27800	0	16.2786
27850	0	0
27900	0	1.01238
27950	0	0
28000	0	0
28050	0	0
28100	0	0
28150	0	0
28200	0	0
28250	0	0
28300	0	0
28350	0	0
28400	0	0
28450	0	0
28500	2193.93	151.809
28550	6137.72	252.931
28600	13738.5	346.29
28650	18097.9	372.105
28700	19927.1	375.309
28750	20200.8	373.132
28800	20548.8	367.769
28850	20256.0	364.534
28900	19158.9	368.222
28950	20085.8	364.714
29000	18892.7	362.687
29050	18827.3	382.989
29100	19319.8	400.615
29150	17386.7	428.418
29200	13630.6	417.367
29250	23100.3	404.137
29300	23823.4	392.449
29350	17419.6	404.588
29400	22669.3	373.756
29450	21293.9	375.257
29500	21363.0	381.245
29550	22036.1	380.018
29600	22139.7	376.753
29650	21828.0	386.845
29700	23127.0	396.157
29750	24386.5	390.872
29800	25617.8	387.957
29850	26504.0	374.904
29900	25802.3	368.798
29950	27630.1	358.065
30000	26584.0	347.97
30050	20163.3	357.278
30100	18792.9	339.44
30150	18120.7	323.975
30200	13844.3	310.807
30250	19648.6	299.272
30300	19680.0	305.51
30350	21453.2	323.352
30400	21406.3	333.538
30450	22460.9	341.436
30500	22807.3	347.238
30550	24574.5	361.371
30600	26855.8	363.405
30650	27981.1	357.216
30700	28508.1	352.257
30750	29058.8	348.203
30800	29089.3	340.231
30850	30580.0	339.338
30900	31200.0	333.765
30950	30492.9	317.372
31000	29329.3	306.665
31050	20918.6	309.788
31100	20492.4	303.376
31150	80416.9	293.166
31200	91752.4	291.512
31250	14314.4	218.204
31300	1420.78	111.334
31350	358.236	36.6278
31400	0	1.24774
31450	0	0
31500	0	0
31550	0	0
31600	0	0
31650	0	0
31700	0	0
31750	0	0
31800	0	0
31850	0	0
31900	0	0
31950	0	0
32000	0	0
32050	0	0
32100	0	0
32150	0	0
32200	1315.65	106.012
32250	3819.0	175.642
32300	26876.3	314.591
32350	27958.8	314.736
32400	24726.8	297.421
32450	83159.7	303.485
32500	19660.6	236.21
32550	1611.37	126.254
32600	383.467	46.7287
32650	0	6.12302
32700	0	0
32750	0	0
32800	0	0
32850	0	0
32900	0	0
32950	0	0
33000	0	0
33050	0	0
33100	0	0
33150	0	0
33200	0	0
33250	0	0
33300	0	0
33350	0	0
33400	0	0
33450	197.285	67.9086
33500	45153.7	200.033
33550	8061.17	203.46
33600	20.9604	67.1644
33650	0	0
33700	0	0
33750	0	0
33800	0	0
33850	0	0
33900	0	0
33950	0	0
34000	0	0
34050	0	0
34100	0	0
34150	0	0
34200	0	0
34250	0	0
34300	0	0
34350	0	0
34400	0	0
34450	0	0
34500	0	0
34550	0	0
34600	0	0
34650	0	0
34700	0	0
34750	0	0
34800	0	0
34850	0	0
34900	0	0
34950	0	0
35000	0	0
35050	0	6.60815
35100	36550.6	165.784
35150	41838.8	186.624
35200	2382.43	114.55
35250	41.5437	31.9412
35300	44933.7	195.325
35350	46410.8	205.328
35400	4895.76	204.647
35450	0	0
35500	0	0
35550	0	0
35600	0	0
35650	0	13.7475
35700	0	0
35750	0	0
35800	0	0
35850	0	0
35900	0	0
35950	0	0
36000	0	0
36050	0	0
36100	0	0
36150	0	0
36200	0	0
36250	0	0
36300	0	0
36350	0	0
36400	0	0
36450	0	0
36500	0	0
36550	0	0
36600	0	0
36650	0	0
36700	0	0
36750	0	0
36800	0	0
36850	0	0
36900	0	0
36950	0	0
37000	0	15.0368
37050	124.07	124.368
37100	1505.3	213.736
37150	39421.5	222.465
37200	39474.5	212.861
37250	45975.1	207.583
37300	45892.9	201.409
37350	45620.0	199.432
37400	45392.0	199.569
37450	44632.6	199.74
37500	42271.8	185.214
37550	41089.9	178.079
37600	41079.9	177.968
37650	41032.2	177.488
37700	41090.8	178.07
37750	40872.1	176.238
37800	40957.0	176.913
37850	41230.0	178.875
37900	41255.3	178.951
37950	41391.1	180.124
38000	41006.2	178.501
38050	25616.0	121.496
38100	40230.1	172.67
38150	40644.5	174.792
38200	39739.4	171.043
38250	39442.9	169.959
38300	42707.7	183.371
38350	44770.8	200.608
38400	0	21.2683
38450	0	0
38500	0	0
38550	0	0
38600	0	0
38650	0	0
38700	0	0
38750	0	0
38800	0	0
38850	0	0
38900	0	0
38950	0	0
39000	0	0
39050	0	24.8751
39100	56.5394	88.141
39150	0	0
39200	0	1.18378
39250	0	9.68166
39300	0	0
39350	0	0
39400	0	0
39450	0	0
39500	0	0
39550	0	5.86697
39600	0	0
39650	0	0
39700	0	8.70441
39750	0	0
39800	0	0
39850	0	0
39900	0	0
39950	0	0
40000	0	0
40050	0	0
40100	0	0
40150	0	0
40200	0	0
40250	0	0
40300	0	0
40350	0	0
40400	0	0
40450	0	0
40500	0	0
40550	0	0
40600	0	0
40650	0	0
40700	0	0
40750	0	0
40800	0	0
40850	0	0
40900	0	0
40950	0	0
41000	0	0
41050	0	0
41100	0	0
41150	0	0
41200	0	0
41250	0	0
41300	0	0
41350	0	0
41400	0	0
41450	0	0
41500	0	0
41550	0	0
41600	0	0
41650	0	0
41700	0	0
41750	0	0
41800	0	0
41850	0	0
41900	0	0
41950	0	0
42000	0	0
42050	0	0
42100	0	0
42150	0	0
42200	0	0
42250	0	0
42300	0	0
42350	0	0
42400	0	0
42450	0	0
42500	0	0
42550	0	0
42600	0	0
42650	0	0
42700	0	0
42750	0	0
42800	0	0
42850	0	0
42900	0	0
42950	0	0
43000	0	0
43050	0	0
43100	0	0
43150	0	0
43200	0	0
43250	0	0
43300	0	0
43350	0	0
43400	0	0
43450	0	0
43500	0	0
43550	0	0
43600	0	0
43650	0	0
43700	0	0
43750	0	0
43800	0	0
43850	0	0
43900	0	0
43950	0	0
44000	0	0
44050	0	0
44100	0	0
44150	0	0
44200	0	0
44250	0	0
44300	0	0
44350	0	0
44400	0	0
44450	0	0
44500	0	0
44550	0	0
44600	0	0
44650	0	0
44700	0	0
44750	0	0
44800	0	0
44850	0	0
44900	0	0
44950	0	0
45000	0	0
45050	0	0
45100	0	0
45150	0	0
45200	0	0
45250	0	0
45300	0	0
45350	0	0
45400	0	0
45450	0	0
45500	0	0
45550	0	0
45600	0	0
45650	0	0
45700	0	0
45750	0	0
45800	0	0
45850	0	0
45900	0	0
45950	0	0
46000	0	0
46050	0	0
46100	0	0
46150	0	0
46200	0	0
46250	0	0
46300	0	0
46350	0	0
46400	0	0
46450	0	0
46500	0	0
46550	0	0
46600	0	0
46650	0	0
46700	0	0
46750	0	0
46800	0	0
46850	0	0
46900	0	0
46950	0	0
47000	0	0
47050	0	0
47100	0	0
47150	0	0
47200	0	0
47250	0	0
47300	0	0
47350	0	0
47400	0	0
47450	0	0
47500	0	0
47550	0	0
47600	0	0
47650	0	0
47700	0	0
47750	0	0
47800	0	0
47850	0	0
47900	0	0
47950	0	0
48000	0	0
48050	0	0
48100	0	0
48150	0	0
48200	0	0
48250	0	0
48300	0	0
48350	0	0
48400	0	0
48450	0	0
48500	0	0
48550	0	0
48600	0	0
48650	0	0
48700	0	0
48750	0	0
48800	0	0
48850	0	0
48900	0	0
48950	0	0
49000	0	0
49050	0	0
49100	0	0
49150	0	0
49200	0	0
49250	0	0
49300	0	0
49350	0	0
49400	0	0
49450	0	0
49500	0	0
49550	0	0
49600	0	0
49650	0	0
49700	0	0
49750	0	0
49800	0	0
49850	0	0
49900	0	0
49950	0	0
50000	0	0
50050	0	0
50100	0	0
50150	0	0
50200	0	0
50250	0	0
50300	0	0
50350	0	0
50400	0	0
50450	0	0
50500	0	0
50550	0	0
50600	0	0
50650	0	0
50700	0	0
50750	0	0
50800	0	0
50850	0	0
50900	0	0
50950	0	0
51000	0	0
51050	0	0
51100	0	0
51150	0	0
51200	0	0
51250	0	0
51300	0	0
51350	0	0
51400	0	0
51450	0	0
51500	0	0
51550	0	0
51600	0	0
51650	0	0
51700	0	0
51750	0	0
51800	0	0
51850	0	0
51900	0	0
51950	0	0
52000	0	0
52050	0	0
52100	0	0
52150	0	0
52200	0	0
52250	0	0
52300	0	0
52350	0	0
52400	0	0
52450	0	0
52500	0	0
52550	0	0
52600	0	0
52650	0	0
52700	0	0
52750	0	0
52800	0	0
52850	0	0
52900	0	0
52950	0	0
53000	0	0
53050	0	0
53100	0	0
53150	0	0
53200	0	0
53250	0	0
53300	0	0
53350	0	0
53400	0	0
53450	0	0
53500	0	0
53550	0	0
53600	0	0
53650	0	0
53700	0	0
53750	0	0
53800	0	0
53850	0	0
53900	0	0
53950	0	0
54000	0	0
54050	0	0
54100	0	0
54150	0	0
54200	0	0
54250	0	0
54300	0	0
54350	0	0
54400	0	0
54450	0	0
54500	0	0
54550	0	0
54600	0	0
54650	0	0
54700	0	0
54750	0	0
54800	0	0
54850	0	0
54900	0	0
54950	0	0
55000	0	0
55050	0	0
55100	0	0
55150	0	0
55200	0	0
55250	0	0
55300	0	0
55350	0	0
55400	0	0
55450	0	0
55500	0	0
55550	0	0
55600	0	0
55650	0	0
55700	0	0
55750	0	0
55800	0	0
55850	0	0
55900	0	0
55950	0	0
56000	0	0
56050	0	0
56100	0	0
56150	0	0
56200	0	0
56250	0	0
56300	0	0
56350	0	0
56400	0	0
56450	0	0
56500	0	0
56550	0	0
56600	0	0
56650	0	0
56700	0	0
56750	0	0
56800	0	0
56850	0	0
56900	0	0
56950	0	0
57000	0	0
57050	0	0
57100	0	0
57150	0	0
57200	0	0
57250	0	0
57300	0	0
57350	0	0
57400	0	0
57450	0	0
57500	0	0
57550	0	0
57600	0	0
57650	0	0
57700	0	0
57750	0	0
57800	0	0
57850	0	0
57900	0	0
57950	0	0
58000	0	0
58050	0	0
58100	0	0
58150	0	0
58200	0	0
58250	0	0
58300	0	0
58350	0	0
58400	0	0
58450	0	0
58500	0	0
58550	0	0
58600	0	0
58650	0	0
58700	0	0
58750	0	0
58800	0	0
58850	0	0
58900	0	0
58950	0	0
59000	0	0
59050	0	0
59100	0	0
59150	0	0
59200	0	0
59250	0	0
59300	0	0
59350	0	0
59400	0	0
59450	0	0
59500	0	0
59550	0	0
59600	0	0
59650	0	0
59700	0	0
59750	0	0
59800	0	0
59850	0	0
59900	0	0
59950	0	0
60000	0	0
60050	0.740206	38.1899
60100	39657.3	171.32
60150	41639.6	184.006
60200	28275.5	192.997
60250	1160.35	166.35
60300	1136.53	152.98
60350	869.871	156.311
60400	1164.22	174.088
60450	5658.07	197.413
60500	9003.34	248.841
60550	6983.74	241.54
60600	7261.13	244.246
60650	9110.56	252.972
60700	10644.9	258.375
60750	11200.3	257.567
60800	9211.52	247.556
60850	6553.84	233.802
60900	9123.67	222.823
60950	9028.44	219.758
61000	7897.48	218.392
61050	7182.88	228.892
61100	20330.2	267.054
61150	18057.6	264.216
61200	15289.4	260.518
61250	13616.3	259.336
61300	12417.5	258.755
61350	11583.6	259.728
61400	20494.5	263.469
61450	21400.3	266.514
61500	23900.3	275.369
61550	22992.5	273.176
61600	22795.1	272.216
61650	22753.7	270.995
61700	20121.2	264.902
61750	20362.5	270.138
61800	21622.2	272.312
61850	21012.6	271.687
61900	20316.3	271.277
61950	18945.2	268.912
62000	19996.3	280.323
62050	20106.6	286.534
62100	19154.7	290.568
62150	18772.6	297.149
62200	18979.6	303.385
62250	20938.6	314.436
62300	13120.0	318.215
62350	18500.5	297.221
62400	19382.8	299.495
62450	16395.9	292.765
62500	19067.1	320.285
62550	12684.8	334.267
62600	13087.6	327.437
62650	17864.8	305.932
62700	20691.1	326.498
62750	18434.9	368.588
62800	12795.6	343.636
62850	20713.2	328.69
62900	21094.6	326.617
62950	22809.7	343.258
63000	22482.9	340.694
63050	22775.8	333.074
63100	24498.3	342.176
63150	26038.3	355.61
63200	26179.2	358.422
63250	26536.9	347.353
63300	26949.0	337.052
63350	26682.6	324.459
63400	19012.5	326.093
63450	19028.9	321.462
63500	20948.1	314.661
63550	22949.1	315.729
63600	26444.1	311.061
63650	33280.1	299.799
63700	50253.1	291.185
63750	10489.6	206.77
63800	1258.81	112.47
63850	397.353	44.9487
63900	0	7.0864
63950	0	0
64000	0	0
64050	0	0
64100	0	0
64150	0	0
64200	0	0
64250	0	0
64300	0	0
64350	0	0
64400	0	0
64450	0	0
64500	0	0
64550	0	0
64600	0	1.1485
64650	2199.96	136.275
64700	42055.2	190.984
64750	1029.05	129.742
64800	1410.11	183.168
64850	15958.9	277.958
64900	20816.7	316.56
64950	20130.7	318.363
65000	19061.3	318.221
65050	21946.5	332.99
65100	22371.4	338.63
65150	23167.9	344.484
65200	21826.2	349.065
65250	24203.9	343.815
65300	24079.4	328.434
65350	24045.1	321.536
65400	24184.7	314.818
65450	22887.7	305.354
65500	22826.5	304.715
65550	23403.8	306.394
65600	23239.5	304.506
65650	22074.2	302.047
65700	21654.1	304.944
65750	22614.4	313.05
65800	21767.2	313.464
65850	20576.5	313.4
65900	18993.8	314.46
65950	20087.7	326.806
66000	24245.6	345.824
66050	25406.0	356.379
66100	24511.7	349.804
66150	25769.3	357.574
66200	26556.5	363.371
66250	25813.5	360.64
66300	24807.4	359.017
66350	24821.9	365.73
66400	25979.5	368.2
66450	19483.3	392.309
66500	18789.5	390.243
66550	18525.3	384.411
66600	18580.2	377.116
66650	18400.9	372.047
66700	17993.9	367.339
66750	17239.2	362.126
66800	16677.3	355.445
66850	16357.8	351.16
66900	17351.0	355.373
66950	18726.2	366.526
67000	19033.6	372.227
67050	19510.9	369.084
67100	19271.5	368.361
67150	18388.5	362.224
67200	18592.3	350.948
67250	17832.2	344.531
67300	16429.0	335.7
67350	15819.3	321.513
67400	16468.6	320.669
67450	17580.2	326.227
67500	17677.5	325.787
67550	17321.0	318.001
67600	17884.5	314.116
67650	18554.6	314.022
67700	18460.6	309.702
67750	17467.4	301.074
67800	17396.7	297.097
67850	17306.7	299.461
67900	14371.4	290.808
67950	9863.39	268.993
68000	8065.88	264.724
68050	8982.07	281.372
68100	20466.7	305.535
68150	23617.2	328.83
68200	24902.3	341.478
68250	26105.1	350.346
68300	19315.7	372.244
68350	18467.1	369.573
68400	18367.5	359.28
68450	18789.1	349.47
68500	19039.9	346.143
68550	18562.4	337.116
68600	18864.9	326.394
68650	19258.4	321.754
68700	19751.4	319.653
68750	20427.9	316.609
68800	20606.7	314.414
68850	19679.6	309.26
68900	18441.7	299.463
68950	18297.5	297.607
69000	19119.5	302.008
69050	20512.1	305.599
69100	23411.2	309.387
69150	26623.0	306.32
69200	31540.0	298.301
69250	40025.8	292.159
69300	27752.9	258.139
69350	4997.12	171.784
69400	1076.84	97.4168
69450	385.182	39.9626
69500	0	5.73958
69550	0	0
69600	0	0
69650	0	0
69700	0	0
69750	0	0
69800	0	0
69850	0	0
69900	0	0
69950	0	0
70000	0	0
70050	0	0
70100	0	0
70150	0	0
70200	630.882	93.2589
70250	46532.4	208.461
70300	0	0
70350	0	0
70400	0	0
70450	0	0
70500	0	0
70550	0	0
70600	0	0
70650	0	0
70700	0	0
70750	0	0
70800	0	0
70850	0	0
70900	0	0
70950	0	0
71000	0	0
71050	0	0
71100	0	0
71150	0	0
71200	0	0
71250	0	0
71300	0	0
71350	0	0
71400	0	0
71450	0	0
71500	0	0
71550	0	0
71600	0	0
71650	0	0
71700	0	0
71750	0	0
71800	0	0
71850	0	0
71900	0	0
71950	0	0
72000	0	0
72050	0	0
72100	0	0
72150	0	0
72200	0	0
72250	0	0
72300	0	0
72350	0	0
72400	0	0
72450	0	0
72500	0	0
72550	0	0
72600	0	0
72650	0	0
72700	39250.3	169.592
72750	23154.2	115.464
72800	35423.0	151.925
72850	34235.2	149.401
72900	40073.8	172.031
72950	38324.9	165.729
73000	27875.7	175.812
73050	11262.6	264.878
73100	20691.2	331.695
73150	21501.4	341.13
73200	21842.0	336.885
73250	23595.7	346.292
73300	24512.3	358.413
73350	24100.4	360.854
73400	22890.2	356.631
73450	21915.9	346.368
73500	21831.9	340.563
73550	19548.6	334.278
73600	21400.7	328.988
73650	20179.6	309.652
73700	18452.5	294.64
73750	15223.4	277.176
73800	50763.7	289.544
73850	17697.1	251.722
73900	2297.76	157.65
73950	332.807	62.7222
74000	114.993	31.9262
74050	0	0
74100	0	0
74150	0	0
74200	0	0
74250	0	0
74300	0	0
74350	0	0
74400	0	0
74450	0	0
74500	0	0
74550	0	0
74600	0	0
74650	0	0
74700	0	0
74750	0	0
74800	0	0
74850	0	0
74900	0	0
74950	0	0
75000	0	0
75050	0	0
75100	0	0
75150	0	0
75200	0	0
75250	0	0
75300	0	0
75350	0	0
75400	0	0
75450	0	0
75500	0	0
75550	0	0
75600	0	0
75650	0	0
75700	0	0
75750	0	0
75800	0	0
75850	0	0
75900	0	0
75950	0	0
76000	0	0
76050	0	0
76100	0	0
76150	0	0
76200	0	0
76250	0	0
76300	0	0
76350	0	0
76400	0	0
76450	0	0
76500	0	0
76550	0	0
76600	0	0
76650	0	0
76700	0	0
76750	0	0
76800	0	0
76850	0	0
76900	0	0
76950	0	0
77000	0	0
77050	0	0
77100	0	0
77150	0	0
77200	0	0
77250	0	0
77300	0	0
77350	0	0
77400	0	0
77450	0	0
77500	0	0
77550	0	0
77600	0	0
77650	0	0
77700	0	0
77750	0	0
77800	0	0
77850	0	0
77900	0	0
77950	0	0
78000	0	0
78050	0	0
78100	0	0
78150	0	0
78200	0	0
78250	0	0
78300	0	0
78350	0	0
78400	0	0
78450	0	0
78500	0	0
78550	0	0
78600	0	0
78650	0	0
78700	0	0
78750	0	0
78800	0	0
78850	0	0
78900	0	0
78950	0	0
79000	0	0
79050	0	0
79100	0	0
79150	0	0
79200	0	0
79250	0	0
79300	0	0
79350	0	0
79400	0	0
79450	0	0
79500	0	0
79550	0	0
79600	0	0
79650	0	0
79700	0	0
79750	0	0
79800	0	0
79850	0	0
79900	0	0
79950	0	0
80000	0	0
80050	0	0
80100	0	0
80150	0	0
80200	0	0
80250	0	0
80300	0	0
80350	0	0
80400	0	0
80450	0	0
80500	0	0
80550	0	0
80600	0	0
80650	0	0
80700	0	0
80750	0	0
80800	0	0
80850	0	0
80900	0	0
80950	0	0
81000	0	0
81050	0	0
81100	0	0
81150	0	0
81200	0	0
81250	0	0
81300	0	0
81350	0	0
81400	0	0
81450	0	0
81500	0	0
81550	0	0
81600	0	0
81650	0	0
81700	0	0
81750	0	0
81800	0	0
81850	0	0
81900	0	0
81950	0	0
82000	0	0
82050	0	0
82100	0	0
82150	0	0
82200	0	0
82250	0	0
82300	0	0
82350	0	0
82400	0	0
82450	0	0
82500	0	0
82550	0	0
82600	0	0
82650	0	0
82700	0	0
82750	0	0
82800	0	0
82850	0	0
82900	0	0
82950	0	0
83000	0	0
83050	0	0
83100	0	0
83150	0	0
83200	0	0
83250	0	0
83300	0	0
83350	0	0
83400	0	0
83450	0	0
83500	0	0
83550	0	0
83600	0	0
83650	0	0
83700	0	0
83750	0	0
83800	0	0
83850	0	0
83900	0	0
83950	0	0
84000	0	0
84050	0	0
84100	0	0
84150	0	0
84200	0	0
84250	0	0
84300	0	0
84350	0	0
84400	0	0
84450	0	0
84500	0	0
84550	0	0
84600	0	0
84650	0	0
84700	0	0
84750	0	0
84800	0	0
84850	0	0
84900	0	0
84950	0	0
85000	0	0
85050	0	0
85100	0	0
85150	0	0
85200	0	0
85250	0	0
85300	0	0
85350	0	0
85400	0	0
85450	0	0
85500	0	0
85550	0	0
85600	0	0
85650	0	0
85700	0	0
85750	0	0
85800	0	0
85850	0	0
85900	0	0
85950	0	0
86000	0	0
86050	0	0
86100	0	0
86150	0	0
86200	0	0
86250	0	0
86300	0	0
86350	0	0
86400	0	0
86450	0	0
86500	0	0
86550	0	0
86600	0	0
86650	0	0
86700	0	0
86750	0	0
86800	0	0
86850	0	0
86900	0	0
86950	0	0
87000	0	0
87050	0	0
87100	0	0
87150	0	0
87200	0	0
87250	0	0
87300	0	0
87350	0	0
87400	0	0
87450	0	0
87500	0	0
87550	0	0
87600	0	0
87650	0	0
87700	0	0
87750	0	0
87800	0	0
87850	0	0
87900	0	0
87950	0	0
88000	0	0
88050	0	0
88100	0	0
88150	0	0
88200	0	0
88250	0	0
88300	0	0
88350	0	0
88400	0	0
88450	0	0
88500	0	0
88550	0	0
88600	0	0
88650	0	0
88700	0	0
88750	0	0
88800	0	0
88850	0	0
88900	0	0
88950	0	0
89000	0	0
89050	0	0
89100	0	0
89150	0	0
89200	0	0
89250	0	0
89300	0	0
89350	0	0
89400	0	0
89450	0	0
89500	0	0
89550	0	0
89600	0	0
89650	0	0
89700	0	0
89750	0	0
89800	0	0
89850	0	0
89900	0	0
89950	0	0
90000	0	0
90050	0	0
90100	0	0
90150	0	0
90200	0	0
90250	0	0
90300	0	0
90350	0	0
90400	0	0
90450	0	0
90500	0	0
90550	0	0
90600	0	0
90650	0	0
90700	0	0
90750	0	0
90800	0	0
90850	0	0
90900	0	0
90950	0	0
91000	0	0
91050	0	0
91100	0	0
91150	0	0
91200	0	0
91250	0	0
91300	0	0
91350	0	0
91400	0	0
91450	0	0
91500	0	0
91550	0	0
91600	0	0
91650	0	0
91700	0	0
91750	0	0
91800	0	0
91850	0	0
91900	0	0
91950	0	0
92000	0	0
92050	0	0
92100	0	0
92150	0	0
92200	0	0
92250	0	0
92300	0	0
92350	0	0
92400	0	0
92450	0	0
92500	0	0
92550	0	0
92600	0	0
92650	0	0
92700	0	0
92750	0	0
92800	0	0
92850	0	0
92900	0	0
92950	0	0
93000	0	0
93050	0	0
93100	0	0
93150	0	0
93200	0	0
93250	0	0
93300	0	0
93350	0	0
93400	0	0
93450	0	0
93500	0	0
93550	0	0
93600	0	0
93650	0	0
93700	0	0
93750	0	0
93800	0	0
93850	0	0
93900	0	0
93950	0	0
94000	0	0
94050	0	0
94100	0	0
94150	0	0
94200	0	0
94250	0	0
94300	0	0
94350	0	0
94400	0	0
94450	0	0
94500	0	0
94550	0	0
94600	0	0
94650	0	0
94700	0	0
94750	0	0
94800	0	0
94850	0	0
94900	0	0
94950	0	0
95000	0	0
95050	0	0
95100	0	0
95150	0	0
95200	0	0
95250	0	0
95300	0	0
95350	0	0
95400	0	0
95450	0	0
95500	0	0
95550	0	0
95600	0	0
95650	0	0
95700	0	0
95750	0	0
95800	0	0
95850	0	0
95900	0	0
95950	0	0
96000	0	0
96050	0	0
96100	0	0
96150	0	0
96200	0	0
96250	0	0
96300	0	0
96350	0	0
96400	0	0
96450	0	0
96500	0	0
96550	0	0
96600	0	0
96650	0	0
96700	0	0
96750	0	0
96800	0	0
96850	0	0
96900	0	0
96950	0	0
97000	0	0
97050	0	0
97100	0	0
97150	0	0
97200	0	0
97250	0	0
97300	0	0
97350	0	0
97400	0	0
97450	0	0
97500	0	0
97550	0	0
97600	0	0
97650	0	0
97700	0	0
97750	0	0
97800	0	0
97850	0	0
97900	0	0
97950	0	0
98000	0	0
98050	0	0
98100	0	0
98150	0	0
98200	0	0
98250	0	0
98300	0	0
98350	0	0
98400	0	0
98450	0	0
98500	0	0
98550	0	0
98600	0	0
98650	0	0
98700	0	0
98750	0	0
98800	0	0
98850	0	0
98900	0	0
98950	0	0
99000	0	0
99050	0	0
99100	0	0
99150	0	0
99200	0	0
99250	0	0
99300	0	0
99350	0	0
99400	0	0
99450	0	0
99500	0	0
99550	0	0
99600	0	0
99650	0	0
99700	0	0
99750	0	0
99800	0	0
99850	0	0
99900	0	0
[truncated: 459 more rows]
