# Supplementary material for: The extreme yet transient nature of glacial erosion
Source: Nat Commun. 2022 Nov 30;13:7377. doi: 10.1038/s41467-022-35072-0 (PMC9712427; doi:10.1038/s41467-022-35072-0)
Supplement: Supplementary file 5 — Supplementary Data 2 [file 41467_2022_35072_MOESM5_ESM.zip › csv_glacialEcalib/Brin2014b-9.csv]

Year	Q	IceH
0	0	0
50	0	0
100	0	0
150	0	0
200	0	0
250	0	0
300	0	0
350	0	0
400	0	0
450	0	0
500	0	0
550	0	0
600	0	0
650	0	0
700	0	0
750	0	0
800	0	0
850	0	0
900	0	0
950	0	0
1000	0	0
1050	0	0
1100	0	0
1150	0	0
1200	0	0
1250	0	0
1300	0	0
1350	0	0
1400	0	0
1450	0	0
1500	0	0
1550	0	0
1600	0	0
1650	0	0
1700	0	0
1750	0	0
1800	0	0
1850	0	0
1900	0	0
1950	0	0
2000	0	0
2050	0	0
2100	0	0
2150	0	0
2200	0	0
2250	0	0
2300	0	0
2350	0	0
2400	0	0
2450	0	0
2500	0	0
2550	0	0
2600	0	0
2650	0	0
2700	0	0
2750	0	0
2800	0	0
2850	0	0
2900	0	0
2950	0	0
3000	0	0
3050	0	0
3100	0	0
3150	0	0
3200	0	0
3250	0	0
3300	0	0
3350	0	0
3400	0	0
3450	0	0
3500	0	0
3550	0	0
3600	0	0
3650	0	0
3700	0	0
3750	0	0
3800	0	0
3850	0	0
3900	0	0
3950	0	0
4000	0	0
4050	0	0
4100	0	0
4150	0	0
4200	0	0
4250	0	0
4300	0	0
4350	0	0
4400	0	0
4450	0	0
4500	0	0
4550	0	0
4600	0	0
4650	0	0
4700	0	0
4750	0	0
4800	0	0
4850	0	0
4900	0	0
4950	0	0
5000	0	0
5050	0	0
5100	0	0
5150	0	0
5200	0	0
5250	0	0
5300	0	0
5350	0	0
5400	0	0
5450	0	0
5500	0	0
5550	0	0
5600	0	0
5650	0	0
5700	0	0
5750	0	0
5800	0	0
5850	0	0
5900	0	0
5950	0	0
6000	0	0
6050	0	0
6100	0	0
6150	0	0
6200	0	0
6250	0	0
6300	0	0
6350	0	0
6400	0	0
6450	0	0
6500	0	0
6550	0	0
6600	0	0
6650	0	0
6700	0	0
6750	0	0
6800	0	0
6850	0	0
6900	0	0
6950	0	0
7000	0	0
7050	0	0
7100	0	0
7150	0	0
7200	0	0
7250	0	0
7300	0	0
7350	0	0
7400	0	0
7450	0	0
7500	0	0
7550	0	0
7600	0	0
7650	0	0
7700	0	0
7750	0	0
7800	0	0
7850	0	0
7900	0	0
7950	0	0
8000	0	0
8050	0	0
8100	0	0
8150	0	0
8200	0	0
8250	0	0
8300	0	0
8350	0	0
8400	0	0
8450	0	0
8500	0	0
8550	0	0
8600	0	0
8650	0	0
8700	0	0
8750	0	0
8800	0	0
8850	0	0
8900	0	0
8950	0	0
9000	0	0
9050	0	0
9100	0	0
9150	0	0
9200	0	0
9250	0	0
9300	0	0
9350	0	0
9400	0	0
9450	0	0
9500	0	0
9550	0	0
9600	0	0
9650	0	0
9700	0	0
9750	0	0
9800	0	0
9850	0	0
9900	0	0
9950	0	0
10000	0	0
10050	0	0
10100	0	0
10150	0	0
10200	0	0
10250	0	0
10300	0	0
10350	0	0
10400	0	0
10450	0	0
10500	0	0
10550	0	0
10600	0	0
10650	0	0
10700	0	0
10750	0	0
10800	0	0
10850	0	0
10900	0	0
10950	0	0
11000	0	0
11050	0	0
11100	0	0
11150	0	0
11200	0	0
11250	0	0
11300	0	0
11350	0	0
11400	0	0
11450	53.7847	98.4959
11500	30491.2	208.257
11550	32099.8	272.289
11600	34929.9	287.719
11650	38181.9	288.369
11700	37204.9	301.604
11750	35039.8	319.728
11800	37958.7	313.13
11850	40379.6	306.142
11900	38221.6	320.061
11950	38105.4	337.154
12000	40104.1	320.464
12050	40663.8	296.229
12100	5162.47	192.954
12150	1179.24	113.299
12200	393.782	47.5046
12250	0	7.72206
12300	0	0
12350	0	0
12400	0	0
12450	0	0
12500	0	0
12550	0	0
12600	0	0
12650	0	0
12700	0	0
12750	0	0
12800	0	0
12850	0	0
12900	0	0
12950	0	0
13000	0	0
13050	0	0
13100	0	0
13150	0	0
13200	0	0
13250	0	0
13300	0	0
13350	0	0
13400	0	0
13450	0	0
13500	0	0
13550	0	0
13600	0	0
13650	0	0
13700	0	0
13750	0	0
13800	0	0
13850	0	0
13900	0	0
13950	0	0
14000	0	0
14050	0	0
14100	0	0
14150	0	0
14200	0	0
14250	0	0
14300	0	0
14350	0	0
14400	0	0
14450	0	0
14500	0	0
14550	0	0
14600	399.745	76.6295
14650	22624.3	267.899
14700	42713.1	271.941
14750	15253.2	260.233
14800	21171.0	271.182
14850	16317.0	264.943
14900	36376.5	281.761
14950	37527.4	288.317
15000	39046.6	286.794
15050	39037.3	287.422
15100	39371.4	290.358
15150	23338.8	302.114
15200	43456.3	283.594
15250	39020.5	278.666
15300	30169.1	374.135
15350	30614.3	374.393
15400	27622.9	376.932
15450	26212.0	373.885
15500	28167.8	366.723
15550	25757.6	361.678
15600	19722.2	343.078
15650	23010.7	298.366
15700	46260.7	283.625
15750	45317.9	288.943
15800	48086.9	291.502
15850	50983.4	292.456
15900	28140.2	315.282
15950	24981.1	323.133
16000	28153.2	337.98
16050	31193.3	349.714
16100	31482.8	346.765
16150	30702.0	344.455
16200	31009.0	340.629
16250	31591.6	335.859
16300	34749.5	332.563
16350	38014.3	319.601
16400	10266.4	229.657
16450	2085.82	130.972
16500	1513.31	134.298
16550	28726.1	364.901
16600	29125.9	373.282
16650	27179.7	371.427
16700	26324.4	354.232
16750	25640.4	340.458
16800	25965.6	332.581
16850	26323.3	326.157
16900	24178.2	315.628
16950	26256.9	312.37
17000	31737.5	311.964
17050	24992.8	276.561
17100	6520.34	203.743
17150	2605.47	156.232
17200	8196.97	213.627
17250	11138.1	228.73
17300	6452.82	203.319
17350	15708.0	257.453
17400	20264.6	274.278
17450	23554.6	358.326
17500	22974.6	356.306
17550	22697.2	351.462
17600	21640.0	343.29
17650	55618.4	331.833
17700	51864.9	341.704
17750	23986.4	359.745
17800	23007.9	359.779
17850	22465.3	356.411
17900	21552.9	350.07
17950	20755.7	338.843
18000	20856.0	326.992
18050	21973.0	327.223
18100	22591.4	329.924
18150	26741.6	332.595
18200	22443.3	341.004
18250	22932.8	335.082
18300	28052.8	330.466
18350	26727.9	339.92
18400	25958.1	344.422
18450	26216.4	347.843
18500	24939.9	350.568
18550	25471.0	353.285
18600	21947.8	356.587
18650	21114.3	352.667
18700	21686.1	344.535
18750	22392.5	340.791
18800	21473.9	337.982
18850	21924.5	321.513
18900	22303.5	306.93
18950	21355.2	296.988
19000	58694.1	282.384
19050	58354.4	273.79
19100	52898.2	274.9
19150	10479.8	226.96
19200	2438.11	156.895
19250	1204.36	108.117
19300	8844.29	220.241
19350	18652.7	260.275
19400	17643.2	258.314
19450	20895.3	271.005
19500	15592.5	259.782
19550	17030.7	252.42
19600	16864.8	252.369
19650	17874.4	258.101
19700	20601.8	272.419
19750	22344.0	284.856
19800	19829.1	286.517
19850	23132.4	285.383
19900	21840.4	276.987
19950	39644.0	297.473
20000	5531.81	202.684
20050	1587.04	125.511
20100	1424.27	119.165
20150	16517.1	253.52
20200	16895.0	261.114
20250	36112.4	270.825
20300	34162.9	273.565
20350	20694.1	275.283
20400	18718.1	290.405
20450	17896.2	290.652
20500	22232.2	283.847
20550	23157.3	279.723
20600	20907.1	274.272
20650	22289.8	290.935
20700	23611.3	281.941
20750	16589.2	261.508
20800	24149.8	280.991
20850	22139.1	273.721
20900	20261.4	274.664
20950	41882.0	298.38
21000	17434.8	252.48
21050	16732.4	260.295
21100	23355.3	282.806
21150	21536.6	291.189
21200	19786.3	288.063
21250	19197.8	285.39
21300	44728.7	300.006
21350	16078.0	254.321
21400	38425.2	266.738
21450	39914.7	270.786
21500	19867.4	260.019
21550	16121.9	245.8
21600	6848.76	206.06
21650	12050.3	240.742
21700	22697.1	273.971
21750	23609.3	283.95
21800	24112.2	286.144
21850	25166.1	282.054
21900	24270.8	287.71
21950	23985.3	288.162
22000	24204.6	285.203
22050	22926.7	295.996
22100	25368.3	295.284
22150	27657.4	281.211
22200	26125.0	291.268
22250	25350.4	295.291
22300	27391.3	289.432
22350	26652.5	289.387
22400	26704.0	301.101
22450	26559.2	304.561
22500	23204.9	305.615
22550	28583.8	313.965
22600	28035.6	294.744
22650	20418.4	265.939
22700	30226.7	295.088
22750	24466.9	319.526
22800	24435.1	315.162
22850	24064.5	310.84
22900	21565.4	322.661
22950	21361.6	323.511
23000	21113.0	324.524
23050	20793.8	328.379
23100	21474.9	324.689
23150	21955.3	322.233
23200	20404.5	331.962
23250	20382.3	331.268
23300	21270.1	329.162
23350	22783.1	324.328
23400	23725.7	319.691
23450	21853.5	324.445
23500	21295.4	328.498
23550	21099.3	330.2
23600	20152.7	339.342
23650	20057.3	339.568
23700	22282.5	329.598
23750	22588.3	326.324
23800	21185.4	330.996
23850	21206.5	331.486
23900	21836.8	331.438
23950	23230.2	325.56
24000	22606.0	326.048
24050	20307.3	336.54
24100	21027.4	333.757
24150	21711.7	333.602
24200	20247.2	341.774
24250	20153.4	344.179
24300	19448.8	348.405
24350	21083.3	344.135
24400	24068.5	335.814
24450	22752.7	337.099
24500	20368.1	345.342
24550	20446.9	346.658
24600	22618.7	340.733
24650	21660.4	343.554
24700	20898.9	348.676
24750	22595.6	343.712
24800	21812.3	350.948
24850	18924.1	359.579
24900	21286.5	354.953
24950	24259.0	350.637
25000	23078.9	356.051
25050	22213.3	371.215
25100	19908.1	372.926
25150	19904.6	370.436
25200	21135.8	367.794
25250	20018.2	367.078
25300	18503.5	364.252
25350	19598.0	358.425
25400	20390.2	352.147
25450	16526.2	338.666
25500	22624.7	335.492
25550	22275.9	307.455
25600	24536.0	309.128
25650	22439.7	291.501
25700	21888.3	354.788
25750	22011.6	353.915
25800	23042.0	351.47
25850	24184.8	349.812
25900	24959.6	352.388
25950	23943.7	359.679
26000	19792.2	369.023
26050	18247.1	366.319
26100	20334.1	360.69
26150	22067.1	358.275
26200	22501.9	358.277
26250	20867.1	359.173
26300	19457.8	357.904
26350	20692.8	353.328
26400	21131.0	347.019
26450	19085.0	326.719
26500	14089.8	268.926
26550	21903.4	347.166
26600	18520.8	328.751
26650	14795.9	275.116
26700	24440.4	343.043
26750	24920.3	346.961
26800	22229.6	384.882
26850	22768.5	381.919
26900	22303.0	377.576
26950	21028.5	367.502
27000	20717.4	339.145
27050	11932.9	275.216
27100	3234.46	187.774
27150	958.391	113.734
27200	450.339	73.6071
27250	337.984	71.5855
27300	440.075	90.3785
27350	879.015	116.175
27400	28365.0	285.639
27450	21747.3	329.46
27500	21267.7	334.306
27550	21753.1	337.386
27600	20735.2	344.227
27650	19362.0	344.99
27700	19932.8	360.736
27750	20077.8	359.962
27800	21051.8	356.569
27850	21164.6	352.832
27900	24784.6	357.387
27950	19770.5	387.206
28000	19431.0	380.098
28050	20210.3	371.581
28100	19414.1	358.461
28150	24111.2	334.634
28200	16193.0	279.97
28250	4994.31	197.923
28300	1762.02	142.016
28350	1159.57	123.748
28400	875.498	115.079
28450	833.724	114.952
28500	1066.01	126.608
28550	29763.5	289.06
28600	22431.6	310.685
28650	20249.1	326.875
28700	19738.2	330.692
28750	19362.4	331.701
28800	19724.3	328.528
28850	20263.5	324.819
28900	19513.9	329.601
28950	20235.4	326.211
29000	21739.7	319.037
29050	22837.8	326.408
29100	23248.2	340.431
29150	19074.7	375.286
29200	16569.3	361.255
29250	19278.6	348.725
29300	19284.5	342.279
29350	19745.7	343.464
29400	20276.6	330.645
29450	20349.9	330.04
29500	19999.7	333.779
29550	20324.9	332.563
29600	21261.5	328.621
29650	20654.4	335.836
29700	20089.8	341.185
29750	19794.4	345.455
29800	19986.6	344.205
29850	20470.6	337.885
29900	19396.7	346.999
29950	19849.4	343.834
30000	20729.2	335.858
30050	19259.8	347.064
30100	18909.9	344.795
30150	20503.8	338.33
30200	20417.8	339.293
30250	22350.1	333.633
30300	25537.9	323.865
30350	23851.2	319.152
30400	21235.7	325.776
30450	21292.1	327.012
30500	21858.4	325.809
30550	20508.5	336.365
30600	19761.1	342.297
30650	20199.0	339.611
30700	20630.1	339.778
30750	21005.1	342.075
30800	22178.0	340.827
30850	21358.9	345.765
30900	20159.1	352.568
30950	21650.1	350.005
31000	22446.3	350.288
31050	20893.1	356.678
31100	21156.0	355.225
31150	23343.8	353.603
31200	21849.6	356.309
31250	19769.1	361.341
31300	20140.0	359.476
31350	19635.4	357.076
31400	21140.8	352.083
31450	22261.2	348.267
31500	23884.0	354.46
31550	20709.8	384.737
31600	19547.4	380.289
31650	18838.0	372.885
31700	18937.2	362.535
31750	19056.4	345.967
31800	21672.2	324.797
31850	23761.2	303.339
31900	20087.9	284.062
31950	18216.3	255.659
32000	9021.25	225.837
32050	5139.54	198.424
32100	3299.34	178.203
32150	2650.59	169.159
32200	2830.71	170.113
32250	30515.6	300.435
32300	23466.8	336.686
32350	21238.7	343.401
32400	21225.9	346.409
32450	20618.6	350.532
32500	20468.4	359.173
32550	20874.2	360.774
32600	19776.5	360.672
32650	18423.4	356.472
32700	19775.5	352.941
32750	22861.5	378.828
32800	21650.6	382.445
32850	20964.0	378.517
32900	20758.3	371.982
32950	22619.6	355.472
33000	19199.2	309.85
33050	5084.52	219.348
33100	1068.24	134.817
33150	385.295	66.6341
33200	0	14.1164
33250	0	0
33300	0	0
33350	0	0
33400	0	0
33450	0	24.6321
33500	342.505	47.9941
33550	922.3	92.9293
33600	5897.54	203.744
33650	22345.5	283.332
33700	23075.4	291.319
33750	21361.5	291.972
33800	21001.5	301.937
33850	21373.5	292.842
33900	22613.1	291.626
33950	23698.5	294.84
34000	22095.3	370.515
34050	21766.7	369.802
34100	21322.4	368.031
34150	20795.5	363.51
34200	21929.1	353.126
34250	26719.0	337.072
34300	21972.3	295.519
34350	4541.73	205.373
34400	1046.54	123.419
34450	421.728	56.4403
34500	0	15.0159
34550	0	0
34600	0	0
34650	0	0
34700	0	0
34750	0	0
34800	0	0
34850	0	0
34900	0	0
34950	0	0
35000	0	0
35050	0	0
35100	0	0
35150	0	0
35200	0	0
35250	0	0
35300	0	0
35350	454.157	59.3262
35400	1125.92	118.545
35450	21649.2	287.47
35500	21353.4	293.243
35550	21590.6	291.796
35600	39948.4	280.31
35650	20910.9	273.1
35700	20492.5	380.234
35750	17313.8	375.748
35800	14823.4	363.691
35850	23893.8	346.292
35900	30684.8	315.17
35950	6149.59	225.562
36000	1431.9	146.557
36050	488.162	87.2443
36100	197.256	48.0323
36150	78.055	26.1825
36200	0	15.5538
36250	0	5.51639
36300	0	0
36350	0	0
36400	0	0
36450	0	0
36500	0	0
36550	0	0
36600	0	0
36650	0	0
36700	0	0
36750	0	0
36800	0	0
36850	0	0
36900	0	0
36950	0	0
37000	0	0
37050	0	0
37100	0	0
37150	0	0
37200	0	0
37250	0	0
37300	0	0
37350	0	0
37400	0	0
37450	0	0
37500	0	0
37550	0	0
37600	0	0
37650	0	0
37700	0	0
37750	0	0
37800	0	0
37850	0	0
37900	0	0
37950	0	0
38000	0	0
38050	0	0
38100	0	0
38150	0	0
38200	0	0
38250	0	0
38300	0	6.35887
38350	952.317	92.48
38400	4461.45	187.329
38450	18018.7	258.843
38500	14959.8	256.651
38550	11693.1	231.037
38600	16106.7	252.419
38650	19570.8	269.787
38700	22263.8	270.466
38750	16743.9	260.463
38800	23474.9	281.779
38850	22904.4	284.112
38900	23219.6	279.71
38950	24549.5	280.43
39000	20443.1	268.767
39050	10297.4	246.361
39100	5018.36	197.039
39150	22437.3	277.2
39200	21340.9	289.133
39250	18316.4	287.612
39300	22321.9	293.241
39350	23421.8	283.896
39400	21790.0	288.468
39450	21769.7	291.403
39500	22569.8	287.946
39550	19319.2	287.822
39600	22655.9	296.753
39650	24329.8	300.78
39700	20690.2	297.288
39750	22607.9	366.535
39800	22453.8	365.673
39850	20511.1	362.647
39900	21425.2	357.453
39950	20039.1	352.823
40000	18429.5	340.119
40050	15599.8	321.095
40100	11951.9	297.541
40150	47301.3	279.648
40200	14483.3	272.784
40250	11593.8	283.192
40300	16417.2	304.04
40350	20346.9	335.838
40400	20410.5	348.263
40450	20756.2	343.007
40500	21385.3	337.856
40550	22656.2	330.704
40600	25690.8	322.5
40650	30385.3	306.817
40700	12928.1	247.18
40750	2908.95	173.865
40800	897.209	112.347
40850	359.222	59.5665
40900	0	23.1975
40950	0	8.06444
41000	0	4.37007
41050	0	0
41100	0	0
41150	0	0
41200	0	0
41250	0	0
41300	0	0
41350	0	0
41400	0	0
41450	0	0
41500	0	0
41550	2.06365	41.4729
41600	156.509	114.006
41650	1816.95	177.345
41700	8534.47	228.725
41750	18225.7	259.223
41800	7279.38	216.393
41850	1738.5	148.558
41900	668.678	89.5751
41950	324.371	46.7939
42000	0	18.4966
42050	0	3.79301
42100	0	0
42150	0	0
42200	0	0
42250	0	0
42300	0	0
42350	0	0
42400	0	0
42450	0	0
42500	0	0
42550	0	0
42600	0	0
42650	0	0
42700	0	0
42750	0	0
42800	0	0
42850	0	0
42900	0	0
42950	0	0
43000	0	0
43050	0	0
43100	0	0
43150	0	0
43200	0	0
43250	0	0
43300	0	0
43350	0	0
43400	0	0
43450	0	0
43500	0	0
43550	0	0
43600	0	0
43650	0	0
43700	0	0
43750	0	0
43800	0	0
43850	0	0
43900	0	0
43950	0	0
44000	0	0
44050	0	0
44100	0	0
44150	0	0
44200	0	0
44250	0	0
44300	0	0
44350	0	0
44400	0	0
44450	0	0
44500	0	0
44550	0	0
44600	0	0
44650	0	0
44700	0	0
44750	0	0
44800	0	0
44850	0	0
44900	0	0
44950	0	0
45000	0	0
45050	0	0
45100	0	0
45150	0	0
45200	0	0
45250	0	0
45300	0	0
45350	0	0
45400	0	0
45450	0	0
45500	0	0
45550	0	0
45600	0	0
45650	0	0
45700	0	0
45750	0	0
45800	0	0
45850	0	0
45900	0	0
45950	0	0
46000	0	0
46050	0	0
46100	0	0
46150	0	0
46200	0	0
46250	0	0
46300	0	0
46350	0	0
46400	0	0
46450	0	0
46500	0	0
46550	0	0
46600	0	0
46650	0	0
46700	0	0
46750	0	0
46800	0	0
46850	0	0
46900	0	0
46950	0	0
47000	0	0
47050	0	0
47100	0	0
47150	0	0
47200	0	0
47250	0	0
47300	19.4777	80.5559
47350	2320.15	199.116
47400	47732.4	276.743
47450	20694.3	303.908
47500	18999.7	300.774
47550	17700.2	291.493
47600	45699.0	282.486
47650	43362.7	278.73
47700	7346.65	215.996
47750	2232.46	163.128
47800	932.532	121.665
47850	590.321	92.8535
47900	436.036	72.8707
47950	284.02	51.3001
48000	132.12	26.1619
48050	0	4.64607
48100	0	0
48150	0	0
48200	0	0
48250	0	0
48300	0	0
48350	0	0
48400	0	0
48450	0	0
48500	0	0
48550	0	0
48600	0	0
48650	0	0
48700	0	0
48750	0	0
48800	0	0
48850	0	0
48900	0	0
48950	0	0
49000	0	0
49050	0	0
49100	0	0
49150	0	0
49200	0	0
49250	0	0
49300	0	0
49350	0	0
49400	0	0
49450	0	0
49500	0	0
49550	0	0
49600	0	0
49650	0	0
49700	0	0
49750	0	0
49800	0	0
49850	0	0
49900	0	0
49950	0	0
50000	0	0
50050	0	0
50100	0	0
50150	0	0
50200	0	0
50250	0	0
50300	0	0
50350	0	0
50400	0	0
50450	0	0
50500	0	0
50550	0	0
50600	0	0
50650	0	0
50700	0	0
50750	0	0
50800	0	0
50850	0	0
50900	0	0
50950	0	0
51000	0	0
51050	0	0
51100	0	0
51150	0	0
51200	0	0
51250	0	0
51300	0	0
51350	0	0
51400	0	0
51450	0	0
51500	0	0
51550	0	0
51600	0	0
51650	0	0
51700	0	0
51750	0	0
51800	0	0
51850	0	0
51900	0	0
51950	0	0
52000	0	0
52050	0	0
52100	0	0
52150	0	0
52200	0	0
52250	0	0
52300	0	0
52350	0	0
52400	0	0
52450	0	0
52500	0	0
52550	0	0
52600	0	0
52650	0	0
52700	0	0
52750	0	0
52800	0	0
52850	0	0
52900	0	0
52950	0	0
53000	0	0
53050	0	0
53100	0	0
53150	0	0
53200	0	0
53250	0	0
53300	0	0
53350	0	0
53400	0	0
53450	0	0
53500	0	0
53550	0	0
53600	0	0
53650	0	0
53700	0	0
53750	0	0
53800	0	0
53850	0	0
53900	0	0
53950	0	0
54000	0	0
54050	0	0
54100	0	0
54150	0	0
54200	0	0
54250	0	0
54300	0	0
54350	0	0
54400	0	0
54450	0	0
54500	0	0
54550	0	0
54600	0	0
54650	0	0
54700	0	0
54750	0	0
54800	0	0
54850	0	0
54900	0	0
54950	0	0
55000	0	0
55050	0	0
55100	0	0
55150	0	0
55200	0	0
55250	0	0
55300	0	0
55350	0	0
55400	0	0
55450	0	0
55500	0	0
55550	0	0
55600	0	0
55650	0	0
55700	0	0
55750	0	0
55800	0	0
55850	0	0
55900	0	0
55950	0	0
56000	0	0
56050	0	0
56100	0	0
56150	0	0
56200	0	0
56250	0	0
56300	0	0
56350	0	0
56400	0	0
56450	0	0
56500	0	0
56550	0	0
56600	0	0
56650	0	0
56700	0	0
56750	0	0
56800	0	0
56850	0	0
56900	0	0
56950	0	0
57000	0	0
57050	0	0
57100	0	0
57150	0	0
57200	0	0
57250	0	0
57300	0	0
57350	0	0
57400	0	0
57450	0	0
57500	0	0
57550	0	0
57600	0	0
57650	0	0
57700	0	0
57750	0	0
57800	0	0
57850	0	0
57900	0	0
57950	0	0
58000	0	0
58050	0	0
58100	0	0
58150	0	0
58200	0	0
58250	0	0
58300	0	0
58350	0	0
58400	0	0
58450	0	0
58500	0	0
58550	0	0
58600	0	0
58650	0	0
58700	0	0
58750	0	0
58800	0	0
58850	0	0
58900	0	0
58950	0	0
59000	0	0
59050	0	0
59100	0	0
59150	0	0
59200	0	0
59250	0	0
59300	0	0
59350	0	0
59400	0	0
59450	0	0
59500	0	0
59550	0	0
59600	0	0
59650	0	0
59700	0	0
59750	0	0
59800	0	0
59850	237.588	29.864
59900	164.5	26.4934
59950	0	9.82589
60000	0	0
60050	0	0
60100	0	0
60150	412.361	60.9334
60200	1880.7	150.814
60250	19758.0	282.972
60300	18658.4	292.812
60350	19252.8	291.661
60400	19328.9	281.713
60450	33654.0	273.381
60500	18847.0	287.019
60550	18347.3	293.297
60600	19344.0	286.815
60650	19788.0	284.636
60700	19035.9	287.13
60750	18520.5	288.674
60800	18289.3	290.99
60850	18584.7	290.989
60900	18890.7	289.078
60950	33363.0	284.671
61000	33629.5	278.048
61050	12631.2	258.3
61100	19816.6	342.973
61150	19791.8	341.636
61200	19970.7	339.653
61250	20385.3	336.244
61300	20751.0	333.555
61350	21029.8	332.048
61400	21246.3	329.797
61450	20620.3	326.775
61500	19489.9	327.111
61550	19147.7	326.575
61600	19291.9	325.872
61650	20075.2	325.144
61700	19318.2	323.702
61750	17815.2	325.758
61800	18982.8	325.556
61850	18902.4	325.337
61900	18769.1	325.302
61950	19192.8	322.707
62000	18470.8	323.731
62050	19538.9	321.079
62100	20553.1	315.743
62150	20463.6	311.922
62200	19927.1	313.149
62250	17404.7	324.088
62300	17284.9	342.191
62350	19320.4	334.585
62400	19803.1	313.966
62450	19728.5	307.571
62500	19097.2	317.8
62550	18463.0	339.955
62600	18877.0	321.911
62650	19507.8	310.101
62700	18619.8	317.964
62750	17637.1	329.444
62800	18834.4	341.568
62850	18553.7	321.059
62900	18891.5	319.35
62950	18027.0	328.42
63000	18344.5	327.981
63050	19062.6	323.001
63100	18795.8	328.331
63150	17812.5	338.767
63200	17624.0	342.37
63250	17941.9	340.81
63300	18377.3	340.744
63350	19033.5	340.476
63400	18764.8	353.76
63450	17821.6	353.743
63500	19298.1	352.403
63550	18822.6	353.781
63600	17749.2	353.75
63650	18800.1	352.188
63700	19053.8	353.657
63750	17712.3	357.061
63800	16543.6	356.111
63850	16673.7	352.276
63900	16386.3	346.982
63950	17712.8	340.519
64000	19633.2	335.759
64050	21751.9	335.866
64100	20500.0	372.169
64150	20166.6	371.197
64200	19317.3	367.217
64250	20857.8	356.953
64300	25348.5	336.519
64350	15345.2	280.048
64400	3161.09	191.183
64450	802.302	114.685
64500	308.42	52.1659
64550	0	7.02701
64600	0	0
64650	0	17.9544
64700	236.962	59.6355
64750	2667.71	187.432
64800	25726.0	296.699
64850	22719.6	312.323
64900	19070.9	317.496
64950	19707.3	315.246
65000	20362.7	309.125
65050	18985.9	321.455
65100	18799.6	324.913
65150	18199.3	329.903
65200	17115.5	338.951
65250	17204.8	337.449
65300	17683.2	332.047
65350	17458.5	332.835
65400	17953.6	329.89
65450	19113.0	325.797
65500	18452.9	326.921
65550	17848.2	329.457
65600	18825.4	328.802
65650	20042.0	323.535
65700	19566.9	321.748
65750	18249.1	324.056
65800	18887.8	323.455
65850	20394.7	317.402
65900	21178.6	311.079
65950	20243.0	312.014
66000	18531.5	325.682
66050	18031.3	332.159
66100	18575.0	327.641
66150	18127.0	331.774
66200	17931.1	335.864
66250	18331.1	334.22
66300	18949.3	331.707
66350	19339.8	330.949
66400	18778.7	336.382
66450	19167.9	358.708
66500	18111.0	359.216
66550	18003.6	358.01
66600	18484.9	356.249
66650	18709.5	355.613
66700	18690.3	355.123
66750	18314.8	354.182
66800	18787.2	352.454
66850	19971.9	351.169
66900	21402.2	351.695
66950	20563.7	354.997
67000	19294.1	357.265
67050	19963.9	357.45
67100	18931.7	358.823
67150	17984.9	358.719
67200	18988.7	356.705
67250	18443.3	356.679
67300	17379.0	354.881
67350	19506.1	351.762
67400	20916.0	350.96
67450	20015.3	352.777
67500	18889.7	352.94
67550	19579.1	351.902
67600	20500.6	351.565
67650	19359.8	352.57
67700	18473.4	352.533
67750	18738.2	351.228
67800	19910.1	350.11
67850	18429.3	350.138
67900	16799.8	348.063
67950	18055.9	342.907
68000	20638.0	337.736
68050	22627.6	333.8
68100	22687.0	333.512
68150	21762.4	333.521
68200	20997.5	333.219
68250	19779.9	334.7
68300	19657.3	354.332
68350	18288.9	355.12
68400	18641.4	353.472
68450	20062.8	352.468
68500	18854.2	353.622
68550	18393.7	353.602
68600	19440.5	352.161
68650	19518.3	352.189
68700	19285.4	352.79
68750	19396.9	353.037
68800	18612.6	353.66
68850	17906.7	352.974
68900	19043.7	350.88
68950	20081.6	350.74
69000	19808.6	351.909
69050	19728.2	352.955
69100	18985.5	354.326
69150	17607.0	354.291
69200	17599.6	352.443
69250	17947.5	350.969
69300	17472.0	350.877
69350	18392.0	349.612
69400	18237.3	349.534
69450	17489.4	348.194
69500	18258.7	345.103
69550	19292.7	342.102
69600	18508.8	339.182
69650	20215.7	336.39
69700	23556.3	350.434
69750	19302.7	374.144
69800	18764.8	370.421
69850	19137.6	360.109
69900	19434.9	338.699
69950	14494.6	292.226
70000	5140.32	213.902
70050	1303.13	139.708
70100	532.876	81.4739
70150	287.594	48.9181
70200	243.875	50.3009
70250	366.908	81.0191
70300	24267.5	311.669
70350	23253.4	345.109
70400	17001.7	381.069
70450	16549.2	377.427
70500	17212.4	371.87
70550	18219.5	363.692
70600	18908.1	344.929
70650	13578.2	297.128
70700	4533.22	221.085
70750	1282.96	152.372
70800	482.829	96.7036
70850	206.087	55.1173
70900	79.231	30.9853
70950	0	16.1384
71000	0	5.52209
71050	0	0
71100	0	0
71150	0	0
71200	0	0
71250	0	0
71300	0	0
71350	0	0
71400	0	0
71450	0	0
71500	0	0
71550	0	0
71600	0	0
71650	0	0
71700	0	0
71750	0	0
71800	0	0
71850	0	0
71900	0	0
71950	0	0
72000	0	0
72050	0	0
72100	0	0
72150	0	0
72200	0	0
72250	0	0
72300	0	0
72350	0	0
72400	0	0
72450	0	0
72500	0	0
72550	0	0
72600	0	0
72650	0	0
72700	0	0
72750	0	0
72800	0	0
72850	0	0
72900	0	0
72950	0	0
73000	555.285	92.7058
73050	27501.1	299.389
73100	18665.6	319.474
73150	18278.5	324.184
73200	18741.9	320.608
73250	18487.4	324.088
73300	17816.5	330.864
73350	17415.5	333.623
73400	17208.1	334.022
73450	17309.3	330.536
73500	17258.5	329.917
73550	16826.7	333.222
73600	16878.4	330.974
73650	17453.9	324.26
73700	17113.7	326.019
73750	16096.2	327.989
73800	16411.4	324.484
73850	15467.8	318.813
73900	13341.6	318.087
73950	14702.0	331.132
74000	15330.9	325.924
74050	12888.2	370.673
74100	11122.8	364.073
74150	10416.4	352.094
74200	9155.31	331.101
74250	6523.55	295.438
74300	3622.53	248.905
74350	1696.58	202.129
74400	745.877	161.792
74450	308.158	128.541
74500	130.206	100.676
74550	50.7289	76.3219
74600	16.7166	57.4513
74650	4.29275	41.1234
74700	0	24.5247
74750	0	7.68678
74800	0	0
74850	0	0
74900	0	0
74950	0	0
75000	0	0
75050	0	0
75100	0	0
75150	0	0
75200	0	0
75250	0	0
75300	0	0
75350	0	0
75400	0	0
75450	0	0
75500	0	0
75550	0	0
75600	0	0
75650	0	0
75700	0	0
75750	0	0
75800	0	0
75850	0	0
75900	0	0
75950	0	0
76000	0	0
76050	0	0
76100	0	0
76150	0	0
76200	0	0
76250	0	0
76300	0	0
76350	0	0
76400	0	0
76450	0	0
76500	0	0
76550	0	0
76600	0	0
76650	0	0
76700	0	0
76750	0	0
76800	0	0
76850	0	0
76900	0	0
76950	0	0
77000	0	0
77050	0	0
77100	130.536	60.7375
77150	1278.22	139.199
77200	1038.56	132.22
77250	497.928	97.2868
77300	268.83	62.2058
77350	152.081	37.5943
77400	94.075	25.5379
77450	0	18.8004
77500	0	11.112
77550	0	1.82017
77600	0	0
77650	0	0
77700	0	0
77750	0	0
77800	0	0
77850	0	0
77900	0	0
77950	0	0
78000	0	0
78050	0	0
78100	0	0
78150	0	0
78200	0	0
78250	0	0
78300	0	0
78350	0	0
78400	0	0
78450	0	0
78500	0	0
78550	0	0
78600	0	0
78650	0	0
78700	0	0
78750	0	0
78800	0	0
78850	0	0
78900	0	0
78950	0	0
79000	0	0
79050	0	0
79100	0	0
79150	0	0
79200	0	0
79250	0	0
79300	0	0
79350	0	0
79400	0	0
79450	0	0
79500	0	0
79550	0	0
79600	0	0
79650	0	0
79700	0	0
79750	0	0
79800	0	0
79850	0	0
79900	0	0
79950	0	0
80000	0	0
80050	0	0
80100	0	0
80150	0	0
80200	0	0
80250	0	0
80300	0	0
80350	0	0
80400	0	0
80450	0	0
80500	0	0
80550	0	0
80600	0	0
80650	0	0
80700	0	0
80750	0	0
80800	0	0
80850	0	0
80900	0	0
80950	0	0
81000	0	0
81050	0	0
81100	0	0
81150	0	0
81200	0	0
81250	0	0
81300	0	0
81350	0	0
81400	0	0
81450	0	0
81500	0	0
81550	0	0
81600	0	0
81650	0	0
81700	0	0
81750	0	0
81800	0	0
81850	0	0
81900	0	0
81950	0	0
82000	0	0
82050	0	0
82100	0	0
82150	0	0
82200	0	0
82250	0	0
82300	0	0
82350	0	0
82400	0	0
82450	0	0
82500	0	0
82550	0	0
82600	0	0
82650	0	0
82700	0	0
82750	0	0
82800	0	0
82850	0	0
82900	0	0
82950	0	0
83000	0	0
83050	0	0
83100	0	0
83150	0	0
83200	0	0
83250	0	0
83300	0	0
83350	0	0
83400	0	0
83450	0	0
83500	0	0
83550	0	0
83600	0	0
83650	0	0
83700	0	0
83750	0	0
83800	0	0
83850	0	0
83900	0	0
83950	0	0
84000	0	0
84050	0	0
84100	0	0
84150	0	0
84200	0	0
84250	0	0
84300	0	0
84350	0	0
84400	0	0
84450	0	0
84500	0	0
84550	0	0
84600	0	0
84650	0	0
84700	0	0
84750	0	0
84800	0	0
84850	0	0
84900	0	0
84950	0	0
85000	0	0
85050	0	0
85100	0	0
85150	0	0
85200	0	0
85250	0	0
85300	0	0
85350	0	0
85400	0	0
85450	176.453	82.7147
85500	1847.85	161.073
85550	1852.03	169.462
85600	1530.83	170.778
85650	1892.92	181.762
85700	3839.53	206.643
85750	7787.31	241.896
85800	52397.1	265.566
85850	49539.6	272.63
85900	46046.3	288.158
85950	22790.8	296.886
86000	44082.3	283.896
86050	43515.4	283.213
86100	41941.1	291.69
86150	41146.0	305.848
86200	40922.9	311.148
86250	41271.1	311.729
86300	41610.3	318.774
86350	42412.4	324.257
86400	43187.0	321.13
86450	43648.7	321.818
86500	43865.7	313.261
86550	44092.9	313.08
86600	43721.0	313.391
86650	22953.7	298.527
86700	43123.9	284.33
86750	41989.5	284.898
86800	41605.3	283.706
86850	40818.9	293.366
86900	40022.6	310.403
86950	40173.3	314.763
87000	40788.4	318.329
87050	41294.2	320.954
87100	41184.7	312.647
87150	41401.9	303.811
87200	41495.5	303.35
87250	41496.3	309.617
87300	41357.2	315.866
87350	41702.9	317.165
87400	40632.4	306.807
87450	38768.4	281.095
87500	3435.45	173.34
87550	1109.34	117.213
87600	545.658	72.4545
87650	270.425	37.2732
87700	0	13.0672
87750	0	1.97261
87800	0	0
87850	0	0
87900	0	0
87950	0	0
88000	0	0
88050	0	0
88100	0	0
88150	0	0
88200	0	0
88250	0	0
88300	0	0
88350	0	0
88400	0	0
88450	0	0
88500	0	0
88550	0	0
88600	0	0
88650	0	0
88700	0	0
88750	0	0
88800	0	0
88850	0	0
88900	0	0
88950	0	0
89000	0	0
89050	0	0
89100	0	0
89150	0	0
89200	0	0
89250	0	0
89300	0	0
89350	0	0
89400	0	0
89450	0	0
89500	0	0
89550	0	0
89600	0	0
89650	0	0
89700	0	0
89750	0	0
89800	0	0
89850	0	0
89900	0	0
89950	0	0
90000	0	0
90050	0	0
90100	0	0
90150	0	0
90200	0	0
90250	0	0
90300	0	0
90350	0	0
90400	0	0
90450	0	0
90500	0	0
90550	0	0
90600	0	0
90650	0	0
90700	0	0
90750	0	0
90800	0	0
90850	0	0
90900	0	0
90950	0	0
91000	0	0
91050	0	0
91100	0	0
91150	0	0
91200	0	0
91250	0	0
91300	0	0
91350	0	0
91400	0	0
91450	0	0
91500	0	0
91550	0	0
91600	0	0
91650	0	0
91700	0	0
91750	0	0
91800	0	0
91850	0	0
91900	0	0
91950	0	0
92000	0	0
92050	0	0
92100	0	0
92150	0	0
92200	0	0
92250	0	0
92300	0	0
92350	0	0
92400	0	0
92450	0	0
92500	0	0
92550	0	0
92600	0	0
92650	0	0
92700	0	0
92750	0	0
92800	0	0
92850	0	0
92900	0	0
92950	0	0
93000	0	0
93050	0	0
93100	0	0
93150	0	0
93200	0	0
93250	0	0
93300	0	0
93350	0	0
93400	0	0
93450	0	0
93500	0	0
93550	0	0
93600	0	0
93650	0	0
93700	0	0
93750	0	0
93800	0	0
93850	0	0
93900	0	0
93950	0	0
94000	0	0
94050	0	0
94100	0	0
94150	0	0
94200	0	0
94250	0	0
94300	0	0
94350	0	0
94400	0	0
94450	0	0
94500	0	0
94550	0	0
94600	0	0
94650	0	0
94700	0	0
94750	0	0
94800	0	0
94850	0	0
94900	0	0
94950	0	0
95000	0	0
95050	0	0
95100	0	0
95150	0	0
95200	0	0
95250	0	0
95300	0	0
95350	0	0
95400	0	0
95450	0	0
95500	0	0
95550	0	0
95600	0	0
95650	0	0
95700	0	0
95750	0	0
95800	0	0
95850	0	0
95900	0	0
95950	0	0
96000	0	0
96050	0	0
96100	0	0
96150	0	0
96200	0	0
96250	0	0
96300	0	0
96350	0	0
96400	0	0
96450	0	0
96500	0	0
96550	0	0
96600	0	0
96650	0	0
96700	0	0
96750	0	0
96800	0	0
96850	0	0
96900	0	0
96950	0	0
97000	0	0
97050	0	0
97100	0	0
97150	0	0
97200	0	0
97250	0	0
97300	0	0
97350	0	0
97400	0	0
97450	0	0
97500	0	0
97550	0	0
97600	0	0
97650	0	0
97700	0	0
97750	0	0
97800	0	0
97850	0	0
97900	0	0
97950	0	0
98000	0	0
98050	0	0
98100	0	0
98150	0	0
98200	0	0
98250	0	0
98300	0	0
98350	0	0
98400	0	0
98450	0	0
98500	0	0
98550	0	0
98600	0	0
98650	0	0
98700	0	0
98750	0	0
98800	0	0
98850	0	0
98900	0	0
98950	0	0
99000	0	0
99050	0	0
99100	0	0
99150	0	0
99200	0	0
99250	0	0
99300	0	0
99350	0	0
99400	0	0
99450	0	0
99500	0	0
99550	0	0
99600	0	0
99650	0	0
99700	0	0
99750	0	0
99800	0	0
99850	0	0
99900	0	0
[truncated: 459 more rows]
