# Supplementary material for: The extreme yet transient nature of glacial erosion
Source: Nat Commun. 2022 Nov 30;13:7377. doi: 10.1038/s41467-022-35072-0 (PMC9712427; doi:10.1038/s41467-022-35072-0)
Supplement: Supplementary file 5 — Supplementary Data 2 [file 41467_2022_35072_MOESM5_ESM.zip › csv_glacialEcalib/Broo1996-1.csv]

Year	Q	IceH
0	0	0
50	0	0
100	0	0
150	0	0
200	0	0
250	0	0
300	0	0
350	0	0
400	0	0
450	0	0
500	0	0
550	0	0
600	0	0
650	0	0
700	0	0
750	0	0
800	0	0
850	0	0
900	0	0
950	0	0
1000	0	0
1050	0	0
1100	0	0
1150	0	0
1200	0	0
1250	0	0
1300	0	0
1350	0	0
1400	0	0
1450	0	0
1500	0	0
1550	0	0
1600	0	0
1650	0	0
1700	0	0
1750	0	0
1800	0	0
1850	0	0
1900	0	0
1950	0	0
2000	0	0
2050	0	0
2100	0	0
2150	0	0
2200	0	0
2250	0	0
2300	0	0
2350	0	0
2400	0	0
2450	0	0
2500	0	0
2550	0	0
2600	0	0
2650	0	0
2700	0	0
2750	0	0
2800	0	0
2850	0	0
2900	0	0
2950	0	0
3000	0	0
3050	0	0
3100	0	0
3150	0	0
3200	0	0
3250	0	0
3300	0	0
3350	0	0
3400	0	0
3450	0	0
3500	0	0
3550	0	0
3600	0	0
3650	0	0
3700	0	0
3750	0	0
3800	0	0
3850	0	0
3900	0	0
3950	0	0
4000	0	0
4050	0	0
4100	0	0
4150	0	0
4200	0	0
4250	0	0
4300	0	0
4350	0	0
4400	0	0
4450	0	0
4500	0	0
4550	0	0
4600	0	0
4650	0	0
4700	0	0
4750	0	0
4800	0	0
4850	0	0
4900	0	0
4950	0	0
5000	0	0
5050	0	0
5100	0	0
5150	0	0
5200	0	0
5250	0	0
5300	0	0
5350	0	0
5400	0	0
5450	0	0
5500	0	0
5550	0	0
5600	0	0
5650	0	0
5700	0	0
5750	0	0
5800	0	0
5850	0	0
5900	0	0
5950	0	0
6000	0	0
6050	0	0
6100	0	0
6150	0	0
6200	0	0
6250	0	0
6300	0	0
6350	0	0
6400	0	0
6450	0	0
6500	0	0
6550	0	0
6600	0	0
6650	0	0
6700	0	0
6750	0	0
6800	0	0
6850	0	0
6900	0	0
6950	0	0
7000	0	0
7050	0	0
7100	0	0
7150	0	0
7200	0	0
7250	0	0
7300	0	0
7350	0	0
7400	0	0
7450	0	0
7500	0	0
7550	0	0
7600	0	0
7650	0	0
7700	0	0
7750	0	0
7800	0	0
7850	0	0
7900	0	0
7950	0	0
8000	0	0
8050	0	0
8100	0	0
8150	0	0
8200	0	0
8250	0	0
8300	0	0
8350	0	0
8400	0	0
8450	0	0
8500	0	0
8550	0	0
8600	0	0
8650	0	0
8700	0	0
8750	0	0
8800	0	0
8850	0	0
8900	0	0
8950	0	0
9000	0	0
9050	0	0
9100	0	0
9150	0	0
9200	0	0
9250	0	0
9300	0	0
9350	0	0
9400	0	0
9450	0	0
9500	0	0
9550	0	0
9600	0	0
9650	0	0
9700	141814.0	341.995
9750	139576.0	340.188
9800	139474.0	342.511
9850	136507.0	340.893
9900	135564.0	342.992
9950	132502.0	343.347
10000	82904.7	285.265
10050	81167.0	280.345
10100	21872.1	270.223
10150	20720.2	264.261
10200	17194.3	242.362
10250	16863.8	240.56
10300	18784.4	258.977
10350	19157.6	256.529
10400	18632.8	254.761
10450	17344.6	253.257
10500	10003.2	276.353
10550	11306.3	288.03
10600	13777.5	307.155
10650	13446.3	323.446
10700	14336.2	337.421
10750	14521.8	348.193
10800	14501.6	351.294
10850	14433.8	346.396
10900	14625.8	343.864
10950	14812.5	343.635
11000	14742.5	345.697
11050	14195.5	347.77
11100	13924.1	341.818
11150	14574.4	345.039
11200	14714.0	358.392
11250	13618.3	360.35
11300	12931.9	352.895
11350	12667.3	333.247
11400	21191.5	308.001
11450	16605.7	287.92
11500	11228.2	295.925
11550	9953.75	331.418
11600	11044.3	344.033
11650	12312.4	338.988
11700	11204.6	347.962
11750	10806.3	366.992
11800	12253.9	366.213
11850	13029.7	355.387
11900	11419.5	367.578
11950	11275.1	388.568
12000	13091.4	384.785
12050	14039.9	374.885
12100	13237.1	379.014
12150	13086.2	400.01
12200	14620.9	412.172
12250	17082.0	418.955
12300	21698.1	438.616
12350	22121.9	550.927
12400	20381.4	549.036
12450	18697.3	541.67
12500	16340.7	529.765
12550	15247.7	510.886
12600	15306.8	488.751
12650	18046.1	472.161
12700	16563.1	449.41
12750	28603.5	404.481
12800	23182.0	502.39
12850	20840.2	511.271
12900	19773.6	510.072
12950	17179.8	505.037
13000	15452.3	490.575
13050	15580.6	470.57
13100	15335.0	451.913
13150	31601.0	428.626
13200	15074.2	424.5
13250	15038.7	404.668
13300	14712.2	414.732
13350	14287.7	387.585
13400	18205.9	436.217
13450	16178.3	432.777
13500	15914.6	457.786
13550	16613.9	440.904
13600	31404.3	416.425
13650	16536.0	429.945
13700	16573.0	428.195
13750	16408.9	416.353
13800	16937.8	421.447
13850	18573.4	440.398
13900	12967.0	440.98
13950	11559.2	426.475
14000	12743.0	405.362
14050	13991.7	387.441
14100	14011.1	377.371
14150	13897.7	365.176
14200	13917.4	354.647
14250	14025.0	346.434
14300	13592.5	338.444
14350	13100.1	332.09
14400	11847.3	317.547
14450	11487.4	303.911
14500	17202.1	286.243
14550	14469.3	354.638
14600	16400.6	360.051
14650	13503.9	413.055
14700	15729.6	410.036
14750	16103.1	399.793
14800	14427.0	398.846
14850	14654.2	395.91
14900	13075.4	412.454
14950	13956.3	420.841
15000	14932.1	419.773
15050	14886.1	421.077
15100	14952.4	425.643
15150	15118.3	438.981
15200	17507.7	417.43
15250	15445.6	410.918
15300	21129.1	575.051
15350	20687.7	571.322
15400	17720.9	567.494
15450	15488.2	555.038
15500	14861.6	536.744
15550	12267.3	514.458
15600	9526.89	481.275
15650	19634.3	435.886
15700	18731.2	419.185
15750	16762.5	426.714
15800	18211.1	431.898
15850	19667.0	435.159
15900	19936.2	471.554
15950	25478.0	500.078
16000	37129.0	516.706
16050	22213.0	532.276
16100	20703.5	537.734
16150	17680.2	535.925
16200	15907.6	523.541
16250	14561.3	506.655
16300	13015.0	485.552
16350	10024.9	457.159
16400	8028.36	416.629
16450	11812.6	363.922
16500	12152.2	352.628
16550	21027.0	530.574
16600	18956.6	528.713
16650	16626.7	520.687
16700	16729.3	505.441
16750	16856.3	490.682
16800	31626.6	473.514
16850	28488.7	463.71
16900	27577.5	456.164
16950	25585.7	444.886
17000	21950.4	455.956
17050	13247.2	460.353
17100	26501.5	435.142
17150	23270.2	402.428
17200	16835.1	404.799
17250	16210.7	402.089
17300	16194.1	389.41
17350	13429.5	399.536
17400	13175.5	415.874
17450	12972.4	377.182
17500	14505.3	374.525
17550	14386.8	375.191
17600	14436.6	377.342
17650	16546.2	363.308
17700	14128.3	364.013
17750	13120.9	377.834
17800	14281.8	388.675
17850	16036.4	393.532
17900	17795.6	396.789
17950	19783.4	394.476
18000	21416.7	378.021
18050	18863.1	375.841
18100	17474.4	373.57
18150	17960.2	368.851
18200	15220.7	380.367
18250	17657.1	380.986
18300	19479.2	367.689
18350	15631.9	371.119
18400	16145.7	374.037
18450	16294.0	378.621
18500	16621.9	386.309
18550	17071.8	388.849
18600	16434.0	403.41
18650	18535.2	408.642
18700	22087.4	396.254
18750	19968.2	394.441
18800	17612.1	419.371
18850	23467.9	412.382
18900	23086.5	401.313
18950	20613.8	404.425
19000	22339.2	388.714
19050	20561.0	375.835
19100	17178.0	368.593
19150	14392.7	388.29
19200	17813.1	383.83
19250	19450.7	355.793
19300	13126.6	370.325
19350	13765.2	378.155
19400	14670.1	377.081
19450	14122.5	382.284
19500	15261.5	379.051
19550	15214.7	371.977
19600	14182.4	370.515
19650	13588.4	371.67
19700	13049.7	377.873
19750	12424.5	395.302
19800	13391.3	404.426
19850	15358.8	393.643
19900	15222.1	385.99
19950	12958.5	412.504
20000	16739.7	417.332
20050	19878.9	366.958
20100	15299.1	359.251
20150	12763.0	370.734
20200	13558.8	372.676
20250	13244.3	376.556
20300	13159.4	380.961
20350	13455.6	380.706
20400	11709.5	406.905
20450	13628.3	406.052
20500	15248.7	390.336
20550	14550.3	382.404
20600	14084.4	379.531
20650	12480.8	399.257
20700	15312.1	388.669
20750	15458.3	376.197
20800	13437.9	383.908
20850	14646.5	379.786
20900	13911.5	384.031
20950	14266.1	386.296
21000	16211.5	367.819
21050	13282.1	371.173
21100	12461.9	385.99
21150	12522.5	403.261
21200	14172.3	405.483
21250	15171.4	402.225
21300	15984.8	398.274
21350	17978.1	379.354
21400	14897.5	385.864
21450	15918.9	388.798
21500	17633.6	380.552
21550	16558.3	375.919
21600	16451.3	367.757
21650	14464.7	370.967
21700	14040.3	378.894
21750	14084.2	389.508
21800	15458.7	393.515
21850	17068.3	389.095
21900	15744.6	402.263
21950	17680.5	407.352
22000	19800.6	403.115
22050	18123.2	430.224
22100	26321.7	440.75
22150	23564.9	393.883
22200	18926.9	407.047
22250	20598.4	420.81
22300	23850.8	404.115
22350	21096.1	406.909
22400	20996.7	423.501
22450	24188.8	440.227
22500	28054.0	470.222
22550	30408.5	468.341
22600	29754.4	450.948
22650	28075.3	413.585
22700	27512.6	437.749
22750	18265.6	461.628
22800	22522.3	452.674
22850	20639.7	446.114
22900	18297.0	468.976
22950	21367.0	473.323
23000	21831.1	477.452
23050	21823.2	484.846
23100	24195.4	478.409
23150	24226.2	474.694
23200	21806.2	497.745
23250	25495.7	497.375
23300	27073.8	490.064
23350	27658.4	475.025
23400	25002.5	463.889
23450	21037.4	476.75
23500	22790.2	484.442
23550	24566.8	489.316
23600	24145.3	509.196
23650	14494.5	513.467
23700	29921.9	486.353
23750	26899.4	480.317
23800	24086.9	492.909
23850	25977.5	492.713
23900	26766.8	489.393
23950	27513.0	472.85
24000	23296.4	473.585
24050	21428.2	499.57
24100	26681.1	492.804
24150	27334.0	490.294
24200	24479.2	512.471
24250	28702.0	518.737
24300	15859.0	529.457
24350	14972.3	518.193
24400	32259.5	492.112
24450	26571.4	494.255
24500	25084.7	518.557
24550	29336.1	520.33
24600	32416.2	502.173
24650	28374.2	512.598
24700	28856.0	522.389
24750	33309.9	508.12
24800	29627.5	517.925
24850	24323.3	548.21
24900	34402.4	536.402
24950	36472.9	522.808
25000	32070.0	531.775
25050	33023.7	557.187
25100	20422.8	583.909
25150	19535.4	589.347
25200	18937.4	588.42
25250	16670.4	584.268
25300	14358.0	571.765
25350	13627.4	552.156
25400	12761.2	529.342
25450	10619.6	500.724
25500	22271.8	473.45
25550	23787.3	443.684
25600	20654.9	442.116
25650	22204.2	439.958
25700	18659.2	577.539
25750	18018.7	570.476
25800	18170.5	561.494
25850	18806.2	551.64
25900	37793.9	543.434
25950	37241.9	553.796
26000	21213.0	592.373
26050	18308.4	599.006
26100	19318.6	590.387
26150	19916.9	584.837
26200	19694.3	581.099
26250	17460.2	576.265
26300	15094.3	562.421
26350	13944.8	540.424
26400	11969.4	511.992
26450	9593.01	472.838
26500	16279.4	410.604
26550	13902.7	519.193
26600	10480.1	481.347
26650	18696.0	417.397
26700	22274.2	567.095
26750	21624.7	567.485
26800	20824.4	566.443
26850	21150.6	562.896
26900	19910.3	561.764
26950	17137.1	556.014
27000	14921.8	541.737
27050	13703.8	521.885
27100	13545.2	501.647
27150	13797.3	478.848
27200	14078.7	456.07
27250	14932.2	434.783
27300	16240.1	419.19
27350	31559.1	396.991
27400	22114.7	433.184
27450	17588.6	489.289
27500	24299.3	499.843
27550	26744.1	505.637
27600	26785.1	527.838
27650	31725.5	541.799
27700	21304.4	553.55
27750	21611.8	560.596
27800	22342.1	564.891
27850	21633.4	572.768
27900	20643.4	574.011
27950	19042.6	571.011
28000	17792.7	562.201
28050	17260.8	549.807
28100	15203.9	535.687
28150	14590.5	519.585
28200	13518.0	499.077
28250	15427.0	479.059
28300	16586.7	462.477
28350	15536.3	452.997
28400	13669.1	440.059
28450	14061.9	418.948
28500	26596.8	393.495
28550	15327.4	405.893
28600	14107.9	444.429
28650	15767.7	471.737
28700	17569.4	478.746
28750	18233.7	482.539
28800	19066.6	476.771
28850	19037.2	470.121
28900	17496.5	480.155
28950	18878.1	472.722
29000	19034.5	457.413
29050	16566.1	462.234
29100	15858.1	484.372
29150	12454.2	557.365
29200	10952.2	527.095
29250	17901.5	507.011
29300	19387.5	499.747
29350	18665.7	500.591
29400	20317.8	481.299
29450	18443.8	480.599
29500	17998.8	486.999
29550	19030.6	483.815
29600	19346.1	475.758
29650	17779.5	489.057
29700	18773.9	498.693
29750	19873.3	506.654
29800	21660.0	507.379
29850	23408.2	500.04
29900	21773.0	522.434
29950	26004.9	518.17
30000	28844.1	505.395
30050	16883.3	534.611
30100	15742.5	532.474
30150	16614.1	521.119
30200	14779.7	517.363
30250	13704.2	501.919
30300	29660.3	472.496
30350	22445.0	467.483
30400	20503.5	483.832
30450	23129.5	485.575
30500	24260.0	482.836
30550	22299.6	502.731
30600	24346.7	515.866
30650	28650.1	512.929
30700	29106.1	513.358
30750	29545.8	516.821
30800	32548.8	511.331
30850	29707.0	523.924
30900	18964.6	545.476
30950	20173.4	543.18
31000	21218.7	545.244
31050	20498.9	555.798
31100	20419.1	558.044
31150	22382.6	555.552
31200	22620.1	566.99
31250	21727.2	576.639
31300	21773.8	578.61
31350	20581.7	579.608
31400	20965.3	575.998
31450	20735.4	573.123
31500	19838.3	569.76
31550	18397.1	563.565
31600	16660.2	553.17
31650	15238.9	537.318
31700	14623.9	521.452
31750	12470.0	500.412
31800	11723.3	472.784
31850	11665.3	441.626
31900	9971.55	397.428
31950	21163.6	360.688
32000	17124.6	470.94
32050	16443.0	461.361
32100	16905.7	448.159
32150	15427.7	438.797
32200	30921.7	410.39
32250	15914.5	464.097
32300	21629.5	502.774
32350	27194.7	526.973
32400	32072.9	536.761
32450	20873.4	554.386
32500	22017.1	558.939
32550	23224.8	567.112
32600	22618.5	581.52
32650	19737.2	590.257
32700	18849.0	583.493
32750	20180.4	574.623
32800	19940.0	570.11
32850	18263.1	565.786
32900	16388.3	556.755
32950	15014.3	543.21
33000	13729.6	526.202
33050	11665.1	505.159
33100	9127.81	476.234
33150	7788.44	439.652
33200	21284.3	390.583
33250	20164.1	356.724
33300	18795.3	338.096
33350	16617.9	320.593
33400	13183.2	409.012
33450	25130.9	385.881
33500	21308.9	338.258
33550	14996.2	339.206
33600	12090.4	368.752
33650	12555.4	389.651
33700	13317.0	402.534
33750	13666.2	411.793
33800	14095.2	423.97
33850	16307.7	415.718
33900	16244.5	412.245
33950	16264.0	419.976
34000	17610.8	423.336
34050	19041.7	427.181
34100	19834.5	443.173
34150	22918.2	464.826
34200	29584.8	472.463
34250	33729.9	493.22
34300	21562.7	517.349
34350	18462.1	528.628
34400	15611.3	520.183
34450	15470.7	502.178
34500	16556.4	488.948
34550	16022.2	476.823
34600	16619.5	463.258
34650	15124.6	455.717
34700	13341.4	442.964
34750	11190.8	424.248
34800	9880.66	391.421
34850	14738.9	340.489
34900	15830.8	314.264
34950	13855.8	422.434
35000	13340.5	412.735
35050	26218.7	393.173
35100	25287.7	366.72
35150	20687.0	334.761
35200	17915.3	321.251
35250	13562.0	372.485
35300	24157.2	340.396
35350	15452.6	317.668
35400	11450.7	365.154
35450	11671.0	406.531
35500	14285.0	410.464
35550	14716.5	408.505
35600	15805.7	393.637
35650	14340.3	390.034
35700	14687.7	537.47
35750	11430.7	516.431
35800	8970.23	483.061
35850	18778.6	437.343
35900	17921.2	417.508
35950	16024.1	432.739
36000	18499.2	436.808
36050	20762.8	437.663
36100	22495.4	438.914
36150	23851.8	449.158
36200	25450.6	476.533
36250	32697.0	505.771
36300	20125.9	511.773
36350	18011.7	517.507
36400	14982.0	513.682
36450	14367.0	498.221
36500	11720.4	477.839
36550	9865.71	446.676
36600	23117.9	397.599
36650	23160.6	388.508
36700	22450.0	398.866
36750	24694.3	413.134
36800	27634.4	418.25
36850	29550.4	430.865
36900	15357.0	463.999
36950	12360.4	457.349
37000	10767.1	437.738
37050	9982.23	411.696
37100	7789.95	367.203
37150	14230.2	329.637
37200	13991.6	324.693
37250	12914.5	311.028
37300	17202.3	295.843
37350	17930.4	299.183
37400	16887.3	294.503
37450	15854.6	296.489
37500	17713.3	297.802
37550	20421.3	314.318
37600	20585.1	315.441
37650	21109.1	317.855
37700	20750.8	316.258
37750	22387.4	322.556
37800	22177.2	321.967
37850	21031.1	317.683
37900	21254.3	318.461
37950	20452.9	314.406
38000	20697.7	315.199
38050	24746.6	326.158
38100	22042.8	309.247
38150	17983.3	294.886
38200	17274.3	288.147
38250	21623.6	303.362
38300	16899.5	291.451
38350	14000.5	304.053
38400	13822.7	345.309
38450	13608.5	358.11
38500	13639.7	357.708
38550	13533.0	348.549
38600	13411.9	354.187
38650	13515.4	363.402
38700	13437.2	362.465
38750	13486.8	361.469
38800	13592.5	375.104
38850	13766.4	382.038
38900	13941.0	376.671
38950	14016.1	376.171
39000	14145.9	369.54
39050	14060.5	360.788
39100	13658.5	351.217
39150	13387.4	367.422
39200	13424.5	386.491
39250	13591.9	392.234
39300	14056.0	387.849
39350	14340.8	377.843
39400	14698.8	388.36
39450	15355.6	394.083
39500	16216.1	390.665
39550	17019.4	398.921
39600	18220.1	398.591
39650	19429.7	405.09
39700	22381.4	433.361
39750	24724.2	423.802
39800	27754.6	443.155
39850	16972.4	484.689
39900	15739.5	481.729
39950	11612.4	474.523
40000	9235.99	447.724
40050	7949.48	412.663
40100	5625.48	355.072
40150	11341.4	316.665
40200	14277.7	306.397
40250	14141.9	414.041
40300	28258.5	386.849
40350	23862.8	386.745
40400	22578.0	405.11
40450	23249.8	404.206
40500	23456.4	406.217
40550	23841.2	408.617
40600	24058.9	410.37
40650	24235.9	410.535
40700	24238.4	408.867
40750	25090.3	418.279
40800	28704.9	450.521
40850	33500.6	486.716
40900	19175.2	501.098
40950	16219.3	503.647
41000	13235.0	488.466
41050	13336.1	463.295
41100	16266.0	454.995
41150	14302.5	451.765
41200	12448.3	437.824
41250	12538.2	418.788
41300	14738.7	401.23
41350	14419.4	387.652
41400	26198.2	374.849
41450	25515.4	353.16
41500	19488.3	315.391
41550	15950.9	295.638
41600	16286.9	292.587
41650	17713.8	296.124
41700	27277.4	359.798
41750	22860.3	355.279
41800	21026.3	390.054
41850	21237.0	404.881
41900	22494.0	409.349
41950	23475.0	409.163
42000	24703.9	418.172
42050	27090.9	437.677
42100	31169.8	473.191
42150	34397.3	480.554
42200	18721.8	500.33
42250	16001.1	501.334
42300	13998.1	486.416
42350	12023.7	459.963
42400	21924.0	407.747
42450	25814.7	415.181
42500	30302.5	441.011
42550	16600.6	471.574
42600	15873.5	463.464
42650	16135.6	453.291
42700	15212.8	447.798
42750	14041.2	440.001
42800	12301.7	428.05
42850	11747.8	404.416
42900	23009.4	372.82
42950	23765.5	371.301
43000	24078.9	362.302
43050	24273.8	356.325
43100	24282.4	353.085
43150	24192.1	349.212
43200	23952.2	343.961
43250	23477.8	338.132
43300	22523.1	327.346
43350	12724.2	326.689
43400	21835.8	306.009
43450	16270.0	293.413
43500	16120.5	294.375
43550	16848.9	293.463
43600	24712.1	343.683
43650	18886.1	307.607
43700	15907.6	309.016
43750	16568.2	387.742
43800	16369.7	398.512
43850	16991.0	404.247
43900	18185.1	416.156
43950	20188.3	435.844
44000	22604.5	433.988
44050	24691.4	422.267
44100	25054.3	410.784
44150	24868.2	410.101
44200	24891.0	404.576
44250	24501.1	400.201
44300	25409.8	423.466
44350	27628.6	431.312
44400	28866.7	430.883
44450	14859.0	441.214
44500	13415.1	447.556
44550	11652.6	446.318
44600	11463.9	436.594
44650	10814.8	426.871
44700	10181.4	412.074
44750	10875.9	389.02
44800	9831.7	351.932
44850	23332.9	347.587
44900	14842.5	394.075
44950	28462.7	397.078
45000	14479.3	410.737
45050	12937.8	415.677
45100	12913.3	410.089
45150	13353.3	403.194
45200	12835.7	400.557
45250	12177.5	393.596
45300	10895.6	378.376
45350	6900.26	332.349
45400	15229.3	307.936
45450	14964.0	302.834
45500	15028.1	304.681
45550	14918.1	303.948
45600	13304.2	395.856
45650	13573.6	392.777
45700	13532.3	391.863
45750	25277.9	389.856
45800	24839.9	379.805
45850	25066.5	364.368
45900	24214.2	343.279
45950	21193.3	327.757
46000	13292.2	369.322
46050	13453.2	362.841
46100	13486.9	356.888
46150	13514.6	354.574
46200	13535.9	351.432
46250	13796.5	348.169
46300	12532.7	344.202
46350	23409.2	334.781
46400	22136.1	320.526
46450	18082.9	298.874
46500	16382.9	291.901
46550	16304.2	283.646
46600	16706.5	285.465
46650	13025.0	331.325
46700	12956.6	329.675
46750	24152.4	328.784
46800	24148.9	327.808
46850	12304.0	325.099
46900	11894.9	319.18
46950	22372.1	310.741
47000	11815.3	310.107
47050	21355.1	310.504
47100	20682.7	300.969
47150	18291.1	292.59
47200	19787.3	290.659
47250	16929.2	285.23
47300	24506.6	317.59
47350	17315.3	294.973
47400	14325.0	311.253
47450	13865.7	334.735
47500	13918.7	340.506
47550	14025.4	338.766
47600	13815.2	330.408
47650	13661.1	334.559
47700	13775.0	340.692
47750	13953.1	342.492
47800	14112.1	339.946
47850	13847.3	328.53
47900	13563.0	330.856
47950	14008.3	353.203
48000	14281.7	358.96
48050	14847.5	351.705
48100	14968.1	336.607
48150	14562.7	327.872
48200	14492.2	339.963
48250	14915.7	362.505
48300	15750.8	369.038
48350	16588.9	361.853
48400	17385.6	353.405
48450	17894.3	358.331
48500	18817.2	368.154
48550	20214.2	373.281
48600	21650.1	386.707
48650	24127.4	413.062
48700	13891.3	456.048
48750	12640.2	457.88
48800	11228.9	448.85
48850	11005.5	432.75
48900	25748.3	411.07
48950	13822.6	427.005
49000	13150.2	426.038
49050	13586.6	420.703
49100	13645.7	417.334
49150	13173.6	415.006
49200	13098.2	409.238
49250	13390.9	403.222
49300	13232.0	400.568
49350	13917.1	391.761
49400	15208.4	384.715
49450	15109.4	382.908
49500	29272.3	383.893
49550	14662.2	397.592
49600	12321.9	403.455
49650	13531.0	390.995
49700	14747.9	377.761
49750	27516.9	373.749
49800	26761.4	371.472
49850	25198.6	389.076
49900	28569.1	420.373
49950	12885.0	428.155
50000	12562.3	422.997
50050	12936.7	415.069
50100	13464.1	407.78
50150	13455.7	400.356
50200	28827.0	391.674
50250	14649.8	396.528
50300	27906.7	392.972
50350	14712.1	395.398
50400	14068.9	397.587
50450	28095.6	399.879
50500	13552.3	399.396
50550	28487.1	391.484
50600	28277.8	378.059
50650	14325.2	395.354
50700	13981.5	403.414
50750	13961.8	398.656
50800	15241.3	396.795
50850	13589.1	399.003
50900	27747.7	395.301
50950	14203.6	396.691
51000	13807.6	392.864
51050	28209.1	384.868
51100	14371.9	385.922
51150	28680.9	391.093
51200	27357.9	389.306
51250	14119.1	390.434
51300	27425.8	385.459
51350	27005.7	385.638
51400	13742.2	392.4
51450	14064.8	393.428
51500	14846.2	392.099
51550	13632.2	395.171
51600	13902.1	389.688
51650	27973.8	380.246
51700	14019.9	390.139
51750	13851.4	397.841
51800	13624.8	393.02
51850	13671.6	394.507
51900	13358.9	394.819
51950	13939.1	384.508
52000	26539.0	376.294
52050	27197.0	376.18
52100	28040.0	380.485
52150	13175.6	396.327
52200	12722.6	391.516
52250	12367.8	389.504
52300	13182.9	376.99
52350	13975.7	361.59
52400	26402.0	355.203
52450	14122.1	364.566
52500	13957.2	367.387
52550	26800.5	363.576
52600	13933.3	357.219
52650	13816.2	354.415
52700	13604.7	359.591
52750	25662.8	355.298
52800	13719.3	351.458
52850	13814.1	348.439
52900	14028.3	348.536
52950	13821.3	355.615
53000	25435.1	354.786
53050	13458.4	357.488
53100	13301.0	355.925
53150	25507.6	349.095
53200	13860.1	351.625
53250	25531.0	351.284
53300	25048.9	352.01
53350	13771.7	359.819
53400	13238.8	355.936
53450	13186.7	353.343
53500	13833.1	351.342
53550	25123.2	347.301
53600	13140.4	349.541
53650	12715.9	345.167
53700	24885.5	342.794
53750	13705.8	344.567
53800	12769.3	341.833
53850	12979.8	346.298
53900	12489.8	341.279
53950	12503.7	336.225
54000	22468.4	326.259
54050	12540.2	337.693
54100	12350.3	333.479
54150	23714.6	332.651
54200	11489.3	329.905
54250	12369.8	331.31
54300	11972.8	329.216
54350	11865.6	327.675
54400	21253.0	317.983
54450	12900.8	332.017
54500	22235.6	327.099
54550	22392.4	323.902
54600	21227.5	316.535
54650	18141.1	294.847
54700	18261.9	291.985
54750	23631.8	331.012
54800	22345.5	331.687
54850	18487.9	300.761
54900	16362.5	288.507
54950	17942.9	294.504
55000	17385.5	292.436
55050	14947.7	404.571
55100	27639.2	415.025
55150	27043.3	432.552
55200	13983.9	443.097
55250	13468.8	445.442
55300	11995.1	447.484
55350	9735.14	441.608
55400	9192.29	426.388
55450	9457.61	404.991
55500	7510.04	366.857
55550	14890.4	349.178
55600	16106.3	348.754
55650	17195.0	343.797
55700	18453.0	343.979
55750	18266.5	317.599
55800	15808.0	290.879
55850	14866.6	427.827
55900	13208.1	444.022
55950	11737.3	443.865
56000	11011.5	437.254
56050	10308.7	429.119
56100	9797.38	417.837
56150	10497.9	404.977
56200	10992.5	387.348
56250	12090.7	364.59
56300	23388.1	343.188
56350	22421.7	326.61
56400	17265.4	300.093
56450	15127.5	292.411
56500	16290.0	288.862
56550	18330.2	301.317
56600	27820.6	418.854
56650	14312.3	444.421
56700	12796.0	450.325
56750	11243.8	447.766
56800	9997.08	436.531
56850	9718.71	419.619
56900	9645.75	391.985
56950	17798.5	358.77
57000	19801.0	367.145
57050	22301.5	385.106
57100	25349.2	412.684
57150	12748.9	427.631
57200	11433.9	426.631
57250	11537.4	416.242
57300	12883.6	404.651
57350	11957.7	392.826
57400	9202.32	356.22
57450	23096.8	356.302
57500	24611.1	362.134
57550	26790.9	376.677
57600	15226.4	400.866
57650	13289.4	406.978
57700	13071.8	402.683
57750	13696.8	400.09
57800	12897.0	398.423
57850	13469.8	397.712
57900	12065.4	389.601
57950	12540.5	376.891
58000	11648.0	364.578
58050	9442.29	342.744
58100	13819.9	299.056
58150	15289.3	295.669
58200	15310.1	294.775
58250	15200.7	295.74
58300	15227.9	293.728
58350	15922.7	290.411
58400	15950.0	290.693
58450	15745.8	293.881
58500	15919.7	290.989
58550	16769.8	286.238
58600	14489.0	360.399
58650	26924.4	364.301
58700	27063.4	369.298
58750	28907.9	370.666
58800	27057.1	382.424
58850	12208.7	398.094
58900	11553.7	382.824
58950	24400.1	351.374
59000	23029.5	324.295
59050	19890.1	340.16
59100	11459.7	430.585
59150	10793.4	412.227
59200	13115.8	420.315
59250	11477.7	419.144
59300	10981.6	408.064
59350	11462.6	391.188
59400	12715.1	368.576
59450	24360.7	344.911
59500	22190.1	333.924
59550	11756.9	366.364
59600	11896.6	385.33
59650	12717.9	361.078
59700	24710.2	348.362
59750	13885.9	349.31
59800	22138.8	328.143
59850	13887.9	449.82
59900	9991.27	450.721
59950	8432.28	432.026
60000	8482.47	407.041
60050	23252.2	369.638
60100	23692.6	337.685
60150	18039.7	314.438
60200	15431.5	369.95
60250	14076.8	406.326
60300	14065.3	417.659
60350	14109.0	416.938
60400	14056.2	401.525
60450	13787.2	388.429
60500	13413.5	403.248
60550	13299.9	414.948
60600	13267.7	401.526
60650	13274.1	396.301
60700	12996.6	402.326
60750	12992.4	405.803
60800	13052.7	409.969
60850	13049.9	409.544
60900	13010.4	406.684
60950	13048.3	399.418
61000	12982.6	392.221
61050	12973.1	395.712
61100	15713.8	541.95
61150	15257.9	535.229
61200	14906.2	528.091
61250	14656.3	520.079
61300	14549.7	510.935
61350	28558.6	499.913
61400	28686.8	493.307
61450	28422.3	491.264
61500	27294.2	493.336
61550	26819.1	493.576
61600	26728.2	492.335
61650	27457.7	489.667
61700	26571.0	491.0
61750	25348.4	497.921
61800	26446.2	493.551
61850	26075.4	492.754
61900	25304.8	491.648
61950	25666.3	487.788
62000	23734.0	487.228
62050	23638.8	479.25
62100	23767.0	465.828
62150	21888.2	460.392
62200	20919.7	462.222
62250	21027.3	486.101
62300	12045.6	501.789
62350	11919.3	488.317
62400	21824.9	465.852
62450	20584.5	457.983
62500	20097.4	471.585
62550	12073.1	494.94
62600	20237.3	477.95
62650	19905.4	460.057
62700	19543.0	470.658
62750	20081.8	490.26
62800	20248.6	492.942
62850	20223.2	477.566
62900	20554.6	474.535
62950	21004.7	490.797
63000	21285.1	489.946
63050	21516.0	481.269
63100	21813.2	488.617
63150	23182.9	507.925
63200	24568.1	515.319
63250	26281.4	516.635
63300	27993.2	519.124
63350	30076.3	521.016
63400	18208.6	539.783
63450	17460.7	549.035
63500	19244.2	547.623
63550	19364.6	556.175
63600	18569.1	564.652
63650	19081.7	565.986
63700	19596.2	567.878
63750	18391.6	571.875
63800	16965.5	570.717
63850	16447.0	564.566
63900	15876.5	556.682
63950	16718.3	549.821
64000	17187.3	544.745
64050	17396.3	541.149
64100	17544.0	538.777
64150	17276.7	537.502
64200	15662.8	536.238
64250	14827.6	529.581
64300	14722.8	520.892
64350	13623.8	512.281
64400	11670.3	500.286
64450	9641.46	482.226
64500	8519.35	458.846
64550	8951.96	433.447
64600	11231.3	407.612
64650	23910.4	374.894
64700	17873.0	335.6
64750	15232.3	346.31
64800	26948.4	449.718
64850	24633.4	461.014
64900	22142.2	477.133
64950	21334.4	471.742
65000	20235.1	462.187
65050	20160.0	480.981
65100	20266.1	487.652
65150	21075.8	496.726
65200	21849.5	515.553
65250	22987.9	515.479
65300	24248.0	510.819
65350	23863.3	511.662
65400	24306.1	507.436
65450	26582.5	500.913
65500	25973.7	503.779
65550	24437.3	505.856
65600	24470.8	500.536
65650	26072.7	492.862
65700	25754.8	491.745
65750	23516.5	496.323
65800	22500.6	490.601
65850	23914.7	478.629
65900	22063.8	465.91
65950	20860.3	469.778
66000	20993.7	493.766
66050	21367.5	504.293
66100	21943.8	499.902
66150	22520.8	506.738
66200	23206.1	512.451
66250	23740.8	511.025
66300	24845.9	509.357
66350	25670.8	510.593
66400	26886.6	519.084
66450	17106.4	540.686
66500	16564.6	550.417
66550	16535.9	553.469
66600	17100.1	554.271
66650	17420.2	557.063
66700	17197.3	560.824
66750	16232.6	563.218
66800	15953.8	559.719
66850	16535.5	554.418
66900	17904.8	549.479
66950	18593.0	553.428
67000	18218.7	561.279
67050	19304.1	563.669
67100	19153.2	571.907
67150	17817.6	578.461
67200	18574.3	578.029
67250	17728.8	579.141
67300	16628.5	576.356
67350	17843.8	570.267
67400	18828.6	568.256
67450	18481.3	570.244
67500	17612.7	570.526
67550	17995.3	568.752
67600	18774.2	568.341
67650	18154.6	571.468
67700	17124.9	572.611
67750	16847.3	569.498
67800	17217.3	565.781
67850	15762.8	563.209
67900	13898.9	556.124
67950	13678.7	544.002
68000	14207.5	531.721
68050	14878.9	520.963
68100	14499.8	509.896
68150	29046.9	505.306
68200	28958.8	507.489
68250	28852.4	512.064
68300	17232.7	530.698
68350	16366.0	539.804
68400	16667.2	540.461
68450	18268.4	540.092
68500	17952.3	549.619
68550	17497.9	555.54
68600	18575.2	556.111
68650	19095.2	560.831
68700	19043.2	568.556
68750	19197.1	574.155
68800	18464.8	578.673
68850	17785.6	579.05
68900	18423.6	576.486
68950	19203.7	576.204
69000	19285.2	578.21
69050	19341.7	580.745
69100	18665.3	582.699
69150	17436.0	582.12
69200	17065.0	577.121
69250	17042.4	570.886
69300	16877.1	564.26
69350	18793.4	560.375
69400	18629.4	563.04
69450	17798.0	564.275
69500	18021.2	562.7
69550	18374.3	561.561
69600	17276.8	561.149
69650	17646.4	557.041
69700	17934.4	554.149
69750	16150.3	551.118
69800	14865.6	544.321
69850	13315.1	533.711
69900	11714.8	517.237
69950	11755.4	496.563
70000	12799.6	488.872
70050	10625.2	477.174
70100	9881.27	455.14
70150	10536.6	430.932
70200	25135.1	399.668
70250	20470.4	349.902
70300	24031.2	543.962
70350	20089.4	567.153
70400	17614.6	574.772
70450	16715.6	571.608
70500	16118.8	565.689
70550	15131.5	558.217
70600	14113.1	547.976
70650	13441.0	534.847
70700	12782.0	517.83
70750	12592.1	494.864
70800	27567.9	496.108
70850	17134.8	505.264
70900	15331.4	511.437
70950	12140.3	507.188
71000	10610.2	487.662
71050	9594.56	459.787
71100	16900.3	416.546
71150	18793.7	412.628
71200	21142.1	420.856
71250	24626.2	441.169
71300	29533.0	467.576
71350	15899.5	480.489
71400	13494.3	482.086
71450	11411.8	470.421
71500	10387.7	451.893
71550	23822.2	429.104
71600	25377.8	412.68
71650	24359.6	391.24
71700	20894.2	364.186
71750	18888.6	356.111
71800	11530.5	430.505
71850	11386.8	417.635
71900	24631.6	394.328
71950	23611.6	361.81
72000	19373.6	339.748
72050	13139.0	421.677
72100	13902.4	418.525
72150	13223.1	413.501
72200	13493.8	408.107
72250	13282.3	405.079
72300	13107.2	400.284
72350	25736.7	387.836
72400	26348.4	374.735
72450	25193.0	358.714
72500	13872.5	380.658
72550	14611.4	373.587
72600	14004.5	369.065
72650	14760.3	363.25
72700	13412.5	353.428
72750	23144.9	331.093
72800	15067.1	352.197
72850	13996.8	347.798
72900	12373.8	332.445
72950	16985.6	296.895
73000	25955.8	387.337
73050	19817.9	437.106
73100	18399.7	475.751
73150	18389.6	482.599
73200	18034.6	476.143
73250	17895.1	479.024
73300	17899.2	490.373
73350	17932.6	494.688
73400	18281.9	497.833
73450	17989.7	491.156
73500	18291.6	491.128
73550	18563.5	499.327
73600	18495.7	496.672
73650	18361.9	485.144
73700	18524.3	489.413
73750	18973.1	503.208
73800	19733.0	499.226
73850	19960.3	493.374
73900	20663.5	501.124
73950	21444.8	508.359
74000	22733.8	508.329
74050	24236.8	516.907
74100	16830.6	537.834
74150	16902.7	542.1
74200	17293.6	544.194
74250	17861.2	546.852
74300	18558.9	550.374
74350	18842.8	556.998
74400	18077.4	564.424
74450	16530.2	566.815
74500	16015.1	560.895
74550	15790.2	553.799
74600	15178.7	546.582
74650	13789.3	537.397
74700	12339.0	523.874
74750	12647.8	508.239
74800	12537.8	492.642
74850	12200.2	476.528
74900	12305.9	458.849
74950	14229.5	438.781
75000	14714.6	443.57
75050	13987.1	439.494
75100	12563.1	453.352
75150	12671.1	443.135
75200	13654.9	437.571
75250	12989.8	430.28
75300	13139.3	423.855
75350	14589.5	417.373
75400	13010.6	418.201
75450	14223.2	412.397
75500	13944.0	409.547
75550	14426.3	408.293
75600	13481.0	411.498
75650	13526.6	407.138
75700	14896.1	405.63
75750	13697.2	404.59
75800	13933.6	402.154
75850	13359.9	398.8
75900	13783.3	395.721
75950	13675.1	394.059
76000	14056.5	394.03
76050	13147.8	393.102
76100	13643.3	388.568
76150	13222.3	384.487
76200	13642.8	377.972
76250	13678.6	373.406
76300	14224.9	368.213
76350	14005.9	366.844
76400	14133.7	367.841
76450	13372.3	364.528
76500	13503.7	357.992
76550	13561.4	348.837
76600	13863.7	344.784
76650	13398.3	342.973
76700	13423.2	338.479
76750	12910.5	331.757
76800	13626.2	327.07
76850	12622.7	321.657
76900	12066.9	314.911
76950	11942.5	309.784
77000	19960.8	299.9
77050	16635.3	284.539
77100	18344.7	296.317
77150	27161.2	420.581
77200	26415.9	451.866
77250	15413.0	479.801
77300	15345.8	483.551
77350	15664.1	485.5
77400	15609.1	489.434
77450	14761.0	494.848
77500	12252.7	498.142
77550	10889.6	488.152
77600	9968.55	473.061
77650	8595.7	452.697
77700	8090.67	425.771
77750	14469.9	384.402
77800	15318.4	387.3
77850	16437.5	395.397
77900	18014.4	403.347
77950	20110.3	403.872
78000	22304.4	410.819
78050	27776.0	447.72
78100	12331.2	459.268
78150	10826.3	454.22
78200	10496.3	441.725
78250	10634.4	427.18
78300	24168.9	402.134
78350	10647.8	416.23
78400	24620.4	396.238
78450	11466.6	401.746
78500	11940.4	388.96
78550	13212.4	370.9
78600	13421.5	353.46
78650	22438.5	331.255
78700	18370.8	309.48
78750	13187.5	361.473
78800	12661.7	366.229
78850	20263.9	341.089
78900	24140.2	376.285
78950	20083.5	341.668
79000	12785.3	386.096
79050	23668.1	362.577
79100	12680.1	383.611
79150	13132.9	370.351
79200	23974.7	349.158
79250	12703.2	379.671
79300	23598.1	360.619
79350	24988.1	367.915
79400	24091.6	360.388
79450	13106.5	352.36
79500	22092.3	328.18
79550	24082.2	339.517
79600	11803.8	333.413
79650	18983.4	308.494
79700	22448.8	330.681
79750	22089.9	328.421
79800	12655.4	346.16
79850	12874.4	334.877
79900	21491.9	317.605
79950	16363.4	299.144
80000	14072.0	303.855
80050	23268.5	359.9
80100	17809.9	320.104
80150	23206.3	343.262
80200	13395.1	385.053
80250	13027.0	381.832
80300	13445.0	376.552
80350	25794.2	369.638
80400	13442.8	370.755
80450	24424.0	361.091
80500	12067.6	354.636
80550	19973.9	321.088
80600	13570.1	360.623
80650	13675.1	363.003
80700	12704.3	358.799
80750	22829.4	341.285
80800	22815.2	340.17
80850	12868.4	351.582
80900	13035.2	349.641
80950	24392.9	345.736
81000	23392.9	342.909
81050	12711.2	348.498
81100	12524.8	345.179
81150	12040.7	340.106
81200	11943.9	332.944
81250	11252.2	327.879
81300	20660.7	321.848
81350	11364.5	333.994
81400	11113.2	328.08
81450	11113.9	318.674
81500	18964.6	304.065
81550	22043.0	314.371
81600	11055.2	316.933
81650	10339.3	314.706
81700	17833.8	301.134
81750	19886.6	310.961
81800	19520.1	304.621
81850	10650.1	305.369
81900	18863.8	300.017
81950	19142.9	302.131
82000	9191.17	304.212
82050	18089.0	296.059
82100	19598.2	298.781
82150	19056.4	290.11
82200	19217.1	302.026
82250	16882.4	284.113
82300	19040.8	294.17
82350	16430.8	283.093
82400	18811.6	291.557
82450	17234.4	287.709
82500	9357.39	290.298
82550	18947.7	291.642
82600	17882.0	291.746
82650	18214.3	295.025
82700	9598.89	296.245
82750	9116.82	295.612
82800	9146.98	293.793
82850	9377.4	292.49
82900	16984.1	282.763
82950	18999.1	297.844
83000	18790.3	298.701
83050	18864.2	295.381
83100	16562.6	279.934
83150	16862.3	288.407
83200	19354.9	293.353
83250	19082.8	292.766
83300	19362.5	294.263
83350	18800.5	293.158
83400	17075.3	287.447
83450	9375.63	292.332
83500	16060.7	282.112
83550	18602.3	292.509
83600	19065.3	294.119
83650	18944.7	294.523
83700	17110.8	276.296
83750	20587.4	287.98
83800	16370.6	266.551
83850	18897.4	289.659
83900	16751.9	282.482
83950	19447.8	293.354
84000	9376.58	294.84
84050	18937.3	290.066
84100	18396.3	291.852
84150	18115.6	292.036
84200	18508.3	290.619
84250	18124.2	285.397
84300	19014.6	286.411
84350	17067.4	281.321
84400	19183.6	288.456
84450	9538.02	291.849
84500	9751.37	290.205
84550	19016.7	292.541
84600	18749.3	294.063
84650	19174.2	293.124
84700	26569.2	300.308
84750	9576.18	289.648
84800	17190.4	276.975
84850	17875.4	289.485
84900	18938.7	294.072
84950	9951.88	301.856
85000	20447.2	299.463
85050	9922.53	301.82
85100	9609.92	297.458
85150	19498.4	294.415
85200	10051.8	283.348
85250	19164.5	288.986
85300	20103.8	287.05
85350	17904.2	283.845
85400	19140.2	292.794
85450	19004.6	402.289
85500	32696.0	439.456
85550	31294.8	445.009
85600	27655.6	430.637
85650	26460.0	399.985
85700	23138.7	346.548
85750	19212.9	340.436
85800	17004.3	352.28
85850	15674.1	344.496
85900	14779.9	356.432
85950	14518.4	366.462
86000	14328.5	355.711
86050	13847.3	344.975
86100	13191.2	343.487
86150	12879.8	353.765
86200	12778.7	358.795
86250	12825.3	356.306
86300	12838.9	362.477
86350	13057.8	367.12
86400	13247.3	366.326
86450	13413.5	369.696
86500	13639.5	365.069
86550	13754.4	366.318
86600	13927.5	376.571
86650	14253.6	367.221
86700	14108.4	355.118
86750	13746.7	354.258
86800	13276.1	342.086
86850	12833.7	341.766
86900	12599.2	356.643
86950	12569.4	360.588
87000	12649.0	363.19
87050	12865.6	368.004
87100	13094.8	367.19
87150	13254.9	359.631
87200	13120.2	354.442
87250	12925.5	357.465
87300	12983.9	364.982
87350	13180.4	372.758
87400	13630.6	384.829
87450	14107.2	383.62
87500	14556.9	375.231
87550	14848.5	376.044
87600	15082.9	375.987
87650	15355.6	377.46
87700	15678.3	383.28
87750	16182.4	397.613
87800	17383.5	414.931
87850	19304.3	425.073
87900	21914.5	434.474
87950	24567.6	438.988
88000	28016.0	450.392
88050	33085.2	472.428
88100	39099.0	498.451
88150	26876.5	532.519
88200	23140.7	542.052
88250	20087.2	530.137
88300	18871.1	506.847
88350	36864.2	462.942
88400	20409.5	485.192
88450	21494.3	463.244
88500	18548.2	435.417
88550	20985.6	491.226
88600	18125.4	454.448
88650	18323.4	475.687
88700	17449.8	449.881
88750	18067.6	435.092
88800	33651.5	421.468
88850	19570.6	440.294
88900	15806.0	418.458
88950	14606.5	412.089
89000	16495.0	424.571
89050	15292.1	395.751
89100	12344.6	371.582
89150	32585.1	419.248
89200	15374.7	415.869
89250	12082.0	371.055
89300	25697.7	372.624
89350	18375.5	413.803
89400	15122.6	394.684
89450	13241.1	381.1
89500	27508.0	393.402
89550	17634.0	446.357
89600	15451.8	427.434
89650	17180.1	416.001
89700	16459.2	404.104
89750	17387.8	402.123
89800	15854.5	392.018
89850	28601.6	383.915
89900	16304.5	390.882
89950	16037.9	392.982
90000	14335.1	377.08
90050	21599.0	338.484
90100	21390.8	334.373
90150	28657.3	380.916
90200	16146.9	382.071
90250	14042.3	363.589
90300	15138.5	367.934
90350	11364.8	343.069
90400	29777.2	370.448
90450	16235.7	379.898
90500	18716.1	425.4
90550	16661.5	416.97
90600	15674.2	399.356
90650	14138.6	380.566
90700	16387.8	398.883
90750	17810.5	422.856
90800	19094.2	471.63
90850	18526.6	451.725
90900	17003.7	438.582
90950	19214.2	461.576
91000	19224.0	450.183
91050	16568.8	431.134
91100	17670.7	447.96
91150	18164.9	450.538
91200	19160.8	440.917
91250	29634.1	417.185
91300	16697.7	429.485
91350	17163.0	436.855
91400	24582.3	380.908
91450	24469.5	382.91
91500	9203.56	373.122
91550	13333.5	406.315
91600	11337.0	376.857
91650	13262.8	394.413
91700	16472.3	428.375
91750	14716.4	412.341
91800	16007.2	422.708
91850	29175.0	405.345
91900	16661.4	432.935
91950	10534.8	376.892
92000	12384.4	392.838
92050	13916.4	413.782
92100	12875.6	401.192
92150	13430.5	408.576
92200	14513.1	417.194
92250	16430.9	443.503
92300	13619.0	416.109
92350	13168.3	403.082
92400	13666.5	395.891
92450	16798.5	424.727
92500	15070.1	414.262
92550	15820.9	425.679
92600	17810.3	445.581
92650	15892.5	428.829
92700	16853.0	431.765
92750	21754.2	463.258
92800	19263.0	448.084
92850	18472.7	466.093
92900	30303.3	415.982
92950	18965.5	445.387
93000	20414.7	459.162
93050	16106.1	422.275
93100	16670.8	422.614
93150	19974.7	464.469
93200	17060.3	445.525
93250	19417.7	452.185
93300	19584.5	460.823
93350	14191.1	413.29
93400	11513.7	390.934
93450	30548.9	421.701
93500	18182.9	473.479
93550	15993.6	431.748
93600	12768.1	406.601
93650	30509.3	416.316
93700	17570.7	461.467
93750	13987.9	419.785
93800	13767.0	409.785
93850	17716.2	431.475
93900	15676.6	432.641
93950	16681.5	432.201
94000	29536.6	410.412
94050	19521.0	458.961
94100	16130.4	442.071
94150	12129.1	388.509
94200	13751.9	403.114
94250	18836.8	451.252
94300	31706.4	422.947
94350	14964.5	427.588
94400	16519.2	432.658
94450	15462.3	427.478
94500	23183.0	365.242
94550	16055.0	422.322
94600	14511.8	410.456
94650	15591.4	424.63
94700	15362.3	410.05
94750	35350.4	433.896
94800	14440.7	405.318
94850	13518.9	404.748
94900	14971.9	420.39
94950	22662.5	371.741
95000	16727.7	444.928
95050	14012.5	406.287
95100	16066.7	431.207
95150	26093.1	395.81
95200	19334.1	469.625
95250	19771.4	455.547
95300	16412.0	431.283
95350	33086.6	426.432
95400	14451.1	408.99
95450	18138.8	436.913
95500	32248.9	423.913
95550	14119.5	414.851
95600	13162.0	375.167
95650	20829.2	341.962
95700	16408.5	416.374
95750	32496.7	427.013
95800	14880.5	413.129
95850	15117.1	399.202
95900	23787.5	360.377
95950	15407.2	401.016
96000	19136.4	433.843
96050	17629.9	422.957
96100	13798.7	387.24
96150	18727.6	417.77
96200	15432.3	407.0
96250	16247.2	388.041
96300	18446.5	328.746
96350	16685.8	394.565
96400	11143.3	352.014
96450	23353.4	359.96
96500	17246.5	422.08
96550	17119.2	414.765
96600	30022.2	398.553
96650	18057.6	429.012
96700	17761.2	422.217
96750	15804.6	401.858
96800	18757.2	417.776
96850	16841.3	413.955
96900	16703.4	407.799
96950	16255.6	399.371
97000	14917.2	383.975
97050	10967.7	347.52
97100	19928.7	341.968
97150	29096.8	404.934
97200	15815.0	425.599
97250	16853.7	406.464
97300	15002.6	383.363
97350	22620.4	358.982
97400	27699.7	389.582
97450	18396.0	422.683
97500	15707.8	416.842
97550	15228.7	402.052
97600	13675.1	379.445
97650	26476.4	367.88
97700	10751.7	343.786
97750	14357.7	302.948
97800	18578.4	319.435
97850	24685.4	365.901
97900	29514.9	384.044
97950	32841.7	396.8
98000	19109.4	405.922
98050	17008.7	419.081
98100	15350.7	411.956
98150	18085.7	400.132
98200	15882.2	393.809
98250	13963.5	375.175
98300	8811.1	328.833
98350	15797.3	311.069
98400	19369.8	336.735
98450	22402.1	353.839
98500	25727.1	373.847
98550	29683.8	389.469
98600	19104.6	410.57
98650	17538.8	416.301
98700	16652.0	415.617
98750	15805.2	410.426
98800	17258.6	400.863
98850	15334.0	392.395
98900	13614.5	369.808
98950	9539.28	330.698
99000	15086.3	298.279
99050	16011.5	301.914
99100	20327.6	337.736
99150	23972.8	356.211
99200	27623.9	366.506
99250	17719.1	378.522
99300	17300.3	376.651
99350	16775.0	376.323
99400	14992.5	373.859
99450	13067.5	354.704
99500	8829.39	321.479
99550	15001.0	299.242
99600	16271.6	297.603
99650	16708.6	297.245
99700	15191.2	299.764
99750	15306.8	304.185
99800	18793.3	329.99
99850	21071.2	339.572
99900	23456.2	348.256
[truncated: 459 more rows]
