# Supplementary material for: The extreme yet transient nature of glacial erosion
Source: Nat Commun. 2022 Nov 30;13:7377. doi: 10.1038/s41467-022-35072-0 (PMC9712427; doi:10.1038/s41467-022-35072-0)
Supplement: Supplementary file 5 — Supplementary Data 2 [file 41467_2022_35072_MOESM5_ESM.zip › csv_glacialEcalib/Böhm2019-1.csv]

Year	Q	IceH
0	0	0
50	0	0
100	0	0
150	0	0
200	0	0
250	0	0
300	0	0
350	0	0
400	0	0
450	0	0
500	0	0
550	0	0
600	0	0
650	0	0
700	0	0
750	0	0
800	0	0
850	0	0
900	0	0
950	0	0
1000	0	0
1050	0	0
1100	0	0
1150	0	0
1200	0	0
1250	0	0
1300	0	0
1350	0	0
1400	0	0
1450	0	0
1500	0	0
1550	0	0
1600	0	0
1650	0	0
1700	0	0
1750	0	0
1800	0	0
1850	0	0
1900	0	0
1950	0	0
2000	0	0
2050	0	0
2100	0	0
2150	0	0
2200	0	0
2250	0	0
2300	0	0
2350	0	0
2400	0	0
2450	0	0
2500	0	0
2550	0	0
2600	0	0
2650	0	0
2700	0	0
2750	0	0
2800	0	0
2850	0	0
2900	0	0
2950	0	0
3000	0	0
3050	0	0
3100	0	0
3150	0	0
3200	0	0
3250	0	0
3300	0	0
3350	0	0
3400	0	0
3450	0	0
3500	0	0
3550	0	0
3600	0	0
3650	0	0
3700	0	0
3750	0	0
3800	0	0
3850	0	0
3900	0	0
3950	0	0
4000	0	0
4050	0	0
4100	0	0
4150	0	0
4200	0	0
4250	0	0
4300	0	0
4350	0	0
4400	0	0
4450	0	0
4500	0	0
4550	0	0
4600	0	0
4650	0	0
4700	0	0
4750	0	0
4800	0	0
4850	0	0
4900	0	0
4950	0	0
5000	0	0
5050	0	0
5100	0	0
5150	0	0
5200	0	0
5250	0	0
5300	0	0
5350	0	0
5400	0	0
5450	0	0
5500	0	0
5550	0	0
5600	0	0
5650	0	0
5700	0	0
5750	0	0
5800	0	0
5850	0	0
5900	0	0
5950	0	0
6000	0	0
6050	0	0
6100	0	0
6150	0	0
6200	0	0
6250	0	0
6300	0	0
6350	0	0
6400	0	0
6450	0	0
6500	0	0
6550	0	0
6600	0	0
6650	0	0
6700	0	0
6750	0	0
6800	0	0
6850	0	0
6900	0	0
6950	0	0
7000	0	0
7050	0	0
7100	0	0
7150	0	0
7200	0	0
7250	0	0
7300	0	0
7350	0	0
7400	0	0
7450	0	0
7500	0	0
7550	0	0
7600	0	0
7650	0	0
7700	0	0
7750	0	0
7800	0	0
7850	0	0
7900	0	0
7950	0	0
8000	0	0
8050	0	0
8100	0	0
8150	0	0
8200	0	0
8250	0	0
8300	0	0
8350	0	0
8400	0	0
8450	0	0
8500	0	0
8550	0	0
8600	0	0
8650	0	0
8700	0	0
8750	0	0
8800	0	0
8850	0	0
8900	0	0
8950	0	0
9000	0	0
9050	0	0
9100	0	0
9150	0	0
9200	0	0
9250	0	0
9300	0	0
9350	0	0
9400	0	0
9450	0	0
9500	0	0
9550	0	0
9600	0	0
9650	0	0
9700	0	0
9750	0	0
9800	0	0
9850	0	0
9900	0	0
9950	0	0
10000	0	0
10050	0	0
10100	0	0
10150	0	0
10200	845.01	99.8682
10250	5812.48	249.409
10300	12489.1	350.22
10350	16671.8	410.189
10400	20084.0	457.926
10450	27227.8	501.235
10500	32798.2	537.525
10550	37333.9	564.899
10600	42934.3	590.065
10650	45185.7	610.024
10700	49320.7	624.593
10750	48828.0	639.553
10800	49246.5	643.678
10850	49206.3	638.811
10900	49655.1	635.37
10950	52251.5	637.015
11000	52277.4	641.318
11050	51613.6	647.964
11100	53948.8	644.669
11150	54811.4	649.555
11200	57062.4	660.968
11250	52827.0	666.255
11300	53845.8	685.916
11350	58520.1	691.796
11400	49979.3	696.479
11450	54861.7	707.952
11500	59686.5	732.342
11550	53656.8	759.058
11600	53885.7	770.855
11650	56627.7	776.928
11700	55835.1	785.947
11750	53743.9	799.267
11800	57369.1	801.78
11850	60051.5	802.868
11900	58646.5	814.335
11950	57002.3	827.626
12000	60837.7	829.599
12050	65687.0	830.61
12100	68455.8	836.984
12150	67476.5	846.015
12200	71785.5	849.95
12250	75918.5	849.85
12300	77437.4	830.736
12350	79780.8	896.731
12400	77262.8	894.214
12450	74888.0	890.342
12500	70550.6	885.413
12550	71539.7	873.506
12600	68281.5	861.988
12650	108374.0	837.861
12700	76115.0	830.026
12750	84401.1	800.128
12800	85597.2	835.262
12850	81801.3	842.145
12900	80930.6	840.152
12950	77019.8	841.323
13000	71770.4	836.334
13050	72772.5	813.191
13100	69576.3	799.199
13150	92672.0	779.221
13200	73339.5	780.963
13250	79467.7	777.784
13300	72495.1	784.049
13350	70233.9	769.071
13400	86055.3	792.603
13450	72406.6	789.396
13500	74771.0	802.148
13550	78002.7	775.949
13600	122148.0	761.848
13650	75506.5	770.506
13700	84538.3	766.03
13750	82496.3	759.012
13800	91943.0	768.096
13850	119381.0	753.713
13900	68374.4	776.483
13950	68921.2	762.263
14000	71771.2	745.059
14050	74206.1	729.797
14100	73556.8	723.233
14150	71182.4	715.548
14200	69420.1	713.718
14250	71823.6	717.329
14300	70822.4	727.156
14350	67428.1	737.257
14400	61693.1	746.47
14450	61208.3	757.032
14500	70246.5	772.538
14550	71945.7	835.388
14600	72349.1	855.317
14650	66069.8	878.79
14700	67323.8	875.235
14750	69039.7	869.61
14800	68708.5	864.793
14850	67523.4	856.933
14900	65034.4	862.705
14950	68242.8	866.798
15000	69315.8	867.702
15050	70519.5	869.444
15100	74841.9	873.145
15150	76369.6	889.887
15200	83589.0	898.761
15250	87872.6	908.735
15300	74359.2	990.532
15350	73823.4	984.201
15400	69314.8	978.0
15450	66035.1	968.42
15500	65313.2	956.221
15550	59994.7	941.662
15600	52972.3	916.666
15650	76648.7	883.461
15700	80997.4	880.674
15750	79626.2	887.528
15800	82689.2	893.401
15850	90204.3	900.064
15900	91993.3	925.352
15950	97317.7	950.327
16000	88448.8	965.15
16050	82670.0	970.789
16100	79352.8	971.693
16150	73776.5	970.973
16200	69381.4	964.341
16250	66595.4	954.465
16300	63287.8	943.263
16350	55295.9	930.727
16400	47132.2	905.143
16450	64576.1	863.587
16500	69474.8	866.884
16550	86732.7	977.688
16600	83653.7	974.82
16650	78524.0	970.787
16700	78734.8	959.467
16750	80155.7	948.05
16800	81577.7	941.001
16850	80254.0	938.517
16900	82606.0	936.858
16950	81513.6	942.005
17000	76129.2	952.323
17050	70335.7	958.592
17100	68783.3	953.972
17150	69991.0	948.253
17200	67647.7	950.128
17250	67789.9	951.885
17300	66486.8	951.429
17350	67138.9	954.116
17400	61186.3	957.764
17450	77295.8	942.235
17500	80639.9	944.182
17550	81870.9	951.202
17600	80622.8	960.309
17650	87726.2	959.459
17700	84376.0	965.466
17750	82773.7	976.993
17800	83788.3	986.858
17850	83615.0	994.176
17900	74754.7	1000.92
17950	72327.7	1004.74
18000	74374.7	1002.03
18050	74024.8	1003.76
18100	74454.8	1006.86
18150	82666.2	1007.63
18200	73563.3	1016.04
18250	72524.9	1018.1
18300	87055.7	1014.12
18350	82699.3	1019.7
18400	85461.5	1025.52
18450	85430.7	1032.96
18500	84203.2	1040.63
18550	86498.8	1045.28
18600	77465.5	1053.91
18650	75661.7	1058.88
18700	77471.4	1058.91
18750	78661.1	1061.79
18800	74361.3	1071.35
18850	73394.7	1071.55
18900	74250.2	1071.13
18950	71061.9	1073.67
19000	71125.0	1071.41
19050	70806.9	1070.14
19100	71511.1	1071.72
19150	66063.9	1081.41
19200	64161.3	1079.63
19250	69019.0	1073.09
19300	66753.3	1082.27
19350	65488.5	1086.46
19400	65565.0	1087.34
19450	63883.3	1090.01
19500	63774.7	1088.9
19550	69942.9	1087.28
19600	68695.0	1088.32
19650	69104.2	1091.77
19700	74779.9	1096.62
19750	67719.2	1105.07
19800	67562.1	1108.66
19850	70799.3	1107.23
19900	72286.9	1107.46
19950	62553.2	1114.99
20000	59460.8	1110.98
20050	63259.4	1101.13
20100	64109.4	1099.42
20150	62022.7	1105.14
20200	61754.4	1106.7
20250	61334.2	1109.86
20300	64560.5	1113.03
20350	66586.0	1116.23
20400	59619.3	1125.87
20450	58872.1	1123.75
20500	60319.1	1118.72
20550	61347.4	1116.96
20600	62553.2	1117.59
20650	60016.7	1122.49
20700	60454.3	1117.94
20750	62599.4	1114.88
20800	61093.6	1117.57
20850	62064.5	1116.85
20900	61135.2	1117.86
20950	59692.9	1115.62
21000	63563.0	1110.32
21050	68264.4	1115.99
21100	66953.1	1126.91
21150	63503.5	1135.38
21200	63828.6	1137.48
21250	64209.9	1136.72
21300	64128.8	1133.96
21350	67735.3	1129.59
21400	66590.2	1133.48
21450	65676.9	1133.2
21500	66433.9	1129.08
21550	65963.2	1126.42
21600	67746.9	1124.99
21650	68263.7	1130.83
21700	68453.8	1139.89
21750	68581.9	1148.9
21800	69678.1	1154.51
21850	72871.6	1158.9
21900	73683.4	1169.29
21950	75425.8	1175.79
22000	78982.4	1181.69
22050	75854.3	1191.46
22100	76073.3	1185.34
22150	82505.7	1177.24
22200	80437.0	1185.32
22250	78530.6	1188.39
22300	82281.2	1184.55
22350	83611.2	1190.83
22400	83766.5	1203.36
22450	82502.9	1213.02
22500	78547.0	1215.7
22550	76904.9	1208.18
22600	77921.0	1197.44
22650	82404.2	1191.01
22700	77360.2	1182.1
22750	71531.4	1189.0
22800	71740.4	1184.93
22850	72953.5	1185.61
22900	71580.8	1193.74
22950	71942.7	1197.06
23000	72245.5	1200.38
23050	71569.9	1203.26
23100	72427.8	1203.43
23150	73783.5	1205.18
23200	71283.2	1210.92
23250	70581.2	1209.95
23300	70373.9	1205.57
23350	71752.1	1200.43
23400	73634.1	1198.56
23450	72789.2	1204.73
23500	72426.2	1209.23
23550	72452.3	1213.24
23600	69609.4	1216.81
23650	67685.1	1213.31
23700	70201.6	1206.95
23750	70706.6	1204.85
23800	68626.0	1205.36
23850	67958.3	1202.61
23900	67795.0	1198.83
23950	69759.9	1195.44
24000	69794.2	1196.9
24050	67244.8	1201.24
24100	68604.6	1200.62
24150	70171.5	1201.67
24200	68397.7	1205.66
24250	68075.2	1206.27
24300	66338.8	1204.67
24350	67535.6	1199.29
24400	70853.6	1195.65
24450	70260.9	1198.48
24500	67915.6	1201.95
24550	67828.9	1201.0
24600	70718.4	1198.86
24650	70161.9	1201.3
24700	69151.5	1202.53
24750	71630.0	1202.41
24800	71222.6	1206.59
24850	67591.4	1208.78
24900	70103.9	1205.26
24950	73590.2	1204.59
25000	72904.1	1210.61
25050	71270.8	1216.61
25100	68387.1	1219.38
25150	67506.2	1217.38
25200	67677.6	1213.84
25250	64511.3	1208.71
25300	61241.4	1199.67
25350	60787.7	1188.49
25400	60279.2	1176.96
25450	57144.3	1166.59
25500	63600.0	1162.61
25550	67748.2	1162.9
25600	72229.4	1171.68
25650	84191.4	1195.34
25700	72477.4	1208.44
25750	71613.2	1204.13
25800	72444.1	1200.29
25850	73672.8	1198.78
25900	74358.0	1200.94
25950	73245.7	1207.52
26000	68270.9	1211.83
26050	65630.7	1208.28
26100	67175.9	1202.62
26150	67777.5	1197.43
26200	66432.7	1193.17
26250	62795.0	1186.86
26300	59302.6	1177.82
26350	58367.3	1167.45
26400	56789.3	1156.88
26450	56429.4	1148.43
26500	98840.9	1153.02
26550	63052.8	1169.68
26600	61728.3	1162.82
26650	114024.0	1164.09
26700	77553.2	1202.31
26750	76052.4	1202.22
26800	74403.5	1201.18
26850	74713.2	1199.21
26900	72780.4	1196.75
26950	68692.6	1191.07
27000	65690.8	1182.19
27050	64398.9	1171.55
27100	65642.6	1160.48
27150	67917.2	1148.88
27200	69677.3	1138.36
27250	73725.8	1131.18
27300	80040.1	1129.29
27350	84825.6	1133.54
27400	73214.0	1153.44
27450	68058.6	1176.69
27500	68510.4	1182.04
27550	70222.9	1187.29
27600	70029.2	1193.55
27650	70513.4	1197.11
27700	71464.6	1199.12
27750	71971.7	1200.91
27800	72567.1	1201.85
27850	71045.3	1201.48
27900	70585.6	1198.54
27950	68549.3	1193.74
28000	66792.9	1186.66
28050	66304.4	1178.4
28100	63282.3	1169.22
28150	62876.8	1159.04
28200	61627.9	1147.73
28250	65462.7	1136.87
28300	68800.1	1128.5
28350	66930.7	1125.32
28400	63711.1	1121.2
28450	65718.1	1115.18
28500	66005.3	1115.34
28550	61006.7	1129.2
28600	57767.6	1142.33
28650	55671.3	1147.93
28700	55036.9	1148.2
28750	54618.3	1147.48
28800	54837.5	1145.57
28850	55584.5	1144.31
28900	54667.3	1144.16
28950	55261.2	1141.93
29000	57421.5	1141.66
29050	58662.6	1147.57
29100	58471.7	1158.82
29150	52116.8	1158.51
29200	50120.4	1149.05
29250	53388.1	1145.47
29300	54173.5	1143.05
29350	54270.8	1140.89
29400	56035.3	1138.56
29450	56362.5	1138.45
29500	55895.2	1138.58
29550	56696.1	1138.1
29600	58397.1	1138.69
29650	58235.8	1142.55
29700	58307.9	1145.37
29750	58374.2	1147.28
29800	58926.5	1147.77
29850	60243.5	1148.6
29900	59016.1	1150.03
29950	59981.2	1148.46
30000	62090.5	1147.54
30050	59722.1	1147.2
30100	58819.1	1142.85
30150	60268.0	1137.39
30200	58987.2	1132.42
30250	59934.3	1126.15
30300	62826.4	1121.98
30350	62776.6	1123.67
30400	61496.7	1126.84
30450	61731.3	1127.1
30500	63070.3	1128.28
30550	61882.5	1131.7
30600	60950.2	1132.23
30650	62123.1	1130.56
30700	62901.1	1129.68
30750	63250.5	1129.16
30800	64701.8	1128.97
30850	63778.9	1129.89
30900	62170.2	1128.49
30950	64187.2	1125.43
31000	65232.1	1123.81
31050	63250.2	1123.17
31100	63384.8	1120.07
31150	65377.5	1117.01
31200	64082.2	1115.53
31250	62666.1	1112.65
31300	62238.2	1108.95
31350	60598.2	1105.03
31400	60965.0	1100.59
31450	60243.9	1096.71
31500	58554.1	1092.57
31550	56647.3	1087.05
31600	54572.0	1080.27
31650	53152.2	1072.24
31700	53341.6	1063.45
31750	51742.9	1053.98
31800	52719.9	1043.07
31850	55463.0	1033.12
31900	56003.5	1024.13
31950	71343.7	1024.56
32000	62476.2	1035.3
32050	62585.6	1033.61
32100	64890.9	1032.53
32150	64882.7	1035.06
32200	73490.9	1038.52
32250	65916.2	1055.09
32300	59313.0	1066.34
32350	57150.9	1066.05
32400	56615.4	1063.53
32450	55364.8	1060.79
32500	55227.8	1057.65
32550	54462.7	1054.58
32600	51930.0	1051.48
32650	49221.1	1046.51
32700	48728.2	1040.15
32750	50289.8	1033.87
32800	49791.6	1028.75
32850	47844.9	1023.15
32900	46025.5	1016.27
32950	45082.2	1008.02
33000	44121.0	998.792
33050	42039.6	988.451
33100	39185.8	975.577
33150	38248.0	960.463
33200	44540.6	943.981
33250	49214.9	933.753
33300	53148.1	929.438
33350	57858.7	930.803
33400	50447.0	950.915
33450	50850.0	948.084
33500	55019.1	946.288
33550	55456.5	952.747
33600	51654.0	967.421
33650	49749.3	975.009
33700	48778.1	977.551
33750	47881.0	978.152
33800	46424.7	977.243
33850	47525.1	973.836
33900	48283.6	972.083
33950	47766.3	971.688
34000	48006.1	970.255
34050	48277.6	969.461
34100	47118.6	969.549
34150	45666.7	968.056
34200	45861.1	964.517
34250	45753.8	960.863
34300	44562.4	957.469
34350	41954.7	952.389
34400	40461.8	944.149
34450	40770.4	934.436
34500	41875.0	924.801
34550	43432.3	916.086
34600	45533.6	909.616
34650	44064.6	907.512
34700	42668.4	903.557
34750	40197.8	897.604
34800	38334.6	886.54
34850	48393.8	870.008
34900	67792.2	866.755
34950	45432.7	889.443
35000	44520.4	887.365
35050	45220.0	883.652
35100	46220.6	881.794
35150	47787.7	881.774
35200	49951.1	884.834
35250	47198.5	895.199
35300	50861.1	897.473
35350	52064.3	908.262
35400	46468.6	930.149
35450	42429.3	939.182
35500	41897.3	936.609
35550	42141.7	932.587
35600	44603.0	927.832
35650	47320.5	927.116
35700	38227.4	945.314
35750	35301.2	936.013
35800	33342.1	923.709
35850	38719.5	911.629
35900	40800.3	904.647
35950	39448.1	901.185
36000	39286.0	895.322
36050	39257.5	888.249
36100	39547.7	880.665
36150	38981.1	873.507
36200	36727.1	864.59
36250	35708.1	851.824
36300	36561.6	837.304
36350	35975.8	822.827
36400	35361.8	808.071
36450	36428.4	792.654
36500	33744.9	778.163
36550	31131.9	756.07
36600	38418.7	733.258
36650	40621.1	720.872
36700	40043.0	716.839
36750	38456.0	712.221
36800	38844.6	703.222
36850	37742.1	697.72
36900	35648.4	693.644
36950	34768.2	691.024
37000	29848.1	679.873
37050	26649.0	659.394
37100	22560.9	626.238
37150	33631.6	605.485
37200	33135.1	593.722
37250	28704.8	582.409
37300	33108.4	561.083
37350	33220.4	557.973
37400	33873.5	561.967
37450	32307.2	565.96
37500	31609.9	546.359
37550	32579.3	536.486
37600	34182.4	542.565
37650	35084.4	552.48
37700	36300.5	567.34
37750	37420.9	578.563
37800	38968.8	594.669
37850	40058.2	613.852
37900	40748.6	626.471
37950	41830.6	641.679
38000	42490.4	651.606
38050	45605.6	657.229
38100	38018.7	688.57
38150	39434.5	702.839
38200	43028.7	713.861
38250	42449.2	735.815
38300	47430.8	758.571
38350	45471.3	792.19
38400	46396.6	813.872
38450	39571.8	821.751
38500	40037.0	821.766
38550	41857.7	815.637
38600	44757.8	818.369
38650	40381.4	824.513
38700	39346.0	825.014
38750	44761.8	823.655
38800	39434.9	832.675
38850	36981.4	836.349
38900	37501.9	833.857
38950	36889.3	832.15
39000	36739.0	828.454
39050	37318.7	824.08
39100	39781.4	816.818
39150	39249.3	826.913
39200	37430.8	838.274
39250	35632.4	841.864
39300	35696.4	840.234
39350	37846.5	836.827
39400	35904.2	844.069
39450	34861.0	846.299
39500	34272.6	844.422
39550	33022.0	842.486
39600	32791.8	837.555
39650	32237.8	831.504
39700	30628.4	823.829
39750	32339.7	813.324
39800	31835.0	806.183
39850	30404.3	798.581
39900	30699.2	788.739
39950	28982.6	780.23
40000	26980.1	768.491
40050	24683.7	750.764
40100	23862.7	721.796
40150	37245.2	704.706
40200	39581.2	692.835
40250	34885.8	736.578
40300	37450.2	734.887
40350	34712.8	744.698
40400	31902.2	747.965
40450	31998.6	742.87
40500	31761.5	738.864
40550	31534.4	734.849
40600	31318.5	730.9
40650	31441.0	726.758
40700	31450.0	723.397
40750	30632.8	721.423
40800	29264.7	718.7
40850	28415.2	713.471
40900	28149.6	707.318
40950	27484.7	703.147
41000	23870.6	698.792
41050	23616.8	684.542
41100	25990.9	674.186
41150	24768.1	667.745
41200	23186.2	657.63
41250	22998.6	641.937
41300	25327.8	628.054
41350	26061.5	620.075
41400	25886.3	622.484
41450	25796.0	621.286
41500	26084.6	620.221
41550	26440.1	620.748
41600	27855.9	620.277
41650	36449.2	623.929
41700	32213.9	670.988
41750	31315.9	696.012
41800	28027.4	709.275
41850	26321.5	709.927
41900	25960.6	704.125
41950	26296.4	697.87
42000	26125.9	693.138
42050	25444.5	689.828
42100	24650.3	685.17
42150	25822.9	679.408
42200	23493.3	683.17
42250	22367.1	677.756
42300	21510.9	670.558
42350	19848.1	660.679
42400	21292.0	645.103
42450	21706.2	637.54
42500	21906.6	635.529
42550	19241.5	635.054
42600	19443.4	623.781
42650	19961.3	613.803
42700	19244.1	607.785
42750	18363.1	599.639
42800	16880.9	588.251
42850	15763.9	570.44
42900	16510.3	551.999
42950	15624.0	534.063
43000	15223.6	511.757
43050	14847.7	494.908
43100	14377.2	483.678
43150	14032.5	477.018
43200	13751.2	473.607
43250	13534.4	474.261
43300	13767.4	479.454
43350	14599.3	490.221
43400	16538.3	510.597
43450	18049.9	532.403
43500	18768.8	547.447
43550	20120.1	552.587
43600	19307.2	561.253
43650	21389.3	575.279
43700	21804.6	598.196
43750	16782.7	615.778
43800	16442.6	616.468
43850	16628.7	620.033
43900	15086.3	621.327
43950	13943.7	618.88
44000	13539.4	612.612
44050	14023.3	605.362
44100	14220.5	598.788
44150	13753.2	594.621
44200	13612.8	588.142
44250	13333.0	581.581
44300	12367.2	573.781
44350	12492.5	561.286
44400	12990.8	549.475
44450	12111.4	536.678
44500	12110.9	521.839
44550	11181.9	502.378
44600	11331.1	476.847
44650	10768.2	451.955
44700	9549.86	420.248
44750	9117.99	381.49
44800	8342.58	346.693
44850	9296.59	327.389
44900	8729.21	318.636
44950	8468.97	302.256
45000	6770.68	266.909
45050	4621.05	218.929
45100	3298.39	176.623
45150	2713.29	150.363
45200	2339.88	135.249
45250	1979.87	126.879
45300	1695.34	128.092
45350	1604.24	135.47
45400	2253.02	142.056
45450	3122.78	156.595
45500	4342.28	161.596
45550	0	0
45600	0	0
45650	0	0
45700	0	0
45750	0	0
45800	0	0
45850	0	0
45900	0	0
45950	0	0
46000	0	0
46050	0	0
46100	0	0
46150	0	0
46200	0	0
46250	0	0
46300	0	0
46350	0	0
46400	0	0
46450	0	0
46500	0	0
46550	0	0
46600	0	0
46650	0	0
46700	0	0
46750	0	17.8783
46800	567.551	96.3551
46850	1258.26	161.347
46900	2322.59	217.277
46950	3944.47	266.99
47000	6184.52	315.466
47050	7590.7	357.796
47100	8974.35	388.911
47150	10774.7	420.498
47200	12067.4	457.218
47250	15223.3	494.224
47300	22154.9	529.817
47350	22169.9	565.091
47400	23139.5	599.171
47450	22249.7	609.602
47500	21582.1	611.179
47550	21264.1	609.721
47600	22097.2	606.628
47650	21935.3	608.653
47700	21446.1	611.19
47750	20971.2	611.284
47800	20597.6	609.517
47850	21768.1	604.778
47900	22122.9	606.897
47950	20725.2	614.674
48000	19150.5	616.705
48050	19059.9	612.168
48100	20165.5	604.983
48150	21283.3	601.975
48200	21070.6	608.306
48250	19128.4	616.005
48300	17982.4	615.65
48350	17930.8	610.832
48400	18770.8	605.645
48450	18945.6	606.233
48500	19170.0	609.783
48550	18737.1	614.807
48600	18127.3	617.272
48650	16724.1	619.717
48700	15259.9	618.053
48750	14495.9	611.268
48800	13789.1	600.872
48850	13396.1	587.103
48900	14161.4	572.532
48950	14137.6	560.555
49000	14160.0	549.365
49050	14652.1	539.504
49100	14764.7	533.677
49150	14158.7	529.635
49200	13680.2	522.003
49250	13433.2	512.198
49300	13024.1	503.147
49350	12995.9	494.353
49400	13520.0	490.398
49450	14045.6	498.362
49500	15247.2	511.185
49550	15308.1	527.016
49600	13334.9	533.302
49650	13568.1	520.729
49700	14903.5	515.025
49750	16257.6	531.408
49800	16862.2	552.779
49850	15613.7	561.557
49900	14749.5	557.159
49950	14077.7	548.19
50000	13902.2	536.029
50050	13927.0	523.404
50100	13532.3	512.901
50150	13468.2	500.738
50200	14039.8	493.755
50250	13921.1	495.06
50300	14034.7	493.781
50350	14097.0	492.44
50400	14165.8	493.734
50450	14079.2	492.134
50500	13480.1	484.663
50550	13970.4	477.148
50600	14448.3	477.818
50650	14169.9	481.216
50700	14053.4	480.625
50750	14026.3	476.862
50800	14491.2	476.974
50850	13870.7	474.453
50900	13824.3	467.81
50950	13526.1	461.207
51000	13261.1	458.968
51050	13676.3	456.588
51100	13880.0	459.651
51150	13960.5	462.994
51200	13780.4	460.4
51250	13770.8	460.284
51300	14366.7	463.578
51350	14864.6	467.111
51400	14111.5	466.778
51450	14015.2	461.846
51500	14395.3	461.535
51550	13916.9	461.301
51600	13720.5	457.285
51650	14174.0	453.419
51700	13903.9	453.07
51750	13882.0	450.316
51800	13681.7	443.531
51850	13535.7	438.027
51900	12903.4	429.628
51950	12482.7	417.762
52000	12627.2	414.389
52050	13008.0	414.475
52100	13354.8	412.469
52150	12338.9	403.173
52200	11084.7	381.996
52250	9298.37	357.558
52300	8127.41	338.477
52350	8292.45	333.988
52400	9452.04	345.167
52450	9982.99	358.255
52500	10034.1	364.705
52550	10016.6	367.516
52600	10260.6	372.413
52650	11146.7	382.623
52700	11275.1	391.763
52750	11398.0	395.85
52800	11661.1	401.668
52850	12643.5	412.949
52900	14174.2	427.817
52950	14991.3	442.216
53000	15618.5	449.469
53050	15635.7	452.863
53100	15376.9	453.81
53150	16440.1	456.266
53200	17294.8	466.058
53250	18580.8	475.038
53300	19948.5	482.397
53350	19402.5	485.173
53400	18822.5	482.361
53450	19030.2	481.874
53500	19501.0	481.246
53550	20124.9	483.391
53600	19898.3	487.225
53650	20282.7	487.855
53700	21666.5	489.964
53750	21861.2	493.678
53800	22015.1	498.665
53850	21995.0	503.83
53900	21946.3	504.225
53950	22040.0	505.293
54000	24639.9	511.041
54050	23029.7	518.214
54100	23553.6	520.279
54150	24363.3	523.499
54200	24364.2	526.983
54250	24663.8	527.843
54300	25086.2	531.37
54350	25423.4	533.682
54400	28724.3	537.621
54450	28678.4	544.384
54500	29373.5	547.462
54550	28319.7	544.29
54600	28368.2	544.423
54650	34289.1	552.164
54700	37750.1	566.597
54750	33916.9	585.992
54800	32799.7	590.623
54850	32049.5	573.649
54900	41801.6	558.758
54950	41332.1	565.795
55000	38187.0	588.719
55050	49659.7	679.251
55100	50921.6	682.526
55150	50919.1	689.358
55200	50172.4	693.693
55250	49569.2	697.976
55300	47798.1	703.622
55350	43499.2	707.948
55400	38831.5	702.343
55450	35851.4	679.165
55500	28481.2	632.873
55550	41302.7	623.2
55600	44897.1	628.658
55650	48536.8	633.467
55700	51435.3	640.074
55750	55770.7	623.751
55800	56349.6	617.097
55850	52691.7	700.659
55900	50928.3	707.804
55950	48330.6	711.026
56000	46014.8	710.78
56050	42513.4	706.76
56100	38055.4	694.213
56150	40698.4	679.377
56200	37796.9	663.599
56250	38636.5	640.233
56300	39450.8	620.393
56350	40000.1	609.33
56400	48124.6	595.313
56450	47986.8	594.935
56500	44646.6	603.329
56550	43580.8	604.614
56600	58706.3	697.386
56650	59586.2	704.983
56700	57209.0	714.898
56750	55994.4	720.384
56800	52371.8	723.203
56850	46696.4	715.32
56900	40911.5	679.966
56950	52733.9	643.28
57000	60249.3	666.597
57050	67090.1	678.054
57100	74420.6	693.027
57150	63112.6	706.092
57200	59332.0	715.417
57250	54511.0	714.355
57300	63429.6	693.5
57350	51794.8	690.45
57400	43603.0	644.448
57450	74606.2	653.905
57500	80911.0	666.031
57550	72300.5	683.441
57600	71618.1	704.691
57650	65638.6	728.129
57700	59725.7	737.769
57750	66001.9	740.932
57800	59694.9	755.373
57850	65404.3	759.729
57900	54454.6	772.756
57950	56236.7	771.984
58000	52281.9	776.191
58050	47270.5	774.051
58100	66428.2	759.25
58150	71948.1	775.419
58200	72761.8	795.855
58250	70942.8	814.094
58300	68821.9	827.093
58350	72737.6	835.459
58400	75323.3	851.227
58450	75549.6	872.984
58500	75137.9	885.326
58550	94553.0	896.246
58600	78124.2	957.939
58650	79354.2	973.206
58700	77878.1	988.683
58750	82094.3	1000.4
58800	75657.3	1015.97
58850	66900.8	1030.63
58900	63802.4	1029.47
58950	70864.8	1021.6
59000	78472.3	1025.54
59050	79304.4	1052.02
59100	67906.2	1083.37
59150	69089.4	1077.88
59200	77448.5	1081.57
59250	75708.2	1087.09
59300	71262.9	1087.66
59350	68675.3	1081.79
59400	72531.5	1073.38
59450	80287.6	1073.07
59500	75209.4	1075.65
59550	70873.5	1100.17
59600	67290.4	1114.55
59650	73886.6	1105.4
59700	81205.2	1104.51
59750	78554.8	1102.47
59800	84070.9	1114.57
59850	64437.6	1160.18
59900	56502.7	1149.69
59950	53335.4	1131.26
60000	52201.2	1110.08
60050	58886.3	1088.24
60100	67725.3	1070.84
60150	66961.7	1079.07
60200	58883.4	1107.8
60250	54615.6	1121.79
60300	53383.2	1121.72
60350	52774.3	1117.36
60400	53762.6	1111.84
60450	55569.9	1110.01
60500	54278.7	1114.93
60550	52718.3	1114.62
60600	53959.8	1110.67
60650	54956.3	1110.47
60700	54950.3	1113.08
60750	55204.2	1115.17
60800	55888.0	1116.23
60850	56440.5	1116.23
60900	57403.2	1116.25
60950	63735.1	1116.71
61000	77093.8	1121.76
61050	94553.2	1149.34
61100	68492.8	1246.49
61150	67535.8	1236.75
61200	66834.4	1226.87
61250	66619.5	1217.45
61300	66576.8	1208.96
61350	66475.0	1202.22
61400	66581.0	1197.5
61450	65991.7	1195.74
61500	65188.1	1195.63
61550	64774.8	1195.14
61600	64858.6	1193.79
61650	65770.3	1193.74
61700	64956.7	1194.42
61750	63384.2	1194.17
61800	63925.3	1191.38
61850	63215.4	1189.4
61900	62219.4	1186.33
61950	61939.2	1182.69
62000	60249.4	1178.83
62050	60548.1	1172.81
62100	62023.9	1167.97
62150	63101.2	1166.79
62200	63241.2	1169.78
62250	59695.9	1176.32
62300	57215.4	1175.12
62350	58549.7	1168.96
62400	61092.1	1163.67
62450	62663.3	1162.67
62500	61000.6	1167.23
62550	57910.1	1167.89
62600	59818.9	1163.61
62650	62872.6	1162.23
62700	62537.4	1167.69
62750	60714.9	1171.56
62800	60150.2	1171.57
62850	62580.2	1170.85
62900	63985.4	1172.42
62950	62655.2	1177.21
63000	63008.1	1178.04
63050	66018.8	1180.7
63100	67169.2	1188.52
63150	66230.6	1197.91
63200	66392.4	1204.08
63250	67686.1	1208.68
63300	69002.0	1213.68
63350	71167.4	1220.24
63400	70124.1	1229.6
63450	68699.0	1236.16
63500	71088.6	1240.65
63550	69718.1	1247.55
63600	66677.2	1252.33
63650	66895.9	1253.8
63700	66405.6	1255.28
63750	63113.9	1255.71
63800	60054.7	1251.74
63850	59246.2	1244.86
63900	58865.8	1238.19
63950	59139.0	1233.73
64000	59131.3	1228.98
64050	58592.8	1224.44
64100	57774.2	1220.19
64150	56049.7	1215.92
64200	53001.4	1209.7
64250	51521.4	1201.34
64300	51318.1	1191.81
64350	49910.8	1181.73
64400	47481.8	1169.6
64450	44969.7	1154.94
64500	44262.7	1138.35
64550	46695.2	1121.38
64600	51305.4	1105.13
64650	55313.2	1093.73
64700	61997.0	1092.39
64750	87720.6	1121.42
64800	57017.6	1147.96
64850	54114.0	1151.61
64900	51185.7	1152.48
64950	52387.6	1150.44
65000	54047.6	1151.26
65050	52374.9	1156.94
65100	52003.2	1161.02
65150	50916.6	1165.68
65200	48024.2	1168.52
65250	48033.9	1168.33
65300	48177.7	1167.79
65350	47283.0	1167.26
65400	47148.6	1165.1
65450	47857.6	1163.11
65500	46642.1	1162.58
65550	45097.6	1160.05
65600	45273.5	1155.81
65650	46007.4	1152.32
65700	45472.5	1150.6
65750	43769.2	1148.37
65800	43697.6	1144.11
65850	45155.3	1140.59
65900	46378.8	1140.1
65950	46001.6	1142.83
66000	43275.2	1147.07
66050	41977.2	1147.8
66100	42488.9	1147.91
66150	41573.8	1148.3
66200	40914.6	1148.03
66250	41030.4	1147.3
66300	41278.5	1147.14
66350	41272.1	1147.38
66400	40333.8	1148.26
66450	39127.7	1148.09
66500	38133.8	1146.75
66550	37815.9	1144.37
66600	38041.5	1141.81
66650	37921.4	1139.38
66700	37645.0	1136.81
66750	37251.0	1134.01
66800	37346.1	1131.04
66850	37956.1	1128.76
66900	38564.9	1127.65
66950	37800.4	1127.42
67000	36844.9	1126.77
67050	36991.7	1125.21
67100	36006.0	1123.71
67150	35181.3	1121.18
67200	35517.2	1118.14
67250	34887.2	1115.05
67300	33963.2	1111.52
67350	35101.2	1108.17
67400	35640.6	1105.74
67450	34862.1	1103.71
67500	33989.9	1100.98
67550	34153.9	1097.8
67600	34261.2	1095.02
67650	33275.6	1092.0
67700	32464.1	1088.11
67750	32300.8	1083.82
67800	32647.9	1079.6
67850	31611.7	1074.98
67900	30517.0	1069.69
67950	31120.8	1064.43
68000	32453.6	1059.65
68050	33360.6	1056.76
68100	33302.4	1055.22
68150	32942.9	1054.31
68200	32495.5	1052.88
68250	31973.3	1050.86
68300	31130.3	1048.0
68350	30353.2	1044.21
68400	30465.3	1039.84
68450	31033.5	1035.75
68500	30228.4	1031.91
68550	29824.7	1027.78
68600	30143.1	1023.56
68650	29983.1	1019.5
68700	29688.0	1015.48
68750	29582.4	1011.27
68800	29029.7	1007.05
68850	28577.8	1002.58
68900	29069.3	998.006
68950	29311.2	993.89
69000	28960.1	990.355
69050	28676.6	986.648
69100	28080.3	982.72
69150	27161.1	978.222
69200	27097.5	973.422
69250	27379.2	968.688
69300	27327.4	964.176
69350	27618.8	959.898
69400	27300.5	956.073
69450	26684.4	951.888
69500	26836.7	947.454
69550	26962.6	943.089
69600	26145.4	938.946
69650	26501.2	933.973
69700	26706.9	929.506
69750	25664.3	924.888
69800	25014.8	918.896
69850	24211.6	912.375
69900	23250.5	905.076
69950	23148.4	897.292
70000	24060.3	890.044
70050	24216.2	882.856
70100	25170.8	875.509
70150	27502.5	868.949
70200	30903.0	865.107
70250	34850.7	868.408
70300	29056.4	884.766
70350	24951.8	883.204
70400	23110.8	876.394
70450	22629.6	868.067
70500	22485.6	859.012
70550	22186.9	849.862
70600	21945.9	840.242
70650	21829.8	830.125
70700	21747.0	819.382
70750	21572.0	808.025
70800	22379.7	797.651
70850	22601.5	787.66
70900	22270.3	777.411
70950	21663.0	766.605
71000	21264.0	755.214
71050	21137.9	742.777
71100	23589.5	728.384
71150	24286.7	720.824
71200	24375.0	715.264
71250	23904.9	710.409
71300	23654.7	705.41
71350	23153.5	700.283
71400	22358.0	694.554
71450	21234.9	687.666
71500	20509.7	677.301
71550	22106.9	664.612
71600	22782.9	655.253
71650	23050.4	649.158
71700	23938.2	644.15
71750	26418.8	644.535
71800	21360.0	652.884
71850	20944.7	645.075
71900	21976.1	635.617
71950	23291.9	630.369
72000	24837.7	630.615
72050	21912.7	647.145
72100	21964.9	646.466
72150	21502.9	643.018
72200	21667.9	641.383
72250	21351.5	641.46
72300	20998.6	641.292
72350	21058.4	639.25
72400	21669.4	639.217
72450	21980.5	642.141
72500	21218.2	647.622
72550	21983.8	652.232
72600	21833.9	660.126
72650	22482.4	669.301
72700	22255.1	680.844
72750	23567.0	693.144
72800	24488.3	709.445
72850	24513.7	732.297
72900	24992.9	753.185
72950	27999.9	775.989
73000	22736.6	805.77
73050	17653.8	814.642
73100	15489.6	808.281
73150	14925.6	798.915
73200	14852.4	788.48
73250	14551.8	777.499
73300	14082.2	765.728
73350	13833.4	753.572
73400	13772.2	741.316
73450	13935.3	729.124
73500	13932.3	717.612
73550	13710.5	706.408
73600	13776.1	695.464
73650	14162.8	685.41
73700	13961.1	676.328
73750	13392.3	667.49
73800	13592.9	658.539
73850	13717.7	651.005
73900	13365.2	644.591
73950	13302.4	638.652
74000	13558.3	634.733
74050	12253.2	632.109
74100	11614.8	625.605
74150	11103.6	617.632
74200	10496.2	607.417
74250	9961.91	593.112
74300	9851.16	575.002
74350	9789.76	554.873
74400	9920.19	533.209
74450	9900.77	511.137
74500	9792.15	488.182
74550	9928.5	463.218
74600	10208.7	436.138
74650	10579.4	408.509
74700	11990.9	384.06
74750	17192.0	365.462
74800	25709.4	348.919
74850	37633.0	332.695
74900	32407.6	294.057
74950	13234.2	220.011
75000	4616.85	147.451
75050	0	0
75100	0	0
75150	0	0
75200	0	0
75250	0	0
75300	0	0
75350	0	0
75400	0	0
75450	0	0
75500	0	0
75550	0	0
75600	0	0
75650	0	0
75700	0	0
75750	0	0
75800	0	0
75850	0	0
75900	0	0
75950	0	0
76000	0	0
76050	0	0
76100	0	0
76150	0	0
76200	0	0
76250	0	0
76300	0	0
76350	0	0
76400	0	0
76450	0	0
76500	0	0
76550	0	0
76600	0	0
76650	0	0
76700	0	0
76750	0	0
76800	123.011	41.5095
76850	788.613	127.467
76900	2012.63	201.544
76950	3947.58	268.837
77000	6515.27	327.595
77050	9845.35	380.287
77100	12639.0	436.875
77150	11471.3	480.786
77200	9243.91	485.381
77250	8102.95	470.036
77300	8171.91	451.022
77350	8621.44	431.936
77400	8793.75	412.543
77450	8708.48	391.353
77500	8588.54	369.845
77550	9162.48	348.517
77600	10249.5	331.545
77650	11185.2	317.254
77700	11575.5	301.227
77750	14536.8	285.933
77800	1706.28	101.782
77850	993.129	60.5227
77900	0	13.4579
77950	0	0
78000	0	0
78050	0	0
78100	0	0
78150	0	0
78200	0	0
78250	0	0
78300	0	0
78350	0	0
78400	0	0
78450	0	0
78500	0	0
78550	0	0
78600	0	0
78650	0	0
78700	0	0
78750	0	0
78800	0	0
78850	0	0
78900	0	0
78950	0	0
79000	0	0
79050	0	0
79100	0	0
79150	0	0
79200	0	0
79250	0	0
79300	0	0
79350	0	0
79400	0	0
79450	0	0
79500	0	0
79550	0	0
79600	0	0
79650	0	0
79700	0	0
79750	0	0
79800	0	0
79850	0	0
79900	0	0
79950	0	0
80000	0	0
80050	0	0
80100	0	0
80150	0	0
80200	0	0
80250	0	0
80300	0	0
80350	0	0
80400	0	0
80450	0	0
80500	0	0
80550	0	0
80600	0	0
80650	0	0
80700	0	0
80750	0	0
80800	0	0
80850	0	0
80900	0	0
80950	0	0
81000	0	0
81050	0	0
81100	0	0
81150	0	0
81200	0	0
81250	0	0
81300	0	0
81350	0	0
81400	0	0
81450	0	0
81500	0	0
81550	0	0
81600	0	0
81650	0	0
81700	0	0
81750	0	0
81800	0	0
81850	0	0
81900	0	0
81950	0	0
82000	0	0
82050	0	0
82100	0	0
82150	0	0
82200	0	0
82250	0	0
82300	0	0
82350	0	0
82400	0	0
82450	0	0
82500	0	0
82550	0	0
82600	0	0
82650	0	0
82700	0	0
82750	0	0
82800	0	0
82850	0	0
82900	0	0
82950	0	0
83000	0	0
83050	0	0
83100	0	0
83150	0	0
83200	0	0
83250	0	23.3818
83300	817.436	86.5864
83350	1755.45	136.406
83400	2866.22	184.078
83450	4057.53	214.78
83500	5555.42	242.557
83550	6140.27	264.575
83600	7086.96	286.65
83650	7749.84	308.182
83700	9700.85	331.977
83750	12096.6	359.484
83800	14201.3	390.118
83850	17232.7	414.572
83900	18894.4	431.753
83950	19439.7	444.54
84000	19639.3	448.816
84050	20211.9	451.971
84100	21773.9	455.311
84150	22413.1	460.928
84200	22961.8	472.988
84250	24954.5	488.781
84300	26345.6	503.716
84350	30720.6	524.179
84400	34033.7	547.034
84450	37368.1	575.633
84500	41928.6	603.567
84550	46256.5	624.776
84600	47847.4	644.227
84650	48239.7	680.463
84700	79373.3	698.801
84750	55694.9	743.039
84800	62850.4	774.497
84850	62754.6	801.704
84900	64024.3	829.529
84950	64896.8	862.829
85000	69067.6	888.569
85050	64699.8	908.762
85100	64595.2	922.927
85150	70481.0	935.636
85200	67500.1	953.479
85250	69358.9	971.978
85300	74864.3	1004.31
85350	95131.9	1036.34
85400	97235.9	1084.46
85450	83410.3	1132.5
85500	73658.3	1150.38
85550	66575.1	1144.05
85600	63525.6	1128.04
85650	64404.7	1109.04
85700	69722.2	1093.87
85750	66734.0	1093.82
85800	62655.8	1094.73
85850	63750.1	1091.91
85900	60329.5	1096.84
85950	56520.8	1095.81
86000	57221.8	1087.05
86050	58857.7	1080.97
86100	59537.8	1081.66
86150	58006.4	1088.33
86200	57168.4	1090.75
86250	58118.8	1090.9
86300	57432.0	1095.8
86350	56601.8	1099.15
86400	56825.3	1099.56
86450	56059.2	1100.3
86500	56748.9	1099.55
86550	56176.5	1100.55
86600	53245.0	1100.0
86650	53165.0	1091.78
86700	54101.4	1084.19
86750	53260.6	1079.86
86800	55571.1	1074.72
86850	56380.1	1076.49
86900	54058.0	1085.91
86950	53507.6	1088.86
87000	53272.2	1091.11
87050	52233.6	1092.28
87100	51981.3	1090.29
87150	53052.4	1086.27
87200	54548.3	1085.55
87250	54993.3	1089.84
87300	55073.4	1096.72
87350	55157.9	1104.01
87400	53625.4	1109.89
87450	53818.2	1109.75
87500	55423.9	1109.05
87550	55773.9	1110.68
87600	56691.8	1113.23
87650	58159.2	1117.93
87700	59775.4	1126.17
87750	59848.5	1139.05
87800	58955.2	1150.67
87850	58122.9	1158.9
87900	57333.0	1165.27
87950	57152.5	1170.48
88000	55959.9	1176.29
88050	52778.5	1180.77
88100	50043.3	1180.77
88150	47490.2	1176.32
88200	45306.8	1168.28
88250	44293.9	1157.33
88300	43932.0	1145.51
88350	45443.6	1134.27
88400	46091.6	1123.03
88450	47985.6	1113.73
88500	47503.5	1108.64
88550	44164.9	1102.49
88600	42791.7	1091.61
88650	43238.5	1079.34
88700	44087.9	1067.21
88750	45752.0	1057.24
88800	47965.8	1048.58
88850	47325.8	1041.93
88900	45138.0	1035.63
88950	43877.0	1026.34
89000	46012.0	1015.44
89050	47772.4	1006.28
89100	47381.8	1001.24
89150	48107.9	997.48
89200	46055.3	989.608
89250	46908.2	980.496
89300	51741.9	974.295
89350	51156.4	970.876
89400	48659.1	968.611
89450	47994.4	965.792
89500	49868.2	960.5
89550	45896.4	952.617
89600	45680.0	940.211
89650	49515.5	927.353
89700	50199.3	917.679
89750	53124.5	912.432
89800	51485.3	911.253
89850	53757.1	908.266
89900	53083.5	905.669
89950	51422.6	904.531
90000	50614.5	902.204
90050	57561.7	895.212
90100	59719.1	895.42
90150	57001.6	899.313
90200	54480.1	901.049
90250	53770.8	902.346
90300	55777.8	905.969
90350	54955.4	910.407
90400	59227.8	920.015
90450	57162.6	929.889
90500	53944.3	937.762
90550	51745.5	937.248
90600	54467.1	934.28
90650	56281.7	937.801
90700	57396.4	949.612
90750	52032.9	962.013
90800	48722.8	964.521
90850	48779.0	959.272
90900	48539.5	953.719
90950	48734.9	951.176
91000	50009.8	946.707
91050	47743.2	942.591
91100	47698.2	937.888
91150	48748.2	934.59
91200	51105.5	931.962
91250	51500.2	930.682
91300	49642.4	930.87
91350	48534.3	929.562
91400	52105.7	926.71
91450	51266.5	926.576
91500	45521.1	924.441
91550	46010.4	922.334
91600	46340.9	919.279
91650	47325.0	920.782
91700	46909.7	921.932
91750	47650.7	920.974
91800	48153.8	921.013
91850	49958.4	920.459
91900	47531.1	922.253
91950	44584.8	921.038
92000	45039.0	921.574
92050	44528.0	921.481
92100	44333.4	919.486
92150	44051.8	918.231
92200	43751.8	916.143
92250	42461.1	912.929
92300	42191.5	907.411
92350	42783.7	901.958
92400	44053.7	898.393
92450	44625.0	898.252
92500	44965.9	899.692
92550	43795.8	900.269
92600	42891.2	898.48
92650	43455.7	894.042
92700	44195.5	891.372
92750	44098.7	890.138
92800	41832.7	887.831
92850	40552.9	884.225
92900	43021.5	876.93
92950	42117.0	872.067
93000	43214.8	869.399
93050	42026.1	866.321
93100	41718.6	864.121
93150	41700.9	863.569
93200	40578.0	860.029
93250	41488.5	854.712
93300	40838.6	850.186
93350	40226.7	845.091
93400	39432.6	841.188
93450	41070.6	838.399
93500	38265.4	832.793
93550	39242.8	823.555
93600	37972.1	816.772
93650	40870.5	810.986
93700	37766.9	805.584
93750	36878.8	797.265
93800	37304.7	788.321
93850	38736.5	781.977
93900	37363.3	778.866
93950	39165.3	772.864
94000	40110.4	766.681
94050	37931.8	761.517
94100	36018.9	755.145
94150	36471.4	743.553
94200	36598.5	742.567
94250	36960.8	741.467
94300	38214.5	733.259
94350	34276.7	725.175
94400	35571.7	721.381
94450	34162.4	714.545
94500	44537.4	703.154
94550	34648.2	708.035
94600	34210.3	705.506
94650	33007.7	703.356
94700	34120.2	697.591
94750	36579.3	698.539
94800	33124.2	695.978
94850	31339.2	693.61
94900	32512.4	692.429
94950	41996.4	685.029
95000	31070.4	689.412
95050	30761.7	677.805
95100	31955.6	677.973
95150	46815.4	679.997
95200	29606.8	681.914
95250	31264.8	674.624
95300	29349.1	667.371
95350	31747.7	665.96
95400	27863.4	660.518
95450	29296.8	661.171
95500	29694.0	657.75
95550	25725.7	651.824
95600	25856.6	637.203
95650	33992.7	636.496
95700	27322.2	647.162
95750	27589.6	647.009
95800	24649.5	639.84
95850	25333.5	632.463
95900	29181.0	628.199
95950	25336.5	631.237
96000	25204.3	632.551
96050	24338.6	626.081
96100	23012.7	617.064
96150	24112.5	613.575
96200	22491.3	609.01
96250	23363.4	602.665
96300	25944.4	597.372
96350	22965.4	598.614
96400	21771.6	592.342
96450	24758.3	600.628
96500	21480.4	601.579
96550	21570.7	596.554
96600	22219.4	594.552
96650	20533.2	594.66
96700	19770.5	587.173
96750	18980.6	576.073
96800	19347.4	569.863
96850	18657.2	564.943
96900	18605.9	562.059
96950	18817.1	562.003
97000	18482.9	560.131
97050	17904.7	557.922
97100	19745.0	555.681
97150	17712.0	549.063
97200	15627.8	531.863
97250	15940.6	509.451
97300	15703.6	496.718
97350	16803.1	491.914
97400	16495.9	485.58
97450	15207.4	470.138
97500	14291.2	451.458
97550	13179.2	431.101
97600	11873.8	411.124
97650	11230.6	386.538
97700	10150.0	355.801
97750	11287.9	330.377
97800	12090.6	318.27
97850	12708.6	311.092
97900	13297.9	306.592
97950	15019.9	307.445
98000	18535.9	312.642
98050	21791.9	316.203
98100	20411.1	307.421
98150	19744.7	293.059
98200	17660.9	285.046
98250	15486.8	277.154
98300	12881.4	265.02
98350	10855.5	236.587
98400	5822.89	196.61
98450	3023.97	151.918
98500	1630.35	105.007
98550	884.962	61.9832
98600	386.18	27.7402
98650	0	5.43239
98700	0	0
98750	0	0
98800	0	0
98850	0	0
98900	0	0
98950	0	0
99000	0	0
99050	0	0
99100	0	0
99150	0	0
99200	0	0
99250	0	0
99300	0	0
99350	0	0
99400	0	0
99450	0	0
99500	0	0
99550	0	2.63647
99600	0	0
99650	0	0
99700	0	0
99750	0	0
99800	0	0
99850	0	0
99900	0	0
[truncated: 459 more rows]
