# Supplementary material for: The extreme yet transient nature of glacial erosion
Source: Nat Commun. 2022 Nov 30;13:7377. doi: 10.1038/s41467-022-35072-0 (PMC9712427; doi:10.1038/s41467-022-35072-0)
Supplement: Supplementary file 5 — Supplementary Data 2 [file 41467_2022_35072_MOESM5_ESM.zip › csv_glacialEcalib/Chiv2018-1.csv]

Year	Q	IceH
0	0	0
50	0	0
100	0	0
150	0	0
200	0	0
250	0	0
300	0	0
350	0	0
400	0	0
450	0	0
500	0	0
550	0	0
600	0	0
650	0	0
700	0	0
750	0	0
800	0	0
850	0	0
900	0	0
950	0	0
1000	0	0
1050	0	0
1100	0	0
1150	0	0
1200	0	0
1250	0	0
1300	0	0
1350	0	0
1400	0	0
1450	0	0
1500	0	0
1550	0	0
1600	0	0
1650	0	0
1700	0	0
1750	0	0
1800	0	0
1850	0	0
1900	0	0
1950	0	0
2000	0	0
2050	0	0
2100	0	0
2150	0	0
2200	0	0
2250	0	0
2300	0	0
2350	0	0
2400	0	0
2450	0	0
2500	0	0
2550	0	0
2600	0	0
2650	0	0
2700	0	0
2750	0	0
2800	0	0
2850	0	0
2900	0	0
2950	0	0
3000	0	0
3050	0	0
3100	0	0
3150	0	0
3200	0	0
3250	0	0
3300	0	0
3350	0	0
3400	0	0
3450	0	0
3500	0	0
3550	0	0
3600	0	0
3650	0	0
3700	0	0
3750	0	0
3800	0	0
3850	0	0
3900	0	0
3950	0	0
4000	0	0
4050	0	0
4100	0	0
4150	0	0
4200	0	0
4250	0	0
4300	0	0
4350	0	0
4400	0	0
4450	0	0
4500	0	0
4550	0	0
4600	0	0
4650	0	0
4700	0	0
4750	0	0
4800	0	0
4850	0	0
4900	0	0
4950	0	0
5000	0	0
5050	0	0
5100	0	0
5150	0	0
5200	0	0
5250	0	0
5300	0	0
5350	0	0
5400	0	0
5450	0	0
5500	0	0
5550	0	0
5600	0	0
5650	0	0
5700	0	0
5750	0	0
5800	0	0
5850	0	0
5900	0	0
5950	0	0
6000	0	0
6050	0	0
6100	0	0
6150	0	0
6200	0	0
6250	0	0
6300	0	0
6350	0	0
6400	0	0
6450	0	0
6500	0	0
6550	0	0
6600	0	0
6650	0	0
6700	0	0
6750	0	0
6800	0	0
6850	0	0
6900	0	0
6950	0	0
7000	0	0
7050	0	0
7100	0	0
7150	0	0
7200	0	0
7250	0	0
7300	0	0
7350	0	0
7400	0	0
7450	0	0
7500	0	0
7550	0	0
7600	0	0
7650	0	0
7700	0	0
7750	0	0
7800	0	0
7850	0	0
7900	0	0
7950	0	0
8000	0	0
8050	0	0
8100	0	0
8150	0	0
8200	0	0
8250	0	0
8300	0	0
8350	0	0
8400	0	0
8450	0	0
8500	0	0
8550	0	0
8600	0	0
8650	0	0
8700	0	0
8750	0	0
8800	0	0
8850	0	0
8900	0	0
8950	0	0
9000	0	0
9050	0	0
9100	0	0
9150	0	0
9200	0	0
9250	0	0
9300	0	0
9350	0	0
9400	0	0
9450	0	0
9500	0	0
9550	0	0
9600	0	0
9650	0	0
9700	0	0
9750	0	0
9800	0	0
9850	0	0
9900	0	0
9950	0	0
10000	0	0
10050	0	0
10100	0	0
10150	0	0
10200	0	0
10250	0	0
10300	0	0
10350	0	0
10400	0	0
10450	0	0
10500	0	0
10550	0	0
10600	0	0
10650	0	0
10700	0	0
10750	0	0
10800	0	0
10850	0	0
10900	0	0
10950	0	0
11000	0	0
11050	0	0
11100	0	0
11150	0	0
11200	0	0
11250	0	0
11300	0	0
11350	0	0
11400	0	0
11450	0	0
11500	0	0
11550	0	0
11600	0	0
11650	0	0
11700	0	0
11750	0	0
11800	0	0
11850	0	0
11900	0	0
11950	0	0
12000	0	0
12050	0	0
12100	0	0
12150	0	0
12200	0	0
12250	0	0
12300	0	0
12350	0	0
12400	0	0
12450	0	0
12500	0	0
12550	0	0
12600	0	0
12650	0	0
12700	0	0
12750	0	0
12800	0	0
12850	0	0
12900	0	0
12950	0	0
13000	0	0
13050	0	0
13100	0	0
13150	0	0
13200	0	0
13250	0	0
13300	0	0
13350	0	0
13400	0	0
13450	0	0
13500	0	0
13550	0	0
13600	0	0
13650	0	0
13700	0	0
13750	0	0
13800	0	0
13850	0	0
13900	0	0
13950	0	0
14000	0	0
14050	0	0
14100	0	0
14150	0	0
14200	0	0
14250	0	0
14300	0	0
14350	0	0
14400	0	0
14450	0	0
14500	0	0
14550	0	0
14600	0	0
14650	0	0
14700	0	0
14750	0	0
14800	0	0
14850	0	0
14900	0	0
14950	0	0
15000	0	0
15050	0	0
15100	0	0
15150	0	0
15200	0	0
15250	0	0
15300	0	0
15350	0	0
15400	0	0
15450	0	0
15500	0	0
15550	0	0
15600	0	0
15650	0	0
15700	0	0
15750	0	0
15800	0	0
15850	0	0
15900	0	0
15950	0	0
16000	0	0
16050	0	0
16100	0	0
16150	0	0
16200	0	0
16250	0	0
16300	0	0
16350	0	0
16400	0	0
16450	0	0
16500	0	0
16550	0	0
16600	0	0
16650	0	0
16700	0	0
16750	0	0
16800	0	0
16850	0	0
16900	0	0
16950	0	0
17000	0	0
17050	0	0
17100	0	0
17150	0	0
17200	0	0
17250	0	0
17300	0	0
17350	0	0
17400	0	0
17450	0	0
17500	0	0
17550	0	0
17600	0	0
17650	0	0
17700	0	0
17750	0	0
17800	0	0
17850	0	0
17900	0	0
17950	0	0
18000	0	0
18050	0	0
18100	0	0
18150	1446.32	60.1558
18200	10012.5	122.141
18250	18273.9	153.467
18300	24669.1	181.487
18350	36340.0	225.639
18400	44455.0	256.619
18450	46794.7	282.679
18500	44914.3	304.904
18550	50212.4	330.426
18600	43191.3	353.384
18650	47168.7	367.624
18700	60995.2	382.239
18750	60957.1	409.83
18800	48268.5	437.603
18850	61881.5	449.815
18900	56806.2	472.845
18950	56079.5	505.346
19000	57793.5	533.591
19050	60365.1	570.61
19100	60526.8	610.859
19150	62807.4	644.142
19200	62595.1	657.402
19250	61576.5	677.55
19300	67930.2	715.129
19350	67719.8	733.192
19400	67932.5	742.573
19450	66240.3	752.308
19500	67499.0	758.138
19550	68655.3	767.125
19600	68402.5	780.57
19650	68003.8	793.263
19700	65736.2	803.068
19750	58583.4	806.807
19800	56551.7	801.835
19850	61839.8	795.028
19900	63451.0	792.335
19950	53313.5	793.335
20000	57689.0	785.538
20050	62927.3	782.248
20100	63825.3	804.74
20150	61436.3	829.514
20200	62367.0	840.108
20250	61614.6	847.742
20300	59789.3	852.065
20350	59383.6	853.417
20400	50597.6	851.951
20450	52761.5	842.296
20500	59653.4	834.524
20550	62738.3	832.221
20600	62496.9	833.417
20650	55419.2	835.093
20700	61380.0	829.891
20750	65524.9	829.604
20800	60890.7	836.073
20850	62987.6	837.266
20900	60493.9	840.93
20950	60407.4	842.753
21000	63479.1	845.18
21050	61113.4	857.96
21100	56497.8	864.342
21150	51841.4	861.297
21200	52661.5	852.786
21250	55475.3	844.791
21300	58177.5	839.209
21350	63346.9	837.469
21400	61093.8	845.607
21450	60139.4	849.958
21500	59202.5	855.047
21550	58552.3	866.475
21600	58174.0	880.965
21650	56551.1	900.335
21700	51789.3	913.809
21750	50667.1	918.965
21800	50934.4	919.554
21850	50840.1	921.315
21900	49765.1	924.312
21950	50386.9	924.313
22000	49085.8	925.064
22050	45066.0	926.059
22100	50068.8	923.046
22150	51493.9	928.239
22200	45678.0	953.462
22250	41528.4	965.229
22300	43597.4	973.419
22350	38270.1	992.31
22400	32551.1	1006.1
22450	28537.4	1011.98
22500	25662.5	1013.84
22550	24993.8	1015.7
22600	22622.0	1023.45
22650	16084.7	1041.64
22700	10005.8	1080.68
22750	12861.2	1100.99
22800	15540.2	1104.12
22850	17040.6	1106.91
22900	16208.6	1107.72
22950	16308.1	1106.74
23000	14710.4	1105.37
23050	12628.4	1103.34
23100	12274.0	1101.23
23150	10194.2	1100.43
23200	8625.38	1097.98
23250	8143.06	1093.44
23300	8112.17	1090.17
23350	7525.98	1090.02
23400	7789.45	1092.21
23450	7603.93	1093.6
23500	7464.69	1092.82
23550	7458.56	1090.59
23600	7505.22	1085.45
23650	7698.63	1079.23
23700	7817.44	1076.41
23750	7849.25	1076.4
23800	7871.26	1075.71
23850	8326.98	1073.52
23900	8918.0	1072.39
23950	9361.31	1073.4
24000	9953.9	1075.55
24050	10948.0	1073.75
24100	12954.5	1070.96
24150	14655.2	1069.54
24200	16492.2	1065.87
24250	17782.2	1059.55
24300	17876.9	1051.14
24350	18787.4	1044.76
24400	20272.1	1045.49
24450	20243.9	1048.48
24500	19959.0	1045.75
24550	20918.7	1040.18
24600	23209.9	1038.1
24650	23354.5	1037.88
24700	24316.8	1034.87
24750	27993.9	1033.41
24800	28333.8	1032.51
24850	26302.5	1024.21
24900	31185.3	1015.93
24950	35940.5	1015.59
25000	36977.6	1018.0
25050	38232.2	1015.37
25100	37053.5	1005.59
25150	39354.9	990.647
25200	42488.4	975.76
25250	38823.1	958.76
25300	40222.0	936.997
25350	42647.8	915.333
25400	38813.9	896.879
25450	39498.8	879.145
25500	49667.8	864.276
25550	60573.2	854.281
25600	66645.3	850.362
25650	67480.7	847.321
25700	57290.2	841.482
25750	58934.9	831.044
25800	65874.1	822.275
25850	74220.0	818.414
25900	81165.0	818.901
25950	90080.4	819.203
26000	51017.0	813.291
26050	87238.2	796.256
26100	94715.4	765.077
26150	105986.0	744.512
26200	124201.0	732.162
26250	106812.0	723.821
26300	140745.0	714.315
26350	170207.0	684.677
26400	169235.0	667.683
26450	156444.0	652.833
26500	159276.0	619.333
26550	172937.0	616.312
26600	128495.0	615.867
26650	153826.0	560.816
26700	147965.0	535.342
26750	150981.0	540.823
26800	146140.0	538.224
26850	148775.0	514.134
26900	122384.0	511.864
26950	160428.0	522.612
27000	39208.0	471.449
27050	32970.5	431.358
27100	111335.0	402.287
27150	78573.5	386.181
27200	50729.2	397.511
27250	52040.6	443.427
27300	58764.7	511.509
27350	73655.6	591.231
27400	91193.1	682.854
27450	30782.0	716.258
27500	77043.1	704.33
27550	90800.7	688.928
27600	95855.6	674.766
27650	120144.0	661.072
27700	147209.0	638.2
27750	147057.0	616.284
27800	166319.0	589.649
27850	135105.0	573.11
27900	156952.0	548.444
27950	163418.0	538.519
28000	167755.0	528.204
28050	157512.0	492.984
28100	37904.2	446.353
28150	111072.0	415.275
28200	101642.0	380.988
28250	72517.4	367.483
28300	49040.4	390.868
28350	57987.9	452.003
28400	64622.2	510.166
28450	70148.5	562.974
28500	83394.1	630.229
28550	91580.3	690.849
28600	58889.7	706.517
28650	48605.5	694.263
28700	71893.1	673.806
28750	81999.0	652.03
28800	89114.7	627.493
28850	86431.5	602.993
28900	78720.2	589.861
28950	90526.3	563.439
29000	88438.4	533.449
29050	72719.4	516.011
29100	68832.5	499.51
29150	52029.4	502.227
29200	6302.79	446.772
29250	68423.7	417.99
29300	67015.9	373.982
29350	65345.0	340.955
29400	57401.3	276.56
29450	7480.29	228.763
29500	2769.36	123.883
29550	0	0
29600	0	0
29650	0	0
29700	0	0
29750	0	0
29800	0	0
29850	0	0
29900	0	0
29950	0	0
30000	0	0
30050	0	0
30100	0	0
30150	0	0
30200	0	0
30250	0	0
30300	0	0
30350	0	0
30400	0	0
30450	0	0
30500	0	0
30550	0	0
30600	0	0
30650	0	0
30700	0	0
30750	0	0
30800	0	0
30850	0	0
30900	0	0
30950	0	0
31000	0	0
31050	0	0
31100	0	0
31150	0	0
31200	0	0
31250	0	0
31300	0	0
31350	0	0
31400	0	0
31450	0	0
31500	0	0
31550	0	0
31600	0	0
31650	0	0
31700	0	0
31750	0	0
31800	0	0
31850	0	0
31900	0	0
31950	0	0
32000	0	0
32050	0	0
32100	0	0
32150	0	0
32200	0	0
32250	0	0
32300	0	0
32350	0	0
32400	0	0
32450	0	0
32500	0	0
32550	0	0
32600	0	0
32650	0	0
32700	0	0
32750	0	0
32800	0	0
32850	0	0
32900	0	0
32950	0	0
33000	0	0
33050	0	0
33100	0	0
33150	0	0
33200	0	0
33250	0	0
33300	0	0
33350	0	0
33400	0	0
33450	0	0
33500	0	0
33550	0	0
33600	0	0
33650	0	0
33700	0	0
33750	0	0
33800	0	0
33850	0	0
33900	0	0
33950	0	0
34000	0	0
34050	0	0
34100	0	0
34150	0	0
34200	0	0
34250	0	0
34300	0	0
34350	0	0
34400	0	0
34450	0	0
34500	0	0
34550	0	0
34600	0	0
34650	0	0
34700	0	0
34750	0	0
34800	0	0
34850	0	0
34900	0	0
34950	0	0
35000	0	0
35050	0	0
35100	0	0
35150	0	0
35200	0	0
35250	0	0
35300	0	0
35350	0	0
35400	0	0
35450	0	0
35500	0	0
35550	0	0
35600	0	0
35650	0	0
35700	0	0
35750	0	0
35800	0	0
35850	0	0
35900	0	0
35950	0	0
36000	0	0
36050	0	0
36100	0	0
36150	0	0
36200	0	0
36250	0	0
36300	0	0
36350	0	0
36400	0	0
36450	0	0
36500	0	0
36550	0	0
36600	0	0
36650	0	0
36700	0	0
36750	0	0
36800	0	0
36850	0	0
36900	0	0
36950	0	0
37000	0	0
37050	0	0
37100	0	0
37150	0	0
37200	0	0
37250	0	0
37300	0	0
37350	0	0
37400	0	0
37450	0	0
37500	0	0
37550	0	0
37600	0	0
37650	0	0
37700	0	0
37750	0	0
37800	0	0
37850	0	0
37900	0	0
37950	0	0
38000	0	0
38050	0	0
38100	0	0
38150	0	0
38200	0	0
38250	0	0
38300	0	0
38350	0	0
38400	0	0
38450	0	0
38500	0	0
38550	0	0
38600	0	0
38650	0	0
38700	0	0
38750	0	0
38800	0	0
38850	0	0
38900	0	0
38950	0	0
39000	0	0
39050	0	0
39100	0	0
39150	0	0
39200	0	0
39250	0	0
39300	0	0
39350	0	0
39400	0	0
39450	0	0
39500	0	0
39550	0	0
39600	0	0
39650	0	0
39700	0	0
39750	0	0
39800	0	0
39850	0	0
39900	0	0
39950	0	0
40000	0	0
40050	0	0
40100	0	0
40150	0	0
40200	0	0
40250	0	0
40300	0	0
40350	0	0
40400	0	0
40450	0	0
40500	0	0
40550	0	0
40600	0	0
40650	0	0
40700	0	0
40750	0	0
40800	0	0
40850	0	0
40900	0	0
40950	0	0
41000	0	0
41050	0	0
41100	0	0
41150	0	0
41200	0	0
41250	0	0
41300	0	0
41350	0	0
41400	0	0
41450	0	0
41500	0	0
41550	0	0
41600	0	0
41650	0	0
41700	0	0
41750	0	0
41800	0	0
41850	0	0
41900	0	0
41950	0	0
42000	0	0
42050	0	0
42100	0	0
42150	0	0
42200	0	0
42250	0	0
42300	0	0
42350	0	0
42400	0	0
42450	0	0
42500	0	0
42550	0	0
42600	0	0
42650	0	0
42700	0	0
42750	0	0
42800	0	0
42850	0	0
42900	0	0
42950	0	0
43000	0	0
43050	0	0
43100	0	0
43150	0	0
43200	0	0
43250	0	0
43300	0	0
43350	0	0
43400	0	0
43450	0	0
43500	0	0
43550	0	0
43600	0	0
43650	0	0
43700	0	0
43750	0	0
43800	0	0
43850	0	0
43900	0	0
43950	0	0
44000	0	0
44050	0	0
44100	0	0
44150	0	0
44200	0	0
44250	0	0
44300	0	0
44350	0	0
44400	0	0
44450	0	0
44500	0	0
44550	0	0
44600	0	0
44650	0	0
44700	0	0
44750	0	0
44800	0	0
44850	0	0
44900	0	0
44950	0	0
45000	0	0
45050	0	0
45100	0	0
45150	0	0
45200	0	0
45250	0	0
45300	0	0
45350	0	0
45400	0	0
45450	0	0
45500	0	0
45550	0	0
45600	0	0
45650	0	0
45700	0	0
45750	0	0
45800	0	0
45850	0	0
45900	0	0
45950	0	0
46000	0	0
46050	0	0
46100	0	0
46150	0	0
46200	0	0
46250	0	0
46300	0	0
46350	0	0
46400	0	0
46450	0	0
46500	0	0
46550	0	0
46600	0	0
46650	0	0
46700	0	0
46750	0	0
46800	0	0
46850	0	0
46900	0	0
46950	0	0
47000	0	0
47050	0	0
47100	0	0
47150	0	0
47200	0	0
47250	0	0
47300	0	0
47350	0	0
47400	0	0
47450	0	0
47500	0	0
47550	0	0
47600	0	0
47650	0	0
47700	0	0
47750	0	0
47800	0	0
47850	0	0
47900	0	0
47950	0	0
48000	0	0
48050	0	0
48100	0	0
48150	0	0
48200	0	0
48250	0	0
48300	0	0
48350	0	0
48400	0	0
48450	0	0
48500	0	0
48550	0	0
48600	0	0
48650	0	0
48700	0	0
48750	0	0
48800	0	0
48850	0	0
48900	0	0
48950	0	0
49000	0	0
49050	0	0
49100	0	0
49150	0	0
49200	0	0
49250	0	0
49300	0	0
49350	0	0
49400	0	0
49450	0	0
49500	0	0
49550	0	0
49600	0	0
49650	0	0
49700	0	0
49750	0	0
49800	0	0
49850	0	0
49900	0	0
49950	0	0
50000	0	0
50050	0	0
50100	0	0
50150	0	0
50200	0	0
50250	0	0
50300	0	0
50350	0	0
50400	0	0
50450	0	0
50500	0	0
50550	0	0
50600	0	0
50650	0	0
50700	0	0
50750	0	0
50800	0	0
50850	0	0
50900	0	0
50950	0	0
51000	0	0
51050	0	0
51100	0	0
51150	0	0
51200	0	0
51250	0	0
51300	0	0
51350	0	0
51400	0	0
51450	0	0
51500	0	0
51550	0	0
51600	0	0
51650	0	0
51700	0	0
51750	0	0
51800	0	0
51850	0	0
51900	0	0
51950	0	0
52000	0	0
52050	0	0
52100	0	0
52150	0	0
52200	0	0
52250	0	0
52300	0	0
52350	0	0
52400	0	0
52450	0	0
52500	0	0
52550	0	0
52600	0	0
52650	0	0
52700	0	0
52750	0	0
52800	0	0
52850	0	0
52900	0	0
52950	0	0
53000	0	0
53050	0	0
53100	0	0
53150	0	0
53200	0	0
53250	0	0
53300	0	0
53350	0	0
53400	0	0
53450	0	0
53500	0	0
53550	0	0
53600	0	0
53650	0	0
53700	0	0
53750	0	0
53800	0	0
53850	0	0
53900	0	0
53950	0	0
54000	0	0
54050	0	0
54100	0	0
54150	0	0
54200	0	0
54250	0	0
54300	0	0
54350	0	0
54400	0	0
54450	0	0
54500	0	0
54550	0	0
54600	0	0
54650	0	0
54700	0	0
54750	0	0
54800	0	0
54850	0	0
54900	0	0
54950	0	0
55000	0	0
55050	0	0
55100	0	0
55150	0	0
55200	0	0
55250	0	0
55300	0	0
55350	0	0
55400	0	0
55450	0	0
55500	0	0
55550	0	0
55600	0	0
55650	0	0
55700	0	0
55750	0	0
55800	0	0
55850	0	0
55900	0	0
55950	0	0
56000	0	0
56050	0	0
56100	0	0
56150	0	0
56200	0	0
56250	0	0
56300	0	0
56350	0	0
56400	0	0
56450	0	0
56500	0	0
56550	0	0
56600	0	0
56650	0	0
56700	0	0
56750	0	0
56800	0	0
56850	0	0
56900	0	0
56950	0	0
57000	0	0
57050	0	0
57100	0	0
57150	0	0
57200	0	0
57250	0	0
57300	0	0
57350	0	0
57400	0	0
57450	0	0
57500	0	0
57550	0	0
57600	0	0
57650	0	0
57700	0	0
57750	0	0
57800	0	0
57850	0	0
57900	0	0
57950	0	0
58000	0	0
58050	0	0
58100	0	0
58150	0	0
58200	0	0
58250	0	0
58300	0	0
58350	0	0
58400	0	0
58450	0	0
58500	0	0
58550	0	0
58600	0	0
58650	0	0
58700	0	0
58750	0	0
58800	0	0
58850	0	0
58900	0	0
58950	0	0
59000	0	0
59050	0	0
59100	0	0
59150	0	0
59200	0	0
59250	0	0
59300	0	0
59350	0	0
59400	0	0
59450	0	0
59500	0	0
59550	0	0
59600	0	0
59650	0	0
59700	0	0
59750	0	6.65704
59800	9216.51	248.197
59850	29378.4	413.66
59900	35583.7	493.858
59950	33964.7	520.538
60000	31304.4	540.046
60050	31215.7	567.165
60100	31837.8	644.063
60150	47959.5	777.015
60200	51545.8	869.336
60250	44695.6	899.91
60300	44241.1	901.828
60350	44653.2	901.597
60400	45458.1	903.666
60450	46173.9	911.191
60500	41943.9	922.421
60550	41129.3	925.103
60600	42047.5	926.503
60650	42256.7	932.462
60700	40708.6	939.159
60750	39536.8	943.784
60800	39142.4	946.874
60850	40060.1	949.877
60900	41770.3	953.608
60950	44902.4	959.983
61000	48843.1	969.242
61050	48521.6	975.04
61100	44614.8	973.723
61150	41886.5	972.065
61200	40135.9	971.855
61250	39041.9	972.965
61300	37700.6	976.403
61350	36234.4	981.211
61400	34853.4	986.315
61450	33139.8	990.596
61500	31256.7	991.992
61550	31203.8	992.011
61600	31232.7	992.011
61650	31233.4	992.025
61700	30860.7	992.087
61750	31484.0	990.021
61800	31230.8	987.873
61850	32391.0	987.176
61900	32202.5	986.869
61950	31078.9	986.819
62000	31988.9	986.282
62050	31388.3	986.954
62100	31717.6	990.576
62150	31175.9	996.597
62200	29597.7	1001.24
62250	28756.9	999.232
62300	28016.4	992.203
62350	29897.5	987.111
62400	30663.9	987.763
62450	30653.0	991.459
62500	29707.0	992.693
62550	28701.0	988.794
62600	31350.2	985.336
62650	31121.3	986.282
62700	31157.6	986.763
62750	30516.5	983.555
62800	30627.6	977.456
62850	32506.3	972.87
62900	33530.2	969.989
62950	32560.5	965.085
63000	34235.8	958.283
63050	36944.5	952.846
63100	37135.9	947.529
63150	36759.0	938.125
63200	37450.2	925.201
63250	40270.0	911.874
63300	43227.8	899.043
63350	46834.8	886.688
63400	47161.6	873.59
63450	48926.3	858.695
63500	56860.1	844.63
63550	57570.2	833.499
63600	61817.2	820.026
63650	64909.1	805.722
63700	71695.7	794.909
63750	72513.1	785.185
63800	61116.4	771.42
63850	59256.2	749.735
63900	60107.0	726.712
63950	69413.1	706.779
64000	79322.7	689.313
64050	85327.7	678.812
64100	87147.7	672.968
64150	85912.0	669.788
64200	75804.0	666.286
64250	75337.3	654.603
64300	79440.8	643.178
64350	75503.4	640.774
64400	62168.2	638.776
64450	59097.6	627.193
64500	61011.2	609.221
64550	44697.1	599.95
64600	44187.9	622.39
64650	46914.6	679.863
64700	49402.1	749.205
64750	51110.2	816.678
64800	55910.0	877.763
64850	48083.0	908.595
64900	42899.0	910.204
64950	45477.8	904.041
65000	48519.5	899.02
65050	44180.3	893.608
65100	44721.3	881.89
65150	44430.1	867.922
65200	48499.3	850.363
65250	51681.7	832.347
65300	56661.7	815.749
65350	58189.9	800.742
65400	63212.5	785.975
65450	63723.2	773.608
65500	66518.9	764.243
65550	68294.5	753.085
65600	74469.2	740.073
65650	73799.9	730.078
65700	73229.9	724.729
65750	77548.2	717.846
65800	82344.6	706.472
65850	82525.6	696.874
65900	87396.5	693.15
65950	86809.3	692.563
66000	81978.0	687.245
66050	72845.1	672.543
66100	84527.0	654.034
66150	78945.5	638.844
66200	74394.2	621.412
66250	78350.2	602.115
66300	87976.9	584.261
66350	95606.0	569.341
66400	90089.4	556.69
66450	104564.0	548.765
66500	105285.0	537.458
66550	101652.0	516.067
66600	109306.0	487.761
66650	112314.0	466.201
66700	107846.0	445.79
66750	104855.0	430.108
66800	105333.0	403.311
66850	96684.6	375.752
66900	99778.6	352.187
66950	86875.2	349.001
67000	96246.1	334.131
67050	86777.6	314.465
67100	83178.6	278.541
67150	10481.5	212.529
67200	5228.45	137.414
67250	0	13.2159
67300	0	0
67350	0	0
67400	0	0
67450	0	0
67500	0	0
67550	0	0
67600	0	0
67650	0	0
67700	0	0
67750	0	0
67800	0	0
67850	0	0
67900	0	0
67950	0	0
68000	0	0
68050	0	0
68100	0	0
68150	0	0
68200	0	0
68250	0	0
68300	0	0
68350	0	0
68400	0	0
68450	0	0
68500	0	0
68550	0	0
68600	0	0
68650	0	0
68700	0	0
68750	0	0
68800	0	0
68850	0	0
68900	0	0
68950	0	0
69000	0	0
69050	0	0
69100	0	0
69150	0	0
69200	0	0
69250	0	0
69300	0	0
69350	0	0
69400	0	0
69450	0	0
69500	0	0
69550	0	0
69600	0	0
69650	0	0
69700	0	0
69750	0	0
69800	0	0
69850	0	0
69900	0	0
69950	0	0
70000	0	0
70050	0	0
70100	0	0
70150	0	0
70200	0	0
70250	0	0
70300	0	0
70350	0	0
70400	0	0
70450	0	0
70500	0	0
70550	0	0
70600	0	0
70650	0	0
70700	0	0
70750	0	0
70800	0	0
70850	0	0
70900	0	0
70950	0	0
71000	0	0
71050	0	0
71100	0	0
71150	0	0
71200	0	0
71250	0	0
71300	0	0
71350	0	0
71400	0	0
71450	0	0
71500	0	0
71550	0	0
71600	0	0
71650	0	0
71700	0	0
71750	0	0
71800	0	0
71850	0	0
71900	0	0
71950	0	0
72000	0	0
72050	0	0
72100	0	0
72150	0	0
72200	0	0
72250	0	0
72300	0	0
72350	0	0
72400	0	0
72450	0	0
72500	0	0
72550	0	0
72600	0	0
72650	0	0
72700	0	0
72750	0	0
72800	0	0
72850	0	0
72900	0	0
72950	0	0
73000	0	0
73050	0	0
73100	0	0
73150	0	0
73200	0	0
73250	0	0
73300	0	0
73350	0	0
73400	0	0
73450	0	0
73500	0	0
73550	0	0
73600	0	0
73650	0	0
73700	0	0
73750	0	0
73800	0	0
73850	0	0
73900	0	0
73950	0	0
74000	0	0
74050	0	0
74100	0	0
74150	0	0
74200	0	0
74250	0	0
74300	0	0
74350	0	0
74400	0	0
74450	0	0
74500	0	0
74550	0	0
74600	0	0
74650	0	0
74700	0	0
74750	0	0
74800	0	0
74850	0	0
74900	0	0
74950	0	0
75000	0	0
75050	0	0
75100	0	0
75150	0	0
75200	0	0
75250	0	0
75300	0	0
75350	0	0
75400	0	0
75450	0	0
75500	0	0
75550	0	0
75600	0	0
75650	0	0
75700	0	0
75750	0	0
75800	0	0
75850	0	0
75900	0	0
75950	0	0
76000	0	0
76050	0	0
76100	0	0
76150	0	0
76200	0	0
76250	0	0
76300	0	0
76350	0	0
76400	0	0
76450	0	0
76500	0	0
76550	0	0
76600	0	0
76650	0	0
76700	0	0
76750	0	0
76800	0	0
76850	0	0
76900	0	0
76950	0	0
77000	0	0
77050	0	0
77100	0	0
77150	0	0
77200	0	0
77250	0	0
77300	0	0
77350	0	0
77400	0	0
77450	0	0
77500	0	0
77550	0	0
77600	0	0
77650	0	0
77700	0	0
77750	0	0
77800	0	0
77850	0	0
77900	0	0
77950	0	0
78000	0	0
78050	0	0
78100	0	0
78150	0	0
78200	0	0
78250	0	0
78300	0	0
78350	0	0
78400	0	0
78450	0	0
78500	0	0
78550	0	0
78600	0	0
78650	0	0
78700	0	0
78750	0	0
78800	0	0
78850	0	0
78900	0	0
78950	0	0
79000	0	0
79050	0	0
79100	0	0
79150	0	0
79200	0	0
79250	0	0
79300	0	0
79350	0	0
79400	0	0
79450	0	0
79500	0	0
79550	0	0
79600	0	0
79650	0	0
79700	0	0
79750	0	0
79800	0	0
79850	0	0
79900	0	0
79950	0	0
80000	0	0
80050	0	0
80100	0	0
80150	0	0
80200	0	0
80250	0	0
80300	0	0
80350	0	0
80400	0	0
80450	0	0
80500	0	0
80550	0	0
80600	0	0
80650	0	0
80700	0	0
80750	0	0
80800	0	0
80850	0	0
80900	0	0
80950	0	0
81000	0	0
81050	0	0
81100	0	0
81150	0	0
81200	0	0
81250	0	0
81300	0	0
81350	0	0
81400	0	0
81450	0	0
81500	0	0
81550	0	0
81600	0	0
81650	0	0
81700	0	0
81750	0	0
81800	0	0
81850	0	0
81900	0	0
81950	0	0
82000	0	0
82050	0	0
82100	0	0
82150	0	0
82200	0	0
82250	0	0
82300	0	0
82350	0	0
82400	0	0
82450	0	0
82500	0	0
82550	0	0
82600	0	0
82650	0	0
82700	0	0
82750	0	0
82800	0	0
82850	0	0
82900	0	0
82950	0	0
83000	0	0
83050	0	0
83100	0	0
83150	0	0
83200	0	0
83250	0	0
83300	0	0
83350	0	0
83400	0	0
83450	0	0
83500	0	0
83550	0	0
83600	0	0
83650	0	0
83700	0	0
83750	0	0
83800	0	0
83850	0	0
83900	0	0
83950	0	0
84000	0	0
84050	0	0
84100	0	0
84150	0	0
84200	0	0
84250	0	0
84300	0	0
84350	0	0
84400	0	0
84450	0	0
84500	0	0
84550	0	0
84600	0	0
84650	0	0
84700	0	0
84750	0	0
84800	0	0
84850	0	0
84900	0	0
84950	0	0
85000	0	0
85050	0	0
85100	0	0
85150	0	0
85200	0	0
85250	0	0
85300	0	0
85350	0	0
85400	0	0
85450	0	0
85500	0	0
85550	0	0
85600	0	0
85650	0	0
85700	0	0
85750	0	0
85800	0	0
85850	0	0
85900	0	0
85950	0	0
86000	0	0
86050	0	0
86100	0	0
86150	0	0
86200	0	0
86250	0	0
86300	0	0
86350	0	0
86400	0	0
86450	0	0
86500	0	0
86550	0	0
86600	0	0
86650	0	0
86700	0	0
86750	0	0
86800	0	0
86850	0	0
86900	0	0
86950	0	0
87000	0	0
87050	0	0
87100	0	0
87150	0	0
87200	0	0
87250	0	0
87300	0	0
87350	0	0
87400	0	0
87450	0	0
87500	0	0
87550	0	0
87600	0	0
87650	0	0
87700	0	0
87750	0	0
87800	0	0
87850	0	0
87900	0	0
87950	0	0
88000	0	0
88050	0	0
88100	0	0
88150	0	0
88200	0	0
88250	0	0
88300	0	0
88350	0	0
88400	0	0
88450	0	0
88500	0	0
88550	0	0
88600	0	0
88650	0	0
88700	0	0
88750	0	0
88800	0	0
88850	0	0
88900	0	0
88950	0	0
89000	0	0
89050	0	0
89100	0	0
89150	0	0
89200	0	0
89250	0	0
89300	0	0
89350	0	0
89400	0	0
89450	0	0
89500	0	0
89550	0	0
89600	0	0
89650	0	0
89700	0	0
89750	0	0
89800	0	0
89850	0	0
89900	0	0
89950	0	0
90000	0	0
90050	0	0
90100	0	0
90150	0	0
90200	0	0
90250	0	0
90300	0	0
90350	0	0
90400	0	0
90450	0	0
90500	0	0
90550	0	0
90600	0	0
90650	0	0
90700	0	0
90750	0	0
90800	0	0
90850	0	0
90900	0	0
90950	0	0
91000	0	0
91050	0	0
91100	0	0
91150	0	0
91200	0	0
91250	0	0
91300	0	0
91350	0	0
91400	0	0
91450	0	0
91500	0	0
91550	0	0
91600	0	0
91650	0	0
91700	0	0
91750	0	0
91800	0	0
91850	0	0
91900	0	0
91950	0	0
92000	0	0
92050	0	0
92100	0	0
92150	0	0
92200	0	0
92250	0	0
92300	0	0
92350	0	0
92400	0	0
92450	0	0
92500	0	0
92550	0	0
92600	0	0
92650	0	0
92700	0	0
92750	0	0
92800	0	0
92850	0	0
92900	0	0
92950	0	0
93000	0	0
93050	0	0
93100	0	0
93150	0	0
93200	0	0
93250	0	0
93300	0	0
93350	0	0
93400	0	0
93450	0	0
93500	0	0
93550	0	0
93600	0	0
93650	0	0
93700	0	0
93750	0	0
93800	0	0
93850	0	0
93900	0	0
93950	0	0
94000	0	0
94050	0	0
94100	0	0
94150	0	0
94200	0	0
94250	0	0
94300	0	0
94350	0	0
94400	0	0
94450	0	0
94500	0	0
94550	0	0
94600	0	0
94650	0	0
94700	0	0
94750	0	0
94800	0	0
94850	0	0
94900	0	0
94950	0	0
95000	0	0
95050	0	0
95100	0	0
95150	0	0
95200	0	0
95250	0	0
95300	0	0
95350	0	0
95400	0	0
95450	0	0
95500	0	0
95550	0	0
95600	0	0
95650	0	0
95700	0	0
95750	0	0
95800	0	0
95850	0	0
95900	0	0
95950	0	0
96000	0	0
96050	0	0
96100	0	0
96150	0	0
96200	0	0
96250	0	0
96300	0	0
96350	0	0
96400	0	0
96450	0	0
96500	0	0
96550	0	0
96600	0	0
96650	0	0
96700	0	0
96750	0	0
96800	0	0
96850	0	0
96900	0	0
96950	0	0
97000	0	0
97050	0	0
97100	0	0
97150	0	0
97200	0	0
97250	0	0
97300	0	0
97350	0	0
97400	0	0
97450	0	0
97500	0	0
97550	0	0
97600	0	0
97650	0	0
97700	0	0
97750	0	0
97800	0	0
97850	0	0
97900	0	0
97950	0	0
98000	0	0
98050	0	0
98100	0	0
98150	0	0
98200	0	0
98250	0	0
98300	0	0
98350	0	0
98400	0	0
98450	0	0
98500	0	0
98550	0	0
98600	0	0
98650	0	0
98700	0	0
98750	0	0
98800	0	0
98850	0	0
98900	0	0
98950	0	0
99000	0	0
99050	0	0
99100	0	0
99150	0	0
99200	0	0
99250	0	0
99300	0	0
99350	0	0
99400	0	0
99450	0	0
99500	0	0
99550	0	0
99600	0	0
99650	0	0
99700	0	0
99750	0	0
99800	0	0
99850	0	0
99900	0	0
[truncated: 459 more rows]
