# Supplementary material for: The extreme yet transient nature of glacial erosion
Source: Nat Commun. 2022 Nov 30;13:7377. doi: 10.1038/s41467-022-35072-0 (PMC9712427; doi:10.1038/s41467-022-35072-0)
Supplement: Supplementary file 5 — Supplementary Data 2 [file 41467_2022_35072_MOESM5_ESM.zip › csv_glacialEcalib/Darm2008-1.csv]

Year	Q	IceH
0	0	0
50	0	0
100	0	0
150	0	0
200	0	0
250	0	0
300	0	0
350	0	0
400	0	0
450	0	0
500	0	0
550	0	0
600	0	0
650	0	0
700	0	0
750	0	0
800	0	0
850	0	0
900	0	0
950	0	0
1000	0	0
1050	0	0
1100	0	0
1150	0	0
1200	0	0
1250	0	0
1300	0	0
1350	0	0
1400	0	0
1450	0	0
1500	0	0
1550	0	0
1600	0	0
1650	0	0
1700	0	0
1750	0	0
1800	0	0
1850	0	0
1900	0	0
1950	0	0
2000	0	0
2050	0	0
2100	0	0
2150	0	0
2200	0	0
2250	0	0
2300	0	0
2350	0	0
2400	0	0
2450	0	0
2500	0	0
2550	0	0
2600	0	0
2650	0	0
2700	0	0
2750	0	0
2800	0	0
2850	0	0
2900	0	0
2950	0	0
3000	0	0
3050	0	0
3100	0	0
3150	0	0
3200	0	0
3250	0	0
3300	0	0
3350	0	0
3400	0	0
3450	0	0
3500	0	0
3550	0	0
3600	0	0
3650	0	0
3700	0	0
3750	0	0
3800	0	0
3850	0	0
3900	0	0
3950	0	0
4000	0	0
4050	0	0
4100	0	0
4150	0	0
4200	0	0
4250	0	0
4300	0	0
4350	0	0
4400	0	0
4450	0	0
4500	0	0
4550	0	0
4600	0	0
4650	0	0
4700	0	0
4750	0	0
4800	0	0
4850	0	0
4900	0	0
4950	0	0
5000	0	0
5050	0	0
5100	0	0
5150	0	0
5200	0	0
5250	0	0
5300	0	0
5350	0	0
5400	0	0
5450	0	0
5500	0	0
5550	0	0
5600	0	0
5650	0	0
5700	0	0
5750	0	0
5800	0	0
5850	0	0
5900	0	0
5950	0	0
6000	0	0
6050	0	0
6100	0	0
6150	0	0
6200	0	0
6250	0	0
6300	0	0
6350	0	0
6400	0	0
6450	0	0
6500	0	0
6550	0	0
6600	0	0
6650	0	0
6700	0	0
6750	0	0
6800	0	0
6850	0	0
6900	0	0
6950	0	0
7000	0	0
7050	0	0
7100	0	0
7150	0	0
7200	0	0
7250	0	0
7300	0	0
7350	0	0
7400	0	0
7450	0	0
7500	0	0
7550	0	0
7600	0	0
7650	0	0
7700	0	0
7750	0	0
7800	0	0
7850	0	0
7900	0	0
7950	0	0
8000	0	0
8050	0	0
8100	0	0
8150	0	0
8200	0	0
8250	0	0
8300	0	0
8350	0	0
8400	0	0
8450	0	0
8500	0	0
8550	0	0
8600	0	0
8650	0	0
8700	0	0
8750	0	0
8800	0	0
8850	0	0
8900	0	0
8950	0	0
9000	0	0
9050	0	0
9100	0	0
9150	0	0
9200	0	0
9250	0	0
9300	0	0
9350	0	0
9400	0	0
9450	0	0
9500	0	0
9550	0	0
9600	0	0
9650	0	0
9700	0	0
9750	0	0
9800	0	0
9850	0	0
9900	0	0
9950	0	0
10000	0	0
10050	47.7779	132.865
10100	3235.5	372.644
10150	10720.1	552.768
10200	17365.3	681.756
10250	23825.9	782.38
10300	30119.4	868.252
10350	36593.3	938.823
10400	43497.7	1001.64
10450	51649.0	1061.42
10500	55737.6	1115.96
10550	59705.8	1158.38
10600	63542.3	1198.12
10650	62682.8	1234.91
10700	63642.4	1262.02
10750	60410.8	1288.06
10800	59228.5	1306.18
10850	61166.0	1319.11
10900	63206.0	1333.51
10950	64689.7	1350.84
11000	64381.3	1369.23
11050	61843.9	1387.5
11100	62962.0	1401.11
11150	63485.3	1415.9
11200	59759.8	1433.82
11250	54757.5	1446.78
11300	52641.8	1454.92
11350	56095.2	1460.19
11400	59114.0	1467.76
11450	61994.3	1482.07
11500	56398.1	1501.61
11550	48922.0	1515.51
11600	47963.7	1521.19
11650	49855.8	1524.52
11700	49519.0	1530.49
11750	47562.6	1537.1
11800	48346.3	1539.25
11850	51160.3	1541.42
11900	50422.0	1548.69
11950	48193.4	1555.22
12000	49710.7	1557.21
12050	52876.2	1560.23
12100	53620.9	1566.47
12150	52253.0	1573.95
12200	52518.2	1578.85
12250	52137.3	1582.12
12300	50029.3	1584.09
12350	48561.4	1580.15
12400	47265.5	1576.33
12450	47198.6	1571.2
12500	46766.7	1565.44
12550	48080.6	1559.17
12600	50933.9	1553.56
12650	54412.7	1550.22
12700	56874.0	1548.56
12750	59206.2	1549.03
12800	55877.0	1552.39
12850	53600.8	1553.18
12900	52701.7	1551.58
12950	51688.4	1549.19
13000	52262.9	1544.76
13050	54562.1	1540.04
13100	57130.6	1536.54
13150	60777.4	1534.89
13200	61886.1	1534.37
13250	64832.4	1535.38
13300	64228.8	1538.98
13350	66458.2	1541.49
13400	66716.8	1547.43
13450	63374.8	1551.96
13500	61322.3	1553.19
13550	64314.0	1550.87
13600	69694.9	1549.92
13650	66896.9	1552.23
13700	67870.3	1553.68
13750	70438.9	1554.47
13800	70183.0	1558.5
13850	66136.7	1562.3
13900	61727.7	1561.65
13950	62622.5	1557.18
14000	67322.3	1552.16
14050	72209.5	1549.77
14100	73643.3	1551.16
14150	75907.0	1552.91
14200	78182.1	1556.39
14250	80370.5	1562.2
14300	81354.0	1569.42
14350	80416.4	1577.38
14400	82239.6	1584.44
14450	87243.9	1592.58
14500	96253.7	1604.83
14550	76911.5	1636.2
14600	72103.9	1644.96
14650	66295.1	1650.8
14700	67787.7	1649.67
14750	70094.4	1648.68
14800	72048.8	1648.84
14850	74059.5	1650.06
14900	74023.1	1655.39
14950	74218.6	1660.66
15000	75887.3	1665.51
15050	77549.0	1670.95
15100	79509.3	1676.86
15150	80590.3	1684.52
15200	83519.3	1691.47
15250	91768.9	1700.92
15300	51287.2	1737.2
15350	50374.3	1733.96
15400	48571.2	1730.35
15450	47818.8	1724.6
15500	49523.9	1718.03
15550	52103.9	1711.21
15600	59985.0	1701.76
15650	76945.8	1705.98
15700	75555.1	1720.57
15750	73724.4	1736.25
15800	70397.9	1753.56
15850	65406.5	1772.05
15900	57691.1	1789.36
15950	48626.4	1801.91
16000	42924.7	1807.23
16050	39776.5	1808.08
16100	38392.5	1806.67
16150	36945.4	1803.73
16200	36180.8	1799.48
16250	36166.8	1795.15
16300	37115.0	1791.79
16350	38630.2	1790.46
16400	42900.6	1791.14
16450	55311.5	1800.17
16500	60953.8	1827.87
16550	34165.5	1855.91
16600	32977.6	1855.91
16650	31531.6	1855.08
16700	30485.3	1854.08
16750	30345.9	1854.1
16800	29562.6	1854.81
16850	28612.6	1855.79
16900	27803.3	1856.66
16950	27021.9	1857.52
17000	25796.8	1857.88
17050	24883.1	1857.07
17100	24480.4	1855.72
17150	23966.0	1854.87
17200	23308.0	1854.49
17250	22569.0	1853.33
17300	22310.9	1851.7
17350	21802.5	1850.27
17400	21911.9	1849.07
17450	24283.1	1849.6
17500	23816.4	1854.77
17550	23566.2	1859.73
17600	23284.0	1864.82
17650	23112.4	1869.25
17700	23937.9	1873.06
17750	25376.6	1878.11
17800	25711.3	1884.82
17850	24856.7	1892.6
17900	23484.6	1899.18
17950	22455.1	1904.13
18000	21778.0	1907.07
18050	21702.6	1908.96
18100	21723.0	1910.82
18150	22086.0	1912.56
18200	22146.4	1915.65
18250	21815.8	1919.54
18300	21681.7	1922.28
18350	21926.8	1924.52
18400	22274.1	1927.66
18450	22714.7	1930.91
18500	23390.0	1934.05
18550	24204.0	1937.81
18600	24967.8	1942.9
18650	23882.6	1949.27
18700	22788.6	1954.2
18750	23783.1	1957.63
18800	24005.2	1963.47
18850	21771.9	1969.7
18900	20815.8	1973.97
18950	20083.2	1977.68
19000	19582.1	1980.03
19050	19544.9	1980.99
19100	19706.4	1982.25
19150	19594.8	1985.29
19200	18693.6	1988.78
19250	19191.2	1989.59
19300	19546.4	1991.14
19350	19889.9	1993.09
19400	19247.0	1996.33
19450	19308.7	1997.51
19500	19602.2	1997.45
19550	19888.7	1997.22
19600	20263.7	1996.8
19650	21078.8	1996.11
19700	22498.4	1995.8
19750	66202.4	1996.06
19800	130744.0	2000.39
19850	23306.8	2010.09
19900	23051.0	2014.44
19950	90248.5	2017.24
20000	179073.0	2032.28
20050	21947.5	2036.67
20100	23703.6	2036.18
20150	25453.3	2036.51
20200	26997.3	2036.99
20250	27959.1	2036.38
20300	28363.9	2033.22
20350	28864.7	2028.94
20400	120375.0	2021.77
20450	304171.0	2030.15
20500	353116.0	2043.75
20550	29782.1	2044.88
20600	29972.4	2044.67
20650	124669.0	2042.68
20700	261107.0	2050.88
20750	28147.0	2051.19
20800	28031.4	2051.08
20850	27678.6	2051.03
20900	112098.0	2050.94
20950	124913.0	2050.85
21000	26413.6	2050.04
21050	27295.8	2046.13
21100	85827.5	2042.1
21150	150153.0	2039.83
21200	276639.0	2048.58
21250	306472.0	2062.72
21300	262671.0	2074.91
21350	28702.4	2082.58
21400	28556.3	2082.81
21450	26705.5	2083.9
21500	25995.8	2083.9
21550	26153.0	2083.59
21600	26731.5	2082.95
21650	27943.1	2082.74
21700	28690.6	2083.31
21750	101582.0	2085.44
21800	154164.0	2091.52
21850	28621.4	2097.76
21900	110040.0	2102.05
21950	150078.0	2108.31
22000	27372.9	2113.31
22050	90866.9	2117.09
22100	23779.8	2121.31
22150	23817.2	2120.48
22200	24144.4	2118.54
22250	24225.1	2118.26
22300	24242.4	2117.01
22350	24915.0	2114.18
22400	25322.3	2111.81
22450	25018.3	2108.76
22500	23650.9	2103.03
22550	23055.1	2095.92
22600	22994.3	2087.8
22650	23911.7	2079.14
22700	25022.8	2070.96
22750	25132.8	2063.53
22800	25667.0	2056.44
22850	26746.6	2049.48
22900	98554.2	2042.98
22950	211248.0	2042.1
23000	217040.0	2041.61
23050	220702.0	2039.86
23100	262196.0	2041.63
23150	29469.3	2038.26
23200	161105.0	2031.76
23250	287853.0	2033.22
23300	249235.0	2034.44
23350	29382.0	2030.91
23400	29777.6	2023.97
23450	32484.9	2016.5
23500	33978.9	2010.92
23550	34445.1	2006.52
23600	191109.0	2000.99
23650	279859.0	2001.26
23700	33343.1	2002.71
23750	33842.4	1996.69
23800	35253.8	1990.87
23850	35401.7	1986.17
23900	35678.1	1980.91
23950	35294.8	1975.1
24000	36755.1	1968.55
24050	116726.0	1962.44
24100	39738.3	1962.65
24150	38873.9	1959.32
24200	41480.0	1954.26
24250	41667.7	1952.98
24300	190418.0	1951.41
24350	40327.8	1951.04
24400	40329.9	1946.99
24450	41251.2	1942.07
24500	43511.4	1938.23
24550	43382.9	1937.96
24600	42434.0	1936.75
24650	43358.2	1934.18
24700	43607.1	1932.88
24750	43159.2	1932.7
24800	43361.7	1931.5
24850	111651.0	1930.56
24900	42187.7	1931.85
24950	41396.7	1929.98
25000	40852.2	1927.65
25050	39791.9	1926.0
25100	38446.8	1924.24
25150	36811.8	1920.75
25200	36388.9	1915.38
25250	36223.0	1909.42
25300	36453.9	1902.94
25350	38313.7	1895.66
25400	41134.9	1888.47
25450	46666.5	1881.33
25500	298815.0	1884.6
25550	53970.2	1891.56
25600	55740.9	1896.03
25650	51826.8	1907.29
25700	39951.6	1908.43
25750	39837.0	1904.42
25800	39901.2	1900.45
25850	39887.3	1896.77
25900	39464.4	1893.94
25950	38201.2	1892.25
26000	36883.1	1890.86
26050	36475.4	1887.16
26100	37014.4	1881.76
26150	37388.9	1876.27
26200	37610.7	1870.81
26250	37233.2	1865.07
26300	37496.2	1858.92
26350	39079.7	1852.2
26400	41755.0	1845.46
26450	47179.2	1838.23
26500	68139.9	1842.29
26550	42865.2	1852.31
26600	47622.2	1846.72
26650	72442.8	1848.88
26700	39160.9	1867.69
26750	38421.2	1865.58
26800	37749.0	1862.88
26850	37625.7	1859.2
26900	37217.3	1855.63
26950	36738.4	1851.77
27000	36834.9	1847.21
27050	37401.2	1842.06
27100	38337.1	1836.87
27150	39759.2	1831.77
27200	40672.2	1828.2
27250	42206.2	1827.53
27300	43063.3	1827.54
27350	43932.2	1828.96
27400	41411.3	1832.59
27450	38089.7	1834.43
27500	37482.7	1834.2
27550	37029.1	1833.83
27600	36067.7	1833.36
27650	35456.8	1832.45
27700	35163.3	1830.97
27750	34896.5	1828.8
27800	34547.7	1825.99
27850	33836.3	1822.38
27900	33673.0	1817.87
27950	33589.8	1812.96
28000	33601.6	1807.53
28050	33838.0	1801.94
28100	33542.4	1796.39
28150	33530.6	1790.68
28200	33525.9	1784.98
28250	34505.0	1779.35
28300	35265.8	1775.12
28350	34984.6	1773.05
28400	34762.9	1771.13
28450	35537.4	1769.15
28500	36112.5	1769.07
28550	34361.1	1769.37
28600	32498.7	1769.03
28650	31510.1	1767.15
28700	31154.4	1764.55
28750	30886.8	1761.5
28800	30826.3	1758.17
28850	30769.2	1754.96
28900	30456.6	1752.3
28950	30457.0	1749.05
29000	30502.6	1746.29
29050	30035.4	1744.51
29100	28551.2	1743.15
29150	27473.6	1739.09
29200	27377.8	1733.68
29250	27786.2	1729.5
29300	27801.5	1725.99
29350	27667.3	1722.71
29400	27771.5	1719.25
29450	27538.9	1716.06
29500	27251.5	1713.01
29550	27165.3	1709.44
29600	27107.5	1705.84
29650	26793.9	1702.86
29700	26335.1	1699.08
29750	26085.8	1694.75
29800	25999.3	1690.03
29850	25998.2	1685.07
29900	25625.2	1680.11
29950	25661.0	1674.57
30000	25870.6	1668.88
30050	25206.2	1663.27
30100	25133.8	1657.02
30150	25561.9	1650.84
30200	25499.1	1645.25
30250	25750.8	1639.69
30300	26312.1	1634.5
30350	25963.2	1630.5
30400	25347.9	1625.9
30450	25343.6	1620.61
30500	25362.5	1615.11
30550	24935.5	1609.41
30600	24671.3	1603.09
30650	24777.1	1596.13
30700	24855.4	1589.0
30750	24885.9	1581.88
30800	25070.3	1574.55
30850	24775.2	1567.14
30900	24416.3	1559.37
30950	24762.9	1551.0
31000	24882.0	1542.86
31050	24484.1	1534.93
31100	24592.0	1526.41
31150	25097.6	1517.79
31200	24791.8	1509.69
31250	24518.7	1501.2
31300	24667.4	1492.21
31350	24687.5	1483.22
31400	25075.6	1474.02
31450	25150.3	1465.28
31500	25063.7	1456.57
31550	24970.4	1447.4
31600	24919.7	1438.31
31650	25016.3	1429.05
31700	25206.9	1419.7
31750	25363.2	1410.55
31800	26356.3	1401.52
31850	27800.7	1393.44
31900	28836.0	1386.64
31950	30239.6	1381.61
32000	29811.6	1377.16
32050	29980.6	1372.4
32100	30681.1	1367.66
32150	30987.7	1363.78
32200	31746.1	1360.04
32250	28512.0	1357.14
32300	25820.4	1350.35
32350	24996.9	1340.56
32400	24851.2	1330.1
32450	24558.8	1319.57
32500	24539.7	1308.72
32550	24417.7	1298.1
32600	23871.1	1287.5
32650	23133.6	1276.47
32700	23182.6	1264.8
32750	23884.3	1253.14
32800	23802.6	1242.27
32850	23350.0	1231.58
32900	23007.4	1220.32
32950	23052.8	1208.61
33000	23188.9	1197.02
33050	22874.7	1185.44
33100	22454.4	1173.33
33150	22880.0	1160.73
33200	25545.8	1148.03
33250	28221.7	1137.8
33300	30306.7	1130.28
33350	32194.1	1125.68
33400	30238.7	1123.84
33450	30492.3	1119.25
33500	32370.4	1114.81
33550	30421.6	1115.16
33600	26445.5	1112.41
33650	25151.7	1103.7
33700	24626.0	1093.03
33750	24132.3	1081.63
33800	23700.9	1069.86
33850	23961.3	1057.68
33900	23894.0	1045.57
33950	23656.1	1033.74
34000	23373.1	1021.72
34050	23284.7	1009.32
34100	22739.7	996.988
34150	22114.6	984.057
34200	22171.4	970.68
34250	22096.9	957.278
34300	21805.2	943.78
34350	21393.7	929.547
34400	21187.5	914.467
34450	21929.1	899.152
34500	22716.3	883.758
34550	24565.4	868.487
34600	26827.1	854.844
34650	26220.7	847.849
34700	25521.7	839.696
34750	23929.4	830.334
34800	23078.3	816.767
34850	26811.9	800.418
34900	30480.4	788.675
34950	27015.8	782.747
35000	26398.0	776.932
35050	27046.7	769.153
35100	27539.6	762.531
35150	28222.4	757.394
35200	28828.5	753.959
35250	27930.7	750.328
35300	30201.4	750.875
35350	30778.6	758.541
35400	25180.3	761.867
35450	21974.1	748.109
35500	21734.9	727.295
35550	21786.0	704.786
35600	23174.2	681.314
35650	23459.3	660.446
35700	19571.1	640.234
35750	17771.2	613.965
35800	16485.6	586.465
35850	18806.8	557.432
35900	21223.1	524.333
35950	20457.1	495.423
36000	18548.4	460.724
36050	21110.7	418.717
36100	24463.0	379.369
36150	13304.1	321.97
36200	3513.71	213.4
36250	1164.06	93.8867
36300	0	15.1076
36350	0	0
36400	0	0
36450	0	0
36500	0	0
36550	0	0
36600	0	0
36650	0	0
36700	0	0
36750	0	0
36800	0	0
36850	0	0
36900	0	0
36950	0	0
37000	0	0
37050	0	0
37100	0	0
37150	0	0
37200	0	0
37250	0	0
37300	0	0
37350	0	0
37400	0	0
37450	0	0
37500	0	0
37550	0	0
37600	0	0
37650	0	0
37700	0	0
37750	0	0
37800	0	0
37850	0	0
37900	0	0
37950	0	0
38000	0	0
38050	0	0
38100	0	0
38150	0	0
38200	0	0
38250	0	0
38300	0	0
38350	0	0
38400	0	0
38450	0	0
38500	0	0
38550	0	0
38600	0	0
38650	0	0
38700	0	0
38750	0	0
38800	0	0
38850	0	0
38900	0	0
38950	0	0
39000	0	0
39050	0	0
39100	0	0
39150	0	0
39200	0	0
39250	0	0
39300	0	0
39350	0	0
39400	0	0
39450	0	0
39500	0	0
39550	0	0
39600	0	0
39650	0	0
39700	0	0
39750	0	0
39800	0	0
39850	0	0
39900	0	0
39950	0	0
40000	0	0
40050	0	0
40100	0	0
40150	0	0
40200	0	0
40250	0	0
40300	0	0
40350	0	0
40400	0	0
40450	0	0
40500	0	0
40550	0	0
40600	0	0
40650	0	0
40700	0	0
40750	0	0
40800	0	0
40850	0	0
40900	0	0
40950	0	0
41000	0	0
41050	0	0
41100	0	0
41150	0	0
41200	0	0
41250	0	0
41300	0	0
41350	0	0
41400	0	0
41450	0	0
41500	0	0
41550	0	0
41600	0	0
41650	0	0
41700	0	0
41750	0	0
41800	0	0
41850	0	0
41900	0	0
41950	0	0
42000	0	0
42050	0	0
42100	0	0
42150	0	0
42200	0	0
42250	0	0
42300	0	0
42350	0	0
42400	0	0
42450	0	0
42500	0	0
42550	0	0
42600	0	0
42650	0	0
42700	0	0
42750	0	0
42800	0	0
42850	0	0
42900	0	0
42950	0	0
43000	0	0
43050	0	0
43100	0	0
43150	0	0
43200	0	0
43250	0	0
43300	0	0
43350	0	0
43400	0	0
43450	0	0
43500	0	0
43550	0	0
43600	0	0
43650	0	0
43700	0	0
43750	0	0
43800	0	0
43850	0	0
43900	0	0
43950	0	0
44000	0	0
44050	0	0
44100	0	0
44150	0	0
44200	0	0
44250	0	0
44300	0	0
44350	0	0
44400	0	0
44450	0	0
44500	0	0
44550	0	0
44600	0	0
44650	0	0
44700	0	0
44750	0	0
44800	0	0
44850	0	0
44900	0	0
44950	0	0
45000	0	0
45050	0	0
45100	0	0
45150	0	0
45200	0	0
45250	0	0
45300	0	0
45350	0	0
45400	0	0
45450	0	0
45500	0	0
45550	0	0
45600	0	0
45650	0	0
45700	0	0
45750	0	0
45800	0	0
45850	0	0
45900	0	0
45950	0	0
46000	0	0
46050	0	0
46100	0	0
46150	0	0
46200	0	0
46250	0	0
46300	0	0
46350	0	0
46400	0	0
46450	0	0
46500	0	0
46550	0	0
46600	0	0
46650	0	0
46700	0	0
46750	0	0
46800	0	0
46850	0	0
46900	0	0
46950	0	0
47000	0	0
47050	0	0
47100	0	0
47150	0	0
47200	0	0
47250	0	0
47300	0	0
47350	0	0
47400	0	0
47450	0	0
47500	0	0
47550	0	0
47600	0	0
47650	0	0
47700	0	0
47750	0	0
47800	0	0
47850	0	0
47900	0	0
47950	0	0
48000	0	0
48050	0	0
48100	0	0
48150	0	0
48200	0	0
48250	0	0
48300	0	0
48350	0	0
48400	0	0
48450	0	0
48500	0	0
48550	0	0
48600	0	0
48650	0	0
48700	0	0
48750	0	0
48800	0	0
48850	0	0
48900	0	0
48950	0	0
49000	0	0
49050	0	0
49100	0	0
49150	0	0
49200	0	0
49250	0	0
49300	0	0
49350	0	0
49400	0	0
49450	0	0
49500	0	0
49550	0	0
49600	0	0
49650	0	0
49700	0	0
49750	0	0
49800	0	0
49850	0	0
49900	0	0
49950	0	0
50000	0	0
50050	0	0
50100	0	0
50150	0	0
50200	0	0
50250	0	0
50300	0	0
50350	0	0
50400	0	0
50450	0	0
50500	0	0
50550	0	0
50600	0	0
50650	0	0
50700	0	0
50750	0	0
50800	0	0
50850	0	0
50900	0	0
50950	0	0
51000	0	0
51050	0	0
51100	0	0
51150	0	0
51200	0	0
51250	0	0
51300	0	0
51350	0	0
51400	0	0
51450	0	0
51500	0	0
51550	0	0
51600	0	0
51650	0	0
51700	0	0
51750	0	0
51800	0	0
51850	0	0
51900	0	0
51950	0	0
52000	0	0
52050	0	0
52100	0	0
52150	0	0
52200	0	0
52250	0	0
52300	0	0
52350	0	0
52400	0	0
52450	0	0
52500	0	0
52550	0	0
52600	0	0
52650	0	0
52700	0	0
52750	0	0
52800	0	0
52850	0	0
52900	0	0
52950	16.9693	57.9459
53000	319.895	169.979
53050	1341.84	263.427
53100	2759.17	340.243
53150	4623.97	406.083
53200	6741.43	471.447
53250	8910.05	529.994
53300	10954.9	581.656
53350	12309.3	626.77
53400	13564.4	664.044
53450	14968.5	701.335
53500	16534.8	736.737
53550	18141.2	772.573
53600	19496.1	808.681
53650	20887.7	840.519
53700	22698.9	871.174
53750	24126.1	902.176
53800	25458.2	933.957
53850	26065.2	963.734
53900	27091.7	987.729
53950	28687.3	1010.8
54000	31082.2	1038.25
54050	30420.7	1068.91
54100	31732.0	1092.9
54150	32846.2	1118.15
54200	32852.7	1143.36
54250	34010.2	1165.44
54300	34264.7	1189.51
54350	34967.6	1211.88
54400	37161.3	1234.14
54450	35974.0	1259.05
54500	35304.9	1280.24
54550	35708.1	1296.26
54600	37147.5	1312.09
54650	39446.0	1331.29
54700	40065.6	1354.81
54750	35892.5	1380.6
54800	32348.6	1396.48
54850	35627.8	1404.0
54900	40726.2	1414.03
54950	43248.6	1430.38
55000	41739.9	1449.68
55050	28937.8	1473.68
55100	25451.6	1478.3
55150	23871.6	1478.69
55200	23765.9	1478.49
55250	23703.1	1478.41
55300	23504.1	1478.41
55350	23206.0	1478.35
55400	24159.9	1477.34
55450	26268.3	1476.89
55500	28735.1	1478.34
55550	30724.9	1485.49
55600	31193.2	1492.9
55650	31883.1	1499.91
55700	32712.5	1506.4
55750	36767.6	1512.74
55800	43881.0	1523.83
55850	29632.8	1549.53
55900	26415.0	1556.22
55950	25469.4	1559.97
56000	25195.7	1563.04
56050	25048.6	1566.21
56100	24855.5	1569.5
56150	25198.8	1572.73
56200	26095.0	1576.57
56250	28027.3	1582.16
56300	29808.0	1590.65
56350	30400.4	1602.07
56400	31482.1	1614.27
56450	33020.8	1627.34
56500	35378.3	1643.29
56550	30364.7	1668.18
56600	21335.2	1679.2
56650	19429.9	1683.91
56700	18593.5	1686.6
56750	18404.4	1687.12
56800	18382.2	1687.17
56850	19383.0	1688.87
56900	21842.0	1693.41
56950	23233.4	1702.99
57000	22878.0	1714.37
57050	22040.8	1724.35
57100	20404.2	1732.16
57150	19009.6	1737.31
57200	18476.4	1740.59
57250	18627.6	1743.88
57300	19770.8	1749.14
57350	20707.1	1756.8
57400	21200.0	1766.98
57450	20435.2	1777.04
57500	19052.0	1786.01
57550	17577.9	1793.09
57600	16734.1	1797.94
57650	16250.8	1801.28
57700	15745.1	1804.26
57750	15498.5	1807.07
57800	15207.7	1810.36
57850	14849.6	1813.05
57900	14744.1	1813.63
57950	15032.3	1814.04
58000	16300.5	1818.74
58050	17109.0	1826.01
58100	17350.2	1836.0
58150	17553.9	1847.01
58200	17951.3	1858.45
58250	18047.1	1869.61
58300	18687.2	1881.63
58350	19781.6	1894.05
58400	20302.1	1906.89
58450	20563.3	1921.34
58500	20985.7	1938.99
58550	18748.5	1957.26
58600	16363.2	1964.86
58650	16722.2	1967.49
58700	16771.4	1969.31
58750	16713.2	1969.96
58800	16745.6	1971.75
58850	16677.8	1976.48
58900	16230.2	1979.09
58950	16228.1	1979.54
59000	17774.8	1985.51
59050	17543.3	1993.93
59100	17930.4	2002.78
59150	119915.0	2014.88
59200	93672.0	2029.79
59250	15863.8	2036.59
59300	15259.5	2040.81
59350	14614.0	2042.88
59400	14315.7	2043.98
59450	14116.2	2044.36
59500	13236.9	2044.57
59550	12845.7	2044.56
59600	12735.3	2044.52
59650	12974.7	2043.1
59700	13267.2	2041.16
59750	13270.7	2039.72
59800	13345.3	2038.5
59850	13199.7	2033.89
59900	12924.3	2026.18
59950	12815.6	2017.72
60000	12936.8	2008.67
60050	13969.4	1999.52
60100	15148.1	1991.92
60150	15677.7	1986.81
60200	16252.9	1983.62
60250	17175.2	1980.57
60300	16895.4	1980.26
60350	16755.6	1980.15
60400	16784.1	1979.98
60450	17098.7	1979.45
60500	17713.2	1979.53
60550	17689.2	1979.65
60600	17169.8	1980.57
60650	17213.3	1980.58
60700	17209.8	1980.68
60750	17371.2	1981.29
60800	17641.5	1985.59
60850	17679.9	1991.95
60900	16849.2	2001.45
60950	15473.6	2015.37
61000	11084.7	2033.2
61050	7961.16	2036.71
61100	8254.83	2028.54
61150	8473.32	2020.65
61200	8831.97	2013.34
61250	9214.68	2006.68
61300	9301.46	2000.5
61350	9356.98	1994.68
61400	9440.65	1989.25
61450	9485.43	1984.75
61500	9426.39	1981.03
61550	9216.43	1977.68
61600	8966.8	1974.08
61650	8819.22	1969.94
61700	8750.4	1966.19
61750	8654.87	1962.87
61800	8562.72	1958.74
61850	8507.67	1954.27
61900	8507.97	1949.71
61950	8569.16	1944.59
62000	8645.89	1939.36
62050	8733.27	1933.42
62100	8837.19	1927.56
62150	8996.27	1922.32
62200	9200.61	1917.91
62250	9446.15	1914.51
62300	9727.6	1910.95
62350	10128.5	1905.72
62400	10367.0	1899.7
62450	10596.6	1894.21
62500	10910.7	1889.79
62550	11363.6	1885.51
62600	11873.9	1879.93
62650	12356.1	1874.38
62700	12743.6	1869.88
62750	13157.1	1865.29
62800	13694.6	1860.37
62850	14358.3	1854.94
62900	14956.6	1849.64
62950	15355.7	1844.68
63000	16024.2	1839.28
63050	16741.8	1833.72
63100	17264.1	1828.37
63150	17849.3	1822.69
63200	18344.2	1816.39
63250	18947.4	1809.52
63300	19435.4	1802.39
63350	19965.7	1794.99
63400	20237.0	1787.37
63450	20491.7	1779.21
63500	21205.8	1770.45
63550	21434.3	1761.91
63600	21561.1	1753.06
63650	22049.5	1743.73
63700	22393.4	1734.61
63750	22385.7	1725.73
63800	22299.1	1716.57
63850	22477.6	1707.07
63900	22551.0	1697.72
63950	22824.5	1688.48
64000	23029.1	1679.38
64050	23123.0	1670.63
64100	23168.2	1662.1
64150	23118.9	1653.74
64200	22869.4	1645.36
64250	22866.0	1636.61
64300	23123.4	1627.8
64350	23167.4	1619.3
64400	23060.4	1610.85
64450	23034.4	1602.22
64500	23489.5	1593.36
64550	24824.8	1584.93
64600	26730.1	1578.13
64650	27607.9	1573.07
64700	27668.8	1569.29
64750	26942.9	1565.48
64800	25224.1	1559.34
64850	24497.3	1551.82
64900	24054.9	1543.26
64950	24375.7	1533.98
65000	24771.8	1524.69
65050	24392.1	1515.5
65100	24364.1	1505.81
65150	24274.5	1495.91
65200	23870.0	1485.85
65250	24026.6	1475.32
65300	24404.5	1464.72
65350	24408.7	1454.36
65400	24763.1	1443.81
65450	25258.8	1433.42
65500	25168.4	1423.27
65550	25028.2	1413.01
65600	25318.2	1402.4
65650	25762.4	1391.88
65700	25781.2	1381.58
65750	25506.4	1371.19
65800	25687.2	1360.42
65850	26345.1	1349.69
65900	26763.1	1339.16
65950	26582.7	1328.77
66000	25793.0	1318.09
66050	25460.6	1306.91
66100	25728.5	1295.5
66150	25434.2	1284.18
66200	25197.2	1272.68
66250	25267.0	1261.0
66300	25385.7	1249.26
66350	25397.5	1237.52
66400	25149.1	1225.63
66450	24661.7	1213.5
66500	24146.2	1200.92
66550	24105.1	1188.04
66600	24330.5	1175.13
66650	24376.7	1162.21
66700	24365.6	1149.22
66750	24278.7	1136.2
66800	24432.6	1123.04
66850	24776.1	1109.83
66900	25048.2	1096.72
66950	24509.0	1083.64
67000	23872.3	1070.01
67050	23998.6	1055.88
67100	23514.7	1041.78
67150	23024.3	1027.38
67200	23294.6	1012.53
67250	22795.9	997.834
67300	22290.3	982.851
67350	22914.3	967.427
67400	23144.3	951.666
67450	22613.7	935.336
67500	22074.9	918.476
67550	22228.5	901.051
67600	22405.0	883.093
67650	21722.0	864.76
67700	21119.5	845.53
67750	21115.1	825.271
67800	21393.6	804.155
67850	20845.0	781.725
67900	20333.3	758.506
67950	20864.0	734.593
68000	22030.9	709.962
68050	22915.4	685.819
68100	22197.4	661.882
68150	21054.4	635.641
68200	20167.8	607.787
68250	19366.5	579.145
68300	19397.6	547.027
68350	18899.2	512.961
68400	18096.9	475.544
68450	19691.4	432.379
68500	18553.2	384.481
68550	8430.24	303.76
68600	2409.78	182.99
68650	683.099	71.9214
68700	0	12.5853
68750	0	0
68800	0	0
68850	0	0
68900	0	0
68950	0	0
69000	0	0
69050	0	0
69100	0	0
69150	0	0
69200	0	0
69250	0	0
69300	0	0
69350	0	0
69400	0	0
69450	0	0
69500	0	0
69550	0	0
69600	0	0
69650	0	0
69700	0	0
69750	0	0
69800	0	0
69850	0	0
69900	0	0
69950	0	0
70000	0	0
70050	0	0
70100	0	0
70150	0	0
70200	0	0
70250	0	0
70300	0	0
70350	0	0
70400	0	0
70450	0	0
70500	0	0
70550	0	0
70600	0	0
70650	0	0
70700	0	0
70750	0	0
70800	0	0
70850	0	0
70900	0	0
70950	0	0
71000	0	0
71050	0	0
71100	0	0
71150	0	0
71200	0	0
71250	0	0
71300	0	0
71350	0	0
71400	0	0
71450	0	0
71500	0	0
71550	0	0
71600	0	0
71650	0	0
71700	0	0
71750	0	0
71800	0	0
71850	0	0
71900	0	0
71950	0	0
72000	0	0
72050	0	0
72100	0	0
72150	0	0
72200	0	0
72250	0	0
72300	0	0
72350	0	0
72400	0	0
72450	0	0
72500	0	0
72550	0	0
72600	0	0
72650	0	0
72700	0	0
72750	0	0
72800	0	0
72850	0	0
72900	0	0
72950	0	0
73000	0	0
73050	0	0
73100	0	0
73150	0	0
73200	0	0
73250	0	0
73300	0	0
73350	0	0
73400	0	0
73450	0	0
73500	0	0
73550	0	0
73600	0	0
73650	0	0
73700	0	0
73750	0	0
73800	0	0
73850	0	0
73900	0	0
73950	0	0
74000	0	0
74050	0	1.92503
74100	0	2.54024
74150	0	1.05395
74200	0	0
74250	0	0
74300	0	0
74350	0	0
74400	0	0
74450	0	0
74500	0	0
74550	0	0
74600	0	0
74650	0	0
74700	0	0
74750	0	0
74800	0	0
74850	0	0
74900	0	0
74950	0	0
75000	0	0
75050	0	0
75100	0	0
75150	0	0
75200	0	0
75250	0	0
75300	0	0
75350	0	0
75400	0	0
75450	0	0
75500	0	0
75550	0	0
75600	0	0
75650	0	0
75700	0	0
75750	0	0
75800	0	0
75850	0	0
75900	0	0
75950	0	0
76000	0	0
76050	0	0
76100	0	0
76150	0	0
76200	0	0
76250	0	0
76300	0	0
76350	0	0
76400	0	0
76450	0	0
76500	0	0
76550	0	0
76600	0	0
76650	0	0
76700	0	0
76750	0	0
76800	0	0
76850	0	0
76900	0	0
76950	0	0
77000	0	0
77050	0	0
77100	0	0
77150	0	0
77200	0	0
77250	0	0
77300	0	0
77350	0	0
77400	0	0
77450	0	0
77500	0	0
77550	0	0
77600	0	0
77650	0	0
77700	0	0
77750	0	0
77800	0	0
77850	0	0
77900	0	0
77950	0	0
78000	0	0
78050	0	0
78100	0	0
78150	0	0
78200	0	0
78250	0	0
78300	0	0
78350	0	0
78400	0	0
78450	0	0
78500	0	0
78550	0	0
78600	0	0
78650	0	0
78700	0	0
78750	0	0
78800	0	0
78850	0	0
78900	0	0
78950	0	0
79000	0	0
79050	0	0
79100	0	0
79150	0	0
79200	0	0
79250	0	0
79300	0	0
79350	0	0
79400	0	0
79450	0	0
79500	0	0
79550	0	0
79600	0	0
79650	0	0
79700	0	0
79750	0	0
79800	0	0
79850	0	0
79900	0	0
79950	0	0
80000	0	0
80050	0	0
80100	0	0
80150	0	0
80200	0	0
80250	0	0
80300	0	0
80350	0	0
80400	0	0
80450	0	0
80500	0	0
80550	0	0
80600	0	0
80650	0	0
80700	0	0
80750	0	0
80800	0	0
80850	0	0
80900	0	0
80950	0	0
81000	0	0
81050	0	0
81100	0	0
81150	0	0
81200	0	0
81250	0	0
81300	0	0
81350	0	0
81400	0	0
81450	0	0
81500	0	0
81550	0	0
81600	0	0
81650	0	0
81700	0	0
81750	0	0
81800	0	0
81850	0	0
81900	0	0
81950	0	0
82000	0	0
82050	0	0
82100	0	0
82150	0	0
82200	0	0
82250	0	0
82300	0	0
82350	0	0
82400	0	0
82450	0	0
82500	0	0
82550	0	0
82600	0	0
82650	0	0
82700	0	0
82750	58.3959	133.936
82800	561.059	245.97
82850	1759.73	343.452
82900	3454.05	430.074
82950	5058.22	505.276
83000	6338.9	567.908
83050	7802.03	622.504
83100	9490.21	678.398
83150	10845.9	731.772
83200	12222.6	781.061
83250	13561.9	829.657
83300	14839.2	875.895
83350	16433.3	919.207
83400	17487.4	960.906
83450	18373.4	1004.45
83500	18633.3	1044.71
83550	18466.2	1076.15
83600	18886.3	1104.28
83650	18857.8	1133.71
83700	20271.8	1161.56
83750	21561.0	1192.4
83800	21806.7	1229.3
83850	21200.8	1265.85
83900	20018.7	1296.46
83950	19546.5	1321.65
84000	19278.9	1344.89
84050	19296.8	1365.75
84100	19542.8	1385.42
84150	19688.4	1404.87
84200	20243.9	1423.87
84250	20937.2	1445.1
84300	21043.8	1468.91
84350	21386.6	1492.23
84400	21007.9	1515.18
84450	20124.4	1535.81
84500	19777.2	1552.83
84550	19698.4	1567.96
84600	20544.2	1581.07
84650	21619.9	1595.03
84700	22583.8	1610.29
84750	22229.1	1625.62
84800	22184.2	1640.89
84850	21814.5	1654.34
84900	21835.4	1666.55
84950	21983.7	1678.33
85000	22256.8	1689.38
85050	22476.0	1699.67
85100	23252.7	1710.1
85150	24837.8	1721.69
85200	25265.8	1734.25
85250	26217.4	1746.63
85300	26198.3	1760.22
85350	25929.6	1773.65
85400	23613.4	1785.8
85450	21379.9	1794.14
85500	20890.8	1799.78
85550	20590.0	1790.55
85600	20662.7	1780.25
85650	20958.8	1770.75
85700	21741.2	1763.03
85750	21349.4	1756.41
85800	21252.9	1748.92
85850	21527.3	1740.39
85900	21429.3	1731.35
85950	21484.0	1721.35
86000	22209.9	1711.09
86050	22860.1	1701.68
86100	23331.8	1692.72
86150	23420.4	1683.35
86200	23747.9	1673.07
86250	24274.8	1662.37
86300	24549.0	1651.36
86350	24882.3	1639.59
86400	25171.8	1627.2
86450	25305.5	1614.42
86500	25702.5	1601.17
86550	25790.9	1587.79
86600	25798.7	1573.9
86650	26631.5	1559.42
86700	27577.1	1545.27
86750	28102.4	1531.5
86800	29138.9	1517.52
86850	29445.0	1503.89
86900	29023.3	1489.74
86950	29431.6	1474.15
87000	29799.3	1458.04
87050	30222.5	1441.43
87100	31006.1	1424.41
87150	32196.7	1407.41
87200	33243.1	1390.62
87250	33674.6	1373.95
87300	33879.9	1356.81
87350	34117.2	1338.91
87400	34200.9	1320.14
87450	35210.0	1300.77
87500	36697.7	1281.28
87550	37467.9	1262.19
87600	38538.4	1242.85
87650	39268.2	1223.65
87700	39567.9	1204.56
87750	39032.8	1185.46
87800	38392.6	1165.62
87850	38068.9	1144.92
87900	37742.6	1123.95
87950	37818.5	1102.88
88000	37466.0	1082.26
88050	36490.2	1061.95
88100	35618.8	1041.52
88150	34660.9	1020.68
88200	33351.5	999.483
88250	32482.2	977.31
88300	32447.4	954.277
88350	33961.9	931.449
88400	35096.7	908.724
88450	37161.9	888.56
88500	36539.2	875.397
88550	32834.9	864.238
88600	31008.4	845.767
88650	31138.0	824.312
88700	31398.8	803.802
88750	32262.6	786.227
88800	34062.5	770.93
88850	33680.3	759.842
88900	31776.6	751.162
88950	30360.3	737.519
89000	31283.6	722.666
89050	31749.3	712.124
89100	31235.7	706.231
89150	31350.9	701.64
89200	29403.9	692.153
89250	29285.0	680.976
89300	31646.9	671.676
89350	31457.0	666.019
89400	30619.6	663.521
89450	30809.9	660.116
89500	31887.5	654.609
89550	27976.8	646.454
89600	26060.4	632.044
89650	26264.5	616.591
89700	25256.7	604.64
89750	25806.2	600.444
89800	25225.5	600.306
89850	25912.1	598.696
89900	25344.6	595.481
89950	24903.7	594.759
90000	24149.3	592.223
90050	25660.2	587.548
90100	26429.2	587.769
90150	26020.2	591.209
90200	25145.3	591.792
90250	25099.5	593.795
90300	25972.0	597.225
90350	26613.4	602.16
90400	28850.5	609.892
90450	29028.5	615.548
90500	28246.1	617.87
90550	26713.9	610.865
90600	26983.2	600.449
90650	28110.0	596.401
90700	30185.7	595.867
90750	30261.9	595.824
90800	27405.0	585.487
90850	26686.2	562.833
90900	27603.9	535.37
90950	29219.8	509.491
91000	29513.8	485.053
91050	23230.3	456.957
91100	22446.0	421.514
91150	25205.8	386.61
91200	29465.0	360.963
91250	23511.5	332.974
91300	8914.67	269.432
91350	3273.08	175.168
91400	1696.65	83.7303
91450	0	16.146
91500	0	0
91550	0	0
91600	0	0
91650	0	0
91700	0	0
91750	0	0
91800	0	0
91850	0	0
91900	0	0
91950	0	0
92000	0	0
92050	0	0
92100	0	0
92150	0	0
92200	0	0
92250	0	0
92300	0	0
92350	0	0
92400	0	0
92450	0	0
92500	0	0
92550	0	0
92600	0	0
92650	0	0
92700	0	0
92750	0	0
92800	0	0
92850	0	0
92900	0	0
92950	0	0
93000	0	0
93050	0	0
93100	0	0
93150	0	0
93200	0	0
93250	0	0
93300	0	0
93350	0	0
93400	0	0
93450	0	0
93500	0	0
93550	0	0
93600	0	0
93650	0	0
93700	0	0
93750	0	0
93800	0	0
93850	0	0
93900	0	0
93950	0	0
94000	0	0
94050	0	0
94100	0	0
94150	0	0
94200	0	0
94250	0	0
94300	0	0
94350	0	0
94400	0	0
94450	0	0
94500	0	0
94550	0	0
94600	0	0
94650	0	0
94700	0	0
94750	0	0
94800	0	0
94850	0	0
94900	0	0
94950	0	0
95000	0	0
95050	0	0
95100	0	0
95150	0	0
95200	0	0
95250	0	0
95300	0	0
95350	0	0
95400	0	0
95450	0	0
95500	0	0
95550	0	0
95600	0	0
95650	0	0
95700	0	0
95750	0	0
95800	0	0
95850	0	0
95900	0	0
95950	0	0
96000	0	0
96050	0	0
96100	0	0
96150	0	0
96200	0	0
96250	0	0
96300	0	0
96350	0	0
96400	0	0
96450	0	0
96500	0	0
96550	0	0
96600	0	0
96650	0	0
96700	0	0
96750	0	0
96800	0	0
96850	0	0
96900	0	0
96950	0	0
97000	0	0
97050	0	0
97100	0	0
97150	0	0
97200	0	0
97250	0	0
97300	0	0
97350	0	0
97400	0	0
97450	0	0
97500	0	0
97550	0	0
97600	0	0
97650	0	0
97700	0	0
97750	0	0
97800	0	0
97850	0	0
97900	0	0
97950	0	0
98000	0	0
98050	0	0
98100	0	0
98150	0	0
98200	0	0
98250	0	0
98300	0	0
98350	0	0
98400	0	0
98450	0	0
98500	0	0
98550	0	0
98600	0	0
98650	0	0
98700	0	0
98750	0	0
98800	0	0
98850	0	0
98900	0	0
98950	0	0
99000	0	0
99050	0	0
99100	0	0
99150	0	0
99200	0	0
99250	0	0
99300	0	0
99350	0	0
99400	0	0
99450	0	0
99500	0	0
99550	0	0
99600	0	0
99650	0	0
99700	0	0
99750	0	0
99800	0	0
99850	0	0
99900	0	0
[truncated: 459 more rows]
