# Supplementary material for: The extreme yet transient nature of glacial erosion
Source: Nat Commun. 2022 Nov 30;13:7377. doi: 10.1038/s41467-022-35072-0 (PMC9712427; doi:10.1038/s41467-022-35072-0)
Supplement: Supplementary file 5 — Supplementary Data 2 [file 41467_2022_35072_MOESM5_ESM.zip › csv_glacialEcalib/Darm2008-2.csv]

Year	Q	IceH
0	0	0
50	0	0
100	0	0
150	0	0
200	0	0
250	0	0
300	0	0
350	0	0
400	0	0
450	0	0
500	0	0
550	0	0
600	0	0
650	0	0
700	0	0
750	0	0
800	0	0
850	0	0
900	0	0
950	0	0
1000	0	0
1050	0	0
1100	0	0
1150	0	0
1200	0	0
1250	0	0
1300	0	0
1350	0	0
1400	0	0
1450	0	0
1500	0	0
1550	0	0
1600	0	0
1650	0	0
1700	0	0
1750	0	0
1800	0	0
1850	0	0
1900	0	0
1950	0	0
2000	0	0
2050	0	0
2100	0	0
2150	0	0
2200	0	0
2250	0	0
2300	0	0
2350	0	0
2400	0	0
2450	0	0
2500	0	0
2550	0	0
2600	0	0
2650	0	0
2700	0	0
2750	0	0
2800	0	0
2850	0	0
2900	0	0
2950	0	0
3000	0	0
3050	0	0
3100	0	0
3150	0	0
3200	0	0
3250	0	0
3300	0	0
3350	0	0
3400	0	0
3450	0	0
3500	0	0
3550	0	0
3600	0	0
3650	0	0
3700	0	0
3750	0	0
3800	0	0
3850	0	0
3900	0	0
3950	0	0
4000	0	0
4050	0	0
4100	0	0
4150	0	0
4200	0	0
4250	0	0
4300	0	0
4350	0	0
4400	0	0
4450	0	0
4500	0	0
4550	0	0
4600	0	0
4650	0	0
4700	0	0
4750	0	0
4800	0	0
4850	0	0
4900	0	0
4950	0	0
5000	0	0
5050	0	0
5100	0	0
5150	0	0
5200	0	0
5250	0	0
5300	0	0
5350	0	0
5400	0	0
5450	0	0
5500	0	0
5550	0	0
5600	0	0
5650	0	0
5700	0	0
5750	0	0
5800	0	0
5850	0	0
5900	0	0
5950	0	0
6000	0	0
6050	0	0
6100	0	0
6150	0	0
6200	0	0
6250	0	0
6300	0	0
6350	0	0
6400	0	0
6450	0	0
6500	0	0
6550	0	0
6600	0	0
6650	0	0
6700	0	0
6750	0	0
6800	0	0
6850	0	0
6900	0	0
6950	0	0
7000	0	0
7050	0	0
7100	0	0
7150	0	0
7200	0	0
7250	0	0
7300	0	0
7350	0	0
7400	0	0
7450	0	0
7500	0	0
7550	0	0
7600	0	0
7650	0	0
7700	0	0
7750	0	0
7800	0	0
7850	0	0
7900	0	0
7950	0	0
8000	0	0
8050	0	0
8100	0	0
8150	0	0
8200	0	0
8250	0	0
8300	0	0
8350	0	0
8400	0	0
8450	0	0
8500	0	0
8550	0	0
8600	0	0
8650	0	0
8700	0	0
8750	0	0
8800	0	0
8850	0	0
8900	0	0
8950	0	0
9000	0	0
9050	0	0
9100	0	0
9150	0	0
9200	0	0
9250	0	0
9300	0	0
9350	0	0
9400	0	0
9450	0	0
9500	0	0
9550	0	0
9600	0	0
9650	0	0
9700	0	0
9750	0	0
9800	0	0
9850	0	0
9900	0	0
9950	0	0
10000	0	0
10050	243.88	183.585
10100	4132.16	406.421
10150	11051.8	577.141
10200	16586.4	699.729
10250	22571.0	796.958
10300	28420.5	881.174
10350	34346.9	950.652
10400	40678.6	1012.61
10450	48112.2	1071.81
10500	51925.9	1126.05
10550	55550.0	1167.98
10600	58948.1	1207.23
10650	57288.1	1243.33
10700	57904.0	1269.81
10750	54746.1	1294.9
10800	53815.9	1312.47
10850	55571.0	1325.19
10900	57414.6	1339.28
10950	58765.2	1356.15
11000	58531.3	1373.98
11050	56167.6	1391.58
11100	57078.4	1404.75
11150	57608.3	1419.0
11200	53852.6	1436.01
11250	49305.7	1448.31
11300	47387.7	1456.01
11350	50474.5	1461.19
11400	53336.2	1468.59
11450	55781.7	1482.44
11500	50249.7	1501.01
11550	43814.7	1514.35
11600	43166.9	1520.0
11650	44687.7	1523.49
11700	44595.1	1529.47
11750	42978.8	1535.79
11800	43731.2	1538.02
11850	46378.0	1540.55
11900	45478.3	1547.59
11950	43614.7	1553.75
12000	44996.9	1555.88
12050	47802.3	1559.22
12100	48532.4	1565.44
12150	47350.3	1572.61
12200	47682.8	1577.45
12250	47514.1	1580.47
12300	45742.0	1581.91
12350	44678.9	1578.05
12400	43506.4	1574.23
12450	43458.4	1569.27
12500	43215.5	1563.65
12550	44221.6	1557.74
12600	46890.2	1552.55
12650	49897.3	1549.52
12700	52160.0	1548.21
12750	53982.2	1548.8
12800	51146.9	1551.68
12850	49100.9	1552.25
12900	48407.0	1550.65
12950	47614.1	1548.37
13000	48136.3	1544.22
13050	50138.9	1539.84
13100	52593.2	1536.76
13150	55763.3	1535.49
13200	56945.3	1535.2
13250	59204.4	1536.33
13300	59119.4	1539.96
13350	60847.8	1542.47
13400	60939.3	1548.23
13450	58459.0	1552.56
13500	56597.2	1553.59
13550	59285.0	1551.67
13600	63254.4	1550.98
13650	61842.0	1553.27
13700	62590.1	1554.74
13750	64477.2	1555.54
13800	64031.5	1559.39
13850	60691.4	1562.74
13900	57208.1	1561.96
13950	58009.1	1557.79
14000	62295.7	1553.37
14050	66367.5	1551.32
14100	67507.8	1552.72
14150	69532.2	1554.44
14200	71472.8	1557.84
14250	73353.3	1563.45
14300	74286.2	1570.41
14350	73260.9	1577.99
14400	75010.9	1584.87
14450	79728.4	1592.8
14500	87392.0	1604.79
14550	69460.1	1634.33
14600	65456.2	1642.74
14650	60191.8	1648.09
14700	61532.7	1647.11
14750	63665.8	1646.31
14800	65280.3	1646.63
14850	67065.0	1647.96
14900	67004.0	1653.17
14950	67246.7	1658.36
15000	68771.7	1663.26
15050	70311.9	1668.73
15100	72062.3	1674.7
15150	73036.6	1682.34
15200	75511.8	1689.27
15250	82712.0	1698.96
15300	46757.0	1730.47
15350	45920.1	1727.16
15400	44385.5	1723.5
15450	43790.5	1717.8
15500	45329.4	1711.51
15550	47859.1	1705.36
15600	55104.6	1697.4
15650	68967.8	1702.67
15700	67537.3	1716.7
15750	65932.8	1731.82
15800	62805.4	1748.34
15850	58346.1	1765.83
15900	51433.2	1781.95
15950	43857.9	1793.09
16000	39221.8	1797.39
16050	36940.7	1797.66
16100	35807.8	1796.05
16150	34425.2	1792.91
16200	33770.9	1788.58
16250	33759.3	1784.25
16300	34589.4	1781.07
16350	35953.3	1780.05
16400	39660.9	1781.44
16450	50157.3	1791.6
16500	54662.0	1819.07
16550	32219.1	1843.36
16600	30956.1	1843.24
16650	29585.9	1842.19
16700	28774.6	1840.87
16750	28389.0	1840.79
16800	27651.6	1841.3
16850	26747.4	1842.09
16900	25977.2	1842.78
16950	25161.1	1843.42
17000	24100.0	1843.62
17050	23222.4	1842.61
17100	22868.3	1841.06
17150	22372.3	1840.01
17200	21679.1	1839.49
17250	20926.5	1838.19
17300	20590.9	1836.46
17350	20099.7	1835.01
17400	20225.2	1833.9
17450	21969.8	1834.59
17500	21759.7	1839.5
17550	21590.7	1844.34
17600	21380.8	1849.3
17650	21514.4	1853.6
17700	22035.0	1857.51
17750	23116.9	1862.89
17800	23164.0	1869.61
17850	22308.8	1877.13
17900	21341.1	1883.3
17950	20629.1	1887.93
18000	20022.9	1890.56
18050	19907.5	1892.41
18100	19938.5	1894.26
18150	20272.4	1896.07
18200	20273.1	1899.16
18250	19965.3	1902.91
18300	19916.0	1905.55
18350	20101.0	1907.85
18400	20401.6	1911.05
18450	20783.2	1914.36
18500	21323.1	1917.62
18550	21854.5	1921.5
18600	22092.1	1926.73
18650	21015.0	1932.62
18700	20490.2	1937.23
18750	21159.4	1940.8
18800	20909.7	1946.64
18850	19259.7	1952.25
18900	18569.6	1956.22
18950	17890.5	1959.72
19000	17482.9	1961.86
19050	17441.0	1962.77
19100	17465.1	1964.04
19150	17286.6	1967.06
19200	16549.0	1970.26
19250	16905.8	1971.05
19300	17072.6	1972.7
19350	17144.2	1974.71
19400	16789.1	1977.78
19450	16862.3	1978.97
19500	17389.8	1979.02
19550	17688.4	1978.84
19600	18038.9	1978.53
19650	18831.1	1978.07
19700	19483.3	1978.11
19750	32872.2	1978.59
19800	108613.0	1983.16
19850	56213.7	1992.26
19900	19950.3	1996.49
19950	74223.8	1999.84
20000	91748.4	2013.59
20050	19766.1	2017.33
20100	21176.5	2017.14
20150	22395.9	2017.63
20200	23826.5	2018.17
20250	24651.7	2017.73
20300	24990.1	2014.81
20350	25431.4	2010.86
20400	100705.0	2005.23
20450	250699.0	2013.48
20500	291477.0	2025.71
20550	26351.4	2026.51
20600	26556.8	2026.35
20650	103090.0	2025.01
20700	214363.0	2031.99
20750	24945.5	2032.13
20800	41476.9	2031.94
20850	24452.4	2031.91
20900	63886.5	2031.7
20950	70047.0	2031.59
21000	23750.3	2030.77
21050	24293.5	2027.4
21100	52614.1	2024.2
21150	125428.0	2023.06
21200	228597.0	2031.79
21250	253075.0	2045.18
21300	216954.0	2056.32
21350	25408.6	2063.17
21400	34646.5	2063.37
21450	35765.9	2063.93
21500	23676.6	2063.88
21550	23863.5	2063.65
21600	24343.5	2063.29
21650	24828.4	2063.42
21700	25476.9	2064.37
21750	59787.0	2066.85
21800	138509.0	2072.81
21850	25372.6	2078.89
21900	63185.5	2083.29
21950	81853.3	2089.29
22000	24220.4	2094.15
22050	53425.6	2097.92
22100	21691.8	2101.11
22150	21751.1	2100.24
22200	22027.4	2098.58
22250	22015.2	2098.35
22300	22126.2	2097.18
22350	22497.8	2094.6
22400	22717.0	2092.44
22450	22388.3	2089.47
22500	21367.4	2083.67
22550	20984.4	2076.49
22600	20937.0	2068.44
22650	21747.7	2060.12
22700	22561.2	2052.46
22750	22761.6	2045.4
22800	23124.0	2038.62
22850	23957.3	2032.03
22900	83290.7	2026.09
22950	176941.0	2025.31
23000	183059.0	2024.84
23050	184667.0	2023.55
23100	235891.0	2024.83
23150	68506.9	2021.57
23200	135893.0	2015.99
23250	240140.0	2017.22
23300	130672.0	2017.94
23350	26115.3	2014.29
23400	26637.0	2007.53
23450	37714.5	2000.69
23500	45692.9	1995.41
23550	49934.1	1991.18
23600	161446.0	1986.17
23650	235645.0	1986.4
23700	29711.1	1987.22
23750	30160.7	1981.33
23800	31111.5	1975.84
23850	31278.0	1971.24
23900	31635.5	1966.11
23950	31512.8	1960.29
24000	32797.8	1954.09
24050	104591.0	1948.6
24100	35231.3	1948.74
24150	34584.0	1945.34
24200	48767.3	1940.68
24250	58690.6	1939.44
24300	108412.0	1937.92
24350	36074.1	1937.38
24400	36153.7	1933.3
24450	36911.5	1928.65
24500	47092.4	1925.25
24550	59217.5	1924.97
24600	37948.3	1923.6
24650	38571.0	1921.23
24700	38716.3	1920.03
24750	38427.1	1919.76
24800	38513.6	1918.65
24850	71736.8	1918.04
24900	37712.9	1918.92
24950	36989.4	1916.86
25000	36420.3	1914.58
25050	35376.2	1912.87
25100	34050.0	1911.02
25150	32870.6	1907.4
25200	32657.4	1902.03
25250	32589.1	1896.18
25300	32845.3	1889.95
25350	34494.2	1883.03
25400	37079.9	1876.38
25450	42170.7	1870.35
25500	168565.0	1874.12
25550	48116.5	1881.01
25600	49258.0	1885.59
25650	44219.8	1895.92
25700	35869.9	1895.81
25750	35762.3	1891.86
25800	35837.1	1887.94
25850	35811.8	1884.3
25900	35326.2	1881.46
25950	34085.4	1879.7
26000	32934.4	1878.33
26050	32536.7	1874.74
26100	33079.2	1869.41
26150	33439.0	1863.99
26200	33615.1	1858.66
26250	33618.0	1853.07
26300	33828.4	1847.14
26350	35352.1	1840.78
26400	37713.3	1834.58
26450	42695.1	1828.37
26500	58914.3	1833.95
26550	38559.0	1841.52
26600	42997.8	1836.9
26650	62880.5	1840.95
26700	35120.1	1855.94
26750	34406.7	1853.81
26800	33772.9	1851.11
26850	33656.3	1847.45
26900	33305.4	1843.94
26950	32819.8	1840.18
27000	32928.3	1835.78
27050	33632.2	1830.78
27100	34511.2	1825.72
27150	35679.9	1820.78
27200	36534.2	1817.25
27250	37713.6	1816.63
27300	38461.1	1816.64
27350	39173.7	1817.97
27400	36760.9	1821.46
27450	33739.2	1823.17
27500	33162.7	1822.9
27550	32735.5	1822.47
27600	31967.9	1821.95
27650	31558.6	1821.01
27700	31299.6	1819.51
27750	31024.3	1817.32
27800	30687.6	1814.48
27850	30138.3	1810.86
27900	30026.8	1806.37
27950	29951.7	1801.56
28000	29959.7	1796.23
28050	30201.2	1790.71
28100	30135.3	1785.27
28150	30106.1	1779.57
28200	30091.5	1773.91
28250	30864.2	1768.31
28300	31490.6	1764.04
28350	31127.5	1761.94
28400	30907.7	1760.01
28450	31557.3	1758.03
28500	31906.2	1758.03
28550	30367.3	1758.19
28600	28589.1	1757.78
28650	27774.9	1755.88
28700	27439.9	1753.31
28750	27187.4	1750.28
28800	27128.0	1746.96
28850	27080.1	1743.77
28900	26777.5	1741.14
28950	26779.0	1737.91
29000	26842.2	1735.13
29050	26245.5	1733.29
29100	24992.9	1731.73
29150	24039.7	1727.63
29200	23898.0	1722.35
29250	24253.5	1718.26
29300	24278.8	1714.75
29350	24161.6	1711.46
29400	24278.3	1707.96
29450	24065.8	1704.74
29500	23796.1	1701.67
29550	23726.9	1698.07
29600	23685.9	1694.43
29650	23404.6	1691.41
29700	23133.2	1687.58
29750	23050.2	1683.24
29800	22997.5	1678.47
29850	23166.5	1673.39
29900	22949.6	1668.5
29950	22995.2	1662.9
30000	23266.1	1657.22
30050	22704.8	1651.58
30100	22741.4	1645.32
30150	23329.3	1639.16
30200	23235.9	1633.59
30250	23372.8	1628.01
30300	23843.8	1622.8
30350	23568.1	1618.73
30400	23108.1	1614.08
30450	23124.1	1608.75
30500	23108.1	1603.2
30550	22586.0	1597.48
30600	22393.2	1591.2
30650	22518.5	1584.24
30700	22650.8	1577.1
30750	22680.5	1570.01
30800	22854.5	1562.69
30850	22604.8	1555.31
30900	22240.6	1547.55
30950	22591.0	1539.24
31000	22690.3	1531.13
31050	22297.2	1523.25
31100	22391.9	1514.82
31150	22833.2	1506.29
31200	22505.7	1498.23
31250	22259.3	1489.78
31300	22389.0	1480.86
31350	22353.9	1472.03
31400	22719.8	1462.89
31450	22796.9	1454.2
31500	22709.8	1445.58
31550	22776.0	1436.66
31600	22729.9	1427.69
31650	22821.2	1418.55
31700	23074.1	1409.37
31750	23247.8	1400.28
31800	24191.3	1391.45
31850	25525.1	1383.6
31900	26321.3	1376.91
31950	27538.2	1371.84
32000	27088.8	1367.4
32050	27243.8	1362.66
32100	27863.5	1357.94
32150	28100.6	1353.91
32200	28747.6	1350.11
32250	25995.6	1346.86
32300	23576.9	1339.89
32350	22752.4	1330.21
32400	22593.8	1319.88
32450	22310.9	1309.5
32500	22278.8	1298.75
32550	22152.6	1288.25
32600	21580.3	1277.8
32650	20939.6	1266.84
32700	20997.1	1255.28
32750	21578.5	1243.77
32800	21493.2	1233.01
32850	21115.5	1222.45
32900	20834.3	1211.27
32950	20833.6	1199.78
33000	20969.4	1188.34
33050	20739.7	1176.89
33100	20295.2	1165.08
33150	20697.8	1152.88
33200	23130.6	1140.69
33250	25468.1	1131.08
33300	26938.8	1123.73
33350	28461.5	1119.23
33400	26970.9	1117.3
33450	27124.8	1112.64
33500	28891.0	1108.16
33550	26840.7	1108.05
33600	23819.7	1105.05
33650	22751.5	1096.2
33700	22317.4	1085.76
33750	21942.9	1074.62
33800	21534.7	1063.08
33850	21783.7	1051.12
33900	21890.0	1039.19
33950	21683.0	1027.61
34000	21474.4	1015.76
34050	21357.5	1003.61
34100	20829.3	991.633
34150	20329.3	979.145
34200	20336.8	966.111
34250	20256.8	953.165
34300	19963.4	940.167
34350	19473.5	926.609
34400	19263.8	912.252
34450	19907.0	897.763
34500	20554.1	883.485
34550	22070.4	869.531
34600	23879.6	856.623
34650	23225.3	850.186
34700	22686.5	842.389
34750	21482.9	833.436
34800	20837.6	820.456
34850	23732.0	805.03
34900	26918.3	794.244
34950	24158.7	788.836
35000	23632.4	783.164
35050	24128.6	775.648
35100	24653.8	769.474
35150	25293.9	764.721
35200	25882.9	761.217
35250	25485.5	757.863
35300	27436.1	758.21
35350	27486.2	765.465
35400	22261.8	769.088
35450	19588.6	756.334
35500	19311.3	737.23
35550	19343.8	716.897
35600	20294.4	696.056
35650	20493.4	677.012
35700	17666.4	658.132
35750	16193.1	634.507
35800	15055.1	608.87
35850	16285.2	581.675
35900	16599.2	554.207
35950	15938.6	527.848
36000	16922.1	496.528
36050	17493.3	464.446
36100	17080.1	432.427
36150	17485.0	398.834
36200	17444.0	365.481
36250	12602.6	320.651
36300	5091.47	240.866
36350	1757.49	134.926
36400	466.078	45.0805
36450	0	2.19852
36500	0	0
36550	0	0
36600	0	0
36650	0	0
36700	0	0
36750	0	0
36800	0	0
36850	0	0
36900	0	0
36950	0	0
37000	0	0
37050	0	0
37100	0	0
37150	0	0
37200	0	0
37250	0	0
37300	0	0
37350	0	0
37400	0	0
37450	0	0
37500	0	0
37550	0	0
37600	0	0
37650	0	0
37700	0	0
37750	0	0
37800	0	0
37850	0	0
37900	0	0
37950	0	0
38000	0	0
38050	0	0
38100	0	17.9545
38150	569.562	96.4877
38200	1291.26	152.741
38250	2726.64	197.605
38300	5600.26	230.921
38350	4840.57	218.558
38400	2369.86	137.026
38450	600.298	43.1754
38500	0	1.28773
38550	0	0
38600	0	0
38650	0	0
38700	0	0
38750	0	0
38800	0	0
38850	0	0
38900	0	0
38950	0	0
39000	0	0
39050	0	0
39100	0	0
39150	0	0
39200	0	0
39250	0	0
39300	0	0
39350	0	0
39400	0	0
39450	0	0
39500	0	0
39550	0	0
39600	0	0
39650	0	0
39700	0	0
39750	0	0
39800	0	0
39850	0	0
39900	0	0
39950	0	0
40000	0	0
40050	0	0
40100	0	0
40150	0	0
40200	0	0
40250	0	0
40300	0	0
40350	0	0
40400	0	0
40450	0	0
40500	0	0
40550	0	0
40600	0	0
40650	0	0
40700	0	0
40750	0	0
40800	0	0
40850	0	0
40900	0	0
40950	0	0
41000	0	0
41050	0	0
41100	0	0
41150	0	0
41200	0	0
41250	0	0
41300	0	0
41350	0	0
41400	0	0
41450	0	0
41500	0	0
41550	0	0
41600	0	0
41650	0	0
41700	0	0
41750	0	0
41800	0	0
41850	0	0
41900	0	0
41950	0	0
42000	0	0
42050	0	0
42100	0	0
42150	0	0
42200	0	0
42250	0	0
42300	0	0
42350	0	0
42400	0	0
42450	0	0
42500	0	0
42550	0	0
42600	0	0
42650	0	0
42700	0	0
42750	0	0
42800	0	0
42850	0	0
42900	0	0
42950	0	0
43000	0	0
43050	0	0
43100	0	0
43150	0	0
43200	0	0
43250	0	0
43300	0	0
43350	0	0
43400	0	0
43450	0	0
43500	0	0
43550	0	0
43600	0	0
43650	0	0
43700	0	0
43750	0	0
43800	0	0
43850	0	0
43900	0	0
43950	0	0
44000	0	0
44050	0	0
44100	0	0
44150	0	0
44200	0	0
44250	0	0
44300	0	0
44350	0	0
44400	0	0
44450	0	0
44500	0	0
44550	0	0
44600	0	0
44650	0	0
44700	0	0
44750	0	0
44800	0	0
44850	0	0
44900	0	0
44950	0	0
45000	0	0
45050	0	0
45100	0	0
45150	0	0
45200	0	0
45250	0	0
45300	0	0
45350	0	0
45400	0	0
45450	0	0
45500	0	0
45550	0	0
45600	0	0
45650	0	0
45700	0	0
45750	0	0
45800	0	0
45850	0	0
45900	0	0
45950	0	0
46000	0	0
46050	0	0
46100	0	0
46150	0	0
46200	0	0
46250	0	0
46300	0	0
46350	0	0
46400	0	0
46450	0	0
46500	0	0
46550	0	0
46600	0	0
46650	0	0
46700	0	0
46750	0	0
46800	0	0
46850	0	0
46900	0	0
46950	0	0
47000	0	0
47050	0	0
47100	0	0
47150	0	0
47200	0	0
47250	0	0
47300	0	0
47350	0	0
47400	0	0
47450	0	0
47500	0	0
47550	0	0
47600	0	0
47650	0	0
47700	0	0
47750	0	0
47800	0	0
47850	0	0
47900	0	0
47950	0	0
48000	0	0
48050	0	0
48100	0	0
48150	0	0
48200	0	0
48250	0	0
48300	0	0
48350	0	0
48400	0	0
48450	0	0
48500	0	0
48550	0	0
48600	0	0
48650	0	0
48700	0	0
48750	0	0
48800	0	0
48850	0	0
48900	0	0
48950	0	0
49000	0	0
49050	0	0
49100	0	0
49150	0	0
49200	0	0
49250	0	0
49300	0	0
49350	0	0
49400	0	0
49450	0	0
49500	0	0
49550	0	0
49600	0	0
49650	0	0
49700	0	0
49750	0	0
49800	0	0
49850	0	0
49900	0	0
49950	0	0
50000	0	0
50050	0	0
50100	0	0
50150	0	0
50200	0	0
50250	0	0
50300	0	0
50350	0	0
50400	0	0
50450	0	0
50500	0	0
50550	0	0
50600	0	0
50650	0	0
50700	0	0
50750	0	0
50800	0	0
50850	0	0
50900	0	0
50950	0	0
51000	0	0
51050	0	0
51100	0	0
51150	0	0
51200	0	0
51250	0	0
51300	0	0
51350	0	0
51400	0	0
51450	0	0
51500	0	0
51550	0	0
51600	0	0
51650	0	0
51700	0	0
51750	0	0
51800	0	0
51850	0	0
51900	0	0
51950	0	0
52000	0	0
52050	0	0
52100	0	0
52150	0	0
52200	0	0
52250	0	0
52300	0	0
52350	0	0
52400	0	0
52450	0	0
52500	0	0
52550	0	0
52600	0	0
52650	0	0
52700	0	0
52750	0	0
52800	0	0
52850	0	0
52900	19.7019	42.7288
52950	286.927	152.301
53000	1095.54	244.858
53050	2311.9	320.449
53100	3594.35	384.954
53150	5230.98	442.278
53200	7070.49	502.076
53250	8922.87	556.261
53300	10665.9	604.936
53350	11798.2	647.638
53400	12855.2	682.62
53450	14078.5	718.119
53500	15368.9	751.803
53550	16676.3	786.108
53600	17865.2	821.193
53650	19055.3	851.886
53700	20547.8	881.562
53750	21700.7	911.547
53800	22664.9	942.572
53850	22939.6	971.394
53900	23772.5	994.624
53950	25302.9	1017.13
54000	27270.4	1043.79
54050	26532.8	1073.53
54100	27632.8	1096.95
54150	28457.3	1121.49
54200	28409.6	1145.84
54250	29473.9	1167.5
54300	29679.2	1190.81
54350	30259.8	1212.62
54400	32016.8	1234.37
54450	31206.9	1258.47
54500	30664.6	1279.07
54550	31029.5	1294.7
54600	32373.8	1310.24
54650	34181.1	1329.0
54700	34552.8	1351.8
54750	31005.1	1376.44
54800	27793.4	1391.45
54850	30615.3	1399.34
54900	35246.4	1409.7
54950	37336.2	1425.85
55000	35529.3	1444.65
55050	24803.8	1465.91
55100	21769.5	1469.87
55150	20426.6	1470.14
55200	20333.9	1469.89
55250	20297.9	1469.74
55300	20132.9	1469.74
55350	19887.8	1469.71
55400	20766.0	1469.02
55450	22290.7	1468.97
55500	24506.4	1471.08
55550	25972.5	1478.2
55600	26449.2	1485.51
55650	27159.9	1492.45
55700	28091.0	1499.02
55750	31621.7	1505.62
55800	37077.3	1517.05
55850	25356.3	1539.93
55900	22572.1	1546.17
55950	21802.5	1549.63
56000	21591.2	1552.45
56050	21476.2	1555.5
56100	21389.3	1558.7
56150	21697.7	1561.75
56200	22526.7	1565.45
56250	24149.3	1570.92
56300	25588.9	1579.28
56350	25993.5	1590.41
56400	26845.3	1602.54
56450	28095.9	1615.6
56500	29814.1	1631.39
56550	24201.9	1654.61
56600	17940.1	1664.04
56650	16386.9	1668.41
56700	15632.8	1670.82
56750	15451.0	1671.25
56800	15438.8	1671.31
56850	16256.6	1673.29
56900	18097.1	1678.36
56950	18959.4	1687.97
57000	18915.1	1699.09
57050	18449.9	1708.74
57100	17364.6	1716.01
57150	16373.0	1720.64
57200	15955.9	1723.63
57250	16061.8	1726.81
57300	16867.9	1732.15
57350	17559.9	1739.9
57400	18212.7	1749.94
57450	17694.4	1759.47
57500	16542.2	1767.89
57550	15531.3	1774.54
57600	14922.6	1779.08
57650	14532.4	1782.24
57700	14113.9	1784.9
57750	13810.0	1787.53
57800	13387.7	1790.81
57850	12999.0	1793.33
57900	12889.4	1793.82
57950	13089.4	1794.12
58000	14025.6	1798.91
58050	14730.8	1806.27
58100	15138.2	1816.01
58150	15412.3	1826.87
58200	15546.7	1838.06
58250	15769.0	1849.12
58300	16416.0	1861.12
58350	17221.6	1873.58
58400	17722.7	1886.41
58450	18154.0	1900.66
58500	18632.8	1917.99
58550	16741.6	1935.66
58600	14424.2	1943.14
58650	14758.4	1946.02
58700	14767.6	1948.03
58750	14714.3	1948.74
58800	14677.3	1950.59
58850	14609.0	1955.32
58900	14229.0	1957.7
58950	14239.7	1958.09
59000	15207.6	1964.44
59050	14912.0	1972.92
59100	15064.0	1981.78
59150	61458.8	1994.42
59200	49396.3	2007.99
59250	13935.8	2014.27
59300	13541.9	2018.04
59350	13201.4	2019.72
59400	12925.9	2020.57
59450	12669.3	2020.65
59500	12133.5	2020.75
59550	11832.7	2020.75
59600	11726.6	2020.71
59650	11955.3	2019.43
59700	12210.6	2017.69
59750	12156.8	2016.38
59800	12046.8	2015.38
59850	11859.5	2011.0
59900	11620.8	2003.33
59950	11633.6	1994.92
60000	11878.7	1986.03
60050	12777.6	1977.3
60100	13829.7	1970.15
60150	14221.9	1965.52
60200	14288.5	1962.88
60250	15052.5	1960.5
60300	14815.8	1960.21
60350	14828.7	1960.09
60400	15035.1	1959.97
60450	15376.4	1959.73
60500	15374.4	1959.84
60550	15337.4	1959.99
60600	14990.6	1960.81
60650	15028.2	1960.82
60700	15011.6	1960.94
60750	15071.7	1961.65
60800	15108.8	1966.07
60850	14921.3	1972.31
60900	14303.0	1981.61
60950	12929.9	1995.0
61000	9244.79	2011.59
61050	6870.18	2014.26
61100	7151.54	2006.32
61150	7350.23	1998.6
61200	7661.47	1991.53
61250	7902.58	1985.09
61300	7983.0	1979.01
61350	8015.35	1973.28
61400	8056.75	1967.95
61450	8041.96	1963.54
61500	7992.27	1959.87
61550	7841.72	1956.51
61600	7672.85	1952.85
61650	7574.14	1948.68
61700	7551.26	1944.94
61750	7528.31	1941.6
61800	7560.32	1937.39
61850	7584.02	1932.89
61900	7622.73	1928.3
61950	7710.43	1923.16
62000	7805.36	1917.95
62050	7895.4	1912.05
62100	7969.98	1906.26
62150	8136.6	1901.1
62200	8354.33	1896.75
62250	8593.14	1893.42
62300	8893.02	1889.75
62350	9329.9	1884.54
62400	9564.09	1878.59
62450	9777.85	1873.17
62500	10039.4	1868.87
62550	10472.9	1864.71
62600	10949.5	1859.21
62650	11391.9	1853.81
62700	11692.3	1849.47
62750	12062.9	1845.01
62800	12564.7	1840.15
62850	13157.1	1834.81
62900	13702.2	1829.65
62950	14134.9	1824.8
63000	14751.0	1819.52
63050	15399.7	1814.1
63100	15900.4	1808.82
63150	16444.0	1803.25
63200	16942.0	1796.97
63250	17453.5	1790.22
63300	17929.2	1783.2
63350	18400.2	1775.92
63400	18641.9	1768.45
63450	18887.8	1760.45
63500	19560.6	1751.89
63550	19779.6	1743.53
63600	19871.9	1734.88
63650	20312.7	1725.74
63700	20630.3	1716.82
63750	20603.2	1708.14
63800	20490.1	1699.18
63850	20639.9	1689.83
63900	20705.2	1680.63
63950	20976.5	1671.53
64000	21168.0	1662.52
64050	21251.2	1653.89
64100	21297.0	1645.48
64150	21239.1	1637.25
64200	20974.9	1628.98
64250	20971.8	1620.36
64300	21232.9	1611.7
64350	21263.6	1603.34
64400	21146.3	1595.03
64450	21115.2	1586.59
64500	21567.5	1577.97
64550	22821.6	1569.7
64600	24431.5	1563.02
64650	25220.7	1558.0
64700	25260.7	1554.18
64750	24612.5	1550.16
64800	23153.0	1544.04
64850	22458.3	1536.57
64900	22024.7	1528.17
64950	22312.2	1519.05
65000	22669.7	1509.91
65050	22311.9	1500.85
65100	22315.3	1491.32
65150	22248.1	1481.55
65200	21861.2	1471.62
65250	21999.3	1461.24
65300	22347.6	1450.79
65350	22345.9	1440.56
65400	22635.4	1430.18
65450	23086.1	1419.94
65500	22974.1	1409.92
65550	22834.4	1399.79
65600	23110.5	1389.36
65650	23551.1	1378.95
65700	23567.4	1368.78
65750	23301.3	1358.49
65800	23530.4	1347.9
65850	24084.0	1337.34
65900	24455.3	1326.97
65950	24280.5	1316.7
66000	23523.6	1306.16
66050	23200.1	1295.13
66100	23443.7	1283.85
66150	23180.0	1272.68
66200	22962.9	1261.28
66250	23023.5	1249.7
66300	23133.2	1238.06
66350	23143.3	1226.43
66400	22913.8	1214.78
66450	22478.1	1202.77
66500	22103.1	1190.38
66550	22092.8	1177.66
66600	22311.9	1164.9
66650	22363.9	1152.16
66700	22338.7	1139.4
66750	22237.7	1126.6
66800	22374.3	1113.65
66850	22701.7	1100.65
66900	22955.8	1087.75
66950	22464.7	1074.92
67000	21866.4	1061.53
67050	21991.9	1047.7
67100	21577.6	1033.89
67150	21121.0	1019.81
67200	21397.4	1005.36
67250	20949.6	990.801
67300	20464.9	976.237
67350	21030.4	961.243
67400	21253.6	946.226
67450	20694.6	930.68
67500	20228.2	914.641
67550	20322.1	897.977
67600	20393.3	881.103
67650	19734.4	863.595
67700	19165.8	845.4
67750	19131.3	826.457
67800	19383.4	806.583
67850	18876.5	785.804
67900	18310.1	764.427
67950	18763.2	742.593
68000	19638.9	720.445
68050	20238.0	698.472
68100	19801.2	676.333
68150	18984.5	652.965
68200	18231.9	628.141
68250	17237.1	601.325
68300	16025.4	572.71
68350	15322.9	542.032
68400	15932.7	508.725
68450	16529.7	473.907
68500	15655.9	437.009
68550	15730.6	396.841
68600	14507.3	352.942
68650	7351.42	284.113
68700	2269.13	179.563
68750	683.089	79.8906
68800	0	21.892
68850	0	3.01192
68900	0	0
68950	0	0
69000	0	0
69050	0	0
69100	0	0
69150	0	0
69200	0	0
69250	0	0
69300	0	0
69350	0	0
69400	0	0
69450	0	0
69500	0	0
69550	0	0
69600	0	0
69650	0	0
69700	0	0
69750	0	0
69800	0	0
69850	0	0
69900	0	0
69950	0	0
70000	0	0
70050	0	0
70100	0	0
70150	0	0
70200	0	0
70250	0	0
70300	0	0
70350	0	0
70400	0	0
70450	0	0
70500	0	0
70550	0	0
70600	0	0
70650	0	0
70700	0	0
70750	0	0
70800	0	0
70850	0	0
70900	0	0
70950	0	0
71000	0	0
71050	0	0
71100	0	0
71150	0	0
71200	0	0
71250	0	0
71300	0	0
71350	0	0
71400	0	0
71450	0	0
71500	0	0
71550	0	0
71600	0	0
71650	0	0
71700	0	0
71750	0	0
71800	0	0
71850	0	0
71900	0	0
71950	0	0
72000	0	0
72050	0	0
72100	0	0
72150	0	0
72200	0	0
72250	0	0
72300	0	0
72350	0	0
72400	0	0
72450	0	0
72500	0	0
72550	0	0
72600	0	0
72650	0	0
72700	0	0
72750	0	0
72800	0	0
72850	0	0
72900	0	0
72950	0	0
73000	0	0
73050	7.51199e-07	33.4263
73100	2.44774e-05	66.5944
73150	9.51163e-05	67.5729
73200	0.00013603	66.8828
73250	0.000286068	67.4574
73300	0.000350307	66.7328
73350	0.00026456	63.4962
73400	0.00014684	58.2676
73450	7.6699e-05	52.9817
73500	5.35975e-05	49.9921
73550	3.5923e-05	47.2069
73600	1.66565e-05	42.2398
73650	9.43542e-06	39.2495
73700	1.13932e-05	38.6883
73750	8.38333e-06	36.9903
73800	3.0121e-06	32.2102
73850	2.13803e-06	30.2665
73900	2.40863e-06	29.9463
73950	1.73884e-06	28.2725
74000	9.81815e-07	25.9539
74050	0	24.3548
74100	0	21.6762
74150	0	15.917
74200	0	10.6065
74250	0	7.78619
74300	0	6.66533
74350	0	6.80532
74400	0	6.54867
74450	0	4.9869
74500	0	1.69823
74550	0	0
74600	0	0
74650	0	0
74700	0	0
74750	0	0
74800	0	0
74850	0	0
74900	0	0
74950	0	0
75000	0	0
75050	0	0
75100	0	0
75150	0	0
75200	0	0
75250	0	0
75300	0	0
75350	0	0
75400	0	0
75450	0	0
75500	0	0
75550	0	0
75600	0	0
75650	0	0
75700	0	0
75750	0	0
75800	0	0
75850	0	0
75900	0	0
75950	0	0
76000	0	0
76050	0	0
76100	0	0
76150	0	0
76200	0	0
76250	0	0
76300	0	0
76350	0	0
76400	0	0
76450	0	0
76500	0	0
76550	0	0
76600	0	0
76650	0	0
76700	0	0
76750	0	0
76800	0	0
76850	0	0
76900	0	0
76950	0	0
77000	0	0
77050	0	0
77100	0	0
77150	0	0
77200	0	0
77250	0	0
77300	0	0
77350	0	0
77400	0	0
77450	0	0
77500	0	0
77550	0	0
77600	0	0
77650	0	0
77700	0	0
77750	0	0
77800	0	0
77850	0	0
77900	0	0
77950	0	0
78000	0	0
78050	0	0
78100	0	0
78150	0	0
78200	0	0
78250	0	0
78300	0	0
78350	0	0
78400	0	0
78450	0	0
78500	0	0
78550	0	0
78600	0	0
78650	0	0
78700	0	0
78750	0	0
78800	0	0
78850	0	0
78900	0	0
78950	0	0
79000	0	0
79050	0	0
79100	0	0
79150	0	0
79200	0	0
79250	0	0
79300	0	0
79350	0	0
79400	0	0
79450	0	0
79500	0	0
79550	0	0
79600	0	0
79650	0	0
79700	0	0
79750	0	0
79800	0	0
79850	0	0
79900	0	0
79950	0	0
80000	0	0
80050	0	0
80100	0	0
80150	0	0
80200	0	0
80250	0	0
80300	0	0
80350	0	0
80400	0	0
80450	0	0
80500	0	0
80550	0	0
80600	0	0
80650	0	0
80700	0	0
80750	0	0
80800	0	0
80850	0	0
80900	0	0
80950	0	0
81000	0	0
81050	0	0
81100	0	0
81150	0	0
81200	0	0
81250	0	0
81300	0	0
81350	0	0
81400	0	0
81450	0	0
81500	0	0
81550	0	0
81600	0	0
81650	0	0
81700	0	0
81750	0	0
81800	0	0
81850	0	0
81900	0	0
81950	0	0
82000	0	0
82050	0	0
82100	0	0
82150	0	0
82200	0	0
82250	0	0
82300	0	0
82350	0	0
82400	0	0
82450	0	0
82500	0	0
82550	0	0
82600	0	0
82650	0	0
82700	6.07694	40.4439
82750	152.723	159.73
82800	765.522	261.913
82850	1949.01	351.889
82900	3510.79	433.249
82950	4932.97	504.133
83000	6054.05	563.692
83050	7331.16	615.609
83100	8819.71	669.166
83150	10014.3	720.753
83200	11226.4	768.441
83250	12458.9	815.683
83300	13550.9	860.628
83350	14982.2	902.841
83400	15908.3	943.494
83450	16543.1	985.906
83500	16675.2	1025.11
83550	16451.5	1055.58
83600	16845.4	1082.7
83650	16887.9	1111.57
83700	18247.2	1138.59
83750	19493.9	1168.6
83800	19733.7	1204.73
83850	19130.3	1240.43
83900	18284.6	1270.19
83950	17953.0	1294.96
84000	17778.5	1317.75
84050	17745.0	1338.25
84100	18061.9	1357.55
84150	18254.9	1376.65
84200	18825.7	1395.48
84250	19574.7	1416.33
84300	19712.2	1439.93
84350	20042.4	1462.9
84400	19728.6	1485.63
84450	18824.7	1505.96
84500	18460.3	1522.79
84550	18324.0	1537.73
84600	19165.1	1550.65
84650	20181.4	1564.57
84700	21104.0	1579.81
84750	20845.4	1595.03
84800	20800.0	1610.16
84850	20450.9	1623.43
84900	20526.0	1635.59
84950	20666.1	1647.38
85000	20965.0	1658.43
85050	21210.8	1668.73
85100	22032.2	1679.21
85150	23419.3	1690.8
85200	23903.5	1703.35
85250	24955.1	1715.76
85300	24940.9	1729.3
85350	24701.4	1742.61
85400	22521.4	1754.56
85450	20300.2	1762.78
85500	19852.5	1768.42
85550	19688.9	1759.15
85600	19660.1	1748.89
85650	20012.6	1739.43
85700	20797.1	1731.69
85750	20428.5	1725.06
85800	20351.1	1717.49
85850	20622.3	1708.88
85900	20578.2	1699.82
85950	20692.9	1689.8
86000	21344.5	1679.57
86050	21962.4	1670.06
86100	22427.7	1661.05
86150	22507.5	1651.63
86200	22822.9	1641.34
86250	23306.3	1630.55
86300	23559.1	1619.48
86350	23829.0	1607.64
86400	24071.1	1595.26
86450	24239.3	1582.56
86500	24579.4	1569.39
86550	24654.4	1556.09
86600	24638.6	1542.28
86650	25402.3	1528.03
86700	26282.4	1514.1
86750	26734.0	1500.56
86800	27672.6	1486.88
86850	27940.7	1473.56
86900	27423.4	1459.74
86950	27737.9	1444.44
87000	28028.8	1428.67
87050	28347.5	1412.43
87100	29055.4	1395.78
87150	30115.2	1379.17
87200	30988.6	1362.86
87250	31320.3	1346.66
87300	31419.4	1330.07
87350	31546.0	1312.82
87400	31521.7	1294.67
87450	32355.7	1275.98
87500	33660.6	1257.27
87550	34269.1	1238.96
87600	35091.1	1220.44
87650	35592.2	1202.16
87700	35723.0	1184.08
87750	35154.1	1165.91
87800	34470.9	1147.05
87850	34108.7	1127.26
87900	33804.5	1107.42
87950	33881.4	1087.52
88000	33552.6	1068.05
88050	32630.1	1048.89
88100	31853.0	1029.59
88150	30995.8	1009.96
88200	29871.4	990.109
88250	29094.1	969.309
88300	29036.3	947.969
88350	30228.8	927.092
88400	31227.1	906.474
88450	32902.6	887.91
88500	32267.4	876.136
88550	29110.7	865.976
88600	27684.9	848.945
88650	27677.8	829.158
88700	27993.7	810.182
88750	28753.9	793.813
88800	30265.4	779.923
88850	29893.9	770.26
88900	28022.0	762.482
88950	26880.5	750.093
89000	27831.3	736.37
89050	28465.1	726.638
89100	28199.5	721.196
89150	28208.1	717.28
89200	26639.7	708.757
89250	26616.2	698.556
89300	28752.1	690.633
89350	28550.4	685.971
89400	27648.6	684.495
89450	27354.7	681.855
89500	27796.4	676.91
89550	24789.4	668.972
89600	23548.8	655.036
89650	24192.8	640.062
89700	23823.7	628.538
89750	24527.5	624.611
89800	23988.6	624.586
89850	24643.6	623.297
89900	24183.7	620.193
89950	23783.4	619.918
90000	23132.9	617.82
90050	24499.0	612.67
90100	25193.1	612.729
90150	24786.6	616.308
90200	24022.3	616.829
90250	23962.6	618.604
90300	24637.0	621.743
90350	25155.5	626.218
90400	27038.1	633.694
90450	27218.4	639.413
90500	26547.4	642.613
90550	25336.8	636.26
90600	25959.9	626.082
90650	27062.8	622.63
90700	28764.8	623.952
90750	28043.0	626.529
90800	25124.0	617.579
90850	24337.1	595.545
90900	23897.3	571.387
90950	23257.4	550.679
91000	23093.5	528.806
91050	22034.7	503.267
91100	22578.3	474.958
91150	22746.5	448.507
91200	22518.5	426.916
91250	21549.8	404.745
91300	21121.5	376.426
91350	21550.0	347.228
91400	21865.9	321.493
91450	12417.3	281.281
91500	4233.07	207.149
91550	1878.02	112.757
91600	569.076	36.9003
91650	0	0
91700	0	0
91750	0	0
91800	0	0
91850	0	0
91900	0	0
91950	0	0
92000	0	0
92050	0	0
92100	0	0
92150	0	0
92200	0	0
92250	0	0
92300	0	0
92350	0	0
92400	0	0
92450	0	0
92500	0	0
92550	0	0
92600	0	0
92650	0	0
92700	0	0
92750	0	0
92800	0	0
92850	0	0
92900	0	0
92950	0	0
93000	0	0
93050	0	0
93100	0	0
93150	0	0
93200	0	0
93250	0	0
93300	0	0
93350	0	0
93400	0	0
93450	0	0
93500	0	0
93550	0	0
93600	0	0
93650	0	0
93700	0	0
93750	0	0
93800	0	0
93850	0	0
93900	0	0
93950	0	0
94000	0	0
94050	0	0
94100	0	0
94150	0	0
94200	0	0
94250	0	0
94300	0	0
94350	0	0
94400	0	0
94450	0	0
94500	0	0
94550	0	0
94600	0	0
94650	0	0
94700	0	0
94750	0	0
94800	0	0
94850	0	0
94900	0	0
94950	0	0
95000	0	0
95050	0	0
95100	0	0
95150	0	0
95200	0	0
95250	0	0
95300	0	0
95350	0	0
95400	0	0
95450	0	0
95500	0	0
95550	0	0
95600	0	0
95650	0	0
95700	0	0
95750	0	0
95800	0	0
95850	0	0
95900	0	0
95950	0	0
96000	0	0
96050	0	0
96100	0	0
96150	0	0
96200	0	0
96250	0	0
96300	0	0
96350	0	0
96400	0	0
96450	0	0
96500	0	0
96550	0	0
96600	0	0
96650	0	0
96700	0	0
96750	0	0
96800	0	0
96850	0	0
96900	0	0
96950	0	0
97000	0	0
97050	0	0
97100	0	0
97150	0	0
97200	0	0
97250	0	0
97300	0	0
97350	0	0
97400	0	0
97450	0	0
97500	0	0
97550	0	0
97600	0	0
97650	0	0
97700	0	0
97750	0	0
97800	0	0
97850	0	0
97900	0	0
97950	0	0
98000	0	0
98050	0	0
98100	0	0
98150	0	0
98200	0	0
98250	0	0
98300	0	0
98350	0	0
98400	0	0
98450	0	0
98500	0	0
98550	0	0
98600	0	0
98650	0	0
98700	0	0
98750	0	0
98800	0	0
98850	0	0
98900	0	0
98950	0	0
99000	0	0
99050	0	0
99100	0	0
99150	0	0
99200	0	0
99250	0	0
99300	0	0
99350	0	0
99400	0	0
99450	0	0
99500	0	0
99550	0	0
99600	0	0
99650	0	0
99700	0	0
99750	0	0
99800	0	0
99850	0	0
99900	0	0
[truncated: 459 more rows]
