# Supplementary material for: The extreme yet transient nature of glacial erosion
Source: Nat Commun. 2022 Nov 30;13:7377. doi: 10.1038/s41467-022-35072-0 (PMC9712427; doi:10.1038/s41467-022-35072-0)
Supplement: Supplementary file 5 — Supplementary Data 2 [file 41467_2022_35072_MOESM5_ESM.zip › csv_glacialEcalib/Fabe2002-12.csv]

Year	Q	IceH
0	0	0
50	0	0
100	0	0
150	0	0
200	0	0
250	0	0
300	0	0
350	0	0
400	0	0
450	0	0
500	0	0
550	0	0
600	0	0
650	0	0
700	0	0
750	0	0
800	0	0
850	0	0
900	0	0
950	0	0
1000	0	0
1050	0	0
1100	0	0
1150	0	0
1200	0	0
1250	0	0
1300	0	0
1350	0	0
1400	0	0
1450	0	0
1500	0	0
1550	0	0
1600	0	0
1650	0	0
1700	0	0
1750	0	0
1800	0	0
1850	0	0
1900	0	0
1950	0	0
2000	0	0
2050	0	0
2100	0	0
2150	0	0
2200	0	0
2250	0	0
2300	0	0
2350	0	0
2400	0	0
2450	0	0
2500	0	0
2550	0	0
2600	0	0
2650	0	0
2700	0	0
2750	0	0
2800	0	0
2850	0	0
2900	0	0
2950	0	0
3000	0	0
3050	0	0
3100	0	0
3150	0	0
3200	0	0
3250	0	0
3300	0	0
3350	0	0
3400	0	0
3450	0	0
3500	0	0
3550	0	0
3600	0	0
3650	0	0
3700	0	0
3750	0	0
3800	0	0
3850	0	0
3900	0	0
3950	0	0
4000	0	0
4050	0	0
4100	0	0
4150	0	0
4200	0	0
4250	0	0
4300	0	0
4350	0	0
4400	0	0
4450	0	0
4500	0	0
4550	0	0
4600	0	0
4650	0	0
4700	0	0
4750	0	0
4800	0	0
4850	0	0
4900	0	0
4950	0	0
5000	0	0
5050	0	0
5100	0	0
5150	0	0
5200	0	0
5250	0	0
5300	0	0
5350	0	0
5400	0	0
5450	0	0
5500	0	0
5550	0	0
5600	0	0
5650	0	0
5700	0	0
5750	0	0
5800	0	0
5850	0	0
5900	0	0
5950	0	0
6000	0	0
6050	0	0
6100	0	0
6150	0	0
6200	0	0
6250	0	0
6300	0	0
6350	0	0
6400	0	0
6450	0	0
6500	0	0
6550	0	0
6600	0	0
6650	0	0
6700	0	0
6750	0	0
6800	0	0
6850	0	0
6900	0	0
6950	0	0
7000	0	0
7050	0	0
7100	0	0
7150	0	0
7200	0	0
7250	0	0
7300	0	0
7350	0	0
7400	0	0
7450	0	0
7500	0	0
7550	0	0
7600	0	0
7650	0	0
7700	0	0
7750	0	0
7800	0	0
7850	0	0
7900	0	0
7950	0	0
8000	0	0
8050	0	0
8100	0	0
8150	0	0
8200	0	0
8250	0	0
8300	0	0
8350	0	0
8400	0	0
8450	0	0
8500	0	0
8550	0	0
8600	0	0
8650	0	0
8700	0	0
8750	0	0
8800	0	0
8850	0	0
8900	0	0
8950	0	0
9000	0	0
9050	0	0
9100	0	0
9150	0	0
9200	0	0
9250	0	0
9300	0	0
9350	0	0
9400	0	0
9450	0	0
9500	0	0
9550	0	0
9600	0	0
9650	0	0
9700	0	0
9750	0	0
9800	0	0
9850	18.7582	169.041
9900	161.751	326.627
9950	426.682	452.077
10000	773.17	552.839
10050	1929.81	637.925
10100	4466.04	713.807
10150	7592.77	781.849
10200	11104.1	834.086
10250	13625.4	874.864
10300	15527.7	909.422
10350	16853.7	932.59
10400	19077.8	952.475
10450	21465.7	973.114
10500	21937.4	992.697
10550	23147.1	1004.41
10600	23639.4	1015.65
10650	22710.3	1023.79
10700	22571.4	1031.93
10750	21822.6	1036.95
10800	21485.5	1039.03
10850	22263.7	1038.39
10900	23090.2	1038.12
10950	23716.8	1038.55
11000	23852.4	1039.08
11050	23193.2	1039.13
11100	23859.9	1036.44
11150	24052.7	1037.67
11200	22471.1	1038.73
11250	20579.5	1035.78
11300	19100.0	1029.13
11350	19059.6	1018.57
11400	19417.4	1006.76
11450	20003.0	996.944
11500	19460.4	999.432
11550	19039.0	1014.78
11600	18888.3	1019.96
11650	19532.0	1019.65
11700	20009.4	1026.37
11750	19759.1	1038.25
11800	19880.6	1039.97
11850	21098.4	1038.81
11900	21557.2	1048.6
11950	21180.0	1061.0
12000	22014.1	1062.26
12050	23820.3	1062.22
12100	25652.7	1068.6
12150	27519.6	1082.48
12200	30149.1	1093.78
12250	34197.6	1104.68
12300	41074.9	1136.14
12350	29974.6	1150.03
12400	28701.2	1148.49
12450	27684.2	1145.32
12500	26909.5	1141.48
12550	26983.7	1135.76
12600	28750.4	1129.71
12650	30479.5	1125.67
12700	32456.0	1121.24
12750	37414.9	1118.13
12800	31685.7	1135.78
12850	30473.0	1135.87
12900	29609.4	1134.65
12950	28348.2	1132.68
13000	28053.5	1128.4
13050	28890.0	1122.68
13100	29888.6	1118.2
13150	30772.6	1116.07
13200	31788.1	1111.28
13250	33502.3	1106.57
13300	32843.4	1112.01
13350	36168.4	1104.01
13400	34906.5	1126.98
13450	34708.2	1127.92
13500	32092.3	1133.79
13550	33563.6	1131.05
13600	34907.7	1131.46
13650	34341.8	1132.15
13700	34040.3	1133.46
13750	35340.3	1133.19
13800	34843.1	1135.06
13850	32591.6	1139.43
13900	29908.0	1138.46
13950	29100.9	1133.92
14000	29967.5	1128.06
14050	30913.7	1124.02
14100	30893.0	1121.2
14150	31050.0	1117.73
14200	31197.8	1114.54
14250	31110.8	1111.72
14300	30683.2	1108.71
14350	29708.5	1105.35
14400	29324.1	1100.18
14450	28895.4	1094.77
14500	27630.1	1092.8
14550	29072.7	1134.94
14600	25825.7	1140.48
14650	23070.9	1148.48
14700	22635.4	1145.8
14750	22728.1	1142.87
14800	22546.8	1142.25
14850	22711.3	1142.81
14900	22679.9	1148.67
14950	22793.3	1152.2
15000	23218.9	1153.69
15050	23704.6	1156.53
15100	24316.7	1160.38
15150	24689.2	1164.09
15200	25828.2	1164.54
15250	27149.2	1176.35
15300	25658.1	1202.49
15350	24927.4	1197.99
15400	23472.1	1193.0
15450	22847.8	1186.42
15500	23060.4	1178.85
15550	22373.9	1172.86
15600	21604.4	1166.96
15650	24201.0	1163.83
15700	25708.8	1166.13
15750	26403.5	1172.73
15800	27181.0	1178.96
15850	28150.0	1186.91
15900	27680.3	1196.01
15950	26967.9	1197.29
16000	27307.7	1193.88
16050	26903.3	1188.7
16100	26149.7	1181.93
16150	24872.9	1173.28
16200	23916.8	1163.1
16250	23075.1	1151.6
16300	22432.1	1139.43
16350	20682.5	1126.41
16400	19052.2	1110.28
16450	19300.0	1100.58
16500	19144.5	1108.42
16550	31396.3	1193.14
16600	29770.4	1189.55
16650	28320.4	1184.45
16700	28786.1	1178.53
16750	28729.9	1172.91
16800	28099.9	1168.72
16850	27255.6	1165.34
16900	26488.3	1161.75
16950	25931.9	1157.98
17000	24417.4	1153.73
17050	23570.4	1147.02
17100	23492.8	1139.5
17150	23392.2	1133.89
17200	22059.2	1130.26
17250	21062.6	1125.58
17300	20638.6	1120.7
17350	19787.5	1118.46
17400	18947.6	1112.74
17450	20221.1	1106.15
17500	20618.6	1106.53
17550	20801.2	1107.66
17600	20832.5	1108.01
17650	21505.5	1105.37
17700	22030.4	1108.82
17750	22672.5	1118.73
17800	23406.0	1126.82
17850	23973.4	1131.6
17900	24117.4	1133.24
17950	24317.9	1130.8
18000	24992.6	1127.01
18050	24799.7	1125.3
18100	24539.3	1124.42
18150	24793.8	1124.39
18200	24271.0	1127.65
18250	24354.7	1126.77
18300	24844.6	1124.09
18350	24835.7	1126.77
18400	25265.0	1131.08
18450	25553.2	1136.24
18500	25737.4	1141.34
18550	26394.1	1145.73
18600	26501.7	1151.78
18650	26579.8	1152.77
18700	27589.8	1152.14
18750	27710.5	1153.13
18800	26741.7	1154.92
18850	27036.0	1150.9
18900	27176.2	1146.45
18950	26503.8	1142.0
19000	26259.8	1136.02
19050	25802.1	1130.83
19100	25443.4	1128.75
19150	24181.4	1130.51
19200	23690.0	1123.47
19250	23740.4	1115.64
19300	23168.5	1120.47
19350	22851.2	1123.08
19400	22939.6	1123.08
19450	22581.4	1123.92
19500	22403.0	1121.44
19550	22318.7	1118.07
19600	22070.9	1116.9
19650	21783.0	1117.39
19700	21849.2	1121.54
19750	22252.4	1129.45
19800	22440.1	1132.77
19850	22845.0	1131.1
19900	23241.8	1130.92
19950	23024.6	1136.92
20000	22705.9	1129.51
20050	23247.3	1119.84
20100	22681.6	1115.56
20150	22125.2	1118.61
20200	21795.9	1118.75
20250	21628.2	1120.35
20300	21452.6	1121.84
20350	21461.9	1122.97
20400	21490.6	1131.71
20450	21681.7	1131.03
20500	21962.1	1126.76
20550	22152.2	1125.09
20600	22247.1	1125.64
20650	22182.9	1131.37
20700	22389.2	1127.98
20750	22535.8	1125.04
20800	22404.1	1127.83
20850	22589.1	1127.27
20900	22393.9	1128.39
20950	22289.2	1126.68
21000	22332.7	1120.85
21050	22177.7	1123.49
21100	22493.5	1132.16
21150	22946.8	1140.53
21200	23663.6	1143.78
21250	24352.1	1144.88
21300	24823.5	1143.96
21350	25447.0	1140.8
21400	25649.2	1144.79
21450	25735.3	1145.43
21500	25835.5	1141.78
21550	25506.4	1138.42
21600	25346.0	1135.07
21650	25052.6	1137.41
21700	25260.4	1143.76
21750	25876.5	1152.32
21800	26799.5	1157.74
21850	28075.0	1161.94
21900	29300.4	1172.82
21950	30508.0	1179.61
22000	32086.9	1185.25
22050	32698.0	1192.71
22100	33767.6	1189.74
22150	35106.4	1186.38
22200	34604.3	1191.82
22250	34572.5	1193.7
22300	35567.9	1192.64
22350	35671.3	1197.46
22400	35632.1	1204.93
22450	35743.5	1209.44
22500	35240.5	1208.7
22550	35223.6	1203.0
22600	35521.5	1196.92
22650	36260.9	1192.28
22700	34466.2	1188.64
22750	31528.5	1191.08
22800	31124.6	1188.54
22850	30765.7	1188.65
22900	30331.1	1194.95
22950	30462.7	1197.53
23000	30572.0	1199.84
23050	30757.9	1201.48
23100	31183.6	1201.48
23150	31327.6	1202.49
23200	30759.3	1205.19
23250	30881.5	1204.0
23300	31294.5	1201.25
23350	31767.3	1198.34
23400	31898.0	1197.9
23450	31425.3	1202.31
23500	31489.0	1205.48
23550	31487.6	1207.73
23600	30924.1	1209.21
23650	30913.1	1207.21
23700	31839.1	1203.81
23750	31937.7	1203.37
23800	31338.0	1203.82
23850	31561.9	1203.27
23900	31654.2	1201.62
23950	32093.2	1200.25
24000	32002.4	1202.99
24050	31369.4	1208.18
24100	32033.3	1209.23
24150	32452.6	1211.69
24200	32097.2	1215.8
24250	31822.0	1216.92
24300	31462.6	1216.33
24350	32349.4	1213.3
24400	33892.4	1211.26
24450	33395.9	1213.74
24500	32240.1	1216.65
24550	32321.5	1216.52
24600	33781.8	1215.79
24650	33502.7	1218.06
24700	33031.2	1219.85
24750	33835.3	1220.03
24800	33410.1	1223.78
24850	31645.1	1226.23
24900	33232.4	1224.32
24950	34444.6	1224.36
25000	33415.7	1228.8
25050	31753.4	1232.74
25100	30082.9	1234.11
25150	29590.5	1231.44
25200	29402.6	1226.73
25250	28325.9	1221.13
25300	27627.3	1213.53
25350	28000.6	1204.09
25400	28392.9	1195.15
25450	27318.3	1187.83
25500	29509.0	1185.17
25550	31542.7	1185.68
25600	33244.8	1192.65
25650	36271.6	1219.62
25700	33059.0	1235.36
25750	33064.9	1231.31
25800	33367.9	1227.69
25850	33935.0	1226.44
25900	33768.7	1227.86
25950	32310.1	1232.46
26000	29512.8	1235.73
26050	28557.6	1233.32
26100	29301.8	1227.02
26150	29369.1	1220.42
26200	28908.3	1214.44
26250	27716.6	1206.98
26300	26572.5	1197.41
26350	26422.6	1185.68
26400	25554.4	1173.71
26450	23683.8	1161.54
26500	25286.8	1173.69
26550	28445.6	1191.52
26600	26169.1	1182.99
26650	27408.9	1194.93
26700	33793.3	1239.57
26750	32847.9	1238.73
26800	31984.1	1237.5
26850	32032.5	1235.44
26900	31245.0	1233.85
26950	30351.9	1230.5
27000	30130.7	1225.13
27050	30666.3	1217.19
27100	31726.9	1207.36
27150	32771.1	1197.13
27200	33533.5	1187.62
27250	34478.4	1180.74
27300	35277.0	1176.89
27350	36472.2	1176.73
27400	33629.4	1183.67
27450	31042.5	1203.05
27500	31412.2	1209.74
27550	31839.1	1215.99
27600	31404.0	1223.61
27650	31365.7	1229.09
27700	31632.7	1232.51
27750	31585.3	1234.85
27800	31498.2	1235.91
27850	30837.8	1236.41
27900	30810.2	1234.72
27950	30457.4	1231.11
28000	30156.0	1225.28
28050	30466.7	1218.61
28100	29806.0	1212.33
28150	30225.9	1203.75
28200	30282.1	1193.41
28250	31295.8	1182.21
28300	32004.2	1172.58
28350	31000.9	1164.96
28400	29704.6	1157.26
28450	29904.8	1149.05
28500	29390.7	1143.72
28550	26577.3	1146.52
28600	25120.2	1157.02
28650	24219.2	1162.72
28700	23801.0	1163.54
28750	23699.9	1163.5
28800	23836.7	1161.72
28850	24122.6	1160.76
28900	23847.3	1160.64
28950	23950.4	1157.83
29000	24465.0	1155.7
29050	24471.3	1159.44
29100	23778.3	1171.77
29150	22371.4	1174.36
29200	21555.3	1167.43
29250	22218.1	1164.94
29300	22548.6	1163.68
29350	22812.9	1162.95
29400	23509.4	1161.82
29450	23542.5	1162.08
29500	23460.0	1163.17
29550	23636.8	1163.19
29600	24014.6	1163.93
29650	24115.6	1169.31
29700	24125.0	1173.77
29750	24328.0	1177.4
29800	24847.5	1180.0
29850	25776.8	1183.03
29900	25484.1	1186.87
29950	25995.0	1187.09
30000	26442.7	1187.21
30050	25440.4	1187.75
30100	25531.1	1185.05
30150	26144.4	1180.36
30200	25694.4	1176.07
30250	25998.2	1170.67
30300	26805.5	1167.75
30350	26360.2	1169.01
30400	25690.2	1172.12
30450	25499.1	1173.34
30500	25917.4	1176.09
30550	25541.2	1180.26
30600	25234.2	1182.55
30650	25695.8	1182.91
30700	25921.8	1183.38
30750	25926.2	1184.06
30800	26176.5	1184.67
30850	25643.5	1186.8
30900	24761.7	1187.15
30950	25358.1	1187.15
31000	25491.3	1187.19
31050	24705.8	1187.19
31100	24609.9	1185.83
31150	24817.0	1184.36
31200	23866.6	1184.11
31250	23054.5	1182.29
31300	22451.5	1178.83
31350	21805.0	1175.03
31400	21735.9	1170.27
31450	21327.6	1165.75
31500	20638.9	1160.97
31550	19996.5	1155.67
31600	19419.3	1149.9
31650	18761.4	1143.14
31700	18528.9	1136.06
31750	18330.0	1129.76
31800	19161.9	1123.29
31850	20042.1	1118.89
31900	20958.9	1117.29
31950	22540.7	1121.94
32000	21257.9	1123.23
32050	21555.4	1122.64
32100	21951.9	1122.64
32150	22199.8	1124.61
32200	23278.2	1128.78
32250	21779.5	1135.89
32300	19260.0	1141.9
32350	18212.1	1142.32
32400	17544.8	1140.74
32450	16898.1	1138.66
32500	16584.7	1135.45
32550	16111.3	1132.0
32600	15315.1	1128.27
32650	14524.5	1123.11
32700	14435.1	1116.56
32750	14890.5	1110.25
32800	14649.4	1105.02
32850	14046.9	1099.37
32900	13553.5	1093.52
32950	13291.2	1086.48
33000	13159.7	1079.13
33050	12741.9	1071.89
33100	12172.6	1064.26
33150	12158.9	1055.28
33200	13346.9	1046.76
33250	14567.2	1042.41
33300	15364.2	1040.66
33350	16283.6	1042.18
33400	14824.8	1047.03
33450	14838.2	1044.23
33500	15681.0	1043.26
33550	15915.0	1046.33
33600	15190.2	1053.78
33650	14770.0	1057.23
33700	14489.2	1058.56
33750	14213.3	1058.56
33800	14013.0	1058.24
33850	14335.4	1056.13
33900	14493.9	1055.15
33950	14308.3	1055.12
34000	14198.4	1054.73
34050	14045.1	1054.55
34100	13630.7	1054.52
34150	13045.9	1052.93
34200	12910.2	1050.53
34250	12609.6	1047.93
34300	12106.5	1045.27
34350	11544.9	1041.65
34400	11230.1	1036.8
34450	11402.7	1030.97
34500	11301.0	1025.63
34550	11481.5	1020.65
34600	11815.8	1016.65
34650	11447.6	1013.42
34700	11310.1	1009.4
34750	11226.9	1004.68
34800	11747.4	999.424
34850	13906.1	998.447
34900	15190.3	1007.43
34950	11577.9	1009.97
35000	11485.0	1008.12
35050	11657.0	1006.0
35100	11966.4	1004.58
35150	12472.0	1004.37
35200	12780.7	1005.73
35250	12299.8	1008.16
35300	13207.3	1008.26
35350	14007.5	1012.52
35400	12505.5	1022.08
35450	11282.6	1025.07
35500	11314.9	1023.3
35550	11534.5	1021.32
35600	12397.1	1020.88
35650	12683.7	1024.33
35700	10054.1	1026.7
35750	9616.99	1022.29
35800	9469.86	1016.69
35850	10172.4	1011.66
35900	10505.5	1009.62
35950	9967.32	1008.93
36000	9772.85	1007.09
36050	9719.37	1004.83
36100	9489.13	1002.83
36150	9128.76	1001.23
36200	8615.66	999.253
36250	8305.81	996.074
36300	8315.09	991.804
36350	8014.2	988.303
36400	7759.47	984.011
36450	7830.07	979.138
36500	7583.86	975.178
36550	7519.66	970.56
36600	7926.71	965.93
36650	7862.27	963.455
36700	7424.62	962.037
36750	7009.33	959.887
36800	6781.18	956.47
36850	6422.38	953.003
36900	5987.9	947.843
36950	5790.05	941.272
37000	5793.43	933.461
37050	5860.14	925.831
37100	5896.84	918.589
37150	6124.35	912.495
37200	6264.57	906.765
37250	6491.2	901.286
37300	7327.85	898.236
37350	7393.52	898.236
37400	7062.92	898.236
37450	6725.9	896.524
37500	7432.26	893.402
37550	8102.46	892.872
37600	8285.42	892.951
37650	8460.3	893.134
37700	8750.79	893.772
37750	9163.84	893.972
37800	9471.72	896.553
37850	9622.53	899.621
37900	10106.2	902.534
37950	10494.3	906.219
38000	11494.1	910.709
38050	14185.3	922.895
38100	10474.1	930.843
38150	11034.3	931.087
38200	12597.6	934.731
38250	12074.9	943.396
38300	13565.1	948.437
38350	12760.3	962.309
38400	11009.5	972.362
38450	10288.3	973.253
38500	10386.1	973.253
38550	10813.7	973.262
38600	10440.2	975.292
38650	9788.51	976.342
38700	9798.08	976.342
38750	9799.84	976.347
38800	9112.11	976.338
38850	8690.08	975.071
38900	8677.34	972.24
38950	8597.4	969.945
39000	8707.02	967.371
39050	9153.86	966.724
39100	9488.4	967.084
39150	8729.34	970.202
39200	7865.51	971.099
39250	7541.68	970.191
39300	7412.57	968.229
39350	7338.54	967.533
39400	6839.93	967.513
39450	6449.95	966.878
39500	6115.87	965.318
39550	5632.17	964.677
39600	5252.63	962.885
39650	4733.74	961.181
39700	4166.86	958.924
39750	3963.53	954.506
39800	3588.74	951.484
39850	3228.02	947.101
39900	3140.96	941.312
39950	3026.24	935.411
40000	3016.57	929.123
40050	3112.33	922.967
40100	3345.98	918.395
40150	3706.58	917.795
40200	3498.53	922.141
40250	2286.75	926.908
40300	2263.33	927.008
40350	1890.13	929.469
40400	1614.63	929.418
40450	1501.32	926.634
40500	1392.16	924.375
40550	1303.17	921.991
40600	1230.6	919.481
40650	1182.57	916.795
40700	1145.13	914.264
40750	1081.79	911.24
40800	1020.04	907.424
40850	997.596	902.316
40900	1019.11	896.245
40950	1018.25	889.618
41000	1019.23	882.831
41050	1076.0	874.905
41100	1170.23	867.765
41150	1205.55	861.736
41200	1232.64	855.697
41250	1297.1	850.32
41300	1382.18	846.107
41350	1452.16	843.858
41400	1420.64	843.589
41450	1429.24	843.451
41500	1456.18	843.451
41550	1520.92	845.056
41600	1633.0	849.229
41650	1724.6	855.76
41700	1700.2	861.537
41750	1553.15	865.522
41800	1532.4	864.929
41850	1630.04	860.61
41900	1789.25	855.487
41950	1987.63	850.31
42000	2194.64	845.333
42050	2393.72	839.948
42100	2567.02	833.838
42150	2855.5	827.291
42200	3005.25	820.974
42250	3183.2	814.067
42300	3380.22	806.993
42350	3536.18	800.076
42400	3783.4	792.92
42450	4058.55	786.015
42500	4283.69	779.809
42550	4357.0	773.635
42600	4624.33	766.913
42650	4880.97	761.373
42700	4938.07	756.41
42750	4970.02	751.19
42800	4898.51	745.735
42850	4978.5	739.402
42900	5121.25	733.257
42950	5267.63	727.829
43000	5545.77	722.962
43050	5763.58	719.669
43100	5849.79	717.26
43150	5875.95	715.545
43200	6032.86	714.781
43250	6085.26	714.782
43300	6204.81	715.372
43350	6480.1	718.339
43400	6475.25	723.856
43450	5993.32	729.998
43500	5645.31	733.024
43550	5830.52	733.168
43600	5934.02	733.446
43650	5765.02	734.079
43700	5276.25	732.523
43750	4492.0	725.617
43800	4550.75	721.334
43850	4639.4	716.46
43900	4645.43	711.583
43950	4622.41	705.879
44000	4758.88	699.861
44050	5017.94	694.207
44100	5231.23	689.617
44150	5282.37	685.702
44200	5411.36	681.561
44250	5491.34	677.843
44300	5410.47	674.37
44350	5515.9	669.95
44400	5718.35	665.621
44450	5693.89	662.026
44500	5589.95	658.075
44550	5517.58	653.475
44600	5670.2	648.827
44650	5669.08	644.65
44700	5656.7	640.482
44750	5929.7	636.299
44800	6282.89	633.372
44850	6771.37	632.54
44900	6674.4	632.981
44950	6393.26	633.545
45000	6089.14	632.753
45050	5971.69	630.277
45100	6146.58	627.112
45150	6335.12	624.953
45200	6254.59	623.25
45250	6182.1	621.136
45300	6068.82	618.721
45350	6120.77	615.707
45400	6432.95	613.284
45450	6521.33	612.188
45500	6477.51	612.16
45550	6504.58	611.376
45600	6457.35	610.491
45650	6495.67	609.293
45700	6416.58	608.625
45750	6222.85	607.255
45800	6281.16	604.926
45850	6500.2	603.049
45900	6941.3	603.022
45950	6929.52	604.702
46000	6652.02	606.236
46050	6805.04	606.569
46100	6981.98	608.422
46150	6912.23	611.664
46200	6858.25	614.676
46250	6793.09	617.753
46300	6667.81	621.076
46350	6584.4	623.768
46400	6460.1	626.963
46450	6391.17	629.83
46500	6776.74	632.454
46550	6732.78	639.588
46600	6344.74	648.14
46650	6091.63	653.647
46700	6010.21	659.665
46750	5713.36	666.487
46800	5367.42	673.863
46850	5083.26	679.199
46900	4946.38	684.156
46950	4972.54	689.763
47000	4786.33	698.703
47050	4295.95	709.91
47100	4197.14	717.227
47150	4098.27	725.743
47200	3862.9	739.396
47250	3614.02	754.617
47300	3334.19	768.992
47350	2782.12	782.01
47400	2413.63	786.224
47450	2320.0	785.586
47500	2408.35	782.722
47550	2509.91	779.703
47600	2641.42	776.728
47650	2768.18	774.548
47700	2840.16	771.942
47750	2953.38	768.928
47800	3097.82	765.914
47850	3294.31	762.917
47900	3389.11	760.85
47950	3408.96	758.115
48000	3506.14	754.815
48050	3690.61	751.213
48100	3898.64	748.006
48150	4066.72	745.599
48200	4125.62	743.931
48250	4108.61	741.038
48300	4183.06	736.934
48350	4344.08	732.721
48400	4550.52	728.893
48450	4618.01	725.897
48500	4694.21	722.619
48550	4802.14	718.787
48600	4825.3	714.934
48650	4760.18	711.037
48700	4666.6	706.237
48750	4755.33	701.303
48800	4853.39	696.436
48850	4970.56	691.58
48900	5155.64	687.222
48950	5267.49	683.766
49000	5409.28	680.747
49050	5600.73	678.395
49100	5650.02	676.905
49150	5631.12	675.551
49200	5643.77	673.911
49250	5708.99	672.508
49300	5843.15	671.796
49350	6058.93	671.796
49400	6345.36	672.413
49450	6428.79	675.502
49500	6397.94	679.45
49550	5968.09	682.598
49600	5568.94	683.578
49650	5911.72	683.203
49700	6533.59	684.486
49750	6466.13	689.25
49800	5807.44	693.368
49850	5357.0	693.386
49900	5253.53	691.408
49950	5250.39	688.684
50000	5410.25	685.919
50050	5576.6	684.044
50100	5649.39	682.99
50150	5870.98	682.99
50200	6035.13	683.032
50250	5947.31	684.618
50300	5933.58	686.015
50350	5923.93	687.494
50400	5842.75	688.926
50450	5767.07	690.184
50500	5776.36	690.184
50550	5915.51	690.52
50600	5952.06	692.334
50650	5756.52	694.938
50700	5717.05	696.344
50750	5706.84	697.146
50800	5667.45	698.603
50850	5580.72	699.689
50900	5620.53	699.698
50950	5645.5	699.97
51000	5630.5	701.572
51050	5739.37	703.505
51100	5700.61	705.975
51150	5500.98	708.739
51200	5519.65	710.81
51250	5479.87	712.981
51300	5415.62	715.689
51350	5266.28	718.519
51400	5115.97	720.442
51450	5122.14	722.13
51500	5068.99	724.203
51550	4936.95	726.829
51600	4892.34	728.807
51650	4881.31	731.047
51700	4710.1	734.043
51750	4534.82	736.315
51800	4478.04	737.819
51850	4377.21	739.756
51900	4268.2	741.412
51950	4361.27	742.451
52000	4350.17	745.46
52050	4159.17	749.09
52100	3914.28	752.283
52150	3574.33	754.604
52200	3433.67	755.299
52250	3394.71	755.725
52300	3481.14	756.193
52350	3633.79	759.298
52400	3523.89	765.899
52450	3050.02	773.872
52500	2732.61	779.879
52550	2543.14	784.78
52600	2430.11	790.38
52650	2249.42	797.573
52700	1951.19	804.953
52750	1842.15	810.991
52800	1749.2	817.401
52850	1682.39	825.201
52900	1617.96	833.938
52950	1475.65	842.594
53000	1449.33	848.797
53050	1491.93	854.811
53100	1578.25	860.313
53150	1775.67	865.885
53200	1961.06	872.232
53250	2205.93	878.253
53300	2429.91	883.249
53350	2724.21	887.354
53400	3112.68	890.473
53450	3542.8	893.706
53500	4069.53	896.831
53550	4537.76	899.956
53600	4903.59	903.064
53650	5412.59	906.078
53700	5781.31	908.847
53750	6246.41	911.771
53800	6565.22	914.816
53850	6696.13	916.951
53900	7024.74	918.597
53950	7481.01	920.7
54000	7792.6	923.272
54050	7826.53	925.844
54100	8193.71	928.003
54150	8462.74	930.125
54200	8575.08	932.226
54250	8888.36	933.646
54300	9101.66	935.62
54350	9364.79	937.055
54400	9762.51	938.626
54450	9684.09	940.249
54500	9538.36	940.249
54550	9886.35	939.58
54600	10510.2	938.97
54650	10975.2	939.006
54700	11309.6	940.537
54750	9766.36	942.317
54800	9319.05	940.867
54850	10072.9	936.541
54900	11508.6	933.934
54950	13220.3	934.504
55000	15895.1	946.244
55050	12500.5	996.907
55100	11287.0	999.293
55150	10625.0	999.237
55200	10139.4	996.551
55250	9804.43	993.664
55300	9456.5	990.463
55350	9144.17	986.788
55400	9286.54	982.593
55450	9921.11	979.05
55500	11003.6	977.599
55550	11216.7	980.461
55600	11184.0	981.428
55650	11231.6	981.425
55700	11496.2	980.826
55750	13157.8	978.4
55800	16432.6	979.821
55850	12524.6	1006.76
55900	11334.3	1006.69
55950	10929.2	1003.5
56000	10737.4	999.132
56050	10528.8	993.964
56100	10105.6	987.652
56150	10048.0	981.1
56200	10194.8	974.587
56250	10744.2	968.362
56300	11414.7	963.256
56350	11556.6	959.734
56400	12015.9	956.903
56450	12665.8	954.002
56500	14794.6	952.933
56550	21863.3	968.77
56600	13688.1	1013.01
56650	12241.2	1013.97
56700	11773.2	1013.23
56750	11637.4	1010.81
56800	11658.5	1008.43
56850	12136.7	1006.1
56900	13607.4	1005.04
56950	14750.6	1009.52
57000	14516.1	1015.54
57050	14133.8	1019.06
57100	13569.0	1019.71
57150	13584.9	1019.4
57200	13531.9	1017.8
57250	13766.6	1015.22
57300	14281.3	1012.92
57350	14928.8	1011.79
57400	16063.6	1010.98
57450	16813.3	1012.99
57500	17108.4	1015.13
57550	16568.3	1016.88
57600	15760.8	1017.39
57650	15175.7	1016.21
57700	14965.0	1013.09
57750	14743.1	1010.01
57800	14305.5	1006.65
57850	13762.4	1002.52
57900	13611.4	997.031
57950	13744.0	991.138
58000	13692.8	984.787
58050	14150.2	977.942
58100	16014.0	975.571
58150	16663.7	977.033
58200	17119.0	979.071
58250	17055.8	980.307
58300	17429.2	979.574
58350	18979.2	977.665
58400	19936.4	979.698
58450	20521.8	984.361
58500	21950.1	985.226
58550	25813.1	988.871
58600	25365.5	1051.5
58650	24836.0	1054.12
58700	24184.9	1058.52
58750	24341.4	1062.65
58800	23268.5	1066.46
58850	21287.1	1069.42
58900	21466.1	1067.87
58950	23524.2	1065.88
59000	25693.4	1069.36
59050	25876.8	1087.18
59100	22959.8	1105.84
59150	23650.6	1107.95
59200	24592.3	1110.75
59250	25011.7	1110.65
59300	25574.9	1109.08
59350	26298.9	1105.48
59400	27577.8	1101.76
59450	28805.3	1100.28
59500	28227.5	1099.7
59550	28219.7	1114.15
59600	27860.9	1120.99
59650	29096.3	1118.28
59700	30295.5	1119.29
59750	29867.0	1119.86
59800	29346.4	1126.86
59850	26580.3	1143.91
59900	23930.8	1139.33
59950	23105.9	1130.98
60000	22758.2	1120.78
60050	24360.4	1109.89
60100	25548.8	1101.9
60150	23312.7	1101.61
60200	21209.7	1116.0
60250	20544.2	1125.64
60300	20192.9	1125.39
60350	20036.7	1122.37
60400	20202.0	1118.13
60450	20414.3	1115.91
60500	20274.9	1119.74
60550	19802.5	1119.67
60600	19853.3	1116.14
60650	20169.1	1115.87
60700	20211.5	1118.03
60750	20310.6	1119.57
60800	20292.4	1120.06
60850	20355.3	1120.03
60900	20615.6	1119.51
60950	21067.3	1119.13
61000	21126.4	1122.56
61050	22369.4	1165.8
61100	26631.3	1196.86
61150	26289.6	1192.2
61200	26077.6	1187.7
61250	25955.5	1183.36
61300	25745.5	1179.91
61350	25519.1	1177.25
61400	25221.5	1175.06
61450	24795.9	1173.95
61500	24295.2	1173.57
61550	24141.9	1173.22
61600	24143.4	1172.43
61650	24286.1	1172.38
61700	24161.1	1172.38
61750	23776.7	1172.35
61800	23938.6	1170.17
61850	23890.5	1169.19
61900	23722.2	1167.6
61950	23716.5	1165.17
62000	23266.0	1162.92
62050	23349.4	1159.98
62100	23548.4	1159.15
62150	23621.7	1159.18
62200	23273.9	1160.17
62250	22235.3	1161.28
62300	21838.4	1161.02
62350	22381.1	1157.9
62400	23233.5	1156.68
62450	23486.6	1156.71
62500	22729.2	1158.2
62550	22012.1	1158.17
62600	22736.6	1156.74
62650	23398.4	1156.78
62700	23025.2	1160.07
62750	22859.1	1162.68
62800	22739.7	1162.68
62850	23428.8	1162.68
62900	23592.0	1163.77
62950	23374.1	1167.04
63000	23527.5	1167.83
63050	24052.2	1170.43
63100	24228.4	1175.67
63150	24170.9	1181.2
63200	24315.7	1184.63
63250	24756.5	1187.61
63300	25212.4	1190.81
63350	25650.3	1194.1
63400	25356.5	1197.86
63450	25100.6	1200.52
63500	25662.6	1200.67
63550	24766.3	1201.57
63600	24234.1	1201.57
63650	24565.2	1201.17
63700	24779.6	1201.16
63750	24355.4	1201.15
63800	24177.4	1199.4
63850	24335.0	1196.14
63900	24371.9	1192.95
63950	24765.7	1189.51
64000	25105.4	1185.54
64050	24953.9	1181.67
64100	24587.4	1177.96
64150	23956.2	1174.4
64200	22962.2	1170.15
64250	22581.5	1164.34
64300	22582.6	1158.28
64350	21996.8	1152.25
64400	21086.1	1146.08
64450	20371.7	1138.59
64500	20160.1	1129.42
64550	21175.3	1119.65
64600	22518.7	1111.05
64650	23098.9	1105.47
64700	23335.1	1104.71
64750	26496.9	1127.09
64800	22770.7	1138.21
64850	21158.2	1139.51
64900	20132.5	1139.58
64950	20241.0	1139.59
65000	20385.3	1139.66
65050	19720.3	1142.49
65100	19427.0	1143.8
65150	18718.4	1144.7
65200	18094.2	1144.7
65250	18219.4	1144.27
65300	18463.0	1142.9
65350	18314.9	1142.18
65400	18314.9	1139.76
65450	18473.7	1137.25
65500	17994.1	1135.8
65550	17517.3	1133.32
65600	17507.7	1130.31
65650	17706.0	1127.66
65700	17355.7	1125.84
65750	16766.9	1124.07
65800	16774.2	1121.54
65850	17123.6	1120.18
65900	17364.4	1120.18
65950	16972.8	1121.05
66000	15810.2	1121.9
66050	15531.2	1121.9
66100	15566.1	1121.69
66150	15297.0	1121.69
66200	15201.0	1121.69
66250	15221.7	1121.63
66300	15265.8	1121.63
66350	15177.5	1121.72
66400	14614.1	1121.79
66450	14265.4	1121.79
66500	13950.2	1121.61
66550	13718.8	1119.73
66600	13668.7	1117.56
66650	13510.7	1115.65
66700	13337.2	1113.57
66750	13077.9	1111.35
66800	13085.7	1108.81
66850	13122.5	1106.64
66900	13090.6	1105.73
66950	12835.4	1105.72
67000	12367.3	1105.35
67050	12271.8	1103.73
67100	11951.6	1102.87
67150	11539.7	1100.86
67200	11618.4	1098.1
67250	11287.0	1095.71
67300	10949.0	1092.99
67350	11254.4	1089.8
67400	11260.8	1087.44
67450	10959.6	1086.59
67500	10585.3	1084.62
67550	10574.8	1082.07
67600	10502.2	1079.71
67650	10117.0	1077.75
67700	9736.77	1075.15
67750	9659.55	1071.92
67800	9760.94	1068.72
67850	9352.64	1066.01
67900	8977.98	1062.59
67950	9172.8	1058.39
68000	9553.5	1055.14
68050	9792.86	1052.9
68100	9656.05	1052.43
68150	9426.86	1052.41
68200	9202.66	1052.28
68250	8996.96	1052.27
68300	8785.15	1051.95
68350	8447.32	1049.93
68400	8424.37	1047.26
68450	8464.68	1044.68
68500	8241.32	1043.08
68550	8048.19	1040.55
68600	8072.53	1037.8
68650	7953.68	1035.46
68700	7785.52	1033.24
68750	7685.74	1030.82
68800	7427.4	1028.47
68850	7232.83	1025.65
68900	7330.52	1022.53
68950	7338.8	1020.0
69000	7130.43	1018.08
69050	6906.41	1016.09
69100	6611.15	1014.12
69150	6334.67	1011.12
69200	6207.22	1007.56
69250	6127.93	1004.34
69300	6021.2	1001.33
69350	5933.22	998.707
69400	5708.04	996.394
69450	5419.46	993.603
69500	5271.83	990.48
69550	5154.0	987.413
69600	4844.52	984.534
69650	4654.99	981.154
69700	4471.91	978.028
69750	4169.32	975.854
69800	3880.74	972.846
69850	3623.81	969.108
69900	3359.38	964.818
69950	3272.82	959.865
70000	3218.48	955.021
70050	3133.26	950.502
70100	3165.63	946.996
70150	3299.84	944.048
70200	3461.64	944.117
70250	3164.04	947.848
70300	2228.13	953.014
70350	1735.68	953.246
70400	1423.23	950.48
70450	1278.45	946.654
70500	1170.64	942.171
70550	1084.22	937.832
70600	1018.92	933.215
70650	973.786	928.18
70700	937.034	923.204
70750	910.444	918.444
70800	872.39	912.747
70850	863.724	908.065
70900	831.762	903.456
70950	815.733	898.76
71000	822.414	893.71
71050	842.848	888.565
71100	868.02	883.539
71150	894.327	878.898
71200	919.435	874.636
71250	934.362	870.279
71300	959.237	865.421
71350	990.134	860.522
71400	1025.06	855.586
71450	1062.46	850.661
71500	1106.48	845.576
71550	1205.21	840.804
71600	1278.38	836.611
71650	1350.67	833.597
71700	1429.06	830.583
71750	1487.41	827.558
71800	1509.35	824.531
71850	1568.66	821.363
71900	1680.8	818.364
71950	1794.47	815.868
72000	1871.08	813.805
72050	1915.79	811.568
72100	1968.8	809.006
72150	2042.86	806.212
72200	2119.2	804.0
72250	2172.82	802.065
72300	2224.94	800.234
72350	2312.7	798.486
72400	2432.38	797.565
72450	2453.69	797.565
72500	2478.3	797.565
72550	2510.76	797.565
72600	2578.88	797.9
72650	2686.97	799.2
72700	2731.95	801.925
72750	2803.89	804.979
72800	2921.87	809.279
72850	2929.91	814.589
72900	3070.92	819.108
72950	3312.58	822.66
73000	3364.83	824.704
73050	3327.71	823.961
73100	3347.18	819.611
73150	3507.7	813.269
73200	3805.41	806.605
73250	3983.25	800.199
73300	4081.52	793.529
73350	4231.1	786.867
73400	4373.77	780.187
73450	4577.22	773.185
73500	4750.52	766.38
73550	4852.72	759.858
73600	5046.15	752.516
73650	5253.76	745.288
73700	5361.12	738.69
73750	5393.18	731.993
73800	5576.66	724.905
73850	5771.11	718.153
73900	5835.26	711.76
73950	5925.5	705.286
74000	6062.5	698.799
74050	6135.66	692.739
74100	6090.13	686.514
74150	6168.37	679.474
74200	6281.88	672.423
74250	6431.35	665.334
74300	6561.45	658.466
74350	6581.34	651.979
74400	6547.13	645.543
74450	6459.52	639.034
74500	6521.95	631.504
74550	6633.31	623.754
74600	6677.92	616.841
74650	6518.38	610.01
74700	6336.37	602.677
74750	6526.69	594.441
74800	6716.19	586.411
74850	6758.5	579.492
74900	6994.38	572.669
74950	7425.39	566.692
75000	7477.0	561.885
75050	7219.17	559.24
75100	6901.54	556.154
75150	7013.09	551.719
75200	7132.18	547.4
75250	7141.18	543.227
75300	7341.96	539.172
75350	7476.11	535.987
75400	7521.45	532.973
75450	7736.72	530.054
75500	7900.31	527.711
75550	7923.13	526.534
75600	7833.18	525.526
75650	7868.34	523.636
75700	8022.91	521.727
75750	7883.92	520.537
75800	7902.94	518.959
75850	7953.57	517.161
75900	8046.75	515.561
75950	8088.84	514.057
76000	7917.78	512.981
76050	7888.47	511.085
76100	7991.33	508.843
76150	8023.74	506.757
76200	8240.88	504.934
76250	8361.92	503.668
76300	8531.86	502.994
76350	8528.66	503.558
76400	8240.3	504.741
76450	8134.66	504.713
76500	8226.95	503.385
76550	8505.43	502.087
76600	8601.76	503.367
76650	8450.19	506.354
76700	8424.67	508.429
76750	8478.81	509.637
76800	8626.91	513.004
76850	8678.38	517.868
76900	8893.99	523.687
76950	9084.91	531.953
77000	9285.24	542.4
77050	10134.0	553.828
77100	9563.21	572.709
77150	7545.21	581.595
77200	6913.16	579.547
77250	6666.11	575.084
77300	6729.41	569.464
77350	6839.47	563.878
77400	6850.32	558.078
77450	6772.12	551.806
77500	6568.85	545.617
77550	6631.16	539.123
77600	6724.66	532.644
77650	6651.55	526.166
77700	6775.57	519.565
77750	7130.2	513.086
77800	7183.46	507.563
77850	7105.7	501.535
77900	7125.54	495.495
77950	7316.1	489.422
78000	7455.61	483.892
78050	7330.98	478.864
78100	7214.82	472.824
78150	7339.32	466.197
78200	7607.04	459.947
78250	7885.85	454.406
78300	8178.69	449.743
78350	8264.22	446.519
78400	8426.23	443.445
78450	8427.39	440.778
78500	8519.8	437.44
78550	9011.66	432.843
78600	9393.01	428.4
78650	9600.81	428.552
78700	9688.11	431.677
78750	9211.9	435.866
78800	8841.85	438.073
78850	8651.78	437.08
78900	8408.29	433.371
78950	8655.77	429.814
79000	8668.37	426.534
79050	8717.74	423.473
79100	8745.66	421.012
79150	8848.73	418.005
79200	8860.79	417.317
79250	8588.02	417.753
79300	8845.21	415.93
79350	8579.9	415.422
79400	8395.1	413.401
79450	8591.07	409.119
79500	8639.3	406.513
79550	8639.99	408.047
79600	8448.57	409.748
79650	8580.96	411.703
79700	8766.73	413.259
79750	8501.69	415.891
79800	8439.32	417.415
79850	8804.74	417.485
79900	9118.5	421.143
79950	8810.62	429.818
80000	8513.78	433.019
80050	8363.08	430.351
80100	8586.84	427.459
80150	8564.04	424.814
80200	8471.68	424.197
80250	8395.55	423.195
80300	8451.23	421.49
80350	8526.07	420.761
80400	8366.59	421.001
80450	8258.63	419.844
80500	8214.53	418.023
80550	8447.22	416.236
80600	8330.87	415.542
80650	8381.94	418.244
80700	8241.95	417.467
80750	8339.17	415.464
80800	8307.42	413.439
80850	8250.73	412.94
80900	8432.7	413.161
80950	8423.02	415.405
81000	8254.38	417.526
81050	8002.11	415.925
81100	7831.77	416.288
81150	7655.11	416.3
81200	7914.66	416.976
81250	7873.62	420.977
81300	7571.4	426.212
81350	7133.92	429.744
81400	6876.55	431.313
81450	6986.12	432.734
81500	7040.02	437.142
81550	7127.72	444.146
81600	6786.61	452.525
81650	6482.12	460.746
81700	6488.5	467.197
81750	6350.77	475.27
81800	6287.14	484.263
81850	6223.21	493.927
81900	6072.9	504.649
81950	6086.92	515.95
82000	5907.59	528.48
82050	5722.03	541.039
82100	5575.62	552.55
82150	5494.33	564.621
82200	5176.95	576.835
82250	5001.95	588.773
82300	4912.37	601.037
82350	4800.15	616.728
82400	4525.44	632.929
82450	4297.63	649.193
82500	4089.32	665.839
82550	3714.28	684.932
82600	3246.72	702.808
82650	2868.31	716.24
82700	2577.37	727.937
82750	2357.37	739.145
82800	2183.53	750.313
82850	2031.33	762.329
82900	1882.32	775.558
82950	1754.05	787.026
83000	1701.78	794.458
83050	1826.57	800.536
83100	1981.41	808.275
83150	2171.79	816.409
83200	2492.37	823.169
83250	2872.43	829.999
83300	3368.21	836.206
83350	3907.63	842.235
83400	4597.43	847.804
83450	4955.24	854.146
83500	5169.92	858.413
83550	5538.38	860.317
83600	6161.49	862.217
83650	6461.85	864.138
83700	7257.62	866.338
83750	7996.83	870.204
83800	8576.58	877.893
83850	8747.81	886.581
83900	8933.41	893.082
83950	8949.62	897.286
84000	8871.17	900.064
84050	9087.9	901.877
84100	9537.35	903.013
84150	10038.5	904.724
84200	10778.1	906.683
84250	11774.4	909.637
84300	12217.8	914.382
84350	13508.1	920.11
84400	13755.6	928.777
84450	13180.6	938.657
84500	13206.3	942.951
84550	13590.2	943.814
84600	14616.2	944.184
84650	15670.4	948.29
84700	16813.2	957.706
84750	17235.1	960.604
84800	17821.6	963.893
84850	19039.8	967.125
84900	19998.2	973.625
84950	19920.3	990.623
85000	20153.4	996.121
85050	20151.6	1000.05
85100	20719.3	1004.33
85150	22378.4	1007.99
85200	22176.2	1012.92
85250	23106.6	1015.36
85300	25433.8	1039.53
85350	30709.5	1052.43
85400	31177.3	1089.05
85450	28982.3	1113.99
85500	27178.9	1127.58
85550	24967.5	1122.54
85600	23899.8	1113.78
85650	23791.2	1104.25
85700	23979.7	1096.49
85750	22515.2	1093.73
85800	21146.3	1092.54
85850	20832.0	1088.84
85900	19903.5	1091.32
85950	18838.2	1089.88
86000	18492.9	1082.98
86050	18362.8	1077.12
86100	18513.4	1076.48
86150	18287.6	1080.41
86200	18006.4	1081.53
86250	18305.0	1081.55
86300	18368.8	1084.72
86350	18225.0	1087.12
86400	18318.4	1087.43
86450	17939.2	1087.43
86500	17958.0	1086.55
86550	17815.2	1086.54
86600	17036.9	1086.06
86650	16846.2	1079.89
86700	16873.0	1074.02
86750	16380.3	1069.56
86800	16675.0	1064.61
86850	16836.0	1064.91
86900	16776.6	1070.8
86950	16510.5	1071.9
87000	16239.8	1071.93
87050	16055.3	1071.91
87100	15844.0	1068.98
87150	16102.4	1065.33
87200	16804.1	1064.06
87250	17013.2	1065.16
87300	17115.8	1068.08
87350	17362.9	1070.87
87400	16707.4	1072.57
87450	16947.5	1070.93
87500	17654.8	1068.37
87550	18116.1	1067.44
87600	18741.9	1067.4
87650	19266.9	1067.88
87700	19903.3	1070.46
87750	19885.3	1074.75
87800	19162.8	1077.28
87850	18679.1	1077.32
87900	18540.0	1076.9
87950	18516.6	1075.92
88000	18196.6	1075.17
88050	17643.5	1074.47
88100	17089.7	1072.28
88150	16579.0	1069.29
88200	16046.8	1065.76
88250	15690.3	1060.71
88300	15684.3	1055.2
88350	15843.6	1050.16
88400	16079.1	1045.84
88450	16455.6	1043.01
88500	16227.8	1043.0
88550	15276.0	1042.42
88600	14904.5	1039.3
88650	14897.7	1035.03
88700	15145.2	1031.05
88750	15306.2	1028.53
88800	15385.4	1026.76
88850	15345.6	1025.28
88900	15127.2	1024.61
88950	14718.9	1023.28
89000	15081.4	1020.33
89050	15968.7	1019.09
89100	15756.8	1019.66
89150	15040.6	1019.81
89200	15128.3	1018.17
89250	15885.9	1017.65
89300	15908.3	1018.03
89350	15908.9	1018.03
89400	15953.3	1018.09
89450	15388.8	1019.47
89500	14609.4	1019.75
89550	13841.7	1017.84
89600	14008.4	1014.62
89650	14289.1	1011.83
89700	14513.4	1009.51
89750	14733.9	1008.22
89800	14892.9	1007.37
89850	14897.4	1007.37
89900	14888.1	1007.28
89950	14896.6	1006.97
90000	15329.1	1004.84
90050	16543.7	1004.72
90100	16561.5	1008.65
90150	15915.4	1009.47
90200	16167.1	1009.14
90250	17141.3	1009.04
90300	17074.3	1012.4
90350	17842.3	1015.32
90400	17971.6	1020.51
90450	17531.0	1026.13
90500	16110.6	1029.33
90550	16050.2	1029.22
90600	16859.8	1029.04
90650	17692.7	1031.79
90700	16981.0	1036.2
90750	15461.8	1039.48
90800	14684.3	1039.42
90850	14554.8	1037.39
90900	14486.1	1035.48
90950	14332.8	1034.01
91000	14215.4	1032.37
91050	13924.4	1030.58
91100	13829.8	1028.26
91150	13871.6	1026.05
91200	13888.5	1024.06
91250	13946.2	1023.01
91300	13692.2	1022.96
91350	13592.9	1021.36
91400	13670.7	1019.68
91450	13477.8	1019.65
91500	13025.2	1019.11
91550	13188.7	1016.56
91600	13494.9	1016.05
91650	13467.1	1016.06
91700	12776.1	1015.94
91750	13009.8	1014.87
91800	12660.5	1014.87
91850	12539.7	1014.61
91900	12526.7	1013.43
91950	12304.0	1013.31
92000	12156.6	1013.31
92050	11965.1	1012.38
92100	11960.3	1011.38
92150	11677.3	1011.34
92200	11372.1	1010.82
92250	11055.0	1008.83
92300	11116.3	1006.53
92350	11078.1	1004.65
92400	10985.2	1003.73
92450	11045.5	1003.11
92500	11056.9	1003.08
92550	10542.5	1003.15
92600	10141.1	1002.27
92650	10206.7	1000.8
92700	9991.69	1000.8
92750	9687.89	1000.8
92800	9309.64	999.366
92850	8968.49	997.58
92900	8847.58	995.374
92950	8813.85	993.524
93000	8646.21	992.397
93050	8403.11	991.237
93100	8155.57	990.547
93150	7842.91	989.542
93200	7578.79	987.928
93250	7253.95	986.268
93300	7033.89	984.304
93350	6857.88	982.715
93400	6380.7	982.145
93450	5816.08	980.466
93500	5521.04	977.789
93550	5302.34	974.721
93600	4893.3	972.708
93650	4569.82	970.147
93700	4327.43	967.208
93750	4081.48	965.087
93800	3838.54	962.402
93850	3742.16	959.683
93900	3506.54	958.091
93950	3213.97	956.903
94000	2839.84	955.666
94050	2691.05	952.943
94100	2567.85	950.529
94150	2356.63	948.78
94200	2113.92	947.576
94250	1892.14	945.25
94300	1793.38	942.08
94350	1710.0	938.609
94400	1620.32	935.942
94450	1588.63	932.778
94500	1537.77	930.681
94550	1484.68	928.796
94600	1425.51	926.95
94650	1402.63	924.348
94700	1395.16	922.185
94750	1374.93	920.187
94800	1359.74	918.349
94850	1335.41	916.483
94900	1320.7	914.078
94950	1323.62	911.236
95000	1343.85	907.685
95050	1373.5	904.355
95100	1389.47	901.102
95150	1424.9	896.743
95200	1486.37	891.813
95250	1562.39	887.066
95300	1632.79	882.848
95350	1706.79	879.004
95400	1789.05	874.862
95450	1881.85	870.472
95500	1957.65	866.188
95550	2029.02	861.968
95600	2239.85	857.907
95650	2419.91	855.339
95700	2500.64	852.314
95750	2637.65	848.52
95800	2750.33	844.104
95850	2952.59	840.126
95900	3166.89	836.748
95950	3320.87	833.657
96000	3475.55	829.809
96050	3629.88	825.12
96100	3834.62	820.415
96150	3987.63	816.593
96200	4102.92	813.063
96250	4302.98	809.821
96300	4519.61	806.8
96350	4658.89	804.242
96400	4926.36	801.074
96450	5126.45	797.841
96500	5304.3	793.938
96550	5583.55	790.183
96600	5829.23	787.079
96650	5818.23	783.891
96700	5932.61	779.96
96750	6181.35	776.288
96800	6309.75	773.453
96850	6430.54	770.882
96900	6529.21	768.595
96950	6578.11	766.729
97000	6659.14	764.878
97050	6807.84	763.241
97100	6997.63	760.695
97150	6954.59	756.431
97200	7044.21	751.575
97250	7444.54	746.829
97300	7703.29	743.783
97350	7698.72	741.381
97400	7640.62	738.139
97450	7667.54	733.645
97500	7718.92	728.95
97550	7822.19	724.32
97600	7951.77	720.106
97650	8139.55	716.863
97700	8294.66	713.854
97750	8625.7	711.697
97800	8753.99	710.39
97850	8831.65	708.888
97900	8999.95	707.304
97950	9096.09	706.062
98000	9112.37	706.062
98050	8706.28	705.41
98100	8520.0	701.769
98150	8966.41	697.485
98200	8987.06	694.483
98250	8894.77	691.691
98300	9100.97	688.56
98350	9413.52	686.449
98400	9523.47	684.767
98450	9479.92	683.07
98500	9478.09	680.731
98550	9573.74	677.876
98600	9632.15	675.438
98650	9644.71	672.642
98700	9612.5	669.329
98750	9421.14	665.791
98800	9442.78	661.535
98850	9498.07	657.122
98900	9626.59	652.969
98950	9828.23	649.502
99000	10231.2	647.227
99050	10299.4	646.037
99100	10170.1	645.677
99150	10184.9	643.883
99200	10366.2	642.188
99250	10703.7	641.383
99300	10879.7	641.428
99350	10667.2	644.068
99400	9965.34	644.87
99450	9984.02	642.88
99500	9918.25	640.867
99550	10115.2	639.275
99600	10412.3	637.202
99650	10615.4	636.593
99700	10449.8	636.468
99750	10368.1	634.886
99800	10475.8	632.5
99850	10747.6	630.427
99900	11039.2	630.032
[truncated: 459 more rows]
