# Supplementary material for: The extreme yet transient nature of glacial erosion
Source: Nat Commun. 2022 Nov 30;13:7377. doi: 10.1038/s41467-022-35072-0 (PMC9712427; doi:10.1038/s41467-022-35072-0)
Supplement: Supplementary file 5 — Supplementary Data 2 [file 41467_2022_35072_MOESM5_ESM.zip › csv_glacialEcalib/Fabe2002-2.csv]

Year	Q	IceH
0	0	0
50	0	0
100	0	0
150	0	0
200	0	0
250	0	0
300	0	0
350	0	0
400	0	0
450	0	0
500	0	0
550	0	0
600	0	0
650	0	0
700	0	0
750	0	0
800	0	0
850	0	0
900	0	0
950	0	0
1000	0	0
1050	0	0
1100	0	0
1150	0	0
1200	0	0
1250	0	0
1300	0	0
1350	0	0
1400	0	0
1450	0	0
1500	0	0
1550	0	0
1600	0	0
1650	0	0
1700	0	0
1750	0	0
1800	0	0
1850	0	0
1900	0	0
1950	0	0
2000	0	0
2050	0	0
2100	0	0
2150	0	0
2200	0	0
2250	0	0
2300	0	0
2350	0	0
2400	0	0
2450	0	0
2500	0	0
2550	0	0
2600	0	0
2650	0	0
2700	0	0
2750	0	0
2800	0	0
2850	0	0
2900	0	0
2950	0	0
3000	0	0
3050	0	0
3100	0	0
3150	0	0
3200	0	0
3250	0	0
3300	0	0
3350	0	0
3400	0	0
3450	0	0
3500	0	0
3550	0	0
3600	0	0
3650	0	0
3700	0	0
3750	0	0
3800	0	0
3850	0	0
3900	0	0
3950	0	0
4000	0	0
4050	0	0
4100	0	0
4150	0	0
4200	0	0
4250	0	0
4300	0	0
4350	0	0
4400	0	0
4450	0	0
4500	0	0
4550	0	0
4600	0	0
4650	0	0
4700	0	0
4750	0	0
4800	0	0
4850	0	0
4900	0	0
4950	0	0
5000	0	0
5050	0	0
5100	0	0
5150	0	0
5200	0	0
5250	0	0
5300	0	0
5350	0	0
5400	0	0
5450	0	0
5500	0	0
5550	0	0
5600	0	0
5650	0	0
5700	0	0
5750	0	0
5800	0	0
5850	0	0
5900	0	0
5950	0	0
6000	0	0
6050	0	0
6100	0	0
6150	0	0
6200	0	0
6250	0	0
6300	0	0
6350	0	0
6400	0	0
6450	0	0
6500	0	0
6550	0	0
6600	0	0
6650	0	0
6700	0	0
6750	0	0
6800	0	0
6850	0	0
6900	0	0
6950	0	0
7000	0	0
7050	0	0
7100	0	0
7150	0	0
7200	0	0
7250	0	0
7300	0	0
7350	0	0
7400	0	0
7450	0	0
7500	0	0
7550	0	0
7600	0	0
7650	0	0
7700	0	0
7750	0	0
7800	0	0
7850	0	0
7900	0	0
7950	0	0
8000	0	0
8050	0	0
8100	0	0
8150	0	0
8200	0	0
8250	0	0
8300	0	0
8350	0	0
8400	0	0
8450	0	0
8500	0	0
8550	0	0
8600	0	0
8650	0	0
8700	0	0
8750	0	0
8800	0	0
8850	0	0
8900	0	0
8950	0	0
9000	0	0
9050	0	0
9100	0	0
9150	0	0
9200	0	0
9250	0	0
9300	0	0
9350	0	0
9400	0	0
9450	0	0
9500	0	0
9550	0	0
9600	0	0
9650	0	0
9700	0	0
9750	0	0
9800	0	0
9850	0	0
9900	201.171	114.212
9950	1064.39	235.0
10000	2487.35	343.538
10050	4799.62	434.26
10100	8476.52	515.605
10150	13017.3	586.606
10200	17947.0	639.709
10250	23410.2	681.648
10300	27845.7	717.497
10350	31419.6	743.436
10400	35179.2	764.708
10450	40892.6	786.063
10500	40375.6	806.149
10550	41780.4	817.805
10600	43595.4	829.756
10650	41216.0	839.122
10700	41580.4	847.405
10750	38991.8	856.331
10800	38585.1	859.478
10850	39778.4	857.734
10900	41147.8	855.976
10950	42682.7	856.552
11000	42547.5	857.802
11050	40729.3	860.776
11100	42503.8	857.346
11150	42954.9	858.994
11200	40863.2	863.672
11250	37143.1	864.302
11300	34830.7	861.5
11350	36242.9	850.969
11400	37695.7	835.587
11450	42275.7	820.234
11500	42214.0	816.569
11550	38655.8	829.505
11600	36388.1	834.68
11650	36572.5	833.694
11700	36085.4	839.94
11750	35942.4	853.568
11800	37631.9	856.716
11850	38086.0	854.107
11900	39061.7	863.779
11950	39239.2	879.355
12000	40890.0	882.027
12050	44635.2	882.203
12100	44172.9	889.874
12150	46600.3	908.359
12200	50704.1	924.714
12250	56285.3	939.128
12300	60961.8	949.775
12350	44828.9	992.681
12400	43287.0	991.122
12450	42036.2	987.646
12500	40772.6	983.628
12550	41231.8	977.211
12600	42888.5	970.553
12650	46940.9	965.66
12700	48535.9	960.185
12750	57225.6	952.356
12800	47467.8	973.454
12850	45648.5	974.183
12900	44702.8	972.833
12950	42884.8	971.047
13000	42139.8	966.741
13050	43738.1	959.987
13100	45071.7	954.534
13150	48274.8	951.78
13200	47977.6	946.594
13250	50543.1	942.151
13300	48723.7	946.845
13350	52853.3	937.505
13400	51829.1	958.325
13450	50050.4	959.813
13500	47106.7	964.369
13550	49953.4	958.808
13600	53732.7	957.47
13650	50732.5	956.72
13700	51424.3	956.518
13750	53398.4	953.714
13800	52779.3	956.069
13850	51379.2	960.404
13900	45460.4	958.869
13950	44933.4	952.666
14000	46803.4	944.721
14050	49091.7	937.545
14100	49379.6	932.922
14150	50050.4	927.358
14200	50558.0	922.582
14250	51646.5	918.666
14300	51753.3	915.331
14350	50453.7	911.473
14400	50066.0	904.624
14450	52081.4	893.487
14500	60155.9	874.549
14550	52723.5	933.126
14600	52454.4	930.578
14650	49369.6	941.728
14700	51149.0	936.132
14750	52996.3	929.17
14800	48621.6	923.586
14850	48735.3	920.444
14900	48615.6	927.448
14950	49061.2	932.889
15000	49402.0	933.679
15050	49354.2	935.592
15100	52292.1	939.812
15150	51157.0	948.269
15200	54790.7	939.709
15250	54184.2	934.872
15300	45678.4	1028.73
15350	45088.1	1024.15
15400	42469.5	1020.3
15450	41030.6	1013.78
15500	41646.5	1004.55
15550	41018.6	993.65
15600	40917.5	975.535
15650	56235.7	951.973
15700	55392.2	950.805
15750	59030.1	959.233
15800	59929.2	967.065
15850	62037.8	975.032
15900	61979.4	1001.37
15950	53378.6	1016.28
16000	51271.2	1017.75
16050	49408.2	1015.13
16100	47413.5	1010.7
16150	44693.4	1004.63
16200	42809.1	995.534
16250	41624.9	984.138
16300	40768.9	970.042
16350	39109.9	951.338
16400	38218.2	920.005
16450	40879.0	868.661
16500	41643.7	861.828
16550	53972.5	1023.38
16600	52062.3	1019.94
16650	49646.2	1014.79
16700	50481.4	1007.19
16750	51554.7	999.422
16800	51867.2	992.864
16850	51753.6	987.541
16900	51719.6	981.779
16950	52374.3	975.286
17000	49916.7	973.861
17050	46778.1	969.163
17100	47718.2	956.636
17150	50311.1	942.783
17200	49291.6	937.103
17250	49956.8	930.028
17300	51210.3	918.303
17350	49403.8	916.038
17400	45746.4	917.82
17450	44217.7	896.62
17500	45436.2	897.085
17550	45972.3	899.194
17600	47981.4	902.53
17650	48947.8	896.599
17700	49080.6	897.54
17750	48126.9	908.745
17800	50495.5	921.154
17850	54214.3	929.764
17900	58271.1	937.393
17950	62959.5	941.392
18000	64751.7	934.691
18050	62215.1	931.305
18100	60569.6	926.589
18150	60085.5	922.87
18200	55241.3	926.81
18250	58943.7	928.779
18300	61574.7	921.767
18350	57146.4	921.28
18400	57456.7	924.208
18450	59017.0	929.857
18500	59059.6	938.688
18550	60689.9	942.089
18600	58133.0	953.301
18650	65117.8	960.522
18700	69194.8	958.342
18750	67944.4	958.526
18800	61622.9	970.031
18850	67396.2	968.632
18900	67680.0	963.032
18950	63663.6	960.265
19000	66181.3	950.315
19050	63974.1	937.596
19100	61602.1	925.756
19150	55822.4	932.359
19200	57080.5	927.69
19250	60548.2	907.521
19300	51192.5	908.763
19350	51114.5	911.907
19400	50312.3	910.921
19450	50909.7	914.293
19500	52183.0	912.021
19550	51517.8	905.954
19600	49644.8	902.158
19650	48608.5	900.323
19700	48855.8	903.387
19750	48434.2	915.654
19800	49832.0	923.756
19850	52788.4	919.679
19900	50788.8	915.869
19950	51688.8	934.242
20000	53576.2	931.34
20050	61519.8	910.569
20100	52508.1	898.51
20150	50172.0	901.904
20200	49839.3	900.912
20250	49155.6	901.784
20300	47706.7	904.22
20350	48468.6	903.002
20400	46972.9	920.447
20450	49525.6	921.176
20500	49637.0	912.856
20550	51413.6	909.128
20600	50379.1	907.089
20650	49236.8	919.586
20700	51777.9	914.984
20750	50935.4	906.555
20800	49499.8	911.863
20850	50638.7	909.427
20900	50425.0	912.637
20950	50589.1	913.888
21000	53241.0	900.523
21050	50433.0	900.0
21100	49568.3	911.084
21150	52473.8	924.839
21200	53279.5	929.472
21250	56475.1	931.363
21300	55505.0	932.142
21350	60175.4	921.98
21400	57827.2	928.104
21450	58143.1	932.368
21500	60697.4	928.506
21550	59089.4	922.682
21600	58027.0	914.428
21650	54943.5	913.072
21700	55924.5	918.094
21750	58141.2	929.513
21800	61016.0	935.719
21850	63499.9	936.399
21900	64485.2	950.642
21950	67230.8	960.261
22000	72894.4	964.855
22050	74156.3	989.605
22100	78620.4	994.567
22150	91001.5	980.139
22200	76404.4	982.558
22250	79797.3	992.575
22300	86661.9	984.849
22350	79116.9	984.918
22400	78871.7	995.536
22450	81936.5	1012.31
22500	85936.3	1030.63
22550	74735.1	1029.6
22600	74989.2	1019.38
22650	103794.0	1006.68
22700	72054.3	1002.09
22750	74488.3	1001.63
22800	70547.0	988.848
22850	69462.1	977.565
22900	65397.2	985.482
22950	69027.0	989.48
23000	68791.0	993.211
23050	68998.0	999.575
23100	72379.1	998.743
23150	74561.8	998.014
23200	69560.7	1009.14
23250	73336.5	1013.76
23300	77496.2	1013.21
23350	77798.4	1005.92
23400	78802.5	995.683
23450	70470.7	997.436
23500	71928.8	1003.09
23550	76740.2	1008.49
23600	72072.0	1020.99
23650	75316.7	1026.91
23700	85603.7	1016.15
23750	77287.2	1011.03
23800	76625.8	1014.0
23850	79138.4	1014.71
23900	79422.8	1013.02
23950	80925.9	1002.64
24000	72229.1	999.136
24050	68731.1	1010.74
24100	75697.3	1011.41
24150	77018.8	1012.73
24200	74847.2	1025.11
24250	81523.2	1032.8
24300	75415.2	1040.27
24350	68983.7	1036.71
24400	86183.1	1025.28
24450	81131.4	1023.38
24500	77945.4	1033.18
24550	78368.8	1036.53
24600	86597.6	1030.09
24650	80829.6	1032.41
24700	77952.5	1037.97
24750	86024.0	1034.27
24800	81477.8	1039.15
24850	67551.9	1053.17
24900	69307.3	1049.3
24950	73697.7	1043.64
25000	74251.2	1047.74
25050	70293.1	1057.58
25100	63942.9	1066.32
25150	61158.9	1067.97
25200	59688.5	1066.38
25250	55203.1	1065.05
25300	52144.6	1057.72
25350	53001.7	1044.45
25400	54342.9	1027.8
25450	54547.2	1003.49
25500	64990.6	975.761
25550	72318.7	967.445
25600	71513.0	968.458
25650	77774.4	967.395
25700	61626.6	1075.17
25750	62022.0	1068.46
25800	63990.9	1061.13
25850	67051.1	1054.71
25900	70039.3	1051.61
25950	70224.3	1056.45
26000	62582.5	1068.39
26050	57759.1	1071.28
26100	57792.0	1066.44
26150	57537.6	1061.05
26200	56056.7	1056.09
26250	52526.4	1050.35
26300	50068.8	1039.28
26350	49859.7	1022.76
26400	49283.6	1001.14
26450	48073.9	968.266
26500	54675.9	912.859
26550	53661.8	1020.09
26600	52155.4	990.558
26650	61915.6	934.448
26700	63081.2	1079.52
26750	63160.1	1077.78
26800	62114.1	1077.22
26850	62094.0	1075.64
26900	60045.4	1076.4
26950	56446.2	1075.75
27000	55411.8	1068.89
27050	55520.3	1059.8
27100	56454.4	1050.48
27150	58566.9	1037.5
27200	60183.4	1024.8
27250	64406.1	1013.08
27300	69547.9	1004.07
27350	78487.6	989.606
27400	71044.7	988.269
27450	70039.0	1004.91
27500	76891.2	1013.88
27550	79984.5	1022.17
27600	78131.7	1039.17
27650	71055.3	1051.3
27700	69186.1	1058.58
27750	67308.6	1064.42
27800	66017.2	1068.43
27850	62805.6	1073.05
27900	60733.4	1075.09
27950	57576.4	1075.25
28000	55191.6	1070.87
28050	55568.8	1063.07
28100	54861.9	1054.62
28150	54798.4	1045.98
28200	54436.2	1034.26
28250	57524.3	1021.6
28300	58888.9	1010.89
28350	57853.7	1002.42
28400	55222.3	992.279
28450	57813.1	975.781
28500	60586.7	954.076
28550	62690.8	943.867
28600	56290.1	945.927
28650	52596.7	955.068
28700	53936.8	958.307
28750	55367.2	960.738
28800	56509.2	958.548
28850	57427.4	954.097
28900	56015.4	958.76
28950	56877.4	954.153
29000	57690.3	943.943
29050	53902.7	943.102
29100	52724.0	953.898
29150	44660.4	1008.21
29200	45192.7	986.073
29250	51341.8	964.907
29300	54076.5	963.254
29350	52745.9	963.596
29400	58094.5	956.202
29450	53124.1	955.842
29500	54400.8	959.881
29550	56386.5	959.123
29600	56320.2	955.328
29650	55546.1	962.371
29700	58030.1	969.961
29750	60000.5	977.837
29800	58633.0	982.696
29850	63425.4	984.471
29900	63724.6	999.686
29950	69238.2	1003.76
30000	69698.3	1003.71
30050	57401.5	1014.42
30100	54782.4	1015.1
30150	55515.1	1010.44
30200	52965.2	1007.23
30250	53541.3	998.727
30300	57989.8	986.616
30350	64056.0	980.061
30400	63447.6	984.872
30450	66870.6	986.173
30500	69236.1	985.978
30550	63488.8	996.412
30600	57903.5	1004.65
30650	57597.5	1006.51
30700	57135.7	1008.28
30750	56323.5	1010.46
30800	57402.6	1010.85
30850	55448.9	1015.91
30900	51980.7	1020.4
30950	52776.4	1020.16
31000	52719.4	1021.08
31050	49810.9	1024.0
31100	49048.8	1023.63
31150	50079.8	1022.3
31200	47705.3	1024.62
31250	45072.6	1025.75
31300	43675.2	1024.43
31350	41623.6	1022.31
31400	41194.6	1018.48
31450	40247.1	1014.66
31500	39019.9	1010.76
31550	37646.7	1005.53
31600	36767.7	999.474
31650	36197.6	991.507
31700	36518.8	983.496
31750	35905.6	975.21
31800	37056.0	964.396
31850	39857.4	952.729
31900	43430.6	936.406
31950	64175.4	926.645
32000	41321.6	966.246
32050	42155.8	962.72
32100	44367.4	959.367
32150	44273.7	958.493
32200	51957.8	952.908
32250	46160.6	966.005
32300	41768.9	978.085
32350	39032.1	982.095
32400	37412.8	983.088
32450	35476.7	983.639
32500	34573.2	982.48
32550	33357.6	981.331
32600	31031.1	979.676
32650	29211.1	975.296
32700	28957.7	969.143
32750	29899.4	963.052
32800	29557.3	957.572
32850	28302.6	952.427
32900	27506.9	946.563
32950	26872.4	938.736
33000	26537.4	930.522
33050	25844.7	921.534
33100	24766.3	910.669
33150	25040.0	897.126
33200	29842.1	880.687
33250	32848.0	870.639
33300	34827.4	864.639
33350	38281.0	859.298
33400	29918.7	889.645
33450	30973.3	881.099
33500	34248.7	870.651
33550	36157.4	865.785
33600	35580.8	875.975
33650	34563.6	884.686
33700	33324.7	890.874
33750	32045.7	896.15
33800	29956.3	900.933
33850	30332.3	899.55
33900	30378.8	899.855
33950	29373.6	902.379
34000	28787.5	903.843
34050	28118.0	905.076
34100	26719.5	906.711
34150	25391.4	906.594
34200	25055.9	904.377
34250	24593.0	902.176
34300	23658.1	900.164
34350	22351.5	896.898
34400	21567.9	891.379
34450	21848.9	884.785
34500	22110.7	878.669
34550	22461.8	872.854
34600	23045.8	868.11
34650	22448.4	864.359
34700	21948.3	859.39
34750	21419.6	852.599
34800	21761.9	841.376
34850	28628.4	825.729
34900	39453.8	822.547
34950	23232.7	854.368
35000	23149.9	850.726
35050	23714.7	846.337
35100	24442.6	842.137
35150	25649.3	838.678
35200	27564.0	836.784
35250	24323.5	849.055
35300	26775.4	842.502
35350	28803.1	840.258
35400	26456.8	857.375
35450	23455.4	867.813
35500	22871.1	867.324
35550	22820.1	865.193
35600	24258.4	862.082
35650	25724.0	863.283
35700	18844.8	880.829
35750	17822.4	874.82
35800	17308.3	866.275
35850	19576.8	858.113
35900	20304.0	855.667
35950	19027.8	856.53
36000	18469.0	854.904
36050	18140.1	852.548
36100	17877.3	850.316
36150	17351.2	848.274
36200	16369.4	845.337
36250	15852.7	840.826
36300	15931.7	835.454
36350	15421.3	831.037
36400	14900.0	825.542
36450	15062.1	819.543
36500	14304.7	813.862
36550	14125.7	806.141
36600	15479.4	799.64
36650	15610.5	796.505
36700	14959.0	795.131
36750	14299.8	792.511
36800	14103.5	788.953
36850	13446.1	785.574
36900	12510.5	780.697
36950	11923.1	773.7
37000	11532.4	764.668
37050	11322.0	753.869
37100	11619.5	740.701
37150	12634.1	731.149
37200	12762.1	723.59
37250	12855.4	715.898
37300	15352.0	707.169
37350	15817.6	706.771
37400	15094.1	709.249
37450	13712.7	710.001
37500	15219.6	702.835
37550	16914.3	699.045
37600	17196.9	699.037
37650	17766.4	698.789
37700	17876.4	700.39
37750	19337.2	698.888
37800	19999.8	702.077
37850	20071.9	706.931
37900	20937.6	708.974
37950	21374.5	713.518
38000	22790.4	716.218
38050	29684.7	713.58
38100	20267.8	757.297
38150	21324.5	756.511
38200	24344.5	755.284
38250	23073.3	772.317
38300	25106.1	773.489
38350	23087.4	789.025
38400	20554.0	804.083
38450	19088.1	806.847
38500	18898.6	806.164
38550	19992.3	804.307
38600	19411.2	806.681
38650	18372.0	809.286
38700	18412.6	809.286
38750	18429.2	809.301
38800	16856.2	812.523
38850	16076.1	812.379
38900	16020.7	809.418
38950	15727.4	807.277
39000	15890.0	804.008
39050	16370.8	801.408
39100	17330.0	800.124
39150	16170.2	806.189
39200	14400.9	809.928
39250	13878.5	809.413
39300	13805.2	807.481
39350	14013.4	806.471
39400	13081.0	807.501
39450	12648.8	807.317
39500	12385.4	806.391
39550	11950.9	806.181
39600	11625.6	804.682
39650	11233.8	803.252
39700	10447.9	800.773
39750	10561.7	796.786
39800	10087.1	793.594
39850	9535.85	789.48
39900	9432.77	783.811
39950	8972.54	778.069
40000	8691.79	771.089
40050	8697.98	762.636
40100	9383.43	753.057
40150	11206.1	748.015
40200	13089.2	748.188
40250	9997.97	766.298
40300	10428.0	765.992
40350	9273.75	769.197
40400	8609.5	769.21
40450	8498.64	766.506
40500	8358.86	764.284
40550	8191.65	762.088
40600	8044.01	760.138
40650	7903.92	758.595
40700	7686.48	757.33
40750	7337.92	756.728
40800	6743.15	755.307
40850	6374.23	752.091
40900	6140.88	747.985
40950	5810.32	743.25
41000	5447.5	737.409
41050	5502.0	730.862
41100	5589.36	724.916
41150	5448.56	719.824
41200	5365.62	714.174
41250	5437.64	708.165
41300	5750.66	703.217
41350	5965.92	699.843
41400	5976.66	698.812
41450	6231.85	696.939
41500	6593.93	695.764
41550	6834.03	695.753
41600	7528.38	697.143
41650	8806.01	703.485
41700	7445.0	723.247
41750	6454.44	732.381
41800	5480.54	735.989
41850	5124.44	734.982
41900	4956.33	732.773
41950	4822.17	730.793
42000	4590.65	729.433
42050	4326.0	727.823
42100	4046.63	724.793
42150	3941.04	721.412
42200	3689.34	718.21
42250	3495.16	713.865
42300	3360.44	708.922
42350	3200.8	704.018
42400	3163.7	698.762
42450	3071.17	694.405
42500	2934.43	690.366
42550	2751.68	685.815
42600	2745.96	680.134
42650	2737.58	675.625
42700	2641.89	672.02
42750	2549.33	667.618
42800	2432.7	662.759
42850	2377.89	657.027
42900	2355.01	651.047
42950	2342.44	645.398
43000	2422.89	640.732
43050	2478.84	636.839
43100	2505.73	633.997
43150	2541.23	631.934
43200	2611.14	630.117
43250	2693.91	628.942
43300	2840.13	628.34
43350	3039.03	628.824
43400	3292.9	634.684
43450	3306.51	643.484
43500	3118.96	648.836
43550	3136.68	652.028
43600	3079.22	655.099
43650	2998.98	658.802
43700	2363.49	662.667
43750	1679.53	660.745
43800	1522.69	659.393
43850	1392.37	656.861
43900	1274.76	653.639
43950	1166.96	649.95
44000	1119.23	645.319
44050	1101.32	641.648
44100	1060.91	638.648
44150	1001.51	636.284
44200	946.483	633.735
44250	889.968	631.38
44300	815.401	628.692
44350	777.79	625.678
44400	756.008	622.667
44450	703.952	619.613
44500	645.601	616.343
44550	615.261	612.541
44600	603.456	607.97
44650	579.939	604.317
44700	561.295	600.463
44750	576.171	596.966
44800	610.056	594.292
44850	653.614	593.914
44900	655.756	594.092
44950	605.891	594.512
45000	575.453	594.301
45050	549.986	591.867
45100	550.951	588.862
45150	557.489	586.177
45200	546.387	584.368
45250	533.694	581.556
45300	521.583	578.531
45350	528.465	575.294
45400	552.202	572.405
45450	562.544	570.804
45500	567.952	569.727
45550	571.57	568.116
45600	562.351	565.689
45650	580.237	562.804
45700	578.936	559.786
45750	568.224	556.324
45800	589.57	551.874
45850	632.78	547.447
45900	716.388	543.507
45950	767.315	543.015
46000	757.129	542.949
46050	838.266	539.737
46100	907.92	538.167
46150	978.346	539.325
46200	1043.7	539.325
46250	1113.01	539.346
46300	1181.65	540.367
46350	1263.7	540.388
46400	1352.32	540.447
46450	1421.33	540.427
46500	1638.23	540.24
46550	1798.0	545.907
46600	1847.73	552.395
46650	1931.95	555.782
46700	2098.2	559.018
46750	2237.98	564.077
46800	2298.09	569.351
46850	2377.18	572.433
46900	2532.57	574.577
46950	2838.17	577.003
47000	3087.69	583.651
47050	3178.34	593.128
47100	3502.54	597.245
47150	3959.69	603.551
47200	4366.76	615.5
47250	4984.94	629.638
47300	5538.76	646.432
47350	5271.27	664.591
47400	4254.86	676.029
47450	3768.1	677.546
47500	3658.08	677.234
47550	3592.98	675.829
47600	3536.85	674.617
47650	3451.47	674.55
47700	3367.33	674.466
47750	3308.5	673.851
47800	3285.9	672.794
47850	3301.51	672.538
47900	3169.49	672.727
47950	2963.8	672.714
48000	2847.24	671.781
48050	2811.16	669.786
48100	2877.96	668.717
48150	2900.62	668.733
48200	2628.8	669.605
48250	2441.31	669.569
48300	2318.71	667.698
48350	2315.32	665.331
48400	2305.22	663.702
48450	2189.64	662.759
48500	2066.02	661.383
48550	1976.96	659.486
48600	1864.55	657.325
48650	1750.04	654.613
48700	1654.66	650.932
48750	1603.33	646.676
48800	1554.19	642.502
48850	1532.96	638.56
48900	1559.01	635.273
48950	1561.81	632.264
49000	1567.43	629.448
49050	1590.44	627.025
49100	1590.46	625.477
49150	1578.64	623.94
49200	1578.54	622.306
49250	1600.26	620.924
49300	1647.35	619.655
49350	1780.67	618.732
49400	1920.44	618.976
49450	2040.2	621.272
49500	2077.65	624.553
49550	1924.24	627.862
49600	1762.57	627.833
49650	1943.34	626.333
49700	2211.32	626.429
49750	2248.24	631.057
49800	2058.15	636.533
49850	1810.96	637.488
49900	1744.62	636.011
49950	1709.27	633.351
50000	1724.7	630.588
50050	1768.29	628.149
50100	1807.09	626.799
50150	1911.87	625.889
50200	1983.67	625.92
50250	2000.3	627.12
50300	2046.72	627.595
50350	2098.53	628.375
50400	2097.66	628.926
50450	2068.81	628.926
50500	2116.38	628.924
50550	2207.9	628.959
50600	2287.92	630.017
50650	2258.0	631.89
50700	2305.91	632.204
50750	2331.53	632.204
50800	2356.96	632.204
50850	2337.54	632.204
50900	2398.1	632.204
50950	2479.77	632.212
51000	2516.12	632.509
51050	2600.38	632.861
51100	2700.64	634.465
51150	2652.1	636.471
51200	2733.1	636.823
51250	2837.79	637.684
51300	2929.34	639.339
51350	2946.45	641.23
51400	2958.31	642.699
51450	3043.97	642.857
51500	3145.33	643.614
51550	3164.47	645.14
51600	3253.56	645.573
51650	3402.86	646.274
51700	3390.25	648.102
51750	3412.29	648.625
51800	3486.06	648.624
51850	3487.87	648.623
51900	3452.11	648.619
51950	3763.61	648.055
52000	3947.26	648.501
52050	4047.87	650.239
52100	4004.2	651.678
52150	3718.78	652.051
52200	3780.29	650.922
52250	3863.53	649.245
52300	4179.56	646.68
52350	4937.58	644.769
52400	5437.2	647.193
52450	5443.44	653.274
52500	5429.54	656.669
52550	5682.89	658.153
52600	6166.37	658.607
52650	6613.44	661.744
52700	6557.71	667.506
52750	6901.1	669.428
52800	7389.65	670.789
52850	7974.96	674.07
52900	8559.77	679.689
52950	8588.96	687.774
53000	8876.49	692.243
53050	8962.34	695.637
53100	9231.51	698.497
53150	10288.5	699.293
53200	10619.5	704.791
53250	11086.3	709.781
53300	11409.9	715.029
53350	11212.2	718.784
53400	11627.5	720.446
53450	12126.2	722.445
53500	12836.6	724.319
53550	13489.6	726.14
53600	13543.3	730.156
53650	14155.3	732.179
53700	15061.7	734.898
53750	15503.6	737.112
53800	15817.1	740.238
53850	15812.9	743.592
53900	16316.4	744.544
53950	17289.3	744.976
54000	18972.3	747.526
54050	18072.8	751.572
54100	18879.3	752.981
54150	19596.2	755.03
54200	19858.1	757.472
54250	20434.8	759.275
54300	20887.2	761.464
54350	21380.9	763.038
54400	23626.8	763.714
54450	22757.8	768.56
54500	22621.6	770.688
54550	22704.6	769.117
54600	23679.2	766.578
54650	26438.6	766.925
54700	27526.9	769.502
54750	23890.2	777.456
54800	21885.4	777.964
54850	23477.5	771.576
54900	27637.4	763.65
54950	34669.1	758.455
55000	36301.9	758.961
55050	26128.7	834.284
55100	24495.0	837.635
55150	22857.2	838.957
55200	22300.1	838.208
55250	21714.6	837.252
55300	20839.4	836.036
55350	19937.9	833.51
55400	19860.5	828.804
55450	20618.7	821.888
55500	22272.2	810.343
55550	26517.9	810.719
55600	26307.4	813.918
55650	26511.1	815.539
55700	25680.8	816.348
55750	28318.8	810.563
55800	35605.0	801.557
55850	26620.4	845.402
55900	24020.1	847.657
55950	22924.2	845.593
56000	22557.6	841.961
56050	22068.1	837.451
56100	21460.2	831.115
56150	21824.4	823.899
56200	22047.6	816.377
56250	23661.0	807.748
56300	25701.5	800.821
56350	26534.5	796.681
56400	27759.6	792.583
56450	29436.6	788.152
56500	36705.1	778.528
56550	37442.0	768.238
56600	28297.0	851.501
56650	25943.0	856.414
56700	24714.2	857.222
56750	24406.7	856.044
56800	24145.5	854.262
56850	24533.7	850.744
56900	26261.6	843.6
56950	32148.9	839.763
57000	31545.8	848.039
57050	30550.0	854.13
57100	29270.7	857.699
57150	28500.5	858.864
57200	27920.2	858.902
57250	28024.3	856.695
57300	30047.6	851.912
57350	29690.8	850.74
57400	31720.2	841.992
57450	35841.0	843.32
57500	36278.9	845.922
57550	35373.4	850.173
57600	33339.7	854.525
57650	31251.3	856.232
57700	30491.2	853.722
57750	31103.7	850.529
57800	29778.7	849.515
57850	29646.3	845.635
57900	28528.0	842.421
57950	29635.0	836.749
58000	29107.8	831.82
58050	29135.0	820.8
58100	44036.5	798.547
58150	45826.1	803.406
58200	46880.7	808.427
58250	47066.9	814.543
58300	46218.1	816.585
58350	50544.4	813.322
58400	51327.5	813.992
58450	50586.1	820.947
58500	50188.4	820.564
58550	53602.5	813.626
58600	49120.1	901.063
58650	50308.9	901.99
58700	49839.8	906.062
58750	52050.8	910.018
58800	48185.4	914.637
58850	44633.9	919.127
58900	43931.2	916.945
58950	48682.4	907.542
59000	56378.5	899.415
59050	66352.1	910.834
59100	46432.2	955.945
59150	49472.2	950.238
59200	54115.8	956.389
59250	51531.0	961.139
59300	51028.1	959.238
59350	51945.2	950.699
59400	55459.3	940.139
59450	65704.2	930.984
59500	58377.3	920.023
59550	56313.6	939.875
59600	54732.2	959.011
59650	60256.8	944.123
59700	71670.7	947.448
59750	61378.6	943.698
59800	68549.5	931.481
59850	53138.5	985.023
59900	48797.2	980.213
59950	47000.2	969.418
60000	46480.1	954.24
60050	53707.7	932.264
60100	54568.7	915.866
60150	60313.0	894.379
60200	52942.9	901.833
60250	47395.7	914.856
60300	48186.9	920.251
60350	49093.8	919.607
60400	46868.1	909.239
60450	48046.5	897.843
60500	46082.4	903.749
60550	46637.6	910.714
60600	44726.1	901.534
60650	45355.2	896.553
60700	45675.0	898.927
60750	45755.5	900.937
60800	46317.3	904.188
60850	44980.8	903.46
60900	45617.9	902.19
60950	45742.2	897.507
61000	47906.9	893.311
61050	44373.1	885.341
61100	53341.4	1048.51
61150	53276.8	1041.63
61200	53475.4	1034.6
61250	53910.6	1027.69
61300	54586.5	1021.31
61350	55072.1	1015.64
61400	55683.8	1010.98
61450	55972.7	1008.29
61500	55291.9	1008.01
61550	55045.4	1007.54
61600	55129.1	1006.3
61650	56639.9	1004.77
61700	56657.5	1005.26
61750	54225.8	1006.81
61800	54681.8	1003.99
61850	54462.1	1002.93
61900	53885.8	1001.4
61950	54218.0	997.8
62000	52524.6	995.888
62050	53098.9	989.7
62100	54836.6	981.934
62150	60552.9	975.639
62200	62598.6	973.255
62250	60022.4	984.36
62300	51663.9	990.527
62350	52683.5	984.812
62400	58663.0	975.46
62450	61943.9	968.009
62500	61337.4	971.154
62550	57300.2	980.6
62600	61362.5	974.11
62650	61759.5	964.433
62700	59318.2	966.893
62750	57184.5	975.95
62800	57646.2	980.327
62850	61405.5	974.369
62900	60068.2	972.569
62950	59122.3	981.659
63000	62800.0	983.538
63050	63996.1	980.685
63100	62564.3	987.067
63150	65195.5	1002.01
63200	64254.6	1010.66
63250	60022.5	1015.66
63300	59679.5	1020.59
63350	60560.2	1024.56
63400	58649.6	1032.4
63450	56411.9	1038.29
63500	57526.0	1039.07
63550	55611.6	1043.31
63600	53009.6	1047.0
63650	53285.9	1047.76
63700	52884.1	1048.83
63750	50202.6	1050.88
63800	47933.0	1050.14
63850	47757.9	1045.12
63900	48203.7	1039.23
63950	49182.1	1034.71
64000	48997.6	1030.77
64050	48538.5	1026.81
64100	47903.2	1022.96
64150	46568.5	1019.41
64200	44239.9	1015.46
64250	43234.1	1009.15
64300	43388.5	1002.25
64350	42413.7	995.76
64400	40781.9	988.976
64450	38970.8	980.026
64500	38419.3	968.047
64550	40341.6	953.592
64600	43936.2	937.497
64650	48082.9	918.384
64700	56524.2	894.851
64750	55928.3	871.258
64800	48231.3	961.636
64850	47778.2	961.121
64900	45956.5	963.013
64950	46586.6	958.867
65000	49183.4	952.964
65050	51289.2	959.302
65100	47860.8	962.535
65150	46589.3	967.682
65200	42841.3	973.836
65250	41931.0	974.263
65300	41933.2	973.189
65350	40705.5	973.071
65400	40260.9	970.823
65450	40764.7	967.717
65500	39595.5	967.402
65550	38039.1	966.163
65600	37884.1	962.457
65650	38692.3	958.369
65700	38329.4	956.148
65750	36782.2	955.088
65800	36552.8	951.317
65850	37776.0	946.418
65900	39650.2	942.598
65950	40256.1	942.576
66000	37813.0	948.174
66050	36066.9	949.88
66100	36885.3	949.75
66150	35656.1	951.645
66200	34365.6	952.967
66250	34407.2	953.028
66300	34742.5	953.072
66350	34665.4	953.65
66400	33450.5	956.404
66450	31675.1	959.046
66500	29944.8	960.141
66550	29339.7	959.506
66600	29009.4	958.486
66650	28467.0	957.563
66700	27847.0	956.525
66750	27115.0	955.216
66800	26986.8	952.523
66850	27333.4	949.823
66900	27766.3	949.134
66950	26904.0	949.63
67000	25759.5	950.019
67050	25535.5	949.781
67100	24575.0	950.028
67150	23667.4	949.424
67200	23522.9	947.258
67250	22658.3	945.581
67300	21969.5	942.508
67350	22577.2	938.965
67400	22771.1	936.144
67450	22121.3	935.31
67500	21341.2	933.754
67550	21249.3	931.181
67600	21154.6	929.064
67650	20246.8	927.895
67700	19512.8	925.262
67750	19254.0	921.921
67800	19255.4	918.592
67850	18508.9	915.417
67900	17850.4	911.79
67950	18076.7	906.127
68000	18886.9	901.258
68050	19442.3	898.079
68100	19476.8	896.996
68150	19161.5	897.067
68200	18773.0	897.193
68250	18120.5	897.734
68300	17367.7	897.952
68350	16602.0	897.284
68400	16390.3	895.203
68450	16314.9	893.268
68500	15644.2	892.674
68550	15123.9	890.6
68600	15094.2	887.956
68650	14787.8	885.818
68700	14380.2	883.541
68750	14100.4	881.111
68800	13655.2	878.478
68850	13291.2	875.406
68900	13402.4	872.071
68950	13361.2	869.215
69000	13004.9	866.931
69050	12688.7	864.446
69100	12200.7	861.835
69150	11670.9	858.739
69200	11482.8	854.979
69250	11501.1	850.963
69300	11364.6	847.454
69350	11271.6	844.258
69400	10984.3	841.364
69450	10642.4	838.295
69500	10515.5	834.976
69550	10423.4	831.847
69600	10004.4	828.944
69650	9976.92	825.692
69700	9906.28	822.764
69750	9451.92	820.031
69800	9117.51	816.776
69850	8803.88	813.006
69900	8463.27	808.397
69950	8412.82	802.647
70000	8468.91	797.971
70050	8406.3	793.852
70100	8605.94	789.648
70150	9183.25	786.402
70200	10115.1	785.599
70250	10903.4	788.783
70300	8703.46	798.999
70350	7533.82	799.59
70400	6867.52	797.057
70450	6616.91	792.824
70500	6490.32	787.923
70550	6342.66	783.011
70600	6193.11	777.794
70650	6099.43	772.442
70700	6005.18	767.126
70750	5891.05	761.649
70800	5868.96	757.368
70850	5791.55	753.456
70900	5604.63	749.924
70950	5361.89	746.09
71000	5231.24	741.378
71050	5196.24	736.199
71100	5320.6	731.354
71150	5251.36	728.561
71200	5091.04	726.316
71250	4860.14	724.005
71300	4687.92	721.074
71350	4552.66	717.836
71400	4357.2	714.148
71450	4220.43	709.871
71500	4189.8	705.069
71550	4321.92	700.564
71600	4395.11	697.493
71650	4381.32	695.448
71700	4361.32	694.002
71750	4177.9	693.284
71800	3931.69	691.316
71850	3887.66	688.276
71900	3984.21	685.378
71950	4054.99	684.311
72000	4041.5	684.339
72050	3698.2	684.542
72100	3609.15	682.652
72150	3624.36	680.178
72200	3637.06	678.334
72250	3590.23	676.82
72300	3541.46	675.22
72350	3608.26	673.761
72400	3702.14	673.754
72450	3726.74	673.754
72500	3711.3	674.427
72550	3765.97	674.542
72600	3802.42	675.697
72650	3833.95	677.281
72700	3855.96	679.949
72750	4010.71	683.745
72800	4165.75	688.793
72850	4071.57	695.697
72900	4135.89	702.194
72950	4103.79	711.574
73000	3136.27	720.484
73050	2373.53	723.894
73100	1953.92	723.322
73150	1697.6	720.169
73200	1510.1	716.87
73250	1294.89	713.782
73300	1081.13	710.412
73350	904.513	706.46
73400	778.626	701.648
73450	671.037	696.18
73500	580.091	690.774
73550	508.32	685.455
73600	463.371	679.708
73650	437.947	673.557
73700	402.128	667.327
73750	376.692	660.817
73800	377.872	654.04
73850	381.181	646.969
73900	380.826	639.883
73950	390.835	632.215
74000	413.616	624.378
74050	442.672	616.235
74100	475.442	607.656
74150	523.94	598.266
74200	587.396	588.833
74250	659.252	579.402
74300	732.893	570.36
74350	801.915	560.699
74400	854.592	551.028
74450	892.402	541.166
74500	950.101	531.25
74550	1013.35	520.883
74600	1047.21	510.678
74650	1043.67	501.013
74700	1046.11	490.808
74750	1093.81	479.972
74800	1168.12	470.315
74850	1203.43	460.713
74900	1277.95	451.681
74950	1379.92	442.929
75000	1415.69	435.439
75050	1368.48	429.992
75100	1335.57	423.505
75150	1375.56	416.135
75200	1413.91	409.231
75250	1433.45	402.589
75300	1497.35	396.34
75350	1535.93	390.788
75400	1552.45	385.453
75450	1595.32	380.268
75500	1634.01	375.643
75550	1617.53	373.177
75600	1559.0	370.245
75650	1553.43	366.123
75700	1559.89	362.148
75750	1502.29	359.134
75800	1469.19	355.051
75850	1443.7	350.836
75900	1435.1	347.246
75950	1419.53	344.35
76000	1359.82	342.005
76050	1309.23	337.377
76100	1282.83	332.689
76150	1243.88	328.677
76200	1233.28	324.807
76250	1211.32	322.485
76300	1238.86	322.615
76350	1229.77	324.806
76400	1177.0	327.45
76450	1126.68	327.717
76500	1101.26	327.397
76550	1126.11	328.492
76600	1149.5	333.424
76650	1123.3	339.633
76700	1127.36	344.433
76750	1153.01	349.234
76800	1220.15	356.418
76850	1257.78	365.473
76900	1357.34	375.048
76950	1462.46	388.203
77000	1543.65	402.825
77050	1793.82	416.68
77100	1734.1	437.008
77150	1410.41	444.963
77200	1291.4	435.489
77250	1262.25	423.464
77300	1297.35	410.692
77350	1343.4	397.776
77400	1368.92	384.743
77450	1375.79	371.283
77500	1359.45	357.382
77550	1383.33	342.776
77600	1419.11	327.976
77650	1408.18	313.077
77700	1422.87	298.264
77750	1468.06	283.969
77800	1460.31	270.789
77850	1460.06	258.546
77900	1516.42	247.174
77950	1636.16	236.713
78000	1740.39	227.318
78050	1731.67	218.005
78100	1698.22	208.194
78150	1700.0	198.778
78200	1691.77	190.409
78250	1655.59	183.162
78300	1588.98	176.848
78350	1484.33	170.522
78400	1427.09	162.783
78450	1272.36	154.37
78500	1046.78	145.325
78550	891.985	136.574
78600	873.802	132.119
78650	991.604	134.737
78700	1195.43	139.831
78750	1378.54	145.818
78800	1522.25	149.987
78850	1674.05	150.095
78900	1584.96	147.703
78950	1576.76	144.332
79000	1321.53	141.526
79050	1064.23	138.067
79100	843.108	134.015
79150	760.747	130.178
79200	698.384	129.145
79250	605.081	127.847
79300	554.885	124.423
79350	498.058	122.087
79400	425.629	118.613
79450	395.727	113.569
79500	404.516	114.233
79550	441.488	118.516
79600	493.859	124.941
79650	548.045	132.652
79700	609.391	141.251
79750	657.958	152.302
79800	688.475	162.05
79850	754.139	170.758
79900	849.214	182.878
79950	886.477	199.039
80000	801.42	205.484
80050	752.691	203.63
80100	737.044	202.597
80150	725.279	203.096
80200	697.661	205.281
80250	658.83	207.084
80300	645.056	207.987
80350	633.763	211.89
80400	588.564	217.329
80450	552.558	219.946
80500	530.643	221.972
80550	522.788	226.959
80600	508.286	234.848
80650	471.774	244.021
80700	434.699	251.049
80750	413.048	257.746
80800	391.656	265.489
80850	373.916	274.196
80900	360.491	283.757
80950	329.036	293.999
81000	297.11	301.929
81050	284.323	307.383
81100	270.899	313.462
81150	268.394	319.197
81200	285.482	325.395
81250	296.378	335.157
81300	306.532	345.379
81350	318.075	350.413
81400	349.545	353.427
81450	410.731	356.465
81500	479.544	362.192
81550	566.395	372.222
81600	663.157	384.702
81650	747.662	395.024
81700	858.97	401.09
81750	981.618	408.638
81800	1108.49	417.018
81850	1248.67	425.789
81900	1391.71	435.4
81950	1570.48	444.235
82000	1746.01	455.049
82050	1885.47	465.329
82100	2085.14	473.268
82150	2315.75	481.475
82200	2450.32	489.967
82250	2701.5	497.06
82300	3057.43	503.949
82350	3433.48	514.549
82400	3701.38	526.1
82450	4093.03	536.819
82500	4566.42	547.582
82550	5001.8	561.684
82600	5148.77	574.041
82650	5433.33	582.098
82700	5611.36	588.224
82750	5976.44	593.416
82800	6503.13	598.738
82850	7026.24	605.434
82900	7732.26	614.239
82950	7664.8	622.118
83000	7789.07	625.623
83050	8355.42	626.064
83100	9273.02	630.318
83150	9519.07	634.973
83200	9994.64	639.487
83250	10441.9	644.477
83300	10938.0	648.714
83350	12251.5	653.724
83400	12687.6	658.449
83450	12767.8	668.303
83500	13564.5	674.755
83550	13456.0	676.834
83600	14066.0	676.702
83650	14175.2	679.427
83700	16491.9	680.298
83750	18245.2	684.017
83800	19011.0	691.753
83850	20391.3	701.316
83900	20393.4	707.322
83950	19933.8	716.808
84000	19885.0	723.487
84050	20541.6	726.131
84100	21982.1	726.405
84150	22721.7	727.572
84200	23832.5	729.55
84250	26111.3	731.217
84300	26411.3	737.784
84350	29341.0	738.478
84400	29555.6	751.099
84450	28921.2	766.852
84500	29245.5	775.623
84550	30076.4	775.816
84600	32512.8	770.793
84650	33346.7	777.086
84700	56117.7	762.619
84750	36830.7	793.903
84800	42203.2	797.355
84850	43527.3	792.487
84900	43433.6	801.195
84950	42243.9	826.941
85000	45630.0	834.179
85050	42238.8	840.875
85100	43239.2	843.775
85150	50613.7	838.871
85200	47158.4	849.143
85250	49949.2	839.553
85300	54010.6	865.978
85350	77041.7	841.078
85400	76126.0	892.497
85450	61376.7	950.457
85500	58308.2	963.334
85550	54738.6	959.753
85600	51601.7	950.063
85650	51695.1	933.495
85700	56147.0	911.521
85750	59215.3	898.54
85800	56651.7	890.296
85850	54134.5	877.452
85900	50412.0	878.021
85950	49555.1	882.825
86000	47520.4	873.273
86050	45895.5	860.414
86100	45167.2	852.521
86150	44041.9	856.642
86200	41425.6	859.505
86250	41976.1	857.252
86300	42378.4	862.166
86350	43314.9	867.279
86400	44549.4	868.792
86450	43844.6	873.724
86500	43658.0	871.989
86550	45589.7	873.677
86600	44482.7	882.824
86650	44925.4	877.125
86700	43821.8	867.397
86750	43025.5	862.823
86800	43500.7	850.021
86850	40733.6	844.483
86900	40301.0	852.361
86950	39876.4	855.518
87000	39189.1	858.315
87050	41497.7	863.999
87100	41433.7	865.086
87150	42348.3	860.114
87200	42305.4	854.897
87250	39371.6	855.99
87300	42051.0	861.672
87350	42216.4	869.752
87400	42456.2	881.732
87450	44032.8	885.453
87500	44512.4	884.324
87550	46835.1	887.16
87600	46539.7	888.882
87650	46724.8	892.281
87700	47858.0	898.21
87750	46383.6	911.451
87800	41397.7	925.986
87850	38800.0	933.753
87900	36780.4	937.171
87950	35983.9	938.005
88000	34796.9	938.302
88050	33655.0	938.165
88100	32470.8	936.367
88150	31275.8	933.628
88200	29890.1	929.804
88250	28981.5	923.747
88300	28901.8	916.63
88350	30060.3	910.079
88400	30034.9	904.899
88450	30924.5	900.903
88500	30755.0	899.973
88550	28529.9	899.905
88600	27799.9	895.205
88650	27753.0	890.087
88700	28230.9	884.498
88750	28858.6	880.873
88800	29956.6	878.181
88850	29148.7	877.046
88900	28369.4	875.146
88950	27882.9	872.734
89000	28141.9	869.879
89050	29150.3	865.899
89100	29630.6	864.978
89150	28905.6	867.811
89200	27580.4	866.22
89250	28985.2	861.268
89300	30748.1	861.489
89350	29408.3	863.268
89400	28573.5	863.187
89450	28582.8	863.482
89500	28506.3	865.029
89550	26208.8	864.476
89600	26123.0	859.525
89650	27419.1	855.178
89700	27631.0	852.298
89750	28453.2	851.439
89800	27925.2	851.028
89850	29168.6	849.565
89900	28494.9	850.315
89950	27872.0	850.939
90000	27690.2	849.313
90050	32249.7	843.814
90100	33405.3	846.664
90150	31143.2	851.506
90200	29590.4	853.29
90250	30365.6	851.888
90300	30905.2	855.977
90350	31867.3	856.782
90400	32883.6	863.073
90450	31635.2	870.073
90500	29221.9	876.81
90550	28863.4	876.475
90600	30296.0	875.151
90650	31737.0	875.433
90700	30689.0	883.272
90750	28090.3	889.281
90800	26189.0	890.373
90850	26093.1	887.792
90900	26142.8	885.23
90950	25626.6	883.989
91000	25730.5	881.657
91050	24950.9	879.454
91100	24829.5	876.659
91150	24942.0	874.39
91200	25333.3	872.053
91250	25539.2	870.061
91300	24748.1	870.362
91350	24311.1	868.887
91400	25287.6	866.181
91450	24838.3	866.388
91500	23729.3	865.248
91550	23337.7	862.572
91600	24291.3	859.778
91650	23983.9	860.508
91700	22791.7	862.155
91750	23003.7	859.932
91800	22837.7	860.556
91850	22861.4	860.811
91900	22216.0	860.203
91950	22604.0	858.001
92000	21995.5	858.805
92050	21083.0	858.966
92100	21327.6	856.898
92150	20811.5	857.229
92200	20206.9	857.052
92250	19449.0	855.139
92300	19518.6	851.543
92350	19631.4	849.068
92400	19749.5	847.922
92450	19500.1	848.022
92500	19538.1	847.578
92550	18801.2	848.515
92600	18199.1	847.993
92650	18223.2	845.557
92700	18088.6	845.261
92750	17584.3	845.72
92800	16968.6	844.504
92850	16455.4	842.377
92900	16659.1	839.359
92950	16544.9	837.108
93000	16426.9	835.954
93050	16167.4	834.516
93100	15910.5	834.157
93150	15510.6	833.583
93200	15127.8	831.689
93250	14988.5	829.625
93300	14780.0	827.513
93350	14573.3	825.4
93400	14291.3	823.792
93450	13783.9	822.316
93500	13256.1	819.211
93550	13348.5	815.155
93600	13101.9	812.285
93650	12988.3	809.69
93700	12586.8	806.564
93750	12414.9	802.953
93800	12401.4	799.893
93850	12365.7	797.75
93900	12041.2	795.653
93950	11888.9	793.631
94000	11596.3	791.982
94050	11302.3	789.559
94100	11026.4	786.678
94150	11186.0	783.831
94200	10795.3	783.285
94250	10317.1	782.023
94300	10124.6	779.135
94350	9900.14	775.894
94400	9699.52	773.437
94450	9597.49	770.542
94500	9879.41	768.5
94550	9409.05	767.863
94600	9121.72	766.612
94650	8972.14	764.452
94700	8994.15	762.636
94750	8814.48	762.126
94800	8574.42	761.281
94850	8307.22	760.282
94900	8096.74	759.156
94950	7964.27	758.195
95000	7617.55	756.332
95050	7558.45	753.708
95100	7222.2	752.775
95150	6922.04	750.959
95200	6661.12	747.571
95250	6612.46	744.152
95300	6559.68	741.018
95350	6441.26	739.092
95400	6244.68	736.344
95450	6079.08	734.326
95500	5931.72	731.548
95550	5768.27	728.013
95600	6042.27	724.284
95650	6013.6	725.527
95700	5547.17	725.756
95750	5279.96	724.095
95800	5160.63	720.879
95850	5147.54	718.062
95900	5152.5	716.825
95950	4859.28	716.455
96000	4617.48	714.868
96050	4491.69	711.73
96100	4511.63	708.512
96150	4404.42	706.799
96200	4328.94	704.31
96250	4306.07	701.858
96300	4349.16	700.551
96350	4074.89	700.219
96400	4102.33	698.769
96450	3803.3	699.625
96500	3621.88	697.763
96550	3584.63	695.168
96600	3477.72	693.755
96650	3308.73	693.25
96700	3197.5	690.499
96750	3215.99	687.505
96800	3140.85	686.209
96850	3071.4	684.706
96900	3010.35	683.661
96950	2933.9	682.833
97000	2870.41	681.967
97050	2774.46	681.829
97100	2536.99	682.936
97150	2264.5	681.284
97200	2127.0	677.709
97250	2165.63	674.218
97300	2123.66	672.205
97350	2049.21	671.836
97400	1864.73	671.082
97450	1713.8	668.366
97500	1609.36	664.572
97550	1543.29	660.66
97600	1521.03	656.942
97650	1487.58	654.121
97700	1459.59	651.284
97750	1480.29	650.912
97800	1393.4	651.364
97850	1317.01	651.364
97900	1264.43	651.363
97950	1269.23	651.625
98000	1223.82	652.978
98050	1077.89	653.555
98100	991.794	650.485
98150	991.158	647.012
98200	946.236	644.656
98250	895.456	641.987
98300	906.678	639.1
98350	889.496	638.174
98400	848.749	637.376
98450	812.297	636.811
98500	782.044	635.687
98550	766.463	633.985
98600	735.538	632.218
98650	713.466	630.106
98700	697.013	627.225
98750	673.262	623.812
98800	656.626	618.898
98850	644.225	613.776
98900	639.85	608.752
98950	647.113	604.301
99000	665.91	602.07
99050	669.691	601.086
99100	647.446	600.043
99150	641.208	597.863
99200	634.689	595.069
99250	645.69	594.036
99300	658.881	594.1
99350	661.906	597.628
99400	631.981	599.432
99450	625.842	596.62
99500	617.975	594.112
99550	615.953	592.402
99600	638.17	590.081
99650	643.934	589.001
99700	626.159	588.955
99750	599.756	586.375
99800	594.462	582.94
99850	602.976	579.64
99900	618.984	578.336
[truncated: 459 more rows]
