# Supplementary material for: The extreme yet transient nature of glacial erosion
Source: Nat Commun. 2022 Nov 30;13:7377. doi: 10.1038/s41467-022-35072-0 (PMC9712427; doi:10.1038/s41467-022-35072-0)
Supplement: Supplementary file 5 — Supplementary Data 2 [file 41467_2022_35072_MOESM5_ESM.zip › csv_glacialEcalib/Fabe2002-4.csv]

Year	Q	IceH
0	0	0
50	0	0
100	0	0
150	0	0
200	0	0
250	0	0
300	0	0
350	0	0
400	0	0
450	0	0
500	0	0
550	0	0
600	0	0
650	0	0
700	0	0
750	0	0
800	0	0
850	0	0
900	0	0
950	0	0
1000	0	0
1050	0	0
1100	0	0
1150	0	0
1200	0	0
1250	0	0
1300	0	0
1350	0	0
1400	0	0
1450	0	0
1500	0	0
1550	0	0
1600	0	0
1650	0	0
1700	0	0
1750	0	0
1800	0	0
1850	0	0
1900	0	0
1950	0	0
2000	0	0
2050	0	0
2100	0	0
2150	0	0
2200	0	0
2250	0	0
2300	0	0
2350	0	0
2400	0	0
2450	0	0
2500	0	0
2550	0	0
2600	0	0
2650	0	0
2700	0	0
2750	0	0
2800	0	0
2850	0	0
2900	0	0
2950	0	0
3000	0	0
3050	0	0
3100	0	0
3150	0	0
3200	0	0
3250	0	0
3300	0	0
3350	0	0
3400	0	0
3450	0	0
3500	0	0
3550	0	0
3600	0	0
3650	0	0
3700	0	0
3750	0	0
3800	0	0
3850	0	0
3900	0	0
3950	0	0
4000	0	0
4050	0	0
4100	0	0
4150	0	0
4200	0	0
4250	0	0
4300	0	0
4350	0	0
4400	0	0
4450	0	0
4500	0	0
4550	0	0
4600	0	0
4650	0	0
4700	0	0
4750	0	0
4800	0	0
4850	0	0
4900	0	0
4950	0	0
5000	0	0
5050	0	0
5100	0	0
5150	0	0
5200	0	0
5250	0	0
5300	0	0
5350	0	0
5400	0	0
5450	0	0
5500	0	0
5550	0	0
5600	0	0
5650	0	0
5700	0	0
5750	0	0
5800	0	0
5850	0	0
5900	0	0
5950	0	0
6000	0	0
6050	0	0
6100	0	0
6150	0	0
6200	0	0
6250	0	0
6300	0	0
6350	0	0
6400	0	0
6450	0	0
6500	0	0
6550	0	0
6600	0	0
6650	0	0
6700	0	0
6750	0	0
6800	0	0
6850	0	0
6900	0	0
6950	0	0
7000	0	0
7050	0	0
7100	0	0
7150	0	0
7200	0	0
7250	0	0
7300	0	0
7350	0	0
7400	0	0
7450	0	0
7500	0	0
7550	0	0
7600	0	0
7650	0	0
7700	0	0
7750	0	0
7800	0	0
7850	0	0
7900	0	0
7950	0	0
8000	0	0
8050	0	0
8100	0	0
8150	0	0
8200	0	0
8250	0	0
8300	0	0
8350	0	0
8400	0	0
8450	0	0
8500	0	0
8550	0	0
8600	0	0
8650	0	0
8700	0	0
8750	0	0
8800	0	0
8850	0	0
8900	0	0
8950	0	0
9000	0	0
9050	0	0
9100	0	0
9150	0	0
9200	0	0
9250	0	0
9300	0	0
9350	0	0
9400	0	0
9450	0	0
9500	0	0
9550	0	0
9600	0	0
9650	0	0
9700	0	0
9750	0	0
9800	3.88283	99.0217
9850	707.276	312.472
9900	3378.12	492.847
9950	5391.25	645.126
10000	5493.9	768.517
10050	5321.28	875.91
10100	3685.95	976.388
10150	1802.41	1068.48
10200	1977.16	1135.2
10250	4178.16	1180.64
10300	5900.57	1217.86
10350	7175.54	1242.98
10400	8786.22	1265.26
10450	10646.0	1288.13
10500	11256.8	1308.28
10550	12276.2	1321.14
10600	12851.0	1332.61
10650	12451.3	1340.33
10700	12619.9	1347.16
10750	12708.7	1351.77
10800	12915.2	1353.65
10850	13326.2	1353.75
10900	13877.2	1354.05
10950	14258.3	1355.26
11000	14488.6	1356.17
11050	14237.4	1356.27
11100	14292.1	1354.89
11150	14144.2	1356.06
11200	13411.1	1355.95
11250	12457.9	1351.97
11300	11972.0	1345.08
11350	11863.4	1335.54
11400	12138.0	1325.78
11450	12079.1	1319.0
11500	11548.6	1322.51
11550	11080.7	1337.62
11600	10927.0	1342.91
11650	11100.7	1344.02
11700	11236.5	1351.3
11750	11148.0	1361.48
11800	11467.2	1363.36
11850	11940.6	1364.11
11900	12149.3	1374.04
11950	12138.6	1384.82
12000	12524.2	1387.13
12050	13238.2	1389.65
12100	13562.2	1398.89
12150	14198.2	1414.42
12200	14966.9	1428.29
12250	16290.4	1442.4
12300	18723.3	1467.44
12350	18936.2	1468.4
12400	18364.7	1466.51
12450	17924.4	1462.76
12500	17482.0	1458.93
12550	17512.8	1453.71
12600	18401.9	1449.33
12650	19367.1	1446.02
12700	20136.0	1444.35
12750	19835.0	1448.49
12800	20450.4	1453.86
12850	19936.8	1453.86
12900	19358.5	1452.09
12950	18764.0	1450.11
13000	18527.7	1446.22
13050	18876.3	1441.8
13100	19398.1	1438.19
13150	19991.8	1435.89
13200	20259.6	1433.42
13250	20718.4	1431.85
13300	21471.2	1434.62
13350	21087.2	1434.55
13400	23122.8	1447.38
13450	22334.9	1450.01
13500	22374.7	1451.58
13550	23055.9	1450.0
13600	24239.0	1449.8
13650	24164.9	1450.23
13700	24534.9	1450.38
13750	25160.0	1450.48
13800	25185.0	1451.44
13850	24469.4	1453.13
13900	23335.2	1451.17
13950	23338.4	1446.01
14000	24010.1	1440.24
14050	24831.1	1436.11
14100	25166.5	1432.96
14150	25647.4	1429.48
14200	26209.2	1426.02
14250	26386.6	1423.06
14300	26270.5	1419.63
14350	25871.2	1415.66
14400	26468.5	1410.07
14450	28052.4	1403.09
14500	31483.8	1397.97
14550	28930.2	1438.12
14600	28325.2	1440.8
14650	24980.4	1447.9
14700	24923.2	1445.11
14750	26039.4	1441.69
14800	26732.6	1440.53
14850	27592.3	1440.79
14900	27000.1	1446.89
14950	26890.3	1450.62
15000	27487.4	1452.36
15050	28216.2	1455.32
15100	28917.0	1459.73
15150	28803.8	1464.41
15200	32379.3	1463.84
15250	36954.6	1473.55
15300	23056.5	1505.36
15350	22279.5	1500.88
15400	21033.5	1495.6
15450	20508.8	1489.19
15500	20866.4	1481.61
15550	20876.1	1475.0
15600	22084.1	1468.16
15650	25961.4	1465.08
15700	28299.8	1467.2
15750	28460.2	1474.09
15800	28755.8	1480.89
15850	29210.8	1488.97
15900	25823.6	1500.67
15950	24178.9	1502.71
16000	24412.1	1499.95
16050	23991.4	1494.8
16100	23113.2	1488.14
16150	22054.5	1479.58
16200	21025.4	1469.43
16250	20588.1	1457.73
16300	20715.2	1445.28
16350	20823.8	1430.93
16400	22900.8	1412.25
16450	31014.1	1398.78
16500	36553.2	1400.17
16550	26719.8	1502.38
16600	25564.7	1498.61
16650	24550.3	1493.06
16700	25051.1	1487.21
16750	25037.0	1481.54
16800	24699.6	1476.7
16850	24271.7	1472.88
16900	23953.4	1468.82
16950	23585.3	1464.71
17000	22107.7	1460.52
17050	21363.4	1453.58
17100	22102.8	1444.98
17150	22805.5	1438.19
17200	21926.6	1433.71
17250	21411.4	1428.02
17300	21903.2	1422.15
17350	20520.1	1420.16
17400	18975.7	1416.06
17450	21951.8	1409.06
17500	22285.3	1409.84
17550	22357.9	1411.25
17600	22046.7	1411.64
17650	23394.0	1409.42
17700	24235.5	1412.96
17750	23881.3	1423.96
17800	23401.7	1432.85
17850	23292.1	1438.14
17900	22656.1	1440.14
17950	22550.4	1438.61
18000	23920.5	1434.37
18050	24276.2	1432.12
18100	24701.5	1431.02
18150	25641.4	1430.22
18200	24751.6	1433.71
18250	24620.8	1433.12
18300	26251.5	1429.72
18350	26530.2	1432.41
18400	26850.8	1436.58
18450	26958.1	1441.94
18500	26639.8	1446.99
18550	27168.5	1451.64
18600	26135.9	1458.34
18650	25336.5	1460.42
18700	26386.2	1459.6
18750	26617.6	1460.13
18800	24244.3	1463.31
18850	24772.3	1459.72
18900	25295.2	1455.22
18950	24897.1	1450.63
19000	25480.0	1443.7
19050	26494.7	1436.95
19100	27656.6	1433.67
19150	25694.5	1435.6
19200	25474.1	1428.61
19250	28488.5	1418.43
19300	28146.4	1422.73
19350	27530.6	1425.05
19400	27774.3	1425.05
19450	26944.1	1426.08
19500	27141.2	1423.23
19550	28013.0	1419.11
19600	28611.3	1417.14
19650	28801.7	1417.23
19700	28899.0	1421.31
19750	27939.2	1430.59
19800	26924.4	1434.69
19850	27854.0	1432.71
19900	28747.3	1432.66
19950	26076.2	1439.91
20000	25412.3	1433.28
20050	28554.6	1420.95
20100	29958.7	1414.95
20150	29393.4	1417.88
20200	29345.2	1417.65
20250	29331.8	1419.05
20300	29038.8	1420.4
20350	29422.3	1420.99
20400	27257.0	1431.82
20450	27111.0	1431.41
20500	28373.3	1426.68
20550	29282.0	1424.45
20600	29838.2	1424.43
20650	27861.2	1431.76
20700	28663.9	1427.98
20750	30217.8	1424.21
20800	29277.4	1427.36
20850	30002.3	1426.64
20900	29374.1	1427.62
20950	28794.0	1426.16
21000	31168.4	1418.6
21050	31738.7	1420.54
21100	31262.8	1429.93
21150	30362.9	1439.63
21200	30605.7	1443.81
21250	30993.9	1445.4
21300	30956.5	1444.95
21350	33463.9	1440.71
21400	32947.3	1444.97
21450	31982.8	1446.09
21500	32660.9	1442.01
21550	33237.2	1438.11
21600	34970.5	1433.1
21650	35870.6	1434.53
21700	36320.1	1440.77
21750	36273.8	1449.98
21800	36651.0	1455.93
21850	38989.9	1459.81
21900	38749.2	1471.69
21950	38867.8	1479.69
22000	40312.3	1485.54
22050	35688.5	1497.53
22100	35607.2	1495.87
22150	40204.9	1489.61
22200	39655.6	1495.1
22250	37552.4	1498.62
22300	40487.0	1496.1
22350	41487.1	1499.59
22400	39843.6	1508.13
22450	36473.2	1515.36
22500	33188.9	1517.08
22550	33003.2	1511.33
22600	34193.2	1504.35
22650	34122.4	1499.48
22700	35423.3	1492.56
22750	32916.6	1494.4
22800	34796.3	1489.55
22850	36742.7	1487.64
22900	35587.2	1494.47
22950	35281.8	1497.16
23000	35067.0	1499.66
23050	33780.1	1502.39
23100	34506.3	1502.14
23150	34984.6	1502.65
23200	32293.5	1507.49
23250	31362.2	1507.39
23300	31596.8	1504.78
23350	33109.7	1500.71
23400	35540.3	1498.08
23450	35069.0	1502.25
23500	34276.7	1505.9
23550	33464.5	1508.95
23600	30631.0	1512.64
23650	29820.9	1511.39
23700	31848.3	1506.9
23750	32938.3	1505.24
23800	31594.3	1506.23
23850	31594.9	1505.99
23900	31936.6	1503.94
23950	34287.4	1500.93
24000	35273.3	1502.41
24050	32924.3	1509.18
24100	33659.1	1510.12
24150	34186.5	1512.16
24200	31784.2	1517.97
24250	30408.0	1520.09
24300	29288.3	1520.37
24350	30614.5	1516.95
24400	33429.3	1513.73
24450	33361.1	1515.47
24500	30757.6	1519.69
24550	30651.8	1519.66
24600	32817.9	1518.24
24650	32266.7	1520.52
24700	31531.3	1522.22
24750	32767.0	1522.15
24800	31638.2	1525.94
24850	29048.6	1529.19
24900	30791.9	1526.83
24950	32523.7	1526.28
25000	31163.0	1530.23
25050	28795.7	1533.97
25100	26672.0	1535.37
25150	26225.7	1533.35
25200	25764.0	1529.0
25250	24469.9	1523.61
25300	24092.5	1516.21
25350	25214.8	1506.51
25400	26854.0	1496.6
25450	28952.8	1486.65
25500	34306.1	1482.88
25550	38951.6	1482.37
25600	42222.9	1489.04
25650	51576.6	1512.19
25700	29250.9	1537.44
25750	29537.9	1533.09
25800	30095.6	1529.11
25850	31060.1	1527.22
25900	31193.8	1527.96
25950	29258.1	1532.02
26000	26190.3	1535.34
26050	25234.0	1533.33
26100	25986.4	1527.3
26150	25875.4	1521.27
26200	25414.1	1515.36
26250	24305.3	1507.96
26300	24045.5	1498.0
26350	25009.2	1485.37
26400	26011.9	1471.08
26450	29094.6	1453.3
26500	50970.0	1448.81
26550	28208.2	1489.3
26600	31116.9	1474.91
26650	51147.4	1471.69
26700	29348.6	1540.41
26750	28549.7	1539.5
26800	27482.6	1538.33
26850	27536.4	1536.43
26900	26517.4	1534.94
26950	25566.8	1532.46
27000	25889.6	1527.12
27050	26476.7	1520.18
27100	27775.7	1511.09
27150	28747.6	1500.92
27200	29581.2	1491.5
27250	30784.0	1484.05
27300	32011.0	1479.06
27350	34581.4	1477.28
27400	35153.3	1480.09
27450	31737.5	1499.14
27500	31194.0	1506.05
27550	31100.9	1512.68
27600	29087.8	1521.73
27650	28261.0	1527.74
27700	28347.2	1531.24
27750	28065.3	1533.66
27800	27669.0	1534.75
27850	26643.9	1535.53
27900	26241.7	1534.43
27950	25750.7	1531.51
28000	25688.1	1525.89
28050	26081.0	1519.41
28100	25894.2	1513.17
28150	26229.1	1505.05
28200	26580.6	1495.21
28250	27287.3	1484.31
28300	27880.0	1474.44
28350	27333.9	1466.44
28400	26810.5	1457.29
28450	28270.1	1447.42
28500	30461.9	1438.78
28550	30600.6	1438.01
28600	29377.9	1447.18
28650	27353.8	1453.29
28700	26369.2	1454.5
28750	26045.5	1454.51
28800	26288.0	1452.74
28850	27184.9	1451.37
28900	26254.7	1451.8
28950	26876.1	1448.67
29000	29049.5	1445.41
29050	29569.0	1448.06
29100	28945.2	1458.06
29150	20469.9	1467.22
29200	21798.2	1457.7
29250	23634.3	1454.94
29300	24027.1	1453.68
29350	24194.2	1453.22
29400	25978.8	1451.1
29450	26182.7	1451.22
29500	25500.7	1452.21
29550	25875.8	1452.19
29600	26809.4	1452.47
29650	26187.0	1458.02
29700	25517.2	1463.29
29750	25000.6	1467.76
29800	25169.7	1470.67
29850	25768.3	1473.6
29900	23908.1	1479.46
29950	24025.1	1480.12
30000	24365.4	1480.48
30050	22612.6	1482.2
30100	22662.5	1479.66
30150	23219.1	1475.31
30200	23163.6	1470.98
30250	23738.5	1465.13
30300	25406.2	1460.67
30350	25840.4	1461.0
30400	24567.6	1464.64
30450	24397.2	1465.56
30500	24696.1	1467.61
30550	23080.1	1472.97
30600	22282.3	1475.78
30650	22540.7	1476.26
30700	22594.1	1476.83
30750	22384.5	1477.69
30800	22501.7	1478.5
30850	21930.4	1480.57
30900	20948.7	1481.15
30950	21272.7	1481.09
31000	21226.7	1481.16
31050	20486.8	1481.52
31100	20170.7	1479.86
31150	20149.1	1478.3
31200	19000.2	1478.09
31250	18022.1	1476.05
31300	17292.4	1472.67
31350	16727.5	1468.78
31400	16474.9	1463.87
31450	16030.0	1459.38
31500	15240.3	1454.73
31550	14676.0	1449.09
31600	14323.3	1443.35
31650	13968.9	1436.51
31700	13825.5	1429.64
31750	13908.7	1423.06
31800	14817.4	1416.06
31850	16158.0	1410.95
31900	17889.2	1408.52
31950	18872.1	1414.12
32000	15636.0	1417.05
32050	16076.0	1416.1
32100	16473.0	1416.0
32150	17128.4	1416.56
32200	18195.6	1420.49
32250	16972.8	1426.79
32300	14155.7	1432.83
32350	13161.3	1433.24
32400	12356.6	1431.73
32450	11712.4	1429.72
32500	11072.2	1426.49
32550	10437.9	1423.05
32600	9914.81	1419.23
32650	9272.74	1413.71
32700	9013.07	1407.5
32750	9068.84	1401.61
32800	8764.45	1396.18
32850	8435.78	1390.62
32900	8101.84	1384.8
32950	7909.54	1377.74
33000	7808.94	1370.17
33050	7609.45	1362.54
33100	7350.39	1354.91
33150	7543.62	1346.39
33200	8351.89	1338.23
33250	9216.15	1334.05
33300	9803.64	1333.04
33350	10440.8	1334.98
33400	8928.99	1338.74
33450	9209.72	1335.72
33500	10039.0	1334.53
33550	10482.8	1337.46
33600	9452.46	1345.47
33650	8497.68	1350.36
33700	7916.43	1352.6
33750	7228.4	1353.48
33800	6979.81	1353.41
33850	6854.71	1351.8
33900	6598.12	1351.33
33950	6341.46	1351.15
34000	6150.88	1350.85
34050	5985.26	1350.44
34100	5712.62	1349.81
34150	5501.99	1347.79
34200	5331.62	1344.87
34250	5083.22	1341.59
34300	4781.67	1338.07
34350	4586.58	1334.24
34400	4469.62	1328.89
34450	4507.3	1323.13
34500	4507.14	1317.53
34550	4635.34	1311.93
34600	4751.23	1307.95
34650	4647.32	1304.57
34700	4584.75	1300.75
34750	4529.56	1296.96
34800	4636.51	1293.43
34850	5146.15	1294.43
34900	5291.78	1300.05
34950	4972.68	1298.73
35000	4999.13	1296.82
35050	5076.77	1294.92
35100	5214.32	1293.66
35150	5341.44	1293.63
35200	5502.74	1295.51
35250	5390.57	1296.93
35300	5831.48	1298.18
35350	6038.02	1303.7
35400	4972.05	1312.56
35450	4312.95	1315.34
35500	4088.04	1314.39
35550	3909.04	1312.99
35600	3931.86	1313.24
35650	3587.2	1315.55
35700	3023.54	1314.21
35750	2778.97	1310.39
35800	2623.97	1305.43
35850	2610.41	1300.78
35900	2456.46	1298.14
35950	2241.33	1296.19
36000	2167.65	1293.84
36050	2054.4	1290.43
36100	1896.36	1286.7
36150	1794.6	1282.83
36200	1667.34	1278.64
36250	1526.68	1273.71
36300	1524.92	1267.99
36350	1421.6	1263.19
36400	1367.17	1257.47
36450	1388.32	1251.75
36500	1328.75	1246.52
36550	1336.55	1240.8
36600	1430.94	1234.76
36650	1530.71	1230.84
36700	1537.24	1227.03
36750	1581.26	1222.55
36800	1626.11	1217.01
36850	1640.23	1211.5
36900	1643.9	1205.04
36950	1683.98	1197.46
37000	1724.57	1189.84
37050	1742.94	1182.21
37100	1748.74	1174.91
37150	1818.38	1168.81
37200	1850.4	1163.27
37250	1842.17	1158.95
37300	1947.84	1156.36
37350	1911.47	1156.36
37400	1869.99	1156.36
37450	1796.93	1156.34
37500	1832.02	1156.3
37550	1757.21	1157.44
37600	1672.0	1160.73
37650	1640.38	1163.71
37700	1597.01	1167.21
37750	1650.51	1171.0
37800	1716.91	1175.87
37850	1742.01	1180.58
37900	1876.55	1185.58
37950	1993.22	1191.04
38000	2251.48	1198.25
38050	2554.96	1211.13
38100	2293.31	1215.17
38150	2492.64	1219.05
38200	2891.24	1225.37
38250	3057.75	1232.99
38300	3315.17	1241.78
38350	3050.0	1253.84
38400	2676.82	1259.26
38450	2537.95	1259.25
38500	2471.92	1258.41
38550	2346.38	1257.8
38600	2252.95	1257.77
38650	2170.3	1257.75
38700	2021.41	1256.66
38750	1913.16	1255.14
38800	1745.17	1254.42
38850	1599.25	1251.28
38900	1588.1	1247.42
38950	1575.22	1244.33
39000	1572.01	1241.45
39050	1685.44	1239.18
39100	1725.33	1237.68
39150	1796.37	1236.7
39200	1912.71	1233.97
39250	2050.84	1229.46
39300	2265.91	1224.91
39350	2526.63	1220.59
39400	2845.6	1216.67
39450	3082.81	1211.64
39500	3390.22	1206.39
39550	3643.46	1201.23
39600	3897.23	1195.64
39650	4209.73	1189.89
39700	4222.48	1183.66
39750	4539.52	1176.83
39800	4660.12	1170.56
39850	4631.29	1164.02
39900	4933.45	1156.72
39950	4957.33	1150.1
40000	5122.49	1143.19
40050	5321.96	1136.92
40100	5744.3	1131.48
40150	6339.64	1127.93
40200	6719.33	1126.79
40250	6848.46	1125.91
40300	7130.26	1125.01
40350	6709.14	1124.93
40400	6572.62	1121.56
40450	6712.57	1116.39
40500	6843.56	1111.68
40550	7015.33	1106.72
40600	7182.52	1101.69
40650	7362.82	1096.58
40700	7554.9	1091.78
40750	7533.38	1086.55
40800	7211.99	1080.57
40850	7182.66	1073.65
40900	7307.27	1065.86
40950	7333.59	1058.33
41000	7201.62	1050.25
41050	7432.23	1041.25
41100	7814.64	1033.04
41150	7937.55	1026.08
41200	8084.95	1019.34
41250	8317.33	1013.19
41300	8989.19	1008.86
41350	9515.68	1006.37
41400	9425.22	1006.35
41450	9786.73	1005.98
41500	9909.15	1005.98
41550	10341.6	1007.03
41600	10989.3	1010.35
41650	11425.4	1016.54
41700	11076.1	1022.65
41750	9645.18	1027.51
41800	8733.81	1025.83
41850	8763.55	1020.4
41900	8847.75	1014.11
41950	8993.61	1007.8
42000	8870.63	1001.68
42050	8644.16	995.407
42100	8585.37	988.42
42150	8762.46	980.585
42200	8662.41	973.523
42250	8688.7	965.669
42300	8747.9	957.326
42350	8695.37	949.302
42400	8842.52	940.719
42450	9062.99	932.766
42500	9117.04	925.437
42550	8988.28	918.052
42600	9401.21	909.987
42650	9776.75	903.615
42700	9667.92	897.959
42750	9492.14	891.854
42800	9203.86	885.412
42850	9211.62	877.949
42900	9509.15	870.502
42950	9770.53	863.636
43000	10282.9	857.666
43050	10745.6	853.266
43100	10910.6	850.269
43150	11129.6	848.26
43200	11519.7	846.713
43250	11753.5	846.563
43300	12143.8	846.61
43350	12985.2	849.076
43400	13332.7	855.862
43450	12597.4	865.019
43500	11543.9	869.941
43550	11662.9	869.947
43600	11882.0	870.274
43650	11269.5	872.475
43700	9373.39	872.678
43750	7598.32	865.555
43800	7462.72	859.483
43850	7389.07	853.089
43900	7281.89	846.633
43950	7192.23	839.718
44000	7327.99	832.352
44050	7697.09	825.788
44100	7891.67	819.948
44150	7884.76	814.718
44200	8004.3	809.476
44250	8033.59	804.461
44300	7835.73	799.287
44350	7907.66	793.727
44400	8101.43	788.506
44450	7952.13	783.446
44500	7704.75	778.073
44550	7644.12	772.207
44600	7865.03	766.076
44650	7830.08	760.405
44700	7863.15	754.447
44750	8264.94	748.748
44800	8925.46	744.179
44850	9996.07	742.449
44900	9804.98	743.294
44950	9085.34	745.387
45000	8530.06	744.795
45050	8290.41	741.181
45100	8623.63	736.914
45150	8945.02	733.574
45200	8763.63	732.001
45250	8616.52	729.293
45300	8339.07	726.109
45350	8405.43	721.766
45400	8977.48	717.917
45450	9135.35	716.414
45500	9060.91	716.371
45550	9080.79	715.33
45600	8986.74	714.39
45650	9058.88	712.896
45700	8994.47	712.879
45750	8551.04	711.703
45800	8656.9	708.192
45850	9015.28	704.85
45900	9742.02	703.113
45950	9763.59	706.01
46000	9286.9	709.162
46050	9655.21	709.204
46100	10052.6	711.202
46150	9984.4	716.231
46200	10022.3	720.855
46250	10103.8	725.735
46300	9974.5	731.132
46350	10037.7	735.796
46400	9910.54	741.083
46450	9860.82	745.101
46500	10686.6	748.789
46550	11009.2	758.354
46600	10756.4	770.455
46650	10522.3	778.623
46700	10689.1	786.574
46750	10725.3	796.256
46800	10491.2	805.89
46850	10214.0	813.495
46900	10342.6	819.822
46950	10979.6	826.779
47000	11220.1	838.771
47050	10588.6	852.331
47100	11044.1	861.303
47150	11813.6	872.448
47200	12023.5	888.488
47250	12183.9	906.383
47300	12181.4	924.276
47350	10218.8	942.333
47400	7959.55	949.363
47450	7526.41	948.675
47500	7453.47	945.524
47550	7563.41	942.281
47600	7743.65	939.153
47650	7633.65	936.03
47700	7557.76	932.775
47750	7626.49	929.289
47800	7752.47	925.961
47850	7970.58	922.868
47900	7911.9	920.042
47950	7606.58	916.826
48000	7581.54	912.652
48050	7734.27	908.061
48100	8142.9	904.475
48150	8310.97	901.925
48200	8051.22	899.412
48250	7751.49	896.054
48300	7703.73	890.996
48350	7890.92	885.953
48400	8067.7	881.639
48450	8021.69	877.94
48500	7913.84	873.917
48550	7922.9	869.316
48600	7864.6	864.641
48650	7694.16	859.702
48700	7595.05	854.11
48750	7665.86	848.083
48800	7707.59	842.06
48850	7852.21	836.347
48900	8070.75	830.97
48950	8291.31	826.676
49000	8573.26	822.92
49050	8863.18	819.815
49100	8984.72	818.105
49150	8872.66	816.94
49200	8944.79	815.026
49250	9138.4	813.177
49300	9323.5	812.035
49350	9907.39	811.23
49400	10671.6	811.518
49450	10972.9	815.163
49500	11006.3	820.402
49550	9986.57	826.405
49600	9014.07	828.05
49650	9781.13	826.385
49700	11266.2	826.529
49750	11257.9	833.073
49800	9688.81	840.794
49850	8700.12	842.068
49900	8422.11	839.688
49950	8422.89	836.305
50000	8714.93	832.944
50050	8990.71	830.06
50100	9200.41	828.81
50150	9732.13	828.231
50200	10171.7	828.439
50250	10008.1	830.883
50300	10052.0	832.891
50350	10082.7	834.952
50400	9886.93	837.279
50450	9767.1	839.04
50500	9779.98	839.04
50550	10210.1	839.188
50600	10455.7	841.897
50650	9938.32	845.613
50700	9808.2	847.547
50750	9928.15	848.89
50800	9842.58	850.956
50850	9685.14	852.719
50900	9759.49	852.756
50950	9993.15	853.393
51000	9990.84	855.406
51050	10475.2	857.534
51100	10487.1	861.282
51150	10009.1	865.367
51200	10178.5	867.9
51250	10420.2	871.134
51300	10458.1	875.011
51350	10143.6	879.151
51400	9806.36	882.311
51450	10067.2	884.508
51500	10206.7	887.783
51550	9877.52	891.348
51600	9921.72	894.264
51650	10276.8	897.452
51700	9880.18	901.711
51750	9591.99	904.905
51800	9635.37	907.119
51850	9583.45	909.941
51900	9421.85	912.523
51950	9996.24	914.31
52000	10311.3	917.833
52050	10177.6	922.955
52100	9854.32	927.994
52150	9103.52	931.95
52200	9001.92	933.519
52250	9012.93	934.437
52300	9483.1	935.037
52350	10928.4	938.341
52400	11398.9	946.09
52450	10634.0	957.361
52500	9980.88	965.951
52550	9919.48	972.417
52600	10397.6	978.895
52650	10366.9	988.03
52700	9607.47	998.573
52750	9495.67	1006.19
52800	9677.88	1014.4
52850	9753.41	1024.12
52900	9640.72	1035.44
52950	8587.96	1048.15
53000	8129.13	1057.73
53050	7751.6	1066.45
53100	7441.35	1074.99
53150	7705.0	1083.96
53200	7080.3	1094.92
53250	6427.2	1105.46
53300	5785.5	1115.18
53350	5103.47	1123.78
53400	4647.63	1131.36
53450	4135.51	1139.75
53500	3565.77	1148.2
53550	2939.45	1157.11
53600	2326.37	1166.11
53650	1825.19	1174.12
53700	1491.77	1182.15
53750	1281.74	1189.96
53800	1146.16	1196.97
53850	1138.42	1202.71
53900	1300.24	1206.79
53950	1662.47	1210.88
54000	2100.86	1214.65
54050	2490.24	1218.95
54100	2927.5	1222.13
54150	3309.44	1225.16
54200	3527.32	1228.53
54250	3889.1	1230.99
54300	4092.99	1233.95
54350	4296.25	1236.14
54400	4566.62	1238.63
54450	4611.88	1241.09
54500	4761.61	1241.81
54550	4826.8	1241.81
54600	5021.63	1241.85
54650	5308.71	1242.47
54700	5437.63	1244.22
54750	4907.57	1245.27
54800	4519.81	1245.21
54850	4870.72	1242.94
54900	5326.84	1242.85
54950	5913.72	1247.41
55000	6455.98	1262.19
55050	6303.36	1300.26
55100	5740.92	1300.54
55150	5521.28	1300.49
55200	5268.43	1298.0
55250	4879.58	1295.25
55300	4494.04	1292.22
55350	4273.94	1288.98
55400	4194.72	1285.77
55450	4513.6	1283.76
55500	4922.72	1284.21
55550	5257.96	1286.52
55600	5676.88	1287.74
55650	6000.83	1288.22
55700	6298.38	1288.41
55750	6800.79	1288.48
55800	7817.01	1293.65
55850	7032.55	1309.27
55900	6462.45	1308.84
55950	6269.45	1305.34
56000	6132.97	1301.01
56050	5963.96	1296.53
56100	5807.72	1291.22
56150	5753.78	1285.14
56200	5732.41	1279.07
56250	5957.73	1273.76
56300	6165.02	1270.37
56350	6093.69	1268.07
56400	6278.89	1267.13
56450	6337.5	1267.07
56500	6860.23	1269.59
56550	8301.29	1289.0
56600	7081.26	1318.02
56650	6685.41	1318.01
56700	6221.35	1317.08
56750	5986.01	1314.82
56800	5944.72	1313.21
56850	6121.37	1313.15
56900	6477.04	1313.63
56950	7213.49	1318.99
57000	7616.37	1323.63
57050	8073.12	1325.19
57100	8043.11	1325.18
57150	8081.99	1324.84
57200	7866.06	1323.64
57250	7920.31	1321.77
57300	8694.82	1321.13
57350	8758.76	1321.13
57400	9494.43	1321.58
57450	10091.5	1323.44
57500	10421.2	1325.26
57550	10093.5	1325.71
57600	9984.44	1325.7
57650	9549.34	1324.1
57700	9365.79	1321.06
57750	9138.51	1317.89
57800	8781.64	1314.4
57850	8425.09	1310.33
57900	8191.83	1305.46
57950	8106.52	1300.55
58000	8050.46	1296.12
58050	8326.3	1291.51
58100	9247.39	1291.86
58150	9644.84	1294.27
58200	9866.97	1297.27
58250	10012.3	1299.59
58300	10266.5	1299.97
58350	10675.8	1300.48
58400	11230.4	1304.62
58450	11743.3	1310.61
58500	12711.2	1313.98
58550	13216.3	1321.72
58600	15588.8	1370.98
58650	15142.9	1372.76
58700	14851.4	1376.26
58750	15016.7	1379.41
58800	14787.2	1381.91
58850	14234.7	1383.07
58900	14651.5	1381.51
58950	16117.7	1380.05
59000	17765.7	1383.95
59050	17691.3	1401.31
59100	15511.2	1416.86
59150	16754.3	1419.43
59200	17546.7	1422.85
59250	18220.1	1423.48
59300	19140.7	1422.07
59350	20446.5	1418.44
59400	22357.0	1414.17
59450	23991.4	1412.11
59500	26213.9	1409.23
59550	25383.4	1423.22
59600	23428.2	1430.88
59650	25695.6	1426.75
59700	25560.5	1428.29
59750	27004.9	1426.77
59800	29475.3	1429.74
59850	22253.0	1450.35
59900	20509.0	1445.31
59950	20390.6	1436.43
60000	21288.5	1425.32
60050	23364.9	1413.43
60100	26457.3	1402.55
60150	29015.8	1396.13
60200	27444.3	1407.97
60250	24979.3	1419.62
60300	23744.8	1420.21
60350	23528.7	1417.48
60400	25213.1	1411.94
60450	27345.3	1408.07
60500	26451.8	1412.33
60550	24875.7	1413.21
60600	26392.7	1408.84
60650	27655.3	1407.87
60700	27576.5	1410.11
60750	27571.9	1411.68
60800	27485.4	1412.45
60850	27682.8	1412.37
60900	28566.9	1411.84
60950	30133.5	1411.25
61000	33353.3	1413.03
61050	63516.7	1426.93
61100	22296.7	1500.55
61150	22186.7	1495.46
61200	22187.4	1490.59
61250	22309.2	1485.93
61300	22398.4	1482.03
61350	22317.1	1478.79
61400	22171.3	1476.27
61450	21880.5	1474.86
61500	21297.1	1474.38
61550	21131.8	1473.86
61600	21169.7	1473.05
61650	21117.2	1472.89
61700	20953.4	1472.89
61750	20741.1	1472.87
61800	20951.5	1470.44
61850	20882.5	1469.47
61900	20920.4	1467.73
61950	21012.0	1465.13
62000	20741.3	1462.51
62050	21238.6	1458.8
62100	22105.8	1455.98
62150	22919.7	1455.44
62200	22610.1	1456.23
62250	19975.8	1459.71
62300	19625.0	1459.43
62350	20635.8	1455.6
62400	22205.4	1452.45
62450	23428.5	1451.62
62500	22175.3	1454.13
62550	20609.5	1454.96
62600	21930.7	1452.41
62650	24018.8	1451.02
62700	23291.5	1454.42
62750	22002.2	1458.28
62800	21661.8	1458.31
62850	22923.6	1457.89
62900	23348.8	1458.46
62950	22379.0	1462.82
63000	22384.9	1463.68
63050	23388.2	1465.01
63100	22925.2	1470.78
63150	21551.2	1478.03
63200	21225.2	1482.23
63250	21538.9	1485.37
63300	21781.7	1488.49
63350	21982.7	1491.85
63400	21363.7	1495.73
63450	21158.9	1498.28
63500	21691.5	1498.33
63550	20575.9	1499.47
63600	20035.6	1499.55
63650	20055.8	1499.33
63700	20044.7	1499.27
63750	19772.2	1499.26
63800	19676.5	1497.47
63850	19968.5	1493.94
63900	20327.3	1490.69
63950	20798.5	1487.36
64000	21061.4	1483.42
64050	20909.8	1479.31
64100	20578.1	1475.28
64150	19999.0	1471.24
64200	19013.6	1466.5
64250	18707.2	1460.47
64300	18678.9	1454.43
64350	18323.7	1448.4
64400	17686.4	1442.22
64450	17323.2	1434.25
64500	17585.7	1424.72
64550	18927.3	1414.49
64600	20872.7	1404.98
64650	23239.2	1397.68
64700	26910.1	1393.28
64750	36279.0	1414.01
64800	20454.1	1429.84
64850	18965.2	1430.6
64900	18254.5	1430.57
64950	18679.4	1429.2
65000	19166.4	1429.2
65050	17835.5	1432.26
65100	17283.5	1433.77
65150	16030.2	1435.29
65200	15412.7	1435.33
65250	15514.8	1434.85
65300	15693.2	1433.25
65350	15612.3	1431.99
65400	15659.2	1429.3
65450	15753.9	1426.8
65500	15185.7	1424.92
65550	14758.1	1422.16
65600	14743.3	1418.83
65650	14896.1	1416.03
65700	14564.3	1413.99
65750	14031.3	1411.78
65800	14031.3	1409.01
65850	14427.5	1407.16
65900	14610.1	1407.16
65950	14173.1	1407.79
66000	12738.1	1408.74
66050	12555.8	1408.74
66100	12333.1	1408.24
66150	12083.2	1408.1
66200	11930.0	1407.95
66250	11673.2	1407.51
66300	11457.4	1407.3
66350	11247.9	1407.23
66400	10947.5	1407.23
66450	10667.4	1407.22
66500	10293.7	1406.63
66550	9950.39	1404.53
66600	9791.57	1402.11
66650	9587.43	1399.89
66700	9291.91	1397.7
66750	9059.75	1395.3
66800	8989.75	1392.68
66850	9061.71	1390.27
66900	8833.8	1389.06
66950	8609.39	1389.06
67000	8135.51	1388.43
67050	7936.16	1386.75
67100	7467.31	1385.85
67150	7078.86	1383.55
67200	6999.04	1380.59
67250	6762.03	1377.93
67300	6514.25	1374.94
67350	6630.27	1371.58
67400	6647.43	1369.1
67450	6276.26	1367.82
67500	6002.38	1365.39
67550	5910.87	1362.7
67600	5798.74	1360.15
67650	5430.78	1357.8
67700	5192.99	1354.79
67750	5132.41	1351.4
67800	5108.56	1347.97
67850	4866.82	1345.06
67900	4673.95	1341.55
67950	4744.52	1336.93
68000	4786.26	1333.24
68050	4834.22	1330.91
68100	4609.39	1330.22
68150	4392.26	1330.03
68200	4186.15	1329.86
68250	3958.53	1329.45
68300	3672.15	1328.32
68350	3405.36	1326.19
68400	3238.09	1323.24
68450	3104.73	1320.42
68500	2829.19	1318.18
68550	2658.36	1315.27
68600	2598.2	1312.01
68650	2455.05	1308.94
68700	2263.74	1306.0
68750	2141.56	1302.3
68800	2017.89	1298.44
68850	1917.98	1294.46
68900	1833.1	1290.28
68950	1806.01	1286.57
69000	1791.76	1283.31
69050	1734.47	1279.23
69100	1724.37	1274.99
69150	1761.52	1270.01
69200	1820.63	1264.65
69250	1867.03	1259.39
69300	1952.75	1254.24
69350	2079.96	1249.15
69400	2216.83	1243.97
69450	2347.11	1238.68
69500	2482.31	1232.62
69550	2634.05	1226.96
69600	2770.05	1221.62
69650	2943.31	1215.62
69700	3177.02	1210.17
69750	3305.36	1205.28
69800	3466.63	1199.58
69850	3559.02	1193.37
69900	3636.26	1186.96
69950	3815.61	1180.44
70000	3988.11	1174.08
70050	4149.96	1168.24
70100	4372.28	1163.16
70150	4745.67	1159.1
70200	5212.16	1156.35
70250	5590.45	1155.32
70300	5457.72	1154.6
70350	5143.35	1151.18
70400	5024.64	1145.47
70450	5054.09	1138.65
70500	5138.21	1131.34
70550	5199.42	1124.22
70600	5271.4	1117.19
70650	5415.14	1110.16
70700	5562.58	1103.15
70750	5695.23	1096.27
70800	5888.31	1089.45
70850	6106.68	1082.86
70900	6117.61	1076.58
70950	6086.77	1070.21
71000	6162.14	1063.41
71050	6331.23	1056.72
71100	6526.93	1050.41
71150	6642.23	1044.49
71200	6715.53	1038.84
71250	6750.36	1033.31
71300	6831.7	1027.57
71350	6969.29	1021.98
71400	7000.68	1015.96
71450	7020.05	1009.92
71500	7073.16	1003.89
71550	7314.73	998.046
71600	7629.92	993.039
71650	7768.24	989.037
71700	7869.35	985.307
71750	7874.24	981.96
71800	7727.34	978.386
71850	7865.01	974.182
71900	8190.48	970.258
71950	8359.95	967.408
72000	8360.75	965.194
72050	8258.95	962.716
72100	8234.55	959.548
72150	8318.75	956.31
72200	8417.52	953.395
72250	8442.41	950.818
72300	8482.95	948.197
72350	8670.8	945.623
72400	9012.05	943.566
72450	9336.04	943.449
72500	9431.9	943.449
72550	9575.02	943.449
72600	9644.93	943.449
72650	9950.28	943.951
72700	10145.0	945.703
72750	10539.8	948.633
72800	10863.8	952.414
72850	10810.7	958.132
72900	10800.5	962.845
72950	10683.8	967.203
73000	9188.08	969.595
73050	8190.94	966.494
73100	7585.18	960.307
73150	7518.16	952.371
73200	7628.36	943.911
73250	7563.45	935.677
73300	7401.4	926.901
73350	7345.71	917.824
73400	7341.37	908.686
73450	7388.32	899.348
73500	7391.29	890.082
73550	7290.85	880.585
73600	7335.24	870.771
73650	7493.72	861.025
73700	7448.84	851.734
73750	7347.09	842.257
73800	7463.03	832.37
73850	7608.98	822.672
73900	7540.77	813.337
73950	7512.65	803.918
74000	7583.1	794.383
74050	7529.42	785.075
74100	7307.75	775.144
74150	7276.35	764.833
74200	7324.91	754.142
74250	7440.1	743.772
74300	7514.65	733.455
74350	7437.09	723.315
74400	7313.93	713.025
74450	7133.49	702.523
74500	7160.87	691.524
74550	7262.26	680.458
74600	7259.64	669.566
74650	7050.82	658.847
74700	6807.9	647.65
74750	6979.1	636.309
74800	7208.74	625.685
74850	7259.38	615.473
74900	7528.57	605.609
74950	8045.7	596.838
75000	8201.01	589.831
75050	7788.4	585.662
75100	7409.76	579.662
75150	7487.41	572.312
75200	7569.2	566.063
75250	7481.36	559.823
75300	7690.76	553.804
75350	7702.62	548.106
75400	7568.75	542.318
75450	7713.37	536.107
75500	7856.8	531.055
75550	7944.73	528.69
75600	7839.01	526.223
75650	7824.43	521.94
75700	7946.53	518.172
75750	7788.54	515.63
75800	7742.08	512.478
75850	7680.73	509.204
75900	7646.09	505.814
75950	7577.95	502.947
76000	7479.27	502.578
76050	7262.55	499.386
76100	7148.89	494.959
76150	6920.52	490.075
76200	7100.94	486.629
76250	7182.92	485.095
76300	7404.51	485.141
76350	7433.93	487.431
76400	7215.94	490.228
76450	6900.8	490.856
76500	6832.68	489.328
76550	7075.75	488.908
76600	7268.58	492.283
76650	7167.83	499.311
76700	7163.38	503.917
76750	7226.36	506.647
76800	7539.35	513.183
76850	7650.51	522.294
76900	8158.72	532.142
76950	8716.89	547.023
77000	9137.27	563.909
77050	10595.7	581.786
77100	10812.8	611.118
77150	8125.07	629.299
77200	7054.98	624.835
77250	6734.72	617.19
77300	6746.56	608.783
77350	6845.82	600.563
77400	6824.1	592.493
77450	6734.51	584.306
77500	6486.22	575.346
77550	6464.39	565.623
77600	6470.26	555.79
77650	6382.68	546.088
77700	6470.58	536.552
77750	6745.98	527.448
77800	6614.65	518.753
77850	6396.11	509.137
77900	6346.79	498.542
77950	6581.88	487.218
78000	6807.25	477.159
78050	6745.18	467.871
78100	6780.13	459.435
78150	7106.78	450.795
78200	7648.69	440.49
78250	8332.23	429.49
78300	9241.88	417.949
78350	9918.76	404.973
78400	10809.3	390.661
78450	10833.5	375.827
78500	9974.84	360.355
78550	9675.3	346.431
78600	9268.09	339.207
78650	9799.64	344.184
78700	10930.2	353.751
78750	11495.6	364.667
78800	12268.5	371.875
78850	13509.1	372.715
78900	12596.8	367.077
78950	13135.2	358.71
79000	11806.5	349.195
79050	10334.6	337.955
79100	8332.39	323.927
79150	7353.53	312.006
79200	6637.85	305.425
79250	5429.65	295.967
79300	4560.06	282.122
79350	3638.79	270.707
79400	2803.78	258.067
79450	2349.19	246.053
79500	2452.73	248.238
79550	2837.38	256.24
79600	3409.04	266.909
79650	4139.29	277.348
79700	4994.85	286.64
79750	6032.47	298.722
79800	6895.11	307.842
79850	8577.02	316.57
79900	10201.1	331.812
79950	12919.5	352.047
80000	14131.2	358.693
80050	12367.6	351.691
80100	12740.8	344.41
80150	11622.7	338.187
80200	10421.0	334.009
80250	9451.43	329.236
80300	8757.02	322.478
80350	8318.82	317.741
80400	7650.35	314.523
80450	6785.09	308.042
80500	6023.51	300.735
80550	5915.41	296.248
80600	6275.99	299.806
80650	7029.44	306.868
80700	6759.61	310.871
80750	6584.71	314.626
80800	6370.66	320.451
80850	6175.59	328.214
80900	6363.46	338.5
80950	6570.55	351.736
81000	6591.54	362.992
81050	6384.42	368.375
81100	6321.45	375.342
81150	6310.7	382.55
81200	6481.21	391.087
81250	6970.01	407.95
81300	7490.49	427.219
81350	7568.97	440.693
81400	7555.74	450.394
81450	7764.25	459.792
81500	8092.54	473.859
81550	8683.37	491.746
81600	8995.59	512.419
81650	9225.9	531.38
81700	9617.11	545.912
81750	9787.84	562.274
81800	10048.8	579.539
81850	10327.0	597.279
81900	10515.7	615.705
81950	10975.6	633.614
82000	11129.2	653.637
82050	11211.7	673.154
82100	11319.1	690.32
82150	11697.7	708.02
82200	11388.7	726.004
82250	11562.0	742.214
82300	11840.1	758.835
82350	12158.3	779.078
82400	12024.8	800.096
82450	12075.4	820.079
82500	12217.9	840.492
82550	11966.4	863.552
82600	11391.5	884.666
82650	11022.3	901.333
82700	10652.7	915.926
82750	10371.0	929.91
82800	10249.9	943.515
82850	10095.7	958.612
82900	9519.55	975.074
82950	8605.61	990.238
83000	8006.23	1001.01
83050	7869.04	1010.36
83100	7542.92	1022.45
83150	6855.7	1035.12
83200	6366.62	1047.03
83250	5619.11	1059.75
83300	4953.53	1072.48
83350	4220.18	1085.16
83400	3508.21	1097.91
83450	2630.35	1111.08
83500	1831.13	1121.64
83550	1433.11	1129.55
83600	1226.7	1136.21
83650	1116.64	1143.41
83700	1209.14	1150.19
83750	1580.92	1157.24
83800	2178.0	1167.01
83850	2748.3	1177.49
83900	3173.61	1185.17
83950	3430.6	1190.56
84000	3574.55	1194.65
84050	3801.8	1197.56
84100	4035.56	1200.01
84150	4436.57	1203.17
84200	4832.32	1206.43
84250	5522.3	1210.62
84300	5995.62	1216.29
84350	6796.87	1223.47
84400	7018.35	1232.5
84450	6958.02	1241.24
84500	7001.78	1245.89
84550	7309.45	1247.56
84600	8233.12	1249.99
84650	8784.27	1255.56
84700	9389.18	1265.09
84750	9720.88	1268.87
84800	10049.8	1272.96
84850	10872.1	1278.61
84900	11384.5	1286.52
84950	11699.0	1300.92
85000	11969.4	1306.12
85050	12421.7	1309.86
85100	13163.1	1313.96
85150	14560.7	1317.77
85200	15315.0	1321.29
85250	17534.5	1323.38
85300	19589.5	1345.87
85350	26771.5	1359.17
85400	25978.3	1392.39
85450	21335.6	1416.91
85500	20775.4	1428.93
85550	19249.7	1423.18
85600	18908.3	1413.46
85650	19748.5	1402.3
85700	21607.6	1392.28
85750	22108.3	1386.88
85800	21877.6	1383.75
85850	22841.9	1378.69
85900	21994.7	1380.2
85950	20191.7	1378.54
86000	20557.4	1370.44
86050	21718.6	1363.23
86100	22674.3	1361.47
86150	22371.0	1365.55
86200	21694.8	1366.78
86250	22137.2	1366.78
86300	21276.9	1370.31
86350	20213.1	1372.89
86400	19927.9	1373.33
86450	19089.5	1373.68
86500	18639.9	1372.84
86550	18217.5	1372.94
86600	16592.4	1372.42
86650	16421.5	1365.71
86700	17075.9	1359.08
86750	16612.6	1354.02
86800	17757.0	1348.57
86850	18350.8	1348.4
86900	17392.2	1354.91
86950	16665.9	1356.09
87000	15826.3	1356.97
87050	15099.6	1356.99
87100	14496.8	1354.82
87150	14641.5	1351.22
87200	15280.2	1351.13
87250	15018.3	1352.76
87300	14338.2	1356.79
87350	13438.0	1361.18
87400	11785.3	1364.15
87450	11339.6	1363.77
87500	11337.5	1363.75
87550	10984.9	1364.31
87600	10697.4	1364.94
87650	10346.5	1367.2
87700	9869.85	1372.06
87750	8872.2	1378.26
87800	7794.38	1381.21
87850	7461.07	1381.18
87900	7213.79	1380.63
87950	7053.51	1379.35
88000	6921.62	1377.89
88050	6475.01	1376.17
88100	6236.82	1373.24
88150	6019.46	1369.51
88200	5754.31	1365.19
88250	5588.53	1359.79
88300	5584.55	1354.16
88350	5644.67	1348.93
88400	5620.81	1344.71
88450	5718.35	1341.93
88500	5580.62	1341.37
88550	5198.44	1339.65
88600	5096.76	1336.26
88650	5023.35	1331.97
88700	5043.34	1328.29
88750	5044.77	1325.44
88800	5066.02	1323.02
88850	5001.27	1321.66
88900	4871.7	1321.16
88950	4787.19	1319.1
89000	4864.05	1316.39
89050	4922.0	1315.15
89100	4935.92	1315.15
89150	4875.73	1315.15
89200	4779.58	1313.99
89250	4801.94	1313.28
89300	4832.0	1313.28
89350	4854.41	1313.28
89400	4813.06	1313.28
89450	4764.86	1313.28
89500	4662.45	1313.28
89550	4421.17	1311.32
89600	4416.12	1308.18
89650	4531.75	1305.45
89700	4720.09	1303.17
89750	4802.75	1302.62
89800	4761.37	1302.62
89850	4757.27	1302.62
89900	4795.39	1302.62
89950	4759.57	1302.62
90000	4658.44	1302.62
90050	4783.92	1302.9
90100	4968.13	1305.34
90150	4923.44	1306.91
90200	4924.79	1307.34
90250	5113.19	1308.48
90300	5227.82	1311.24
90350	5474.56	1314.56
90400	5559.33	1318.97
90450	5574.31	1323.1
90500	5420.74	1325.85
90550	5384.38	1325.85
90600	5496.27	1325.89
90650	5601.6	1328.24
90700	5367.01	1331.25
90750	4910.26	1332.79
90800	4647.24	1332.63
90850	4476.34	1330.4
90900	4454.53	1328.05
90950	4267.55	1326.47
91000	4186.73	1324.34
91050	4063.25	1321.77
91100	3978.4	1319.24
91150	3938.37	1316.86
91200	3875.85	1314.84
91250	3751.32	1313.58
91300	3586.06	1313.42
91350	3474.57	1311.64
91400	3392.42	1309.97
91450	3238.04	1309.64
91500	3102.75	1308.27
91550	3024.52	1305.95
91600	3003.83	1304.29
91650	2882.06	1303.07
91700	2774.67	1302.63
91750	2682.96	1301.41
91800	2607.24	1301.33
91850	2521.67	1300.18
91900	2368.97	1299.24
91950	2264.89	1298.3
92000	2159.62	1296.67
92050	2023.32	1295.5
92100	1938.18	1293.86
92150	1855.43	1292.09
92200	1799.4	1289.54
92250	1759.96	1286.81
92300	1757.7	1283.37
92350	1797.68	1280.37
92400	1851.06	1277.64
92450	1900.31	1276.15
92500	1937.36	1274.85
92550	2005.81	1272.68
92600	2074.08	1269.57
92650	2185.26	1266.51
92700	2391.75	1263.79
92750	2606.08	1260.74
92800	2753.42	1257.19
92850	2889.21	1253.16
92900	3102.17	1248.9
92950	3350.98	1245.05
93000	3576.17	1241.96
93050	3785.09	1238.87
93100	3983.9	1235.64
93150	4191.75	1232.23
93200	4454.03	1228.52
93250	4651.74	1224.4
93300	4850.04	1220.2
93350	5075.27	1216.2
93400	5288.2	1212.13
93450	5399.34	1207.64
93500	5595.36	1202.55
93550	5855.87	1197.23
93600	6009.69	1192.28
93650	6203.69	1187.32
93700	6400.71	1182.35
93750	6578.75	1177.52
93800	6893.07	1172.6
93850	7250.06	1168.3
93900	7280.2	1164.45
93950	7385.04	1160.23
94000	7530.57	1155.74
94050	7682.34	1151.05
94100	7838.34	1146.71
94150	8138.4	1142.2
94200	8225.71	1138.16
94250	8211.91	1133.96
94300	8392.43	1128.91
94350	8549.2	1123.8
94400	8726.42	1118.93
94450	8989.99	1114.05
94500	9315.59	1110.03
94550	9310.01	1106.49
94600	9263.26	1102.96
94650	9516.7	1098.97
94700	9878.57	1095.44
94750	9969.82	1092.26
94800	9863.51	1089.0
94850	9767.69	1085.51
94900	9886.32	1081.37
94950	10051.7	1076.82
95000	10077.6	1072.08
95050	10165.7	1067.26
95100	10232.8	1062.49
95150	10243.2	1056.78
95200	10325.2	1050.72
95250	10443.2	1044.77
95300	10641.2	1039.38
95350	10770.4	1034.89
95400	10790.3	1030.16
95450	10946.1	1025.09
95500	11067.7	1020.05
95550	11175.9	1014.76
95600	11617.9	1009.76
95650	11751.5	1006.56
95700	11530.2	1003.25
95750	11469.6	998.67
95800	11498.8	993.417
95850	11846.8	988.268
95900	12130.8	984.232
95950	11869.2	980.866
96000	11761.1	976.193
96050	11805.8	970.452
96100	11975.7	964.802
96150	12185.3	960.331
96200	12146.2	956.032
96250	12354.6	951.769
96300	12560.2	947.645
96350	12425.3	944.258
96400	12499.8	940.128
96450	12376.3	936.561
96500	12287.7	931.9
96550	12576.8	926.997
96600	12787.5	923.138
96650	12482.9	919.519
96700	12526.3	914.559
96750	12801.0	909.526
96800	13102.8	906.148
96850	13207.8	903.023
96900	13287.0	900.281
96950	13291.1	897.926
97000	13285.6	895.45
97050	12995.3	892.684
97100	12766.3	889.716
97150	12500.1	884.394
97200	12454.4	877.946
97250	13129.5	871.546
97300	13506.9	867.332
97350	13185.4	864.419
97400	12876.0	860.67
97450	12749.4	855.521
97500	12742.6	849.565
97550	12836.1	843.545
97600	12997.1	837.775
97650	13303.8	832.897
97700	13345.2	828.386
97750	13903.6	824.83
97800	13925.2	822.744
97850	13873.5	820.65
97900	14159.6	817.841
97950	14432.7	816.264
98000	14457.6	816.276
98050	13412.3	816.582
98100	12854.6	811.66
98150	13576.3	805.379
98200	13680.9	801.289
98250	13334.1	797.637
98300	13346.0	792.469
98350	13804.4	788.761
98400	13895.6	786.01
98450	13788.9	783.346
98500	13706.4	779.905
98550	13879.9	775.647
98600	13883.3	772.313
98650	13721.8	768.613
98700	13642.5	764.417
98750	13277.5	760.589
98800	13165.5	754.805
98850	13156.1	748.604
98900	13248.6	742.596
98950	13241.5	737.145
99000	13853.8	733.087
99050	13863.0	731.262
99100	13592.8	730.307
99150	13539.5	727.429
99200	13748.9	723.927
99250	14073.5	721.757
99300	14522.7	721.409
99350	14451.4	725.733
99400	13533.4	728.203
99450	13463.2	725.201
99500	13148.1	721.861
99550	13439.8	718.729
99600	14044.1	713.754
99650	14434.7	710.948
99700	14096.2	710.813
99750	13840.9	708.151
99800	13788.3	704.407
99850	14156.5	700.507
99900	14517.0	699.027
[truncated: 459 more rows]
