# Supplementary material for: The extreme yet transient nature of glacial erosion
Source: Nat Commun. 2022 Nov 30;13:7377. doi: 10.1038/s41467-022-35072-0 (PMC9712427; doi:10.1038/s41467-022-35072-0)
Supplement: Supplementary file 5 — Supplementary Data 2 [file 41467_2022_35072_MOESM5_ESM.zip › csv_glacialEcalib/Fabe2002-6.csv]

Year	Q	IceH
0	0	0
50	0	0
100	0	0
150	0	0
200	0	0
250	0	0
300	0	0
350	0	0
400	0	0
450	0	0
500	0	0
550	0	0
600	0	0
650	0	0
700	0	0
750	0	0
800	0	0
850	0	0
900	0	0
950	0	0
1000	0	0
1050	0	0
1100	0	0
1150	0	0
1200	0	0
1250	0	0
1300	0	0
1350	0	0
1400	0	0
1450	0	0
1500	0	0
1550	0	0
1600	0	0
1650	0	0
1700	0	0
1750	0	0
1800	0	0
1850	0	0
1900	0	0
1950	0	0
2000	0	0
2050	0	0
2100	0	0
2150	0	0
2200	0	0
2250	0	0
2300	0	0
2350	0	0
2400	0	0
2450	0	0
2500	0	0
2550	0	0
2600	0	0
2650	0	0
2700	0	0
2750	0	0
2800	0	0
2850	0	0
2900	0	0
2950	0	0
3000	0	0
3050	0	0
3100	0	0
3150	0	0
3200	0	0
3250	0	0
3300	0	0
3350	0	0
3400	0	0
3450	0	0
3500	0	0
3550	0	0
3600	0	0
3650	0	0
3700	0	0
3750	0	0
3800	0	0
3850	0	0
3900	0	0
3950	0	0
4000	0	0
4050	0	0
4100	0	0
4150	0	0
4200	0	0
4250	0	0
4300	0	0
4350	0	0
4400	0	0
4450	0	0
4500	0	0
4550	0	0
4600	0	0
4650	0	0
4700	0	0
4750	0	0
4800	0	0
4850	0	0
4900	0	0
4950	0	0
5000	0	0
5050	0	0
5100	0	0
5150	0	0
5200	0	0
5250	0	0
5300	0	0
5350	0	0
5400	0	0
5450	0	0
5500	0	0
5550	0	0
5600	0	0
5650	0	0
5700	0	0
5750	0	0
5800	0	0
5850	0	0
5900	0	0
5950	0	0
6000	0	0
6050	0	0
6100	0	0
6150	0	0
6200	0	0
6250	0	0
6300	0	0
6350	0	0
6400	0	0
6450	0	0
6500	0	0
6550	0	0
6600	0	0
6650	0	0
6700	0	0
6750	0	0
6800	0	0
6850	0	0
6900	0	0
6950	0	0
7000	0	0
7050	0	0
7100	0	0
7150	0	0
7200	0	0
7250	0	0
7300	0	0
7350	0	0
7400	0	0
7450	0	0
7500	0	0
7550	0	0
7600	0	0
7650	0	0
7700	0	0
7750	0	0
7800	0	0
7850	0	0
7900	0	0
7950	0	0
8000	0	0
8050	0	0
8100	0	0
8150	0	0
8200	0	0
8250	0	0
8300	0	0
8350	0	0
8400	0	0
8450	0	0
8500	0	0
8550	0	0
8600	0	0
8650	0	0
8700	0	0
8750	0	0
8800	0	0
8850	0	0
8900	0	0
8950	0	0
9000	0	0
9050	0	0
9100	0	0
9150	0	0
9200	0	0
9250	0	0
9300	0	0
9350	0	0
9400	0	0
9450	0	0
9500	0	0
9550	0	0
9600	0	0
9650	0	0
9700	0	0
9750	0	0
9800	0	0
9850	57.2685	38.7211
9900	338.047	138.654
9950	521.036	242.762
10000	555.597	340.714
10050	568.209	430.145
10100	697.198	508.145
10150	1096.49	574.079
10200	1839.65	623.746
10250	2527.98	660.481
10300	3109.55	692.526
10350	3605.61	713.473
10400	4340.54	732.0
10450	5146.0	751.542
10500	5527.45	770.232
10550	6026.89	781.318
10600	6314.97	791.876
10650	6131.76	799.353
10700	6195.56	806.503
10750	6116.05	810.669
10800	6091.96	812.115
10850	6320.1	811.481
10900	6567.64	811.331
10950	6756.09	811.879
11000	6802.08	812.383
11050	6665.5	812.148
11100	6705.11	810.388
11150	6764.27	811.628
11200	6388.73	812.098
11250	5861.64	808.513
11300	5508.07	801.53
11350	5345.61	791.619
11400	5177.56	781.837
11450	4788.34	775.723
11500	4309.63	781.508
11550	4351.17	796.188
11600	4358.94	801.173
11650	4378.75	802.3
11700	4492.9	809.357
11750	4707.03	818.934
11800	4807.71	820.113
11850	4911.01	820.944
11900	5129.6	830.53
11950	5387.59	840.098
12000	5649.87	841.481
12050	6032.85	843.018
12100	6530.72	850.625
12150	7251.09	863.991
12200	8221.57	875.375
12250	9338.43	887.565
12300	10877.8	918.267
12350	10129.9	919.694
12400	9646.87	918.024
12450	9263.77	914.737
12500	9013.84	910.917
12550	8955.83	905.462
12600	9564.34	900.021
12650	10028.7	896.078
12700	10532.5	892.934
12750	11074.3	896.213
12800	10603.0	905.173
12850	10184.6	905.318
12900	9850.79	904.103
12950	9422.35	901.988
13000	9306.81	897.925
13050	9494.38	892.719
13100	9697.28	888.778
13150	10031.5	886.066
13200	10256.0	882.68
13250	10520.3	879.673
13300	10734.5	882.968
13350	10751.2	880.903
13400	11567.4	897.017
13450	11230.0	899.4
13500	10795.2	902.624
13550	11048.9	900.514
13600	11584.2	900.477
13650	11403.1	901.181
13700	11392.8	901.822
13750	11747.8	901.969
13800	11655.3	903.396
13850	11050.1	906.292
13900	10252.1	904.933
13950	9914.66	900.24
14000	10212.4	894.282
14050	10499.9	890.366
14100	10512.2	887.456
14150	10547.5	883.944
14200	10565.4	880.79
14250	10544.0	877.807
14300	10376.4	874.593
14350	10075.3	871.025
14400	9965.72	865.557
14450	9722.49	859.758
14500	8612.47	859.181
14550	10287.1	898.198
14600	9041.82	903.383
14650	8186.49	910.885
14700	7997.99	908.305
14750	7956.66	905.323
14800	7818.65	905.093
14850	7741.89	906.179
14900	7809.5	911.936
14950	7910.52	915.172
15000	8074.21	916.581
15050	8289.34	919.393
15100	8572.1	923.32
15150	8834.3	926.508
15200	9074.11	927.363
15250	8605.92	943.451
15300	9639.46	965.22
15350	9323.29	960.931
15400	8677.92	956.066
15450	8400.0	949.448
15500	8474.52	942.058
15550	8159.4	935.963
15600	7765.24	929.93
15650	8480.61	927.532
15700	9034.57	929.789
15750	9357.62	936.268
15800	9689.77	942.571
15850	10068.5	950.733
15900	10055.1	960.024
15950	9914.56	961.151
16000	10119.5	957.509
16050	9958.66	952.153
16100	9690.1	945.459
16150	9146.1	936.827
16200	8735.48	926.797
16250	8406.41	915.397
16300	8170.28	902.783
16350	7432.83	889.1
16400	6541.23	872.688
16450	5884.82	866.823
16500	4925.08	880.005
16550	11804.8	957.341
16600	11118.7	953.707
16650	10462.7	948.771
16700	10667.5	942.823
16750	10532.5	937.285
16800	10199.1	933.348
16850	9816.19	929.907
16900	9485.37	926.242
16950	9243.39	922.503
17000	8659.0	918.547
17050	8282.17	911.792
17100	8244.96	904.063
17150	8078.48	898.417
17200	7575.02	895.049
17250	7119.91	890.111
17300	6857.32	885.655
17350	6553.26	883.748
17400	6178.2	878.533
17450	6250.1	873.731
17500	6408.96	874.102
17550	6543.25	874.825
17600	6602.77	874.632
17650	6637.5	873.068
17700	6654.74	877.401
17750	6958.95	887.412
17800	7393.17	894.764
17850	7788.25	898.983
17900	8066.91	899.747
17950	8232.56	896.925
18000	8396.9	893.026
18050	8327.82	891.353
18100	8187.57	890.66
18150	8168.52	890.535
18200	8111.5	893.617
18250	8188.18	892.576
18300	8236.86	890.216
18350	8144.86	893.258
18400	8308.38	897.505
18450	8499.27	902.574
18500	8646.33	907.375
18550	8851.58	912.059
18600	9109.63	917.68
18650	9233.13	918.413
18700	9575.13	917.8
18750	9610.4	918.68
18800	9406.23	920.33
18850	9555.9	916.141
18900	9582.04	911.659
18950	9340.06	907.031
19000	9186.89	900.804
19050	8896.94	895.655
19100	8619.18	893.879
19150	8399.9	894.787
19200	8185.27	887.408
19250	7878.76	880.387
19300	7684.83	885.655
19350	7595.09	887.987
19400	7614.0	887.987
19450	7614.0	888.573
19500	7595.44	885.59
19550	7494.62	882.317
19600	7318.36	881.242
19650	7137.88	882.238
19700	7086.08	886.885
19750	7329.65	894.897
19800	7546.7	897.45
19850	7663.07	895.747
19900	7705.23	896.426
19950	8043.94	900.878
20000	8005.83	892.825
20050	8034.86	882.986
20100	7631.02	879.14
20150	7442.09	882.219
20200	7300.65	882.835
20250	7237.39	884.437
20300	7176.08	885.898
20350	7004.59	887.64
20400	7265.38	895.915
20450	7430.72	894.771
20500	7459.99	890.729
20550	7477.03	889.207
20600	7385.02	890.056
20650	7640.35	895.152
20700	7697.6	891.334
20750	7607.51	888.858
20800	7649.32	891.337
20850	7719.67	891.016
20900	7723.42	891.526
20950	7810.33	889.159
21000	7599.8	883.826
21050	7412.29	887.227
21100	7542.97	896.276
21150	7847.05	904.507
21200	8206.41	907.372
21250	8559.8	908.284
21300	8846.27	906.752
21350	8887.37	903.95
21400	9092.42	907.463
21450	9279.72	907.676
21500	9358.04	903.639
21550	9237.5	900.025
21600	9051.06	896.713
21650	8863.42	899.319
21700	8934.51	906.082
21750	9295.8	914.486
21800	9755.31	919.588
21850	10164.4	923.942
21900	10801.9	934.411
21950	11430.5	941.112
22000	12035.1	946.858
22050	12508.9	954.885
22100	13038.3	951.666
22150	13514.2	947.588
22200	13368.4	953.109
22250	13390.6	955.272
22300	13794.6	953.845
22350	13821.4	958.401
22400	13786.8	966.514
22450	13838.3	971.761
22500	13742.6	971.443
22550	13766.4	965.583
22600	13867.5	959.211
22650	14223.0	954.383
22700	13404.5	949.885
22750	12177.1	952.501
22800	11975.2	949.33
22850	11708.1	949.331
22900	11571.9	955.879
22950	11678.8	958.397
23000	11723.5	960.761
23050	11779.1	962.586
23100	11984.3	962.537
23150	12007.7	963.747
23200	11786.7	967.044
23250	11920.3	966.125
23300	12075.0	963.185
23350	12241.2	959.744
23400	12249.8	958.898
23450	12062.6	963.425
23500	12075.9	966.745
23550	12059.3	969.417
23600	11859.6	971.571
23650	11910.6	969.543
23700	12281.8	965.689
23750	12321.6	964.99
23800	12015.1	965.72
23850	12160.8	965.212
23900	12212.0	963.181
23950	12382.0	961.414
24000	12259.5	964.088
24050	12060.9	969.792
24100	12338.0	970.698
24150	12507.5	973.283
24200	12359.2	977.844
24250	12287.3	979.448
24300	12188.0	978.872
24350	12624.1	975.457
24400	13233.3	972.868
24450	12945.6	975.472
24500	12488.9	978.933
24550	12583.9	978.728
24600	13136.9	977.693
24650	13007.0	980.243
24700	12868.6	981.781
24750	13169.8	982.06
24800	12978.3	986.036
24850	12364.2	988.529
24900	13022.7	986.281
24950	13526.3	986.259
25000	13112.7	990.955
25050	12435.1	994.978
25100	11757.7	996.397
25150	11611.9	993.793
25200	11489.9	989.257
25250	11025.7	983.768
25300	10739.8	975.916
25350	10937.7	966.184
25400	11091.4	956.678
25450	10518.5	948.745
25500	11180.2	946.303
25550	11883.8	946.464
25600	12306.2	954.158
25650	12431.1	986.333
25700	13254.4	997.359
25750	13190.8	993.047
25800	13323.4	989.362
25850	13518.7	988.035
25900	13369.5	989.595
25950	12699.3	994.717
26000	11538.9	998.076
26050	11226.9	995.567
26100	11530.2	988.968
26150	11521.3	982.772
26200	11267.7	976.694
26250	10730.0	969.171
26300	10260.7	959.247
26350	10241.4	946.884
26400	9907.63	933.814
26450	8798.0	920.259
26500	8416.93	938.619
26550	11162.4	951.706
26600	10012.4	941.306
26650	8400.69	961.64
26700	13549.6	1001.86
26750	13087.8	1001.04
26800	12658.6	1000.19
26850	12643.7	998.247
26900	12275.9	996.814
26950	11928.5	993.769
27000	11790.0	988.106
27050	12004.0	980.1
27100	12347.5	970.281
27150	12668.3	960.024
27200	12971.4	950.679
27250	13251.1	943.663
27300	13533.1	939.435
27350	13961.2	939.051
27400	12770.8	944.835
27450	11794.8	964.82
27500	12009.7	971.596
27550	12185.9	978.374
27600	12063.5	986.506
27650	12178.4	991.945
27700	12371.3	995.248
27750	12400.6	997.653
27800	12379.0	998.7
27850	12109.2	999.309
27900	12097.2	997.747
27950	11972.5	994.304
28000	11802.3	988.467
28050	11883.5	981.795
28100	11580.6	975.335
28150	11643.8	966.575
28200	11618.0	956.57
28250	11830.5	945.596
28300	12105.6	936.004
28350	11676.0	928.283
28400	11211.8	919.948
28450	11278.3	911.227
28500	10897.6	905.345
28550	9618.18	907.795
28600	9009.21	918.759
28650	8753.16	924.529
28700	8603.17	925.455
28750	8566.29	925.22
28800	8636.11	923.54
28850	8743.92	922.69
28900	8650.47	922.407
28950	8717.06	919.443
29000	8767.37	917.492
29050	8560.19	921.828
29100	8280.74	934.426
29150	8312.77	936.466
29200	7857.5	929.139
29250	7934.28	927.406
29300	8044.71	926.18
29350	8187.46	925.351
29400	8440.14	923.798
29450	8439.82	924.076
29500	8407.47	925.046
29550	8489.59	925.084
29600	8568.74	926.21
29650	8629.76	931.733
29700	8700.15	936.24
29750	8808.29	940.072
29800	9044.96	942.64
29850	9416.75	945.623
29900	9389.34	950.078
29950	9588.7	950.247
30000	9771.02	950.516
30050	9388.04	951.468
30100	9451.94	948.504
30150	9694.15	943.424
30200	9538.71	939.168
30250	9578.49	933.576
30300	9865.12	930.43
30350	9627.1	931.856
30400	9375.35	935.36
30450	9294.91	936.675
30500	9422.98	939.25
30550	9253.32	944.303
30600	9162.43	946.659
30650	9363.57	947.02
30700	9456.1	947.529
30750	9470.4	948.273
30800	9562.13	949.142
30850	9342.13	951.206
30900	9016.18	951.762
30950	9265.32	951.739
31000	9295.21	951.856
31050	8960.93	951.969
31100	8921.94	950.599
31150	8966.68	949.458
31200	8569.19	949.468
31250	8215.68	947.702
31300	7976.64	944.428
31350	7678.18	940.729
31400	7622.19	936.008
31450	7441.1	931.64
31500	7139.77	926.834
31550	6836.46	921.877
31600	6608.81	916.033
31650	6363.41	909.357
31700	6214.05	902.733
31750	6148.63	896.262
31800	6398.09	889.588
31850	6679.41	884.972
31900	6844.68	883.995
31950	7293.67	889.608
32000	7109.84	890.071
32050	7172.71	889.55
32100	7336.97	889.551
32150	7432.69	890.969
32200	7781.82	895.62
32250	7299.95	902.61
32300	6322.76	909.213
32350	5941.11	909.665
32400	5667.29	908.583
32450	5416.22	906.754
32500	5295.38	903.88
32550	5097.43	900.662
32600	4786.19	897.071
32650	4488.25	892.083
32700	4436.62	885.968
32750	4580.38	880.216
32800	4483.71	875.228
32850	4234.71	869.871
32900	4073.04	864.084
32950	3964.8	857.204
33000	3886.09	850.06
33050	3693.3	843.115
33100	3462.57	835.738
33150	3403.35	827.145
33200	3636.48	819.365
33250	3926.14	815.397
33300	4091.02	814.327
33350	4275.66	816.675
33400	4193.33	819.065
33450	4102.42	816.646
33500	4213.38	816.515
33550	4145.61	820.807
33600	3966.66	828.432
33650	3894.63	832.482
33700	3834.0	834.422
33750	3746.37	834.714
33800	3712.19	834.434
33850	3748.22	832.802
33900	3802.0	832.13
33950	3755.39	832.037
34000	3728.63	831.761
34050	3693.49	831.621
34100	3583.01	831.441
34150	3426.96	830.131
34200	3384.84	827.696
34250	3301.24	824.829
34300	3150.69	821.741
34350	2978.72	818.34
34400	2877.94	813.609
34450	2905.32	807.907
34500	2853.06	802.712
34550	2879.36	797.674
34600	2970.91	793.723
34650	2831.06	790.802
34700	2754.88	787.087
34750	2680.81	783.4
34800	2696.99	780.209
34850	3009.41	781.395
34900	3269.52	787.911
34950	2839.51	787.328
35000	2807.26	785.486
35050	2830.2	783.581
35100	2859.88	782.627
35150	2931.3	782.818
35200	3006.9	784.606
35250	2978.61	785.787
35300	3138.68	787.116
35350	3226.84	792.912
35400	2917.82	801.733
35450	2689.89	804.36
35500	2687.91	803.197
35550	2708.57	802.236
35600	2828.82	802.626
35650	2860.64	805.812
35700	2439.1	806.126
35750	2264.37	802.504
35800	2181.93	798.206
35850	2296.67	793.856
35900	2348.43	791.774
35950	2220.2	791.233
36000	2169.52	789.265
36050	2150.2	787.261
36100	2088.2	785.414
36150	1993.62	783.613
36200	1865.72	781.398
36250	1773.4	778.463
36300	1757.17	774.342
36350	1672.83	771.317
36400	1597.47	767.352
36450	1589.68	762.955
36500	1510.02	759.912
36550	1465.91	756.155
36600	1520.12	751.803
36650	1486.2	749.438
36700	1392.57	747.812
36750	1298.69	745.492
36800	1242.58	742.034
36850	1156.13	738.632
36900	1057.52	734.273
36950	1000.89	727.911
37000	983.22	721.235
37050	971.932	714.559
37100	962.322	708.246
37150	985.082	702.366
37200	999.545	697.123
37250	1022.87	692.677
37300	1127.67	689.494
37350	1138.32	689.494
37400	1104.22	689.47
37450	1063.28	687.782
37500	1166.24	684.825
37550	1262.63	684.563
37600	1295.32	684.563
37650	1332.63	684.58
37700	1394.02	685.41
37750	1465.63	686.067
37800	1527.97	688.733
37850	1568.47	691.58
37900	1648.61	694.14
37950	1724.19	697.818
38000	1908.1	703.149
38050	2386.13	713.873
38100	2024.66	716.906
38150	2102.37	718.337
38200	2360.89	723.005
38250	2390.3	729.382
38300	2610.57	737.033
38350	2467.86	750.035
38400	2200.78	757.999
38450	2068.51	759.13
38500	2080.45	759.13
38550	2133.54	759.154
38600	2047.76	761.094
38650	1913.16	761.934
38700	1906.7	761.937
38750	1901.87	761.983
38800	1787.22	762.009
38850	1694.15	760.813
38900	1667.71	758.513
38950	1639.05	756.719
39000	1647.97	755.0
39050	1715.82	754.945
39100	1744.89	755.845
39150	1569.36	758.698
39200	1424.26	759.648
39250	1335.56	758.789
39300	1292.28	756.853
39350	1261.49	756.148
39400	1165.46	756.009
39450	1085.03	755.111
39500	1028.82	753.231
39550	956.029	752.074
39600	911.947	749.981
39650	844.71	747.326
39700	777.293	744.181
39750	763.881	739.206
39800	732.468	735.495
39850	685.748	730.662
39900	694.543	724.856
39950	687.077	719.66
40000	686.47	713.753
40050	705.171	708.227
40100	759.383	704.257
40150	847.214	702.63
40200	869.859	704.111
40250	780.844	704.828
40300	811.825	704.844
40350	754.493	705.368
40400	725.537	703.166
40450	754.935	699.347
40500	772.32	695.496
40550	796.833	691.572
40600	843.585	687.967
40650	911.156	684.375
40700	971.307	680.382
40750	1022.77	675.796
40800	1074.72	670.694
40850	1115.75	664.674
40900	1200.18	658.055
40950	1238.93	651.355
41000	1243.02	644.036
41050	1335.67	636.353
41100	1460.09	629.214
41150	1500.54	623.188
41200	1518.29	617.185
41250	1576.0	611.603
41300	1669.08	607.784
41350	1757.31	606.544
41400	1728.76	606.544
41450	1732.59	606.544
41500	1754.29	606.548
41550	1819.62	608.395
41600	1918.46	612.37
41650	2007.88	617.858
41700	2071.96	622.783
41750	1904.95	625.85
41800	1817.3	624.869
41850	1866.64	620.641
41900	1957.89	615.247
41950	2063.43	609.739
42000	2131.43	604.404
42050	2160.98	598.595
42100	2200.44	592.468
42150	2298.23	585.595
42200	2304.12	579.423
42250	2332.8	572.695
42300	2388.69	565.594
42350	2394.62	558.758
42400	2454.48	551.351
42450	2546.65	544.616
42500	2564.02	538.287
42550	2524.42	532.138
42600	2635.27	525.54
42650	2715.77	519.75
42700	2706.12	514.745
42750	2682.51	509.504
42800	2621.27	504.236
42850	2621.88	498.115
42900	2660.2	491.805
42950	2716.19	486.62
43000	2832.01	481.986
43050	2916.95	478.875
43100	2970.0	476.71
43150	3000.26	475.274
43200	3095.78	474.981
43250	3125.3	474.981
43300	3203.96	475.238
43350	3411.82	478.425
43400	3468.27	484.003
43450	3245.15	490.111
43500	3052.65	493.174
43550	3083.71	493.2
43600	3127.15	493.241
43650	2998.73	493.273
43700	2644.25	491.022
43750	2167.93	483.347
43800	2132.56	479.186
43850	2129.17	474.126
43900	2097.78	469.056
43950	2052.92	463.232
44000	2079.21	457.031
44050	2148.87	451.211
44100	2213.08	446.523
44150	2206.13	442.355
44200	2228.2	438.117
44250	2235.71	434.278
44300	2167.33	430.475
44350	2185.55	425.962
44400	2243.01	421.674
44450	2205.83	417.839
44500	2144.96	413.73
44550	2110.14	409.2
44600	2160.2	404.559
44650	2141.65	400.316
44700	2116.81	396.091
44750	2203.01	392.081
44800	2327.32	389.412
44850	2495.5	388.989
44900	2473.82	389.418
44950	2364.62	389.513
45000	2236.88	388.351
45050	2184.62	385.774
45100	2228.63	382.643
45150	2290.01	380.334
45200	2248.12	378.743
45250	2210.32	376.504
45300	2162.71	373.994
45350	2161.25	371.088
45400	2264.72	368.75
45450	2295.95	367.797
45500	2276.39	367.687
45550	2280.5	366.92
45600	2253.76	365.915
45650	2275.52	364.906
45700	2239.91	364.24
45750	2168.92	362.756
45800	2183.11	360.547
45850	2268.44	359.081
45900	2417.3	359.126
45950	2426.84	360.986
46000	2346.41	362.749
46050	2416.96	363.149
46100	2513.97	365.495
46150	2517.51	368.98
46200	2524.21	372.031
46250	2537.92	375.357
46300	2519.6	379.041
46350	2531.61	382.15
46400	2503.13	385.325
46450	2520.52	388.331
46500	2728.73	391.438
46550	2792.38	398.877
46600	2710.47	407.896
46650	2679.36	414.105
46700	2715.6	420.011
46750	2696.75	427.269
46800	2624.99	434.802
46850	2581.07	440.297
46900	2594.48	445.416
46950	2738.41	451.35
47000	2770.11	460.779
47050	2618.65	471.902
47100	2691.74	479.589
47150	2827.26	488.583
47200	2849.27	502.18
47250	2818.08	517.273
47300	2724.32	531.32
47350	2271.19	543.811
47400	1944.44	547.646
47450	1839.39	546.652
47500	1853.6	544.238
47550	1883.0	541.265
47600	1934.03	538.277
47650	1949.39	535.845
47700	1957.32	533.305
47750	1984.29	530.355
47800	2016.34	527.31
47850	2083.85	524.288
47900	2095.67	522.02
47950	2057.42	519.473
48000	2044.66	515.907
48050	2105.68	512.309
48100	2188.31	509.028
48150	2255.13	506.921
48200	2216.51	504.846
48250	2147.17	502.124
48300	2134.86	498.025
48350	2181.75	493.728
48400	2242.91	489.927
48450	2232.66	486.908
48500	2213.82	483.506
48550	2225.34	479.624
48600	2213.33	475.676
48650	2152.39	471.119
48700	2098.17	466.422
48750	2116.43	461.525
48800	2139.6	456.837
48850	2165.39	452.154
48900	2224.59	447.659
48950	2260.94	444.481
49000	2303.41	441.478
49050	2374.86	439.227
49100	2397.81	437.829
49150	2377.06	436.539
49200	2385.57	435.112
49250	2425.69	433.883
49300	2471.36	433.294
49350	2551.08	433.283
49400	2698.43	434.498
49450	2755.08	437.668
49500	2755.08	441.47
49550	2588.93	444.451
49600	2427.47	445.257
49650	2563.05	444.931
49700	2832.54	446.439
49750	2821.62	451.127
49800	2545.19	455.018
49850	2357.46	454.98
49900	2310.48	453.418
49950	2293.83	450.482
50000	2343.96	447.482
50050	2415.1	445.644
50100	2447.54	444.838
50150	2525.71	444.601
50200	2620.79	445.24
50250	2596.38	446.982
50300	2603.02	448.457
50350	2609.84	450.008
50400	2585.31	451.599
50450	2558.88	453.02
50500	2563.53	453.02
50550	2638.14	453.122
50600	2665.1	455.06
50650	2590.71	457.683
50700	2576.46	459.201
50750	2592.58	460.02
50800	2580.98	461.573
50850	2551.11	462.803
50900	2569.84	462.818
50950	2604.75	463.108
51000	2618.43	464.759
51050	2684.42	466.689
51100	2688.94	469.418
51150	2631.11	472.38
51200	2654.83	474.377
51250	2662.12	476.792
51300	2665.81	479.7
51350	2633.89	482.685
51400	2577.54	484.892
51450	2619.38	486.611
51500	2618.6	488.906
51550	2578.15	491.689
51600	2580.84	493.746
51650	2601.21	496.153
51700	2544.28	499.153
51750	2490.15	501.759
51800	2496.35	503.397
51850	2475.53	505.482
51900	2429.24	507.227
51950	2506.45	508.741
52000	2541.81	511.879
52050	2498.26	515.731
52100	2409.09	518.819
52150	2267.55	521.332
52200	2234.53	522.477
52250	2220.29	523.156
52300	2301.93	524.198
52350	2496.53	528.024
52400	2540.33	534.742
52450	2322.28	543.074
52500	2158.27	549.408
52550	2080.5	554.538
52600	2077.62	560.395
52650	2004.24	568.035
52700	1786.02	576.183
52750	1706.49	582.688
52800	1633.96	589.42
52850	1554.77	597.631
52900	1440.2	607.161
52950	1211.17	617.062
53000	1090.42	624.712
53050	985.532	631.721
53100	908.897	638.589
53150	873.657	645.711
53200	810.217	654.073
53250	763.323	661.748
53300	714.352	667.94
53350	691.347	673.08
53400	701.579	677.295
53450	715.935	681.531
53500	750.581	685.406
53550	787.785	689.024
53600	821.255	692.312
53650	888.627	694.97
53700	956.16	697.049
53750	1057.38	699.454
53800	1136.91	701.547
53850	1185.09	703.268
53900	1264.89	704.064
53950	1368.98	705.131
54000	1450.77	707.135
54050	1487.2	709.019
54100	1583.07	710.501
54150	1653.81	712.149
54200	1691.79	713.737
54250	1791.27	714.73
54300	1859.71	716.179
54350	1935.21	717.095
54400	2029.3	718.363
54450	2057.6	719.136
54500	2032.08	719.136
54550	2118.3	718.746
54600	2240.14	718.44
54650	2331.79	718.472
54700	2383.33	719.966
54750	2064.09	720.968
54800	1969.14	719.917
54850	2075.27	716.996
54900	2271.9	716.458
54950	2430.84	721.078
55000	2747.58	738.029
55050	3020.24	772.828
55100	2675.23	774.629
55150	2530.18	774.587
55200	2406.14	772.299
55250	2305.04	769.763
55300	2230.18	767.038
55350	2139.06	763.776
55400	2138.78	760.398
55450	2249.94	757.71
55500	2417.57	757.688
55550	2527.75	759.153
55600	2546.23	758.95
55650	2598.06	758.734
55700	2684.83	758.073
55750	3007.2	757.312
55800	3504.9	762.934
55850	3148.21	780.316
55900	2861.79	780.253
55950	2755.7	777.123
56000	2692.88	772.826
56050	2609.54	767.863
56100	2487.1	762.024
56150	2449.69	755.835
56200	2446.2	749.688
56250	2547.13	744.111
56300	2642.44	740.094
56350	2620.48	737.477
56400	2654.84	735.734
56450	2692.36	735.094
56500	2825.1	739.033
56550	3802.39	764.198
56600	3475.99	787.693
56650	3090.0	788.301
56700	2971.16	787.515
56750	2938.21	785.38
56800	2919.8	783.561
56850	3033.64	782.147
56900	3269.51	782.519
56950	3562.88	787.202
57000	3623.95	791.373
57050	3616.3	793.002
57100	3533.76	793.002
57150	3578.91	792.489
57200	3599.6	790.994
57250	3653.1	788.491
57300	3803.28	786.433
57350	3969.26	785.751
57400	4150.7	785.932
57450	4383.63	787.374
57500	4529.42	789.097
57550	4405.16	789.95
57600	4279.05	789.945
57650	4132.19	788.406
57700	4029.53	785.544
57750	3962.96	782.605
57800	3833.35	779.297
57850	3659.76	775.354
57900	3589.9	770.11
57950	3573.08	764.611
58000	3535.21	759.186
58050	3480.19	754.413
58100	3757.12	754.419
58150	3984.37	755.833
58200	4171.48	757.576
58250	4245.92	758.206
58300	4336.09	757.72
58350	4591.28	757.5
58400	4784.16	760.519
58450	5040.57	765.068
58500	5180.97	767.574
58550	5390.69	778.321
58600	7662.52	824.583
58650	7410.36	827.645
58700	7242.25	831.864
58750	7395.99	835.36
58800	7137.16	838.531
58850	6595.16	840.474
58900	6659.91	838.653
58950	7186.02	837.356
59000	7527.61	842.533
59050	7507.46	860.962
59100	7514.58	875.34
59150	7736.38	877.613
59200	8230.49	879.612
59250	8468.4	879.308
59300	8739.59	877.205
59350	9024.54	873.236
59400	9440.56	869.188
59450	9750.39	867.426
59500	9306.49	866.998
59550	9634.48	880.549
59600	9873.11	886.773
59650	10156.1	884.113
59700	10675.0	884.789
59750	10535.0	884.94
59800	10037.7	892.029
59850	9694.94	908.736
59900	8668.65	903.888
59950	8300.26	895.201
60000	8137.01	884.515
60050	8665.32	873.384
60100	9017.53	864.493
60150	7954.04	863.448
60200	7280.69	877.583
60250	7179.24	887.805
60300	7085.68	887.541
60350	7073.08	884.207
60400	7082.82	879.69
60450	7034.2	877.898
60500	7058.12	881.692
60550	6930.28	881.322
60600	6888.3	878.005
60650	6976.09	877.838
60700	7012.86	879.996
60750	7097.26	881.478
60800	7117.07	881.562
60850	7144.19	881.487
60900	7187.31	880.976
60950	7244.87	881.167
61000	6763.66	886.781
61050	8111.13	930.096
61100	10263.5	960.561
61150	10080.4	955.804
61200	9946.55	951.218
61250	9825.73	946.835
61300	9684.45	943.646
61350	9548.29	940.969
61400	9378.33	938.866
61450	9176.87	937.755
61500	8953.69	937.461
61550	8881.35	937.069
61600	8855.01	936.394
61650	8921.4	936.394
61700	8871.02	936.394
61750	8730.02	936.366
61800	8782.04	934.056
61850	8758.06	933.128
61900	8685.17	931.53
61950	8673.15	929.045
62000	8500.6	926.713
62050	8518.06	923.472
62100	8575.02	922.035
62150	8619.42	922.085
62200	8409.87	923.248
62250	7990.9	925.451
62300	7880.39	924.809
62350	8107.18	921.349
62400	8396.68	919.303
62450	8516.91	919.37
62500	8243.55	921.561
62550	7941.78	921.641
62600	8198.31	919.443
62650	8468.91	919.434
62700	8292.19	922.954
62750	8273.01	925.548
62800	8216.83	925.548
62850	8525.81	925.551
62900	8544.02	926.764
62950	8522.39	930.214
63000	8574.67	930.997
63050	8731.52	933.548
63100	8776.78	939.256
63150	8783.5	945.459
63200	8882.77	948.76
63250	9120.54	951.786
63300	9334.98	954.922
63350	9542.32	958.209
63400	9463.57	961.755
63450	9409.75	964.222
63500	9676.62	964.263
63550	9363.44	965.666
63600	9095.9	965.666
63650	9261.67	965.341
63700	9364.05	965.341
63750	9200.13	965.336
63800	9109.35	963.193
63850	9173.54	959.851
63900	9171.28	956.632
63950	9280.98	953.22
64000	9386.92	949.281
64050	9295.27	945.448
64100	9115.76	941.74
64150	8831.54	937.969
64200	8418.33	934.068
64250	8209.24	928.395
64300	8188.08	922.367
64350	7942.87	916.339
64400	7575.9	910.171
64450	7281.21	902.284
64500	7178.35	892.868
64550	7515.66	882.746
64600	7974.44	873.768
64650	8055.05	867.936
64700	7700.36	867.93
64750	8519.55	895.127
64800	8153.89	901.67
64850	7414.02	903.378
64900	7004.03	903.39
64950	7054.39	903.39
65000	7071.96	903.424
65050	6801.37	906.601
65100	6667.45	908.137
65150	6433.9	909.662
65200	6181.88	909.662
65250	6241.84	909.141
65300	6334.64	907.632
65350	6318.31	906.644
65400	6317.81	904.1
65450	6355.55	901.657
65500	6166.67	900.461
65550	5959.33	898.058
65600	5943.35	895.056
65650	6003.86	892.442
65700	5842.45	890.652
65750	5620.99	888.997
65800	5589.67	886.483
65850	5680.71	885.481
65900	5759.91	885.507
65950	5572.34	886.596
66000	5126.15	888.168
66050	4983.8	888.298
66100	5000.94	888.298
66150	4871.2	888.298
66200	4836.12	888.298
66250	4855.77	888.27
66300	4894.32	888.269
66350	4852.65	888.446
66400	4628.69	888.91
66450	4513.33	888.906
66500	4401.7	888.701
66550	4317.58	886.982
66600	4298.55	884.886
66650	4236.72	883.055
66700	4165.42	881.026
66750	4058.7	878.839
66800	4039.07	876.504
66850	4003.62	874.789
66900	3962.21	874.193
66950	3877.61	874.193
67000	3719.18	874.067
67050	3665.2	872.792
67100	3566.48	872.113
67150	3409.51	870.436
67200	3418.77	867.827
67250	3294.64	865.571
67300	3167.72	862.943
67350	3257.98	859.824
67400	3223.88	857.811
67450	3134.11	856.935
67500	2989.32	855.356
67550	2972.1	852.902
67600	2925.69	850.788
67650	2789.44	849.348
67700	2655.66	846.787
67750	2621.13	843.769
67800	2633.28	840.798
67850	2497.97	838.314
67900	2387.04	835.012
67950	2414.3	831.021
68000	2490.02	827.941
68050	2507.59	826.75
68100	2446.44	826.846
68150	2351.59	827.126
68200	2292.02	827.126
68250	2242.74	827.122
68300	2184.24	827.044
68350	2078.84	825.458
68400	2053.97	822.939
68450	2043.16	820.811
68500	1973.21	819.509
68550	1912.05	817.637
68600	1914.91	814.96
68650	1867.59	813.002
68700	1806.77	811.294
68750	1757.19	809.073
68800	1677.99	807.14
68850	1607.9	804.642
68900	1622.74	801.868
68950	1602.92	799.66
69000	1539.82	798.015
69050	1469.02	796.103
69100	1381.75	794.273
69150	1302.62	791.894
69200	1253.91	788.668
69250	1206.56	785.4
69300	1159.6	782.959
69350	1121.98	780.799
69400	1065.26	778.875
69450	987.956	776.152
69500	943.521	772.798
69550	912.49	770.021
69600	855.091	767.528
69650	822.375	764.033
69700	795.218	760.89
69750	751.361	758.701
69800	711.561	755.517
69850	679.719	751.76
69900	647.353	747.607
69950	644.508	742.589
70000	644.793	737.758
70050	636.975	732.998
70100	656.079	729.256
70150	690.043	726.052
70200	752.195	725.742
70250	753.443	727.293
70300	649.721	728.342
70350	600.756	727.633
70400	568.602	723.518
70450	577.203	718.254
70500	590.82	712.226
70550	600.169	706.197
70600	623.8	700.179
70650	660.754	694.347
70700	689.375	688.401
70750	730.679	682.753
70800	780.852	676.871
70850	835.035	671.439
70900	864.579	666.037
70950	898.164	660.672
71000	937.957	654.845
71050	984.707	648.856
71100	1049.01	643.062
71150	1126.76	638.0
71200	1189.28	633.204
71250	1222.22	628.346
71300	1262.61	623.314
71350	1302.04	618.22
71400	1334.09	613.169
71450	1359.82	608.06
71500	1400.55	602.774
71550	1494.03	597.72
71600	1564.18	593.621
71650	1604.28	590.364
71700	1661.12	587.202
71750	1698.01	584.071
71800	1691.26	581.009
71850	1725.5	577.764
71900	1800.97	574.463
71950	1871.29	572.264
72000	1896.54	570.242
72050	1890.42	568.172
72100	1906.34	565.564
72150	1940.13	562.563
72200	1977.51	560.025
72250	1997.83	558.019
72300	2019.72	556.072
72350	2070.44	554.304
72400	2150.43	553.246
72450	2176.25	553.246
72500	2196.58	553.246
72550	2226.86	553.246
72600	2269.37	553.246
72650	2344.98	554.379
72700	2393.88	556.986
72750	2462.91	560.011
72800	2552.36	563.688
72850	2554.46	568.374
72900	2602.04	572.559
72950	2646.04	575.42
73000	2492.87	576.881
73050	2308.2	575.845
73100	2169.78	570.825
73150	2173.43	564.393
73200	2233.7	557.43
73250	2242.88	550.766
73300	2230.73	544.093
73350	2235.72	537.114
73400	2243.9	529.969
73450	2274.91	522.49
73500	2283.5	515.275
73550	2263.8	508.065
73600	2287.93	500.418
73650	2352.49	492.894
73700	2345.36	486.021
73750	2301.02	478.913
73800	2346.98	471.475
73850	2391.89	464.314
73900	2370.56	457.598
73950	2355.18	450.572
74000	2368.01	443.452
74050	2339.21	436.518
74100	2282.49	429.379
74150	2268.78	421.863
74200	2272.16	414.215
74250	2290.3	406.901
74300	2305.96	399.854
74350	2280.6	392.828
74400	2229.72	385.792
74450	2153.56	378.485
74500	2135.24	370.611
74550	2140.35	362.765
74600	2120.0	355.442
74650	2039.64	347.982
74700	1946.71	340.28
74750	1965.77	331.695
74800	1981.94	323.608
74850	1961.06	316.561
74900	1989.17	309.475
74950	2081.04	303.392
75000	2071.44	298.186
75050	1986.98	295.378
75100	1884.21	291.901
75150	1886.21	287.354
75200	1896.94	283.309
75250	1877.05	279.31
75300	1906.21	275.569
75350	1918.36	272.555
75400	1910.99	269.541
75450	1943.55	266.631
75500	1981.67	264.56
75550	1974.95	263.279
75600	1932.72	261.803
75650	1932.28	259.884
75700	1958.65	257.975
75750	1917.9	256.216
75800	1906.92	254.47
75850	1908.91	252.844
75900	1919.92	251.274
75950	1920.88	249.772
76000	1860.31	248.231
76050	1839.81	246.174
76100	1843.87	243.769
76150	1840.66	241.621
76200	1876.38	239.951
76250	1889.58	238.433
76300	1918.93	237.684
76350	1917.05	238.481
76400	1863.5	239.473
76450	1841.15	239.443
76500	1843.95	237.906
76550	1895.54	236.88
76600	1935.16	238.492
76650	1919.18	241.617
76700	1923.24	243.56
76750	1960.29	245.099
76800	2017.38	248.243
76850	2061.04	253.092
76900	2148.99	258.374
76950	2287.13	267.676
77000	2416.89	279.249
77050	2754.49	292.162
77100	2755.36	311.888
77150	2217.72	320.621
77200	2003.8	318.346
77250	1906.71	313.836
77300	1893.75	308.252
77350	1896.98	302.756
77400	1870.26	297.447
77450	1827.34	292.101
77500	1739.87	286.095
77550	1722.44	279.874
77600	1713.16	273.509
77650	1657.69	267.33
77700	1653.96	261.005
77750	1696.47	254.865
77800	1677.73	249.379
77850	1637.32	243.855
77900	1617.87	238.176
77950	1639.11	232.527
78000	1642.62	227.356
78050	1584.0	222.583
78100	1513.97	216.887
78150	1479.29	210.378
78200	1469.75	204.168
78250	1473.08	198.798
78300	1478.87	194.271
78350	1451.06	189.876
78400	1446.3	185.41
78450	1430.86	180.755
78500	1428.3	175.711
78550	1476.09	170.202
78600	1512.26	165.595
78650	1573.39	166.561
78700	1627.25	170.079
78750	1576.46	174.809
78800	1516.34	177.743
78850	1442.57	177.431
78900	1350.45	174.585
78950	1327.51	171.142
79000	1298.09	167.629
79050	1290.85	163.797
79100	1315.64	160.13
79150	1363.3	156.038
79200	1391.71	154.719
79250	1376.71	153.484
79300	1439.11	150.254
79350	1405.07	148.733
79400	1352.49	146.15
79450	1342.73	141.935
79500	1333.21	140.849
79550	1345.41	142.496
79600	1331.03	144.714
79650	1358.41	147.047
79700	1394.74	149.162
79750	1372.7	152.533
79800	1360.34	154.935
79850	1427.52	156.022
79900	1495.96	159.849
79950	1500.13	169.627
80000	1432.19	172.904
80050	1383.21	170.561
80100	1402.5	167.847
80150	1387.99	165.059
80200	1371.83	163.719
80250	1358.79	162.128
80300	1375.79	159.531
80350	1398.27	158.101
80400	1392.02	157.887
80450	1374.93	156.035
80500	1355.47	153.71
80550	1401.48	152.169
80600	1400.71	152.83
80650	1406.79	155.069
80700	1378.25	155.468
80750	1399.36	155.141
80800	1400.99	155.498
80850	1392.95	156.526
80900	1438.85	158.397
80950	1461.74	161.895
81000	1449.66	164.673
81050	1435.87	165.472
81100	1428.15	166.968
81150	1415.92	168.115
81200	1468.76	169.245
81250	1522.11	175.335
81300	1542.9	183.186
81350	1498.61	187.868
81400	1485.36	190.673
81450	1548.22	193.228
81500	1592.05	197.683
81550	1691.25	206.26
81600	1703.53	216.224
81650	1704.73	225.62
81700	1777.83	233.115
81750	1818.65	242.194
81800	1883.73	252.056
81850	1954.42	262.582
81900	2006.94	274.561
81950	2112.88	286.669
82000	2166.27	300.233
82050	2212.4	313.469
82100	2256.65	325.558
82150	2333.24	338.344
82200	2332.89	351.908
82250	2380.87	364.067
82300	2436.92	376.413
82350	2516.94	392.392
82400	2526.97	409.252
82450	2563.06	425.928
82500	2570.81	442.051
82550	2537.31	461.706
82600	2387.4	479.079
82650	2255.87	493.047
82700	2111.13	504.862
82750	1983.46	516.337
82800	1863.4	527.872
82850	1718.72	540.424
82900	1532.98	554.456
82950	1302.25	566.489
83000	1132.72	575.011
83050	1077.0	583.045
83100	986.789	592.652
83150	881.69	602.015
83200	835.823	610.747
83250	790.977	619.378
83300	781.691	627.519
83350	784.46	634.733
83400	827.562	641.255
83450	818.088	647.068
83500	812.869	650.881
83550	862.402	652.67
83600	958.104	653.815
83650	1024.82	655.289
83700	1179.85	657.063
83750	1339.01	659.549
83800	1466.33	665.849
83850	1546.29	673.195
83900	1603.34	678.866
83950	1655.0	682.185
84000	1685.07	684.153
84050	1752.81	685.34
84100	1854.67	686.179
84150	1984.2	687.506
84200	2184.05	689.216
84250	2430.98	691.508
84300	2557.39	696.111
84350	2802.25	702.474
84400	2924.38	710.623
84450	2964.55	717.831
84500	3090.43	721.258
84550	3154.25	722.058
84600	3348.14	723.689
84650	3642.57	727.75
84700	4093.6	734.97
84750	4267.53	738.046
84800	4389.81	741.415
84850	4568.16	746.81
84900	4775.53	754.338
84950	5252.7	767.097
85000	5427.66	771.714
85050	5536.27	775.04
85100	5808.28	778.82
85150	6275.42	782.501
85200	6375.76	785.841
85250	6278.59	789.789
85300	7533.44	811.037
85350	8084.42	830.897
85400	9534.32	860.747
85450	9740.97	882.538
85500	9274.67	895.645
85550	8467.1	890.205
85600	8035.5	881.206
85650	7897.01	871.385
85700	7785.21	863.546
85750	7210.35	860.547
85800	6743.32	858.939
85850	6445.65	856.11
85900	6195.71	858.156
85950	5974.44	855.815
86000	5781.58	848.997
86050	5589.2	843.742
86100	5502.49	843.701
86150	5465.69	847.551
86200	5370.65	849.101
86250	5400.92	849.321
86300	5428.22	852.709
86350	5434.26	855.049
86400	5473.78	855.185
86450	5390.21	855.175
86500	5366.44	854.753
86550	5324.22	854.754
86600	5182.13	853.433
86650	5086.3	847.264
86700	5028.71	841.485
86750	4822.63	837.211
86800	4735.3	833.592
86850	4660.3	834.581
86900	4725.89	840.225
86950	4624.8	841.638
87000	4571.26	841.783
87050	4525.07	841.701
87100	4456.9	839.111
87150	4441.52	836.004
87200	4570.47	835.705
87250	4527.28	837.648
87300	4547.36	841.215
87350	4600.17	844.556
87400	4535.43	846.25
87450	4583.34	844.909
87500	4782.2	843.653
87550	4859.24	843.655
87600	4964.05	843.796
87650	5049.58	845.181
87700	5217.81	848.859
87750	5323.12	853.385
87800	5238.92	855.424
87850	5160.3	855.424
87900	5155.32	855.037
87950	5171.47	854.047
88000	5090.78	853.12
88050	4931.05	852.216
88100	4774.86	849.907
88150	4603.73	846.936
88200	4440.91	843.429
88250	4306.03	838.491
88300	4261.61	833.338
88350	4255.97	828.437
88400	4303.07	824.421
88450	4344.95	821.778
88500	4279.09	821.63
88550	4026.58	821.133
88600	3897.21	818.178
88650	3862.83	814.127
88700	3897.89	810.539
88750	3911.73	808.201
88800	3909.94	806.399
88850	3892.47	805.081
88900	3811.91	804.814
88950	3715.18	803.007
89000	3777.13	800.243
89050	3906.61	799.462
89100	3853.5	799.802
89150	3741.33	799.778
89200	3768.7	798.577
89250	3899.38	798.472
89300	3924.47	798.475
89350	3943.19	798.475
89400	3913.5	798.74
89450	3727.88	799.752
89500	3609.61	799.752
89550	3422.42	797.913
89600	3420.96	794.951
89650	3481.58	792.127
89700	3523.3	789.814
89750	3593.12	788.706
89800	3611.88	788.255
89850	3607.82	788.255
89900	3625.94	788.092
89950	3637.54	787.821
90000	3726.54	786.733
90050	3937.33	787.08
90100	4009.25	789.993
90150	3985.23	790.547
90200	4037.01	790.547
90250	4180.07	791.013
90300	4219.26	793.705
90350	4413.2	796.916
90400	4467.29	801.695
90450	4402.76	806.404
90500	4186.73	808.944
90550	4160.56	808.944
90600	4323.64	808.981
90650	4483.2	811.96
90700	4361.25	815.752
90750	3994.18	818.597
90800	3781.56	818.597
90850	3718.41	816.797
90900	3679.22	815.008
90950	3626.58	813.713
91000	3574.71	812.229
91050	3500.31	810.375
91100	3458.16	808.261
91150	3448.32	806.169
91200	3417.88	804.46
91250	3381.86	803.861
91300	3345.99	803.853
91350	3312.39	802.31
91400	3277.45	801.267
91450	3244.36	801.267
91500	3159.06	800.36
91550	3155.69	798.364
91600	3148.06	797.604
91650	3126.69	797.604
91700	3029.07	797.307
91750	3017.8	796.745
91800	2971.19	796.745
91850	2950.39	796.325
91900	2902.6	795.722
91950	2831.56	795.722
92000	2795.84	795.625
92050	2745.9	795.058
92100	2706.3	794.685
92150	2646.39	794.523
92200	2576.55	793.963
92250	2489.87	792.396
92300	2453.89	790.555
92350	2427.26	788.723
92400	2397.14	787.801
92450	2393.08	787.685
92500	2367.69	788.017
92550	2285.78	788.02
92600	2163.47	787.068
92650	2117.69	786.016
92700	2060.02	786.016
92750	1985.65	786.016
92800	1876.71	784.975
92850	1765.87	783.434
92900	1713.67	781.446
92950	1686.19	779.492
93000	1634.25	778.729
93050	1560.07	777.52
93100	1498.25	776.851
93150	1422.05	776.305
93200	1362.31	774.81
93250	1302.27	773.159
93300	1254.59	771.11
93350	1218.12	769.388
93400	1155.24	768.556
93450	1071.79	766.705
93500	1034.39	763.746
93550	1018.61	760.643
93600	979.753	757.88
93650	950.62	754.718
93700	936.59	751.605
93750	915.978	748.694
93800	904.564	745.356
93850	918.355	742.495
93900	896.954	740.003
93950	891.459	737.914
94000	866.259	734.893
94050	871.75	731.447
94100	879.337	728.362
94150	885.827	725.241
94200	886.142	722.296
94250	885.797	719.038
94300	915.451	715.266
94350	948.88	711.408
94400	974.711	707.394
94450	1016.37	703.773
94500	1063.45	700.605
94550	1097.81	697.808
94600	1136.79	695.0
94650	1180.74	691.874
94700	1230.2	688.994
94750	1286.69	686.381
94800	1336.82	683.884
94850	1378.21	680.978
94900	1438.0	677.59
94950	1528.18	673.731
95000	1600.33	669.789
95050	1687.55	665.872
95100	1743.47	661.783
95150	1828.54	656.957
95200	1905.93	651.74
95250	1989.44	646.596
95300	2067.26	641.951
95350	2130.96	638.077
95400	2188.49	634.092
95450	2256.02	629.579
95500	2315.02	625.344
95550	2361.44	621.074
95600	2504.53	617.196
95650	2608.71	614.188
95700	2610.8	611.183
95750	2656.64	607.376
95800	2693.79	602.993
95850	2791.27	598.822
95900	2903.38	595.421
95950	2905.13	592.331
96000	2937.99	588.575
96050	2985.44	583.874
96100	3059.42	579.079
96150	3116.76	575.218
96200	3142.39	571.764
96250	3221.66	568.525
96300	3294.87	565.458
96350	3313.72	562.639
96400	3377.98	559.402
96450	3395.89	556.356
96500	3410.46	552.467
96550	3489.89	548.306
96600	3541.37	545.2
96650	3493.15	542.166
96700	3505.23	538.231
96750	3589.35	534.427
96800	3634.22	531.641
96850	3668.29	529.156
96900	3694.65	526.945
96950	3705.0	525.089
97000	3712.75	523.04
97050	3685.79	521.029
97100	3641.63	518.079
97150	3579.0	513.726
97200	3569.59	508.742
97250	3730.88	504.101
97300	3812.77	501.097
97350	3750.73	498.247
97400	3669.02	495.057
97450	3643.53	490.618
97500	3638.13	485.93
97550	3654.54	481.243
97600	3683.62	476.866
97650	3745.67	473.363
97700	3777.74	470.316
97750	3875.73	467.979
97800	3889.58	466.502
97850	3888.22	464.967
97900	3936.3	463.219
97950	3981.35	462.142
98000	3984.69	462.108
98050	3752.24	461.059
98100	3643.45	457.456
98150	3792.05	453.155
98200	3790.17	450.032
98250	3726.93	446.914
98300	3757.21	443.632
98350	3846.99	441.363
98400	3861.17	439.496
98450	3825.92	437.575
98500	3792.15	434.932
98550	3806.28	431.93
98600	3793.08	429.392
98650	3756.67	426.386
98700	3733.79	423.124
98750	3630.46	419.588
98800	3606.26	415.319
98850	3610.65	410.955
98900	3635.0	406.841
98950	3668.63	403.335
99000	3784.97	401.022
99050	3815.51	399.903
99100	3741.65	398.979
99150	3736.44	397.067
99200	3801.04	395.227
99250	3919.13	394.519
99300	3996.52	394.574
99350	3930.96	397.193
99400	3702.81	397.786
99450	3689.51	395.768
99500	3631.57	393.423
99550	3651.83	391.386
99600	3752.23	389.014
99650	3799.86	387.802
99700	3734.64	387.513
99750	3694.27	385.603
99800	3708.97	383.16
99850	3793.12	381.015
99900	3876.5	380.381
[truncated: 459 more rows]
