# Supplementary material for: The extreme yet transient nature of glacial erosion
Source: Nat Commun. 2022 Nov 30;13:7377. doi: 10.1038/s41467-022-35072-0 (PMC9712427; doi:10.1038/s41467-022-35072-0)
Supplement: Supplementary file 5 — Supplementary Data 2 [file 41467_2022_35072_MOESM5_ESM.zip › csv_glacialEcalib/Fabe2002-8.csv]

Year	Q	IceH
0	0	0
50	0	0
100	0	0
150	0	0
200	0	0
250	0	0
300	0	0
350	0	0
400	0	0
450	0	0
500	0	0
550	0	0
600	0	0
650	0	0
700	0	0
750	0	0
800	0	0
850	0	0
900	0	0
950	0	0
1000	0	0
1050	0	0
1100	0	0
1150	0	0
1200	0	0
1250	0	0
1300	0	0
1350	0	0
1400	0	0
1450	0	0
1500	0	0
1550	0	0
1600	0	0
1650	0	0
1700	0	0
1750	0	0
1800	0	0
1850	0	0
1900	0	0
1950	0	0
2000	0	0
2050	0	0
2100	0	0
2150	0	0
2200	0	0
2250	0	0
2300	0	0
2350	0	0
2400	0	0
2450	0	0
2500	0	0
2550	0	0
2600	0	0
2650	0	0
2700	0	0
2750	0	0
2800	0	0
2850	0	0
2900	0	0
2950	0	0
3000	0	0
3050	0	0
3100	0	0
3150	0	0
3200	0	0
3250	0	0
3300	0	0
3350	0	0
3400	0	0
3450	0	0
3500	0	0
3550	0	0
3600	0	0
3650	0	0
3700	0	0
3750	0	0
3800	0	0
3850	0	0
3900	0	0
3950	0	0
4000	0	0
4050	0	0
4100	0	0
4150	0	0
4200	0	0
4250	0	0
4300	0	0
4350	0	0
4400	0	0
4450	0	0
4500	0	0
4550	0	0
4600	0	0
4650	0	0
4700	0	0
4750	0	0
4800	0	0
4850	0	0
4900	0	0
4950	0	0
5000	0	0
5050	0	0
5100	0	0
5150	0	0
5200	0	0
5250	0	0
5300	0	0
5350	0	0
5400	0	0
5450	0	0
5500	0	0
5550	0	0
5600	0	0
5650	0	0
5700	0	0
5750	0	0
5800	0	0
5850	0	0
5900	0	0
5950	0	0
6000	0	0
6050	0	0
6100	0	0
6150	0	0
6200	0	0
6250	0	0
6300	0	0
6350	0	0
6400	0	0
6450	0	0
6500	0	0
6550	0	0
6600	0	0
6650	0	0
6700	0	0
6750	0	0
6800	0	0
6850	0	0
6900	0	0
6950	0	0
7000	0	0
7050	0	0
7100	0	0
7150	0	0
7200	0	0
7250	0	0
7300	0	0
7350	0	0
7400	0	0
7450	0	0
7500	0	0
7550	0	0
7600	0	0
7650	0	0
7700	0	0
7750	0	0
7800	0	0
7850	0	0
7900	0	0
7950	0	0
8000	0	0
8050	0	0
8100	0	0
8150	0	0
8200	0	0
8250	0	0
8300	0	0
8350	0	0
8400	0	0
8450	0	0
8500	0	0
8550	0	0
8600	0	0
8650	0	0
8700	0	0
8750	0	0
8800	0	0
8850	0	0
8900	0	0
8950	0	0
9000	0	0
9050	0	0
9100	0	0
9150	0	0
9200	0	0
9250	0	0
9300	0	0
9350	0	0
9400	0	0
9450	0	0
9500	0	0
9550	0	0
9600	0	0
9650	0	0
9700	0	0
9750	0	0
9800	0	0
9850	0	0
9900	249.483	172.38
9950	2256.49	355.339
10000	4179.59	518.634
10050	5925.94	644.558
10100	7317.93	758.751
10150	8286.99	863.908
10200	7317.52	953.144
10250	6824.96	1028.15
10300	3665.51	1098.73
10350	1568.4	1152.45
10400	1490.75	1188.61
10450	3675.81	1218.38
10500	6519.83	1243.97
10550	8516.22	1261.69
10600	9991.48	1277.52
10650	10565.7	1288.25
10700	10787.5	1297.5
10750	10859.6	1303.94
10800	11173.7	1307.66
10850	12161.3	1309.04
10900	13256.4	1310.67
10950	14106.8	1312.68
11000	14734.8	1314.42
11050	14672.9	1315.21
11100	15695.5	1313.76
11150	15748.7	1314.21
11200	14752.1	1313.61
11250	13251.9	1308.47
11300	12363.7	1300.79
11350	12661.7	1290.38
11400	14120.2	1279.04
11450	16927.6	1269.08
11500	19097.2	1269.89
11550	18633.1	1283.5
11600	18804.5	1288.36
11650	20401.2	1288.07
11700	21077.0	1294.85
11750	19563.7	1306.77
11800	19508.3	1309.57
11850	21911.0	1308.67
11900	21882.7	1318.63
11950	19644.0	1331.47
12000	20218.5	1333.79
12050	22679.1	1334.43
12100	24511.9	1341.66
12150	25470.3	1356.88
12200	27695.3	1371.15
12250	34356.5	1387.47
12300	58699.3	1412.42
12350	20702.5	1435.42
12400	19981.8	1433.54
12450	19340.7	1430.02
12500	18853.6	1426.17
12550	18975.2	1420.64
12600	20188.8	1415.83
12650	21716.7	1413.17
12700	24311.4	1410.64
12750	33728.7	1408.2
12800	22798.0	1424.01
12850	21993.7	1423.8
12900	21457.8	1421.91
12950	20544.9	1419.7
13000	20325.3	1415.69
13050	21319.4	1410.66
13100	22385.5	1406.75
13150	23029.9	1405.07
13200	24648.8	1401.45
13250	26827.9	1398.58
13300	25935.7	1404.11
13350	32394.9	1398.89
13400	27080.6	1420.34
13450	28036.4	1422.17
13500	25275.7	1427.43
13550	27582.6	1425.75
13600	28162.7	1427.03
13650	28499.1	1428.12
13700	28285.9	1429.68
13750	29738.0	1430.01
13800	28889.1	1432.12
13850	26812.6	1435.78
13900	25024.8	1434.36
13950	24743.2	1430.08
14000	25514.1	1424.55
14050	26272.2	1420.47
14100	26363.7	1417.77
14150	26759.6	1414.63
14200	27140.5	1411.83
14250	27310.1	1408.89
14300	26890.3	1405.49
14350	26401.7	1401.5
14400	26253.9	1396.0
14450	27154.2	1390.27
14500	31112.4	1386.83
14550	24775.7	1426.94
14600	23306.6	1430.68
14650	20055.2	1436.21
14700	19780.1	1433.15
14750	20131.0	1430.14
14800	20783.8	1429.19
14850	21417.3	1429.19
14900	21066.8	1434.46
14950	20770.5	1438.21
15000	21012.6	1439.94
15050	21576.5	1442.96
15100	22158.7	1447.48
15150	21861.7	1452.68
15200	25646.9	1454.49
15250	32394.7	1463.21
15300	18852.7	1487.78
15350	18123.8	1482.31
15400	17229.7	1476.59
15450	16669.1	1469.19
15500	16670.2	1461.21
15550	16179.4	1454.87
15600	16366.3	1449.92
15650	19966.9	1448.23
15700	21490.0	1451.24
15750	21588.5	1457.76
15800	21832.1	1464.18
15850	21931.5	1471.58
15900	20358.8	1480.75
15950	20046.4	1482.92
16000	20868.6	1481.33
16050	21090.4	1476.58
16100	20754.4	1469.58
16150	20028.5	1460.15
16200	18977.9	1448.77
16250	18305.0	1436.62
16300	17843.1	1424.33
16350	17300.6	1411.92
16400	18468.4	1398.43
16450	30902.7	1387.32
16500	41970.4	1390.02
16550	24115.6	1481.98
16600	23004.0	1477.91
16650	22251.9	1472.23
16700	22393.8	1465.97
16750	22372.9	1460.26
16800	21989.5	1455.0
16850	21221.9	1450.8
16900	20713.1	1446.47
16950	20322.6	1442.15
17000	19205.5	1437.26
17050	18679.5	1430.45
17100	18968.6	1422.56
17150	18967.4	1416.02
17200	17961.7	1411.31
17250	17400.0	1405.58
17300	17174.2	1399.85
17350	15912.8	1395.91
17400	15234.8	1389.97
17450	18975.8	1382.91
17500	19309.6	1383.64
17550	19261.8	1385.02
17600	18687.2	1385.66
17650	20683.4	1383.31
17700	21848.6	1386.43
17750	21788.4	1395.84
17800	20684.4	1404.4
17850	20385.0	1410.01
17900	19139.4	1412.29
17950	19243.5	1410.95
18000	20503.3	1407.67
18050	20868.4	1406.41
18100	21172.4	1405.68
18150	21806.5	1405.44
18200	20878.6	1408.91
18250	20821.7	1408.41
18300	22428.1	1406.06
18350	23008.7	1408.44
18400	23178.7	1412.56
18450	23001.0	1417.7
18500	22274.8	1422.76
18550	22661.9	1427.14
18600	21463.0	1433.53
18650	21184.3	1434.93
18700	22093.9	1434.7
18750	22152.7	1435.73
18800	20537.2	1437.62
18850	21217.8	1434.58
18900	21749.0	1430.83
18950	21517.6	1426.95
19000	22061.2	1421.27
19050	22768.1	1416.34
19100	23416.4	1414.22
19150	21307.3	1415.98
19200	21461.8	1409.78
19250	24362.9	1402.49
19300	24462.2	1405.9
19350	23777.0	1408.07
19400	23935.6	1408.07
19450	22914.9	1408.92
19500	22914.4	1407.04
19550	23665.0	1404.17
19600	24351.8	1403.03
19650	25240.0	1403.23
19700	25928.7	1406.66
19750	24782.1	1413.93
19800	23347.6	1417.64
19850	24226.9	1416.55
19900	25593.5	1416.25
19950	21185.1	1422.68
20000	20455.3	1416.8
20050	23544.6	1407.85
20100	25321.9	1403.82
20150	24743.6	1405.92
20200	25201.1	1405.82
20250	25210.9	1406.94
20300	24920.7	1408.27
20350	25898.6	1408.74
20400	23231.9	1416.81
20450	22758.1	1416.72
20500	24181.1	1413.31
20550	25264.9	1412.07
20600	26140.1	1412.0
20650	23481.0	1417.65
20700	23901.2	1415.22
20750	25898.9	1412.48
20800	24573.3	1415.09
20850	25221.5	1414.61
20900	24039.8	1415.84
20950	23331.4	1415.06
21000	26009.8	1409.98
21050	27414.0	1411.76
21100	27184.8	1419.47
21150	26196.2	1427.42
21200	25933.6	1431.15
21250	25835.4	1432.8
21300	25090.7	1433.18
21350	27692.9	1430.87
21400	26547.0	1434.62
21450	25341.4	1435.46
21500	25805.4	1432.95
21550	26245.5	1430.5
21600	28201.9	1427.75
21650	29184.1	1429.76
21700	30121.4	1435.55
21750	29345.7	1443.59
21800	29382.1	1449.74
21850	31498.6	1454.63
21900	29835.7	1465.14
21950	29149.3	1472.11
22000	29790.3	1477.97
22050	26934.1	1484.56
22100	27948.3	1483.25
22150	30582.1	1481.65
22200	29641.4	1486.17
22250	29086.3	1488.02
22300	30568.8	1488.0
22350	30559.5	1492.03
22400	29196.8	1497.91
22450	27825.3	1500.46
22500	27186.9	1499.63
22550	27841.6	1495.26
22600	28268.2	1489.63
22650	28458.6	1484.71
22700	27567.8	1481.41
22750	25532.3	1482.47
22800	26171.4	1480.83
22850	26852.1	1481.14
22900	25663.2	1486.25
22950	25362.5	1488.41
23000	25066.4	1490.12
23050	24586.0	1491.23
23100	24860.9	1491.23
23150	24970.5	1491.64
23200	23682.7	1492.78
23250	23700.4	1491.93
23300	24147.9	1490.06
23350	25241.5	1488.36
23400	25844.4	1488.41
23450	25012.6	1491.45
23500	24441.3	1493.49
23550	23874.2	1494.66
23600	22979.0	1495.14
23650	22989.1	1493.54
23700	24004.2	1491.09
23750	24171.2	1490.84
23800	23880.1	1490.84
23850	23954.1	1490.58
23900	24416.0	1489.81
23950	25385.1	1489.52
24000	25275.9	1491.62
24050	24042.3	1495.34
24100	24352.2	1496.35
24150	24401.2	1498.23
24200	23118.6	1500.85
24250	22922.0	1500.9
24300	22790.4	1500.88
24350	23635.4	1498.91
24400	25007.3	1498.36
24450	24460.3	1499.58
24500	23593.6	1501.38
24550	23688.8	1501.38
24600	24406.5	1501.35
24650	24010.5	1503.12
24700	23568.1	1504.63
24750	24166.7	1504.8
24800	23436.3	1507.34
24850	22240.3	1508.52
24900	23369.0	1508.31
24950	24039.7	1508.31
25000	22642.6	1510.52
25050	20806.5	1511.96
25100	19605.4	1511.95
25150	19714.8	1509.05
25200	19566.1	1504.02
25250	19008.5	1498.36
25300	18979.1	1491.98
25350	19739.9	1484.62
25400	20455.1	1477.94
25450	20984.8	1473.44
25500	25020.0	1472.65
25550	28679.1	1475.8
25600	32764.4	1484.06
25650	46817.2	1499.18
25700	22837.6	1515.97
25750	22724.9	1512.22
25800	23029.9	1509.1
25850	23041.3	1507.79
25900	22585.4	1508.22
25950	20807.0	1510.03
26000	18759.6	1511.01
26050	18592.3	1508.79
26100	19782.6	1503.79
26150	20144.1	1497.69
26200	19863.8	1491.64
26250	19270.3	1484.91
26300	19042.9	1477.21
26350	19914.9	1468.22
26400	20432.0	1459.44
26450	22137.3	1451.38
26500	76568.8	1446.96
26550	21723.7	1477.08
26600	22930.4	1473.07
26650	89797.8	1469.55
26700	22259.6	1515.61
26750	21487.3	1513.78
26800	21047.2	1511.82
26850	20973.0	1509.27
26900	20233.7	1506.81
26950	19869.1	1503.87
27000	20134.0	1500.15
27050	21750.9	1494.56
27100	23603.4	1487.88
27150	24812.9	1478.56
27200	25450.2	1469.82
27250	25932.7	1463.29
27300	25860.3	1459.63
27350	27057.7	1459.59
27400	25187.6	1466.54
27450	21514.7	1480.3
27500	21001.7	1485.65
27550	20815.8	1490.97
27600	19861.8	1496.5
27650	19540.3	1501.42
27700	19767.1	1504.83
27750	19924.1	1506.83
27800	19681.2	1507.05
27850	19503.9	1507.05
27900	19890.1	1505.15
27950	20162.5	1502.36
28000	20653.9	1497.47
28050	21003.6	1491.61
28100	20585.1	1485.96
28150	21941.9	1479.26
28200	22559.8	1470.88
28250	23961.4	1460.41
28300	24303.5	1450.72
28350	23386.2	1442.82
28400	22573.9	1435.41
28450	22909.5	1428.14
28500	23228.8	1423.65
28550	22340.4	1425.29
28600	20210.4	1432.06
28650	18366.5	1435.3
28700	17868.0	1435.47
28750	17680.0	1435.21
28800	18066.7	1433.81
28850	18354.9	1432.96
28900	18018.6	1432.96
28950	18779.0	1431.23
29000	20226.4	1429.98
29050	20746.4	1432.4
29100	19362.1	1439.96
29150	14099.7	1440.16
29200	14066.1	1433.88
29250	15271.6	1431.51
29300	15737.9	1430.93
29350	15982.4	1430.66
29400	16729.1	1430.28
29450	16763.9	1430.34
29500	16440.7	1431.14
29550	16608.4	1431.22
29600	17024.9	1431.73
29650	16276.8	1435.5
29700	15631.9	1438.95
29750	15291.9	1441.83
29800	15518.0	1444.4
29850	15834.0	1446.71
29900	15097.6	1449.18
29950	15563.5	1449.66
30000	15807.5	1449.66
30050	15305.7	1449.66
30100	15795.3	1448.23
30150	16783.5	1444.72
30200	16846.7	1441.15
30250	17197.5	1436.31
30300	17319.5	1432.93
30350	16879.3	1433.3
30400	15939.1	1434.94
30450	15771.1	1435.22
30500	15508.8	1436.29
30550	14699.4	1438.63
30600	14447.7	1440.42
30650	14893.3	1441.18
30700	15098.9	1441.68
30750	15060.5	1442.01
30800	15159.0	1442.1
30850	14614.3	1443.25
30900	14442.0	1443.65
30950	14761.9	1443.16
31000	14717.0	1442.9
31050	14364.4	1442.85
31100	14358.1	1440.95
31150	14352.9	1438.75
31200	13770.5	1437.06
31250	13100.6	1433.7
31300	12725.2	1429.36
31350	12134.6	1425.08
31400	11952.6	1419.68
31450	11502.0	1414.68
31500	10979.8	1409.03
31550	10681.6	1403.31
31600	10386.8	1397.59
31650	10171.3	1390.74
31700	10149.0	1383.6
31750	10060.0	1377.68
31800	10441.2	1371.99
31850	10877.4	1368.37
31900	11846.6	1367.23
31950	12428.0	1370.33
32000	11093.1	1370.98
32050	11215.5	1370.68
32100	11350.7	1370.68
32150	11190.4	1372.48
32200	11433.5	1375.52
32250	10284.8	1380.54
32300	8786.49	1383.35
32350	8120.27	1382.42
32400	7697.28	1379.7
32450	7315.49	1376.14
32500	7098.48	1371.9
32550	6687.24	1367.37
32600	6243.56	1361.79
32650	5699.65	1355.45
32700	5427.85	1347.49
32750	5537.49	1339.68
32800	5193.67	1333.02
32850	4687.75	1326.29
32900	4448.65	1318.66
32950	4259.98	1310.48
33000	4116.59	1302.51
33050	3960.95	1294.87
33100	3764.03	1287.2
33150	3868.05	1278.69
33200	4486.47	1271.07
33250	4968.17	1266.99
33300	5311.05	1265.77
33350	5779.35	1266.92
33400	4583.49	1270.69
33450	4746.3	1267.96
33500	5148.16	1266.86
33550	5306.75	1268.88
33600	4684.04	1274.03
33650	4079.72	1275.97
33700	3802.31	1276.1
33750	3386.64	1275.5
33800	3073.09	1274.04
33850	2956.19	1271.47
33900	2759.19	1269.83
33950	2407.56	1269.02
34000	2046.15	1267.63
34050	1670.28	1266.27
34100	1296.2	1264.7
34150	1071.33	1262.26
34200	921.691	1258.35
34250	806.856	1254.07
34300	728.142	1249.6
34350	643.699	1243.73
34400	633.58	1237.51
34450	641.919	1230.59
34500	647.893	1224.23
34550	665.959	1218.5
34600	683.54	1213.51
34650	667.246	1209.7
34700	669.075	1205.4
34750	681.665	1200.59
34800	723.173	1195.99
34850	944.027	1196.22
34900	1089.43	1201.82
34950	799.969	1201.19
35000	792.928	1199.28
35050	806.165	1197.37
35100	823.344	1196.53
35150	839.025	1196.53
35200	870.401	1198.28
35250	834.734	1199.96
35300	916.626	1201.77
35350	933.351	1206.34
35400	812.894	1211.9
35450	776.538	1211.25
35500	815.321	1207.4
35550	870.497	1203.94
35600	956.683	1201.78
35650	1065.4	1200.0
35700	1242.47	1194.76
35750	1320.89	1187.99
35800	1360.49	1180.7
35850	1547.41	1174.13
35900	1772.12	1168.21
35950	2017.64	1163.17
36000	2239.8	1157.2
36050	2503.13	1151.13
36100	2756.85	1145.17
36150	2985.49	1139.11
36200	3036.0	1132.75
36250	3225.01	1125.78
36300	3409.84	1118.01
36350	3567.4	1110.79
36400	3653.62	1103.14
36450	3848.71	1095.22
36500	3847.62	1087.66
36550	3914.67	1080.03
36600	4289.13	1073.12
36650	4436.02	1067.44
36700	4563.9	1062.06
36750	4465.88	1056.1
36800	4639.44	1049.6
36850	4562.03	1043.42
36900	4410.51	1035.92
36950	4414.85	1026.7
37000	4375.8	1016.99
37050	4386.67	1007.46
37100	4456.52	997.971
37150	4623.65	989.848
37200	4873.13	983.099
37250	4958.88	977.119
37300	5681.34	973.233
37350	5635.36	974.47
37400	5208.56	975.577
37450	5029.62	975.489
37500	5444.16	974.067
37550	5634.72	975.726
37600	5449.81	980.569
37650	5283.3	985.478
37700	5091.78	991.11
37750	5052.16	997.14
37800	4707.33	1005.38
37850	4280.92	1013.54
37900	4062.55	1020.41
37950	3753.99	1028.51
38000	3660.03	1037.82
38050	3990.53	1055.99
38100	3607.12	1065.11
38150	3122.08	1072.18
38200	2755.28	1082.79
38250	2629.11	1094.46
38300	2061.02	1107.46
38350	1693.45	1123.73
38400	1675.35	1129.44
38450	1768.12	1128.24
38500	1922.85	1125.26
38550	2115.56	1122.76
38600	2219.94	1121.83
38650	2421.32	1119.39
38700	2625.14	1116.39
38750	2849.97	1113.31
38800	3015.39	1109.88
38850	3173.92	1104.69
38900	3351.96	1098.99
38950	3522.81	1093.67
39000	3734.34	1088.73
39050	3974.76	1085.11
39100	4220.74	1082.69
39150	4210.13	1082.01
39200	4277.48	1078.08
39250	4420.9	1072.52
39300	4514.08	1066.69
39350	4730.02	1061.33
39400	4873.73	1056.43
39450	5049.57	1050.87
39500	5220.91	1045.01
39550	5297.05	1039.33
39600	5433.86	1033.27
39650	5470.23	1027.11
39700	5318.56	1020.7
39750	5553.22	1013.01
39800	5505.21	1006.4
39850	5452.23	998.925
39900	5533.56	990.284
39950	5449.58	981.783
40000	5442.24	972.723
40050	5564.25	963.757
40100	6058.78	956.065
40150	7078.84	951.399
40200	7850.53	951.718
40250	7464.49	954.02
40300	7610.44	953.958
40350	7095.61	953.89
40400	6739.51	950.754
40450	6865.62	944.962
40500	6924.52	939.472
40550	6969.54	933.829
40600	7059.25	928.269
40650	7156.4	922.769
40700	7198.54	917.327
40750	6968.25	911.442
40800	6657.33	904.861
40850	6576.57	896.992
40900	6544.52	888.393
40950	6413.14	879.356
41000	6210.34	869.728
41050	6410.11	859.235
41100	6698.57	849.878
41150	6671.94	841.36
41200	6694.23	832.626
41250	6987.23	824.272
41300	7505.24	817.547
41350	7881.94	813.775
41400	7704.48	813.151
41450	8003.81	811.252
41500	8299.66	810.989
41550	8467.8	811.142
41600	9200.9	813.314
41650	10177.4	820.175
41700	9952.83	831.082
41750	8283.51	839.304
41800	7359.27	838.553
41850	7094.97	831.85
41900	7130.11	824.133
41950	7191.29	816.403
42000	7119.74	809.282
42050	6932.85	801.226
42100	6773.27	792.154
42150	6869.13	782.655
42200	6614.99	773.235
42250	6533.74	763.073
42300	6489.37	752.365
42350	6407.77	741.297
42400	6552.34	730.155
42450	6683.83	719.81
42500	6610.26	710.196
42550	6442.83	700.076
42600	6768.28	689.42
42650	7040.93	680.365
42700	6927.39	673.239
42750	6763.29	665.855
42800	6435.48	657.551
42850	6307.11	647.57
42900	6377.04	637.306
42950	6418.42	627.731
43000	6801.77	618.863
43050	6992.66	612.164
43100	7063.99	607.786
43150	7090.6	604.35
43200	7172.86	601.924
43250	7219.63	601.012
43300	7433.61	600.63
43350	7924.77	603.231
43400	8366.98	612.044
43450	8158.68	623.516
43500	7762.31	630.408
43550	7867.46	630.421
43600	8111.67	631.418
43650	8067.92	635.785
43700	6719.41	640.795
43750	5009.95	635.096
43800	4859.45	627.252
43850	4800.47	618.725
43900	4682.3	610.231
43950	4555.82	601.174
44000	4616.48	591.352
44050	4859.35	582.091
44100	5003.38	574.187
44150	4940.56	567.235
44200	4955.33	560.234
44250	4895.94	553.536
44300	4656.5	546.265
44350	4705.7	538.228
44400	4857.48	530.713
44450	4664.65	524.48
44500	4427.21	517.101
44550	4341.76	508.582
44600	4431.15	499.557
44650	4299.03	491.452
44700	4145.92	482.151
44750	4326.21	472.528
44800	4628.37	463.217
44850	5247.18	457.831
44900	5194.76	460.463
44950	5038.76	465.842
45000	4664.58	467.489
45050	4425.0	463.737
45100	4509.12	455.559
45150	4642.77	449.772
45200	4565.92	448.133
45250	4391.46	445.156
45300	4159.26	441.224
45350	3982.74	434.077
45400	4263.85	427.135
45450	4316.43	424.338
45500	4275.1	424.125
45550	4280.1	422.057
45600	4134.16	419.688
45650	4146.47	417.719
45700	4103.35	417.699
45750	3890.88	417.183
45800	3760.97	411.841
45850	3795.68	405.896
45900	4076.09	403.967
45950	4149.54	408.008
46000	3935.49	412.728
46050	4069.0	413.008
46100	4251.8	415.875
46150	4316.66	423.528
46200	4399.86	430.409
46250	4536.37	437.588
46300	4516.46	445.718
46350	4604.13	453.058
46400	4594.04	461.075
46450	4563.25	466.879
46500	5045.71	471.511
46550	5411.65	485.339
46600	5500.81	502.288
46650	5479.31	514.048
46700	5729.03	524.79
46750	5905.23	538.035
46800	5853.19	551.808
46850	5792.31	561.973
46900	5875.5	570.545
46950	6452.67	579.791
47000	6836.36	595.258
47050	6493.9	613.344
47100	6835.36	624.148
47150	7623.04	637.618
47200	8055.51	657.41
47250	8482.81	679.432
47300	9167.93	702.241
47350	8108.91	725.811
47400	6175.94	738.488
47450	5651.6	737.797
47500	5579.23	733.834
47550	5594.37	728.97
47600	5699.97	724.127
47650	5627.68	720.269
47700	5533.02	715.489
47750	5505.28	710.207
47800	5526.29	704.727
47850	5679.14	699.552
47900	5583.19	695.651
47950	5343.23	690.858
48000	5223.46	684.644
48050	5352.77	677.948
48100	5620.27	671.956
48150	5779.42	667.701
48200	5556.13	664.486
48250	5242.05	659.568
48300	5184.6	652.717
48350	5310.72	645.476
48400	5470.12	639.276
48450	5417.52	634.196
48500	5298.49	628.77
48550	5270.86	622.673
48600	5201.42	616.614
48650	4979.21	610.268
48700	4802.87	602.83
48750	4791.14	594.169
48800	4782.63	585.905
48850	4827.44	577.466
48900	4975.64	569.399
48950	5032.26	562.518
49000	5213.49	556.414
49050	5467.26	551.166
49100	5516.0	548.318
49150	5387.21	546.781
49200	5315.37	543.686
49250	5344.55	540.061
49300	5330.2	537.037
49350	5509.15	533.819
49400	5949.41	533.209
49450	6199.8	538.184
49500	6449.08	545.91
49550	6100.01	555.387
49600	5379.67	559.435
49650	5670.47	554.141
49700	6621.29	552.193
49750	6950.75	562.224
49800	6375.91	574.844
49850	5584.35	579.725
49900	5255.9	577.007
49950	5152.3	571.954
50000	5323.94	566.247
50050	5522.92	561.386
50100	5527.81	558.249
50150	5744.3	554.914
50200	6148.5	554.986
50250	6088.95	558.332
50300	6127.55	560.956
50350	6171.03	563.92
50400	6089.15	567.269
50450	5898.78	569.386
50500	5878.07	569.299
50550	6263.77	569.379
50600	6451.58	572.743
50650	6236.35	578.053
50700	6173.67	580.726
50750	6268.86	581.997
50800	6269.43	585.072
50850	6095.11	587.166
50900	6189.29	587.205
50950	6293.31	587.482
51000	6293.67	589.883
51050	6559.37	592.081
51100	6644.02	596.861
51150	6450.69	602.62
51200	6583.3	605.055
51250	6709.18	608.78
51300	6806.47	613.618
51350	6778.12	619.383
51400	6535.77	623.675
51450	6711.91	625.364
51500	6852.54	629.323
51550	6672.24	634.123
51600	6769.83	637.187
51650	7042.17	640.529
51700	6929.6	646.294
51750	6736.22	650.99
51800	6796.85	653.088
51850	6772.74	656.566
51900	6566.81	658.938
51950	6983.14	659.023
52000	7234.63	662.94
52050	7307.13	669.455
52100	7174.31	676.177
52150	6602.65	681.909
52200	6348.41	683.025
52250	6240.71	683.004
52300	6685.23	681.999
52350	7609.85	682.241
52400	8124.91	691.732
52450	7865.4	706.313
52500	7618.97	717.208
52550	7684.26	724.759
52600	8083.78	731.905
52650	8350.21	743.03
52700	7983.6	756.535
52750	8031.79	765.589
52800	8304.49	774.604
52850	8627.69	786.416
52900	8886.92	800.948
52950	8460.53	817.901
53000	8273.72	830.303
53050	8072.1	841.308
53100	7964.64	851.287
53150	8564.85	860.914
53200	8395.53	874.926
53250	8192.26	888.753
53300	7860.74	901.461
53350	7360.36	912.732
53400	7379.42	922.335
53450	7296.85	932.642
53500	7268.04	943.166
53550	7117.18	954.333
53600	6681.63	966.42
53650	6469.07	977.201
53700	6287.57	988.511
53750	6107.47	1000.65
53800	5685.55	1013.07
53850	5229.56	1024.64
53900	4978.0	1034.81
53950	4796.96	1045.53
54000	4496.6	1057.55
54050	3891.1	1069.57
54100	3462.57	1080.41
54150	2989.94	1091.89
54200	2333.58	1104.48
54250	1742.54	1115.32
54300	1316.34	1126.24
54350	1024.2	1136.49
54400	829.492	1146.38
54450	721.993	1153.74
54500	676.444	1158.8
54550	752.078	1161.08
54600	1064.0	1162.96
54650	1476.42	1165.14
54700	1946.46	1167.13
54750	1884.19	1168.14
54800	1837.69	1168.05
54850	2379.06	1165.09
54900	3386.06	1164.43
54950	5323.2	1168.62
55000	8825.42	1182.85
55050	3375.17	1233.74
55100	2954.7	1233.72
55150	2803.56	1233.45
55200	2545.26	1229.72
55250	2106.3	1224.4
55300	1555.18	1219.0
55350	1089.76	1213.64
55400	840.743	1208.39
55450	758.652	1203.98
55500	978.461	1204.26
55550	1185.84	1210.15
55600	1604.5	1214.92
55650	2369.06	1218.2
55700	3422.6	1220.42
55750	4910.03	1221.38
55800	7864.39	1225.05
55850	4556.22	1249.23
55900	4006.14	1248.39
55950	3744.47	1244.6
56000	3607.41	1239.76
56050	3584.69	1235.03
56100	3766.97	1229.88
56150	3892.22	1223.51
56200	3974.12	1216.96
56250	4251.91	1210.75
56300	4557.27	1205.7
56350	4824.95	1202.77
56400	5410.57	1200.81
56450	6470.25	1199.76
56500	9108.06	1200.19
56550	17795.1	1210.49
56600	4564.28	1256.49
56650	4292.2	1256.46
56700	3897.2	1254.02
56750	3575.31	1249.93
56800	3253.61	1246.09
56850	2934.91	1243.11
56900	3097.42	1242.94
56950	3994.56	1249.85
57000	4369.88	1259.22
57050	5056.81	1266.08
57100	5796.71	1269.79
57150	6045.03	1269.63
57200	5787.91	1267.13
57250	5705.92	1264.7
57300	6103.31	1263.5
57350	6144.96	1263.5
57400	7808.63	1265.56
57450	9075.0	1270.59
57500	9750.94	1274.1
57550	9432.03	1275.9
57600	8957.51	1275.88
57650	8387.06	1274.02
57700	8221.6	1270.55
57750	8133.24	1266.87
57800	7713.3	1262.84
57850	7342.39	1257.69
57900	7148.37	1251.86
57950	7145.09	1246.06
58000	7178.22	1240.93
58050	8084.3	1236.15
58100	11441.8	1234.37
58150	12052.1	1237.31
58200	12483.4	1240.22
58250	12645.8	1243.09
58300	13487.1	1243.05
58350	15470.3	1242.43
58400	17468.2	1245.52
58450	18716.5	1252.24
58500	22847.9	1255.55
58550	33950.8	1259.32
58600	16727.1	1321.58
58650	16566.3	1322.79
58700	15862.9	1325.9
58750	15472.0	1328.88
58800	14495.7	1332.12
58850	13652.2	1334.65
58900	13924.9	1334.1
58950	15501.7	1332.88
59000	17823.2	1336.65
59050	17875.8	1353.0
59100	13083.1	1369.94
59150	13944.9	1373.91
59200	14987.3	1379.28
59250	16079.9	1382.49
59300	17588.9	1383.33
59350	19043.3	1382.28
59400	20671.5	1380.96
59450	22912.3	1381.11
59500	24596.3	1383.02
59550	23278.4	1397.76
59600	21638.6	1403.86
59650	23374.5	1402.41
59700	23940.8	1403.7
59750	23764.9	1404.07
59800	24647.4	1409.88
59850	18703.2	1422.37
59900	17460.3	1418.24
59950	17403.2	1411.51
60000	18037.6	1403.32
60050	19951.3	1394.43
60100	21611.4	1388.18
60150	22613.1	1387.5
60200	19861.2	1398.29
60250	17152.9	1404.93
60300	16804.7	1404.92
60350	17067.8	1402.74
60400	18114.0	1399.73
60450	19978.9	1397.5
60500	18924.7	1400.29
60550	17895.4	1400.7
60600	19511.5	1398.22
60650	20518.5	1397.76
60700	20337.4	1399.73
60750	20259.8	1401.23
60800	20055.1	1402.97
60850	20348.5	1403.32
60900	21371.6	1403.84
60950	24651.9	1404.78
61000	31536.6	1409.33
61050	64806.8	1432.36
61100	17969.8	1471.13
61150	17801.2	1466.51
61200	17708.2	1462.07
61250	17684.8	1457.88
61300	17475.0	1454.28
61350	17245.2	1451.2
61400	16944.5	1448.57
61450	16575.3	1446.77
61500	16047.0	1445.52
61550	15903.7	1444.93
61600	15947.0	1444.05
61650	15998.3	1443.65
61700	15743.0	1443.42
61750	15538.5	1443.4
61800	15732.8	1441.38
61850	15688.8	1440.38
61900	15649.1	1438.93
61950	15753.1	1436.59
62000	15595.7	1434.58
62050	15907.2	1432.16
62100	15953.4	1430.59
62150	15555.7	1430.51
62200	15091.1	1430.71
62250	14529.6	1430.71
62300	14353.0	1430.69
62350	15163.2	1428.79
62400	15798.8	1428.79
62450	15941.7	1428.79
62500	15570.8	1428.85
62550	15261.9	1428.84
62600	15786.3	1428.84
62650	16158.8	1428.84
62700	15591.0	1430.92
62750	15123.0	1433.02
62800	15134.5	1433.11
62850	15625.5	1433.17
62900	15626.5	1433.69
62950	15241.7	1436.2
63000	15361.5	1437.08
63050	15465.7	1439.27
63100	14971.3	1442.83
63150	14331.2	1447.03
63200	14307.2	1450.37
63250	14677.3	1453.54
63300	14928.4	1456.72
63350	15038.1	1459.8
63400	14685.7	1463.06
63450	14711.5	1465.73
63500	15270.4	1466.12
63550	15085.6	1466.12
63600	14977.1	1466.12
63650	15261.4	1465.5
63700	15276.1	1465.14
63750	15046.6	1465.1
63800	15068.6	1464.58
63850	15294.4	1461.83
63900	15499.7	1459.52
63950	16458.7	1457.21
64000	17236.8	1453.98
64050	17243.7	1449.94
64100	16988.0	1445.78
64150	16617.1	1441.63
64200	15955.4	1437.13
64250	15636.0	1431.13
64300	15589.2	1425.02
64350	15245.5	1418.98
64400	14747.9	1412.67
64450	14441.1	1405.99
64500	14533.8	1397.92
64550	15517.9	1389.59
64600	16831.7	1382.8
64650	18375.3	1379.52
64700	20582.7	1379.11
64750	31825.0	1387.06
64800	14424.4	1401.09
64850	13603.9	1400.99
64900	13038.6	1400.86
64950	12655.8	1399.46
65000	12144.1	1399.14
65050	11245.6	1399.3
65100	10752.9	1399.09
65150	10473.2	1399.09
65200	10301.4	1399.09
65250	10474.3	1398.91
65300	10755.7	1397.9
65350	10750.1	1397.53
65400	10917.6	1395.26
65450	10971.5	1392.49
65500	10612.9	1389.97
65550	10363.3	1387.03
65600	10260.9	1383.58
65650	10201.1	1380.35
65700	9920.59	1377.64
65750	9517.2	1374.94
65800	9389.83	1371.9
65850	9350.54	1369.06
65900	9043.19	1367.57
65950	8484.63	1366.99
66000	8068.13	1366.9
66050	7827.54	1366.54
66100	7798.06	1365.29
66150	7581.24	1364.87
66200	7410.07	1364.44
66250	7322.82	1363.45
66300	7179.3	1362.36
66350	6964.26	1361.31
66400	6631.36	1360.64
66450	6356.74	1360.06
66500	5874.75	1358.35
66550	5608.96	1355.36
66600	5453.63	1352.2
66650	5243.23	1349.06
66700	5022.03	1345.87
66750	4804.81	1342.61
66800	4691.08	1339.39
66850	4623.58	1336.46
66900	4517.09	1334.07
66950	4138.54	1332.97
67000	3770.85	1330.79
67050	3522.29	1327.84
67100	3147.95	1324.98
67150	2821.82	1321.67
67200	2538.96	1317.93
67250	2225.97	1314.53
67300	1930.69	1310.9
67350	1720.5	1307.06
67400	1486.48	1304.17
67450	1231.89	1301.8
67500	1047.3	1298.65
67550	919.241	1294.76
67600	814.776	1291.0
67650	724.335	1287.41
67700	666.648	1283.2
67750	635.169	1278.47
67800	613.877	1273.66
67850	591.857	1269.4
67900	581.731	1264.69
67950	581.413	1258.93
68000	628.137	1254.23
68050	655.867	1250.33
68100	673.045	1247.35
68150	703.864	1244.29
68200	743.506	1240.8
68250	809.9	1236.81
68300	904.471	1232.35
68350	1008.82	1227.3
68400	1115.93	1221.67
68450	1264.99	1216.15
68500	1401.83	1210.92
68550	1538.82	1205.5
68600	1713.81	1199.84
68650	1876.67	1194.4
68700	2039.36	1188.97
68750	2210.83	1183.27
68800	2378.22	1177.7
68850	2551.46	1172.1
68900	2713.49	1166.2
68950	2894.73	1160.59
69000	3090.52	1155.26
69050	3252.83	1149.89
69100	3350.14	1143.92
69150	3433.84	1137.82
69200	3558.63	1131.32
69250	3689.7	1124.9
69300	3779.56	1118.85
69350	3921.32	1112.82
69400	4030.67	1106.77
69450	4027.5	1100.38
69500	4165.35	1093.96
69550	4278.12	1087.64
69600	4251.73	1081.31
69650	4361.72	1074.83
69700	4463.39	1068.55
69750	4438.7	1062.21
69800	4442.6	1055.57
69850	4397.53	1048.54
69900	4324.23	1041.21
69950	4432.02	1033.7
70000	4640.22	1026.69
70050	4777.57	1020.44
70100	5033.66	1014.58
70150	5471.81	1010.36
70200	5985.6	1008.84
70250	6138.49	1008.84
70300	5716.28	1008.42
70350	5243.02	1004.66
70400	4936.71	998.147
70450	4929.13	990.556
70500	4967.06	982.584
70550	4961.96	974.691
70600	4967.73	966.738
70650	5025.92	958.76
70700	5116.61	951.042
70750	5193.43	943.42
70800	5290.61	935.936
70850	5366.22	928.661
70900	5325.85	921.635
70950	5297.85	914.471
71000	5364.86	906.839
71050	5508.99	899.046
71100	5800.6	891.659
71150	5921.95	885.34
71200	5967.27	879.234
71250	5894.23	872.999
71300	5854.66	866.426
71350	5806.5	859.744
71400	5765.56	852.787
71450	5771.94	845.507
71500	5915.03	838.037
71550	6251.18	831.34
71600	6408.44	825.623
71650	6516.94	821.332
71700	6635.11	817.474
71750	6570.06	814.164
71800	6345.31	809.645
71850	6452.39	804.422
71900	6826.32	799.569
71950	7087.72	796.234
72000	7103.03	794.389
72050	6689.16	792.447
72100	6687.25	788.647
72150	6836.64	784.666
72200	6941.55	781.306
72250	6882.33	778.245
72300	6862.91	774.997
72350	7028.02	771.843
72400	7296.62	769.406
72450	7539.3	768.332
72500	7623.01	768.286
72550	7768.04	768.219
72600	7840.91	768.22
72650	8132.58	769.449
72700	8320.58	772.154
72750	8717.09	775.497
72800	9168.86	780.199
72850	9062.27	787.931
72900	9202.69	794.579
72950	9307.07	802.344
73000	7602.31	809.631
73050	6336.29	807.356
73100	5821.19	799.779
73150	5711.76	790.484
73200	5755.2	780.885
73250	5655.22	771.16
73300	5482.1	761.249
73350	5376.25	750.579
73400	5316.18	739.591
73450	5287.89	728.259
73500	5236.04	716.996
73550	5144.15	705.664
73600	5133.84	693.856
73650	5217.59	681.975
73700	5135.75	670.748
73750	4999.64	659.022
73800	5042.8	646.969
73850	5088.46	634.994
73900	4980.21	623.028
73950	4896.35	611.409
74000	4878.88	599.681
74050	4769.68	587.862
74100	4588.17	575.742
74150	4520.35	563.08
74200	4512.18	550.32
74250	4500.84	537.529
74300	4454.93	524.77
74350	4348.1	512.201
74400	4203.93	499.837
74450	4007.39	486.942
74500	3918.04	473.619
74550	3868.25	460.479
74600	3732.69	447.173
74650	3512.68	433.9
74700	3255.26	420.009
74750	3213.88	405.711
74800	3147.49	391.708
74850	3018.8	378.012
74900	3014.48	363.721
74950	3165.38	348.612
75000	3173.0	337.39
75050	3106.9	332.095
75100	3005.94	323.803
75150	2971.38	309.67
75200	2870.04	296.333
75250	2600.0	282.844
75300	2372.46	267.521
75350	2205.42	255.355
75400	2025.21	243.299
75450	1926.44	231.102
75500	1814.99	219.556
75550	1768.27	213.538
75600	1653.02	207.451
75650	1491.33	197.246
75700	1418.8	187.854
75750	1262.58	180.679
75800	1130.83	171.332
75850	986.019	160.871
75900	885.41	151.25
75950	798.402	142.652
76000	716.952	135.121
76050	615.472	123.596
76100	546.185	112.078
76150	475.83	101.355
76200	431.742	91.6487
76250	409.937	90.0125
76300	427.134	92.6361
76350	461.776	99.1538
76400	505.434	106.387
76450	506.967	110.431
76500	515.202	113.894
76550	552.064	120.777
76600	645.723	135.202
76650	744.376	152.053
76700	843.386	166.322
76750	957.748	180.131
76800	1165.31	197.57
76850	1358.58	217.693
76900	1613.82	238.35
76950	2014.16	263.04
77000	2451.88	289.096
77050	3258.71	316.116
77100	4430.89	354.64
77150	3685.79	383.687
77200	2981.47	381.128
77250	2660.15	369.094
77300	2552.86	355.383
77350	2502.07	341.025
77400	2368.46	325.443
77450	2101.33	307.286
77500	1746.93	287.059
77550	1511.42	266.384
77600	1351.72	247.011
77650	1227.08	229.781
77700	1314.44	211.914
77750	1712.01	191.514
77800	2286.48	173.824
77850	1499.52	164.572
77900	353.538	153.95
77950	85.5016	139.591
78000	32.6411	125.889
78050	15.755	111.864
78100	6.38382	94.417
78150	2.06271	75.3938
78200	0.511637	58.1429
78250	0.105656	43.7612
78300	0.0180269	31.8804
78350	0	22.3853
78400	0	13.2391
78450	0	5.5249
78500	0	0
78550	0	0
78600	0	0
78650	0	0
78700	0	0
78750	0	0
78800	0	0
78850	0	0
78900	0	0
78950	0	0
79000	0	0
79050	0	0
79100	0	0
79150	0	0
79200	0	0
79250	0	0
79300	0	0
79350	0	0
79400	0	0
79450	0	0
79500	0	0
79550	0	0
79600	0	0
79650	0	0
79700	0	0
79750	0	0
79800	0	0
79850	0	0
79900	0	0
79950	0	0
80000	0	0
80050	0	0
80100	0	0
80150	0	0
80200	0	0
80250	0	0
80300	0	0
80350	0	0
80400	0	0
80450	0	0
80500	0	0
80550	0	0
80600	0	0
80650	0	0
80700	0	0
80750	0	0
80800	0	0
80850	0	0
80900	0	0
80950	0	0
81000	0	0
81050	0	0
81100	0	0
81150	0	0
81200	0	0
81250	0	0
81300	0	0
81350	0	0
81400	0	0
81450	0	0
81500	0	0
81550	0	0
81600	0	0
81650	0	0
81700	0	0
81750	0	2.21557
81800	74.7213	41.9208
81850	170.097	80.7004
81900	297.522	119.201
81950	479.61	155.94
82000	740.676	193.743
82050	1059.92	230.757
82100	1391.54	263.89
82150	1802.41	295.659
82200	2167.94	326.696
82250	2569.67	354.939
82300	2959.15	383.066
82350	3555.62	414.756
82400	4086.29	446.482
82450	4652.41	476.489
82500	5232.83	505.993
82550	5920.49	539.212
82600	6283.94	570.79
82650	6480.29	594.781
82700	6591.08	615.615
82750	6759.41	635.175
82800	7073.93	653.997
82850	7408.91	674.623
82900	7612.34	697.711
82950	7164.89	718.508
83000	6954.06	733.524
83050	7221.92	746.124
83100	7401.31	762.526
83150	7332.72	779.575
83200	7336.92	795.874
83250	7257.31	813.112
83300	7208.04	830.056
83350	7191.76	847.046
83400	7143.88	863.622
83450	6744.22	882.901
83500	6249.45	900.011
83550	5922.38	912.013
83600	5876.92	924.03
83650	5587.06	937.237
83700	5491.76	950.411
83750	5466.1	966.698
83800	5158.27	988.004
83850	4524.76	1010.01
83900	3833.05	1030.03
83950	2892.61	1046.84
84000	2085.76	1061.18
84050	1588.99	1073.35
84100	1195.68	1084.77
84150	940.364	1096.66
84200	837.205	1107.89
84250	888.819	1118.8
84300	1175.34	1128.85
84350	2415.28	1138.77
84400	3591.71	1151.21
84450	3883.76	1164.11
84500	4195.29	1170.33
84550	4796.0	1173.63
84600	6129.96	1176.79
84650	6999.33	1183.97
84700	7378.1	1195.85
84750	8027.74	1200.49
84800	8686.14	1205.83
84850	11078.0	1210.29
84900	12169.0	1218.66
84950	10815.3	1235.76
85000	11100.7	1242.36
85050	11322.6	1247.75
85100	11968.6	1253.39
85150	13901.1	1258.34
85200	13728.8	1265.86
85250	16839.4	1271.37
85300	17268.4	1297.12
85350	28778.6	1309.54
85400	21856.0	1347.36
85450	16920.6	1370.22
85500	15715.3	1382.88
85550	14560.7	1377.34
85600	14237.7	1368.76
85650	14628.0	1359.93
85700	15673.9	1352.74
85750	15493.5	1350.01
85800	14776.9	1348.15
85850	15543.2	1344.44
85900	14599.7	1345.61
85950	13011.0	1343.4
86000	13361.6	1336.53
86050	14140.9	1330.61
86100	15072.3	1328.89
86150	14372.9	1331.56
86200	13747.4	1331.98
86250	14244.7	1331.9
86300	13243.3	1333.75
86350	12267.8	1334.41
86400	11981.1	1334.26
86450	11470.5	1334.21
86500	11291.1	1331.72
86550	10802.0	1331.06
86600	9344.07	1329.54
86650	9296.72	1323.33
86700	9489.32	1317.23
86750	9298.91	1312.34
86800	10094.1	1307.14
86850	10620.5	1306.16
86900	9447.03	1309.45
86950	9089.7	1309.5
87000	8635.94	1309.1
87050	7869.45	1308.0
87100	7586.12	1304.5
87150	7677.27	1300.02
87200	8071.65	1297.38
87250	8073.97	1297.68
87300	7500.25	1299.06
87350	6816.25	1299.77
87400	6070.75	1299.67
87450	5809.99	1296.49
87500	5857.74	1293.22
87550	5713.4	1291.03
87600	5629.87	1290.53
87650	5622.84	1290.58
87700	5367.2	1291.7
87750	4561.96	1294.6
87800	3739.71	1295.16
87850	3010.88	1294.42
87900	2347.19	1293.2
87950	1900.03	1291.02
88000	1518.41	1289.09
88050	1206.48	1286.52
88100	1040.07	1282.82
88150	929.034	1278.2
88200	851.005	1272.17
88250	835.223	1265.26
88300	848.103	1258.36
88350	879.289	1252.37
88400	907.765	1246.99
88450	946.819	1243.32
88500	954.545	1240.91
88550	936.339	1237.79
88600	958.614	1232.54
88650	997.273	1226.93
88700	1058.72	1221.97
88750	1106.0	1218.3
88800	1153.17	1215.7
88850	1160.48	1213.45
88900	1188.03	1211.31
88950	1217.96	1208.28
89000	1257.56	1205.14
89050	1346.42	1203.17
89100	1351.83	1203.17
89150	1328.89	1203.17
89200	1310.51	1201.38
89250	1427.19	1199.48
89300	1453.6	1199.45
89350	1459.98	1199.45
89400	1452.24	1199.45
89450	1460.95	1199.41
89500	1515.31	1198.21
89550	1549.8	1194.97
89600	1566.69	1190.94
89650	1639.5	1187.96
89700	1600.45	1186.91
89750	1550.86	1186.91
89800	1499.6	1186.91
89850	1481.59	1186.91
89900	1485.01	1186.91
89950	1454.76	1186.91
90000	1369.55	1187.03
90050	1407.54	1187.36
90100	1516.11	1190.3
90150	1424.67	1193.0
90200	1342.87	1194.97
90250	1279.97	1197.53
90300	1279.69	1201.59
90350	1294.26	1205.96
90400	1289.06	1211.58
90450	1273.09	1215.86
90500	1236.53	1219.02
90550	1232.14	1219.09
90600	1256.09	1219.14
90650	1308.86	1221.4
90700	1300.84	1224.57
90750	1257.68	1224.82
90800	1262.64	1222.88
90850	1356.61	1218.84
90900	1456.37	1214.81
90950	1542.52	1211.13
91000	1640.98	1207.28
91050	1748.38	1203.35
91100	1865.1	1199.47
91150	1963.44	1195.94
91200	2040.15	1193.05
91250	2095.15	1190.56
91300	2260.58	1187.97
91350	2333.83	1185.03
91400	2407.55	1182.34
91450	2596.07	1179.57
91500	2743.49	1176.24
91550	2834.44	1173.02
91600	3038.22	1170.47
91650	3268.88	1168.93
91700	3358.15	1167.03
91750	3422.85	1164.67
91800	3648.94	1162.5
91850	3860.15	1160.1
91900	3889.25	1157.67
91950	4051.95	1155.26
92000	4239.81	1152.4
92050	4341.47	1149.12
92100	4467.55	1145.64
92150	4675.46	1142.02
92200	4815.28	1138.04
92250	4892.55	1133.73
92300	5040.93	1129.06
92350	5322.05	1125.06
92400	5564.71	1121.76
92450	5658.1	1119.43
92500	5704.37	1117.31
92550	5777.72	1114.69
92600	5872.47	1111.0
92650	6040.62	1107.07
92700	6187.83	1103.61
92750	6248.81	1099.9
92800	6269.05	1095.73
92850	6312.42	1091.18
92900	6478.41	1085.98
92950	6717.69	1081.64
93000	6784.34	1078.18
93050	6887.98	1074.76
93100	6976.92	1071.46
93150	6904.07	1067.84
93200	6915.28	1063.53
93250	7024.44	1059.23
93300	7192.21	1054.77
93350	7278.13	1050.66
93400	7256.54	1046.69
93450	7232.26	1042.09
93500	7264.2	1036.07
93550	7399.46	1030.07
93600	7491.0	1024.69
93650	7578.67	1019.22
93700	7660.71	1013.55
93750	7696.59	1007.81
93800	7828.1	1002.08
93850	8063.29	997.247
93900	8014.08	993.305
93950	8045.83	988.942
94000	8131.88	984.15
94050	8180.55	979.144
94100	8220.37	974.376
94150	8514.11	969.363
94200	8464.18	965.311
94250	8372.36	960.7
94300	8434.88	954.955
94350	8521.44	949.062
94400	8618.08	943.444
94450	8707.18	937.728
94500	9087.71	932.833
94550	8984.19	929.18
94600	8926.75	925.315
94650	9041.53	920.595
94700	9284.19	916.31
94750	9411.44	913.098
94800	9234.6	909.719
94850	9088.54	905.919
94900	9124.48	901.205
94950	9221.28	896.022
95000	9202.66	890.561
95050	9287.11	884.963
95100	9158.54	879.491
95150	9045.92	873.087
95200	9045.96	865.945
95250	9279.42	858.74
95300	9431.47	852.085
95350	9449.96	846.452
95400	9347.37	840.409
95450	9396.21	834.303
95500	9321.78	828.069
95550	9203.13	821.316
95600	9653.65	814.228
95650	9988.12	810.306
95700	9573.08	806.823
95750	9333.02	801.173
95800	9270.09	794.121
95850	9538.17	787.205
95900	9843.63	781.653
95950	9545.19	777.324
96000	9191.7	771.365
96050	9162.52	763.846
96100	9340.57	755.954
96150	9520.15	749.565
96200	9408.47	743.297
96250	9519.19	736.988
96300	9645.08	731.311
96350	9464.19	726.941
96400	9430.3	721.087
96450	9369.71	716.47
96500	9224.9	710.214
96550	9464.77	702.958
96600	9621.45	697.583
96650	9191.12	693.089
96700	9078.84	686.208
96750	9340.12	678.667
96800	9503.91	673.127
96850	9563.64	668.44
96900	9639.06	664.497
96950	9585.77	661.19
97000	9518.2	657.573
97050	9218.55	654.278
97100	9153.17	650.624
97150	8692.28	644.974
97200	8491.06	636.659
97250	9059.61	626.642
97300	9219.28	620.53
97350	9042.17	617.194
97400	8772.83	612.619
97450	8545.94	606.039
97500	8438.53	598.104
97550	8386.64	589.633
97600	8267.89	581.656
97650	8401.36	574.965
97700	8190.85	569.058
97750	8476.68	563.834
97800	8424.64	560.624
97850	8335.82	557.608
97900	8448.33	553.178
97950	8677.06	549.581
98000	8780.08	549.586
98050	8275.91	551.672
98100	7745.91	546.221
98150	7995.27	536.322
98200	7951.2	531.226
98250	7659.94	526.795
98300	7402.65	519.727
98350	7751.21	514.05
98400	7815.51	509.504
98450	7737.94	506.279
98500	7616.86	502.019
98550	7570.44	495.931
98600	7474.17	491.751
98650	7323.17	487.062
98700	7246.22	481.355
98750	6930.63	475.827
98800	6739.15	467.81
98850	6553.97	459.296
98900	6405.07	451.312
98950	6149.86	443.865
99000	6457.53	438.246
99050	6472.37	435.947
99100	6329.01	434.855
99150	6184.12	431.712
99200	6141.15	427.593
99250	6241.8	424.595
99300	6513.17	424.666
99350	6575.99	430.207
99400	6249.01	434.968
99450	6077.29	431.834
99500	5700.63	428.337
99550	5861.17	425.075
99600	5978.22	420.108
99650	6170.7	418.205
99700	6063.59	418.186
99750	5935.47	415.37
99800	5811.29	410.508
99850	5843.44	405.115
99900	6005.72	402.567
[truncated: 459 more rows]
