# Supplementary material for: The extreme yet transient nature of glacial erosion
Source: Nat Commun. 2022 Nov 30;13:7377. doi: 10.1038/s41467-022-35072-0 (PMC9712427; doi:10.1038/s41467-022-35072-0)
Supplement: Supplementary file 5 — Supplementary Data 2 [file 41467_2022_35072_MOESM5_ESM.zip › csv_glacialEcalib/Fame2018-10.csv]

Year	Q	IceH
0	0	0
50	0	0
100	0	0
150	0	0
200	0	0
250	0	0
300	0	0
350	0	0
400	0	0
450	0	0
500	0	0
550	0	0
600	0	0
650	0	0
700	0	0
750	0	0
800	0	0
850	0	0
900	0	0
950	0	0
1000	0	0
1050	0	0
1100	0	0
1150	0	0
1200	0	0
1250	0	0
1300	0	0
1350	0	0
1400	0	0
1450	0	0
1500	0	0
1550	0	0
1600	0	0
1650	0	0
1700	0	0
1750	0	0
1800	0	0
1850	0	0
1900	0	0
1950	0	0
2000	0	0
2050	0	0
2100	0	0
2150	0	0
2200	0	0
2250	0	0
2300	0	0
2350	0	0
2400	0	0
2450	0	0
2500	0	0
2550	0	0
2600	0	0
2650	0	0
2700	0	0
2750	0	0
2800	0	0
2850	0	0
2900	0	0
2950	0	0
3000	0	0
3050	0	0
3100	0	0
3150	0	0
3200	0	0
3250	0	0
3300	0	0
3350	0	0
3400	0	0
3450	0	0
3500	0	0
3550	0	0
3600	0	0
3650	0	0
3700	0	0
3750	0	0
3800	0	0
3850	0	0
3900	0	0
3950	0	0
4000	0	0
4050	0	0
4100	0	0
4150	0	0
4200	0	0
4250	0	0
4300	0	0
4350	0	0
4400	0	0
4450	0	0
4500	0	0
4550	0	0
4600	0	0
4650	0	0
4700	0	0
4750	0	0
4800	0	0
4850	0	0
4900	0	0
4950	0	0
5000	0	0
5050	0	0
5100	0	0
5150	0	0
5200	0	0
5250	0	0
5300	0	0
5350	0	0
5400	0	0
5450	0	0
5500	0	0
5550	0	0
5600	0	0
5650	0	0
5700	0	0
5750	0	0
5800	0	0
5850	0	0
5900	0	0
5950	0	0
6000	0	0
6050	0	0
6100	0	0
6150	0	0
6200	0	0
6250	0	0
6300	0	0
6350	0	0
6400	0	0
6450	0	0
6500	0	0
6550	0	0
6600	0	0
6650	0	0
6700	0	0
6750	0	0
6800	0	0
6850	0	0
6900	0	0
6950	0	0
7000	0	0
7050	0	0
7100	0	0
7150	0	0
7200	0	0
7250	0	0
7300	0	0
7350	0	0
7400	0	0
7450	0	0
7500	0	0
7550	0	0
7600	0	0
7650	0	0
7700	0	0
7750	0	0
7800	0	0
7850	0	0
7900	0	0
7950	0	0
8000	0	0
8050	0	0
8100	0	0
8150	0	0
8200	0	0
8250	0	0
8300	0	0
8350	0	0
8400	0	0
8450	0	0
8500	0	0
8550	0	0
8600	0	0
8650	0	0
8700	0	0
8750	0	0
8800	0	0
8850	0	0
8900	0	0
8950	0	0
9000	0	0
9050	0	0
9100	0	0
9150	0	0
9200	0	0
9250	0	0
9300	0	0
9350	0	0
9400	0	0
9450	0	0
9500	0	0
9550	0	0
9600	0	0
9650	0	0
9700	0	0
9750	0	0
9800	0	0
9850	0	0
9900	0	0
9950	0	0
10000	0	0
10050	0	0
10100	0	0
10150	0	0
10200	0	0
10250	0	0
10300	0	0
10350	0	0
10400	0	0
10450	0	0
10500	0	0
10550	0	0
10600	0	0
10650	0	0
10700	0	0
10750	0	0
10800	0	0
10850	0	0
10900	0	0
10950	0	0
11000	0	0
11050	0	0
11100	0	0
11150	0	0
11200	0	0
11250	0	0
11300	0	0
11350	0	0
11400	0	0
11450	387.894	69.1204
11500	189.717	185.723
11550	1802.39	284.788
11600	1712.89	292.477
11650	1341.97	285.917
11700	1283.42	287.503
11750	2282.88	299.03
11800	2675.12	284.11
11850	2705.93	269.425
11900	2884.32	273.333
11950	3770.85	278.628
12000	4577.71	278.839
12050	4769.6	263.749
12100	4945.17	262.643
12150	5608.02	266.258
12200	5679.26	260.846
12250	5199.6	249.809
12300	3747.91	228.358
12350	2203.62	202.525
12400	956.316	172.021
12450	275.285	130.069
12500	78.7889	89.7562
12550	30.829	47.7936
12600	0	9.35861
12650	0	0
12700	0	0
12750	0	0
12800	0	0
12850	0	0
12900	0	4.58132
12950	0	8.03126
13000	0	3.27572
13050	0	0
13100	0	0
13150	0	0
13200	0	0
13250	0	0
13300	0	0
13350	0	0
13400	0	0
13450	0	0
13500	0	0
13550	0	0
13600	0	0
13650	0	0
13700	0	0
13750	0	0
13800	0	0
13850	0	0
13900	0	0
13950	0	0
14000	0	0
14050	0	0
14100	0	0
14150	0	0
14200	0	0
14250	0	0
14300	0	0
14350	0	0
14400	0	0
14450	0	0
14500	214.718	51.2893
14550	11670.1	174.414
14600	12968.1	318.639
14650	5762.55	408.098
14700	5659.35	416.106
14750	5759.05	417.43
14800	5720.69	425.526
14850	6063.09	431.17
14900	6193.03	447.065
14950	5905.19	452.055
15000	6061.8	450.041
15050	6130.05	451.152
15100	6060.32	454.091
15150	5282.9	455.438
15200	6399.56	443.751
15250	16866.3	473.551
15300	9131.99	559.848
15350	10147.3	556.581
15400	8303.28	563.03
15450	6515.4	544.579
15500	5885.25	517.539
15550	4589.12	490.435
15600	3695.45	462.622
15650	4970.73	438.129
15700	5893.23	426.789
15750	5844.01	432.566
15800	6051.12	435.845
15850	7019.37	443.138
15900	6847.02	471.433
15950	6691.5	484.809
16000	7218.86	482.733
16050	7572.77	485.915
16100	7897.38	491.557
16150	6956.86	497.409
16200	5585.5	487.37
16250	4933.78	468.487
16300	4468.04	447.139
16350	3335.29	425.495
16400	3106.85	400.579
16450	4257.04	384.277
16500	4771.09	390.967
16550	6258.26	459.403
16600	5778.37	472.01
16650	3809.12	464.651
16700	4114.73	445.814
16750	4185.67	436.628
16800	4559.57	438.18
16850	4375.24	446.171
16900	4045.89	449.456
16950	4328.52	454.304
17000	3474.24	465.413
17050	2808.92	455.701
17100	3463.54	442.303
17150	4012.18	443.2
17200	3824.66	464.093
17250	3748.53	473.703
17300	4061.71	480.145
17350	3851.35	496.823
17400	3496.66	506.839
17450	3175.21	509.828
17500	3260.07	506.25
17550	3259.06	504.667
17600	3181.61	501.923
17650	3825.81	496.671
17700	3958.68	504.731
17750	3684.19	516.301
17800	3465.13	520.786
17850	3300.84	517.702
17900	3128.85	509.775
17950	3123.8	498.245
18000	3792.97	488.778
18050	3845.41	491.656
18100	3850.36	495.66
18150	3983.94	499.206
18200	3677.1	507.684
18250	3733.28	504.381
18300	4201.67	500.383
18350	4251.94	508.235
18400	4254.3	511.826
18450	4165.19	514.094
18500	3813.88	511.769
18550	3925.43	517.143
18600	3651.14	522.203
18650	3538.29	518.211
18700	4012.48	512.6
18750	4262.36	516.659
18800	3567.64	521.814
18850	3823.23	512.164
18900	3980.0	506.162
18950	3779.94	503.999
19000	3997.27	498.764
19050	4194.84	500.458
19100	4211.24	508.773
19150	3703.93	517.678
19200	3672.24	510.988
19250	4239.95	507.784
19300	4385.94	525.942
19350	4351.01	532.27
19400	4407.03	533.329
19450	4144.41	534.839
19500	4206.71	531.348
19550	4395.15	530.306
19600	4599.38	534.52
19650	4819.69	541.252
19700	5093.47	551.373
19750	4771.4	561.097
19800	4321.2	560.405
19850	4544.45	552.134
19900	4682.48	550.382
19950	3601.3	551.016
20000	3388.92	533.0
20050	4197.28	519.867
20100	4368.66	524.591
20150	4597.43	536.434
20200	4731.59	542.004
20250	4880.43	548.12
20300	4985.0	553.91
20350	5328.91	560.737
20400	4537.95	572.381
20450	4217.86	564.141
20500	4560.81	553.335
20550	4767.92	550.314
20600	4963.38	551.809
20650	4261.06	556.241
20700	4349.64	546.684
20750	4732.5	543.294
20800	4448.99	546.945
20850	4564.43	545.072
20900	4383.6	545.859
20950	4232.94	542.316
21000	4784.95	538.5
21050	5130.83	549.048
21100	5342.95	563.151
21150	4826.46	570.692
21200	4528.35	566.419
21250	4381.15	557.402
21300	4285.48	547.06
21350	4764.66	538.355
21400	4499.66	541.14
21450	4358.35	537.279
21500	4483.95	531.082
21550	4508.3	529.883
21600	4667.62	532.035
21650	4970.24	541.471
21700	5213.65	551.61
21750	5120.12	558.901
21800	5142.49	559.064
21850	5536.76	558.358
21900	5370.27	564.252
21950	5387.68	563.889
22000	5603.45	563.178
22050	4814.42	565.607
22100	5060.3	550.454
22150	5641.77	542.366
22200	5768.78	555.163
22250	5583.08	557.767
22300	6003.31	553.397
22350	6351.12	563.585
22400	6509.61	577.093
22450	6546.05	583.011
22500	5904.33	578.629
22550	6194.0	565.479
22600	6491.64	556.191
22650	7950.72	558.386
22700	7201.68	570.2
22750	6825.88	598.184
22800	6809.2	599.544
22850	7186.19	606.478
22900	6869.18	621.603
22950	6962.53	624.101
23000	6997.5	626.082
23050	6802.74	627.631
23100	7093.08	623.622
23150	7674.74	624.343
23200	6999.06	632.846
23250	6788.37	627.434
23300	6795.63	619.116
23350	7201.23	611.684
23400	7645.45	611.829
23450	7576.32	623.958
23500	7577.94	630.875
23550	7779.8	634.85
23600	7179.8	638.735
23650	6665.47	630.221
23700	7654.35	619.419
23750	7993.92	619.259
23800	7355.78	625.545
23850	7193.38	622.995
23900	7106.78	618.387
23950	7757.25	614.38
24000	8025.46	623.097
24050	7370.42	636.707
24100	7677.66	634.274
24150	8345.58	636.084
24200	7877.82	646.592
24250	7562.35	645.963
24300	6471.6	640.651
24350	6943.66	627.364
24400	8680.08	620.112
24450	8632.26	630.969
24500	7497.31	640.514
24550	7154.47	636.241
24600	8465.14	630.602
24650	8127.45	637.98
24700	7541.63	640.818
24750	8742.7	639.236
24800	8538.38	650.704
24850	6185.66	656.203
24900	7364.23	643.836
24950	9448.91	641.674
25000	9759.9	660.736
25050	9689.05	682.746
25100	8112.26	699.155
25150	7773.3	700.064
25200	8340.19	698.883
25250	6521.75	699.132
25300	4353.27	688.193
25350	4284.69	666.064
25400	4386.2	642.893
25450	4449.41	621.4
25500	5221.02	608.397
25550	6128.6	604.321
25600	7092.23	618.431
25650	7625.42	654.335
25700	6318.57	661.26
25750	6270.18	651.61
25800	6910.18	643.035
25850	7910.07	641.447
25900	9035.23	651.324
25950	9821.87	677.756
26000	7299.23	707.852
26050	5522.49	705.668
26100	6591.55	693.107
26150	7635.41	688.386
26200	8103.39	692.908
26250	6860.15	700.09
26300	4874.75	696.652
26350	4693.61	681.399
26400	4208.73	664.294
26450	4384.57	647.518
26500	7102.39	664.29
26550	4610.36	665.122
26600	4290.9	649.915
26650	7333.85	656.555
26700	6782.37	661.808
26750	6424.53	664.597
26800	5573.95	663.522
26850	5600.89	656.019
26900	4011.67	648.032
26950	2994.25	626.909
27000	2647.69	600.598
27050	2538.47	574.465
27100	2669.1	548.959
27150	3054.49	525.874
27200	3760.07	507.504
27250	4545.53	496.869
27300	5431.52	499.684
27350	6532.04	517.66
27400	7234.04	587.214
27450	6514.1	640.669
27500	6606.14	651.227
27550	7090.07	661.529
27600	6656.52	676.847
27650	6421.67	684.412
27700	6566.02	688.114
27750	6539.81	691.923
27800	6938.04	693.811
27850	6304.22	697.493
27900	5834.36	693.662
27950	3987.46	684.655
28000	3223.14	663.591
28050	3135.62	638.928
28100	2858.57	614.138
28150	2799.71	588.379
28200	2912.9	564.943
28250	3643.04	544.083
28300	5483.35	531.26
28350	5712.59	531.604
28400	5655.86	530.857
28450	6344.6	528.911
28500	6194.02	540.559
28550	6468.29	588.677
28600	6230.79	626.33
28650	5820.56	645.531
28700	5553.17	649.588
28750	5309.67	648.399
28800	5391.63	644.627
28850	5558.57	643.193
28900	5068.22	643.731
28950	5208.52	638.734
29000	5781.37	638.885
29050	6459.86	655.767
29100	7549.04	694.26
29150	3802.59	701.43
29200	4274.48	679.935
29250	4905.0	671.89
29300	4868.86	664.07
29350	4528.12	656.121
29400	5082.7	647.082
29450	5199.42	644.913
29500	4980.91	642.317
29550	5135.03	635.988
29600	5800.35	632.397
29650	5830.27	638.451
29700	5784.08	641.286
29750	5503.33	640.667
29800	5448.31	635.713
29850	6200.63	631.606
29900	5287.9	635.286
29950	5317.84	627.219
30000	6468.26	621.894
30050	4992.71	625.971
30100	4251.85	613.06
30150	4719.19	597.078
30200	3812.36	583.421
30250	4040.79	565.331
30300	5551.11	554.598
30350	5961.65	561.326
30400	5514.99	571.223
30450	5635.82	569.051
30500	6293.69	568.561
30550	6238.04	579.865
30600	5679.77	580.178
30650	5859.26	573.538
30700	5992.33	569.383
30750	5848.87	567.303
30800	6710.93	565.555
30850	6629.27	574.117
30900	5727.13	578.32
30950	6169.28	573.428
31000	6494.7	573.917
31050	5707.19	578.432
31100	5626.29	574.064
31150	6377.79	571.118
31200	6089.97	574.826
31250	5727.82	571.442
31300	5699.12	563.733
31350	5360.16	555.696
31400	5330.4	545.326
31450	5079.18	535.555
31500	4608.31	525.182
31550	4071.51	513.441
31600	3541.57	499.523
31650	3090.54	483.645
31700	2668.71	466.122
31750	2291.83	447.736
31800	2206.96	429.586
31850	2275.13	413.855
31900	2669.09	403.952
31950	4640.92	406.907
32000	3012.11	415.733
32050	2825.62	410.17
32100	3111.24	405.384
32150	3396.07	405.329
32200	5578.97	417.88
32250	5595.03	474.039
32300	5143.34	532.247
32350	4730.24	548.122
32400	4715.47	548.106
32450	4500.86	544.922
32500	4672.88	537.557
32550	4731.51	530.513
32600	4319.44	523.131
32650	3755.12	513.071
32700	3595.69	499.783
32750	3790.37	486.041
32800	3553.73	475.555
32850	3040.07	465.644
32900	2562.58	453.369
32950	2175.79	440.408
33000	1805.58	426.557
33050	1447.31	411.718
33100	1118.31	394.846
33150	974.435	374.694
33200	1135.95	353.359
33250	1549.95	334.643
33300	1652.1	322.752
33350	1799.93	321.704
33400	1546.86	328.321
33450	1772.55	333.751
33500	2590.19	341.347
33550	3601.19	376.83
33600	3039.9	424.843
33650	2674.29	443.204
33700	2626.97	449.059
33750	2646.16	450.495
33800	2335.02	447.056
33850	2379.08	440.11
33900	2412.92	436.001
33950	2205.28	433.983
34000	2173.66	429.178
34050	2208.74	424.762
34100	2069.08	423.359
34150	1582.64	417.096
34200	1413.03	403.784
34250	1430.68	386.817
34300	1494.16	368.114
34350	1574.0	349.711
34400	1752.19	330.442
34450	2131.55	311.041
34500	2519.64	294.395
34550	3007.0	278.189
34600	3114.03	265.394
34650	3313.87	268.499
34700	3412.69	270.422
34750	2982.43	267.4
34800	2198.12	256.257
34850	1576.43	239.362
34900	1100.05	227.592
34950	947.732	230.842
35000	894.785	234.689
35050	816.633	234.67
35100	794.461	237.753
35150	867.858	248.997
35200	980.123	262.99
35250	1133.77	278.638
35300	1874.99	304.298
35350	2893.89	351.411
35400	3254.72	424.771
35450	2325.88	450.769
35500	2088.54	447.353
35550	1986.19	441.104
35600	2344.84	437.458
35650	3171.51	446.471
35700	2076.88	461.275
35750	1512.31	451.012
35800	1177.43	437.362
35850	1212.5	421.294
35900	1205.09	407.765
35950	888.236	396.029
36000	792.475	379.918
36050	747.437	361.798
36100	882.96	342.605
36150	1148.83	325.171
36200	1388.99	310.217
36250	1644.03	296.911
36300	2091.07	285.211
36350	2431.1	276.58
36400	2730.47	265.676
36450	3140.93	250.689
36500	2382.82	231.296
36550	1424.91	201.676
36600	790.019	165.744
36650	296.144	132.079
36700	145.328	112.401
36750	70.4389	92.2126
36800	39.8134	72.5173
36850	28.0046	61.0658
36900	15.9673	49.5216
36950	6.21893	33.4555
37000	0	20.809
37050	0	12.1899
37100	0	5.79569
37150	0	0
37200	0	0
37250	0	0
37300	0	0
37350	0	0
37400	0	0
37450	0	0
37500	0	0
37550	0	0
37600	0	0
37650	0	0
37700	0	0
37750	0	0
37800	0	0
37850	0	8.05867
37900	1.0056	52.923
37950	18.0615	90.7773
38000	76.8575	119.433
38050	221.325	145.158
38100	385.216	175.608
38150	611.835	209.475
38200	882.375	239.778
38250	1457.26	274.145
38300	9470.73	320.441
38350	4346.0	404.082
38400	3834.13	454.48
38450	3547.74	462.587
38500	3386.96	459.389
38550	3697.42	456.787
38600	3631.56	462.767
38650	3355.58	464.408
38700	3325.83	461.14
38750	3481.19	460.651
38800	3207.53	465.402
38850	2947.14	462.518
38900	2910.6	455.718
38950	2741.86	450.235
39000	2722.73	443.362
39050	2853.86	438.438
39100	3476.38	439.77
39150	3342.54	457.597
39200	3032.4	468.473
39250	2775.33	466.171
39300	2702.89	460.207
39350	2994.33	457.356
39400	2726.93	462.91
39450	2573.44	460.752
39500	2688.21	457.279
39550	2641.48	457.233
39600	2734.82	455.386
39650	2895.06	456.439
39700	2547.85	459.092
39750	2907.98	454.397
39800	2768.55	454.095
39850	2325.95	446.542
39900	2043.44	433.438
39950	1595.59	420.584
40000	1266.56	405.641
40050	1062.19	389.3
40100	1092.68	372.138
40150	1506.17	357.729
40200	2347.73	349.99
40250	1644.07	373.888
40300	2346.51	379.522
40350	2159.29	406.022
40400	1719.21	415.803
40450	1683.91	409.888
40500	1603.02	404.848
40550	1657.33	401.064
40600	1213.23	395.55
40650	1178.1	384.268
40700	1271.21	370.717
40750	1499.77	356.481
40800	1686.56	341.282
40850	1541.76	325.216
40900	2118.3	311.171
40950	2835.98	298.168
41000	3109.67	283.241
41050	3508.69	266.471
41100	3782.6	250.755
41150	2853.98	234.564
41200	1670.68	214.221
41250	863.622	190.403
41300	565.3	175.659
41350	598.48	176.076
41400	668.06	191.262
41450	685.078	202.094
41500	782.926	215.788
41550	842.729	232.835
41600	920.676	251.11
41650	1153.62	275.773
41700	1758.65	308.157
41750	2061.09	365.863
41800	1344.29	381.854
41850	1012.96	368.287
41900	1124.38	350.502
41950	1376.91	332.401
42000	1171.23	316.057
42050	1335.53	303.164
42100	1744.66	289.092
42150	2306.22	275.808
42200	2315.38	261.708
42250	2143.78	241.317
42300	1576.9	213.542
42350	779.088	178.743
42400	298.315	140.171
42450	97.0204	102.087
42500	38.2366	68.0767
42550	20.5287	41.0868
42600	0	11.6349
42650	0	0
42700	0	0
42750	0	0
42800	0	4.89185
42850	0	2.47301
42900	0	0
42950	0	0
43000	0	0
43050	0	0
43100	0	17.342
43150	0.493089	48.1098
43200	5.16323	77.6904
43250	26.5172	106.531
43300	96.589	134.323
43350	293.516	163.744
43400	526.819	201.363
43450	791.235	239.938
43500	962.227	270.037
43550	1118.97	288.276
43600	1180.34	301.19
43650	2017.73	332.456
43700	2409.16	381.374
43750	1879.65	404.827
43800	1564.95	409.759
43850	1320.4	404.943
43900	1104.75	395.357
43950	883.128	381.513
44000	933.384	363.209
44050	1125.96	344.698
44100	1100.75	328.431
44150	1101.47	315.133
44200	1473.87	300.733
44250	2339.92	288.331
44300	2177.96	280.125
44350	2052.47	267.424
44400	2131.08	250.005
44450	1607.09	227.305
44500	878.647	195.809
44550	395.605	159.473
44600	160.195	121.576
44650	55.0231	86.0671
44700	23.5889	51.7562
44750	0	18.6666
44800	0	0
44850	0	0
44900	0	11.6484
44950	16.3199	32.905
45000	21.9093	42.7748
45050	17.0708	33.1962
45100	0	17.3092
45150	0	9.87216
45200	0	16.2179
45250	0	18.9481
45300	0	18.7514
45350	0	8.62202
45400	0	0
45450	0	0
45500	0	0
45550	0	0
45600	0	0
45650	0	0
45700	0	0
45750	0	0
45800	0	0
45850	0	0
45900	0	0
45950	0	0
46000	0	0
46050	0	0
46100	0	0
46150	0	0
46200	0	0
46250	0	0
46300	0	0
46350	0	0
46400	0	0
46450	0	0
46500	0	0
46550	0	0
46600	0	0
46650	0	0
46700	0	0
46750	0	0
46800	0	0
46850	0	0
46900	0	0
46950	0	0
47000	0	0
47050	0	0
47100	0	0
47150	0	19.3543
47200	34.1787	102.54
47250	230.903	172.438
47300	3530.89	232.306
47350	1644.59	308.079
47400	3026.28	406.898
47450	2157.03	429.965
47500	1901.56	431.152
47550	1811.86	426.431
47600	2058.39	423.036
47650	1985.64	426.674
47700	1827.2	427.687
47750	1658.49	424.018
47800	1554.71	417.444
47850	1908.01	412.717
47900	2052.76	417.741
47950	1670.32	425.335
48000	1291.59	418.907
48050	1211.57	406.719
48100	1412.37	396.947
48150	1704.31	393.135
48200	1314.48	396.792
48250	930.265	388.595
48300	852.544	373.786
48350	772.025	355.68
48400	971.549	336.285
48450	1242.16	319.423
48500	1189.51	303.34
48550	1535.02	286.395
48600	1684.06	269.635
48650	1451.61	248.998
48700	1041.24	221.168
48750	644.176	187.624
48800	312.301	150.657
48850	133.122	112.315
48900	58.7247	74.3435
48950	28.1051	40.7692
49000	0	16.8362
49050	0	0
49100	0	0
49150	0	0
49200	0	0
49250	0	0
49300	0	0
49350	0	0
49400	0	0
49450	0	0
49500	0	0
49550	0	3.55092
49600	0	21.1496
49650	0	14.0213
49700	0	23.5314
49750	27.3662	55.6144
49800	76.2206	83.6527
49850	85.2796	89.7085
49900	47.0759	70.9327
49950	25.4498	46.7157
50000	0	23.4179
50050	0	8.21969
50100	0	0
50150	0	0
50200	0	0
50250	0	0
50300	0	0
50350	0	0
50400	0	0
50450	0	0
50500	0	0
50550	0	0
50600	0	0
50650	0	0
50700	0	0
50750	0	0
50800	0	0
50850	0	0
50900	0	0
50950	0	0
51000	0	0
51050	0	0
51100	0	0
51150	0	0
51200	0	0
51250	0	0
51300	0	0
51350	0	0
51400	0	0
51450	0	0
51500	0	0
51550	0	0
51600	0	0
51650	0	0
51700	0	0
51750	0	0
51800	0	0
51850	0	0
51900	0	0
51950	0	0
52000	0	0
52050	0	0
52100	0	0
52150	0	0
52200	0	0
52250	0	0
52300	0	0
52350	0	0
52400	0	0
52450	0	0
52500	0	0
52550	0	0
52600	0	0
52650	0	0
52700	0	0
52750	0	0
52800	0	0
52850	0	0
52900	0	0
52950	0	0
53000	0	0
53050	0	0
53100	0	0
53150	0	0
53200	0	0
53250	0	0
53300	0	0
53350	0	0
53400	0	0
53450	0	0
53500	0	0
53550	0	0
53600	0	0
53650	0	0
53700	0	0
53750	0	0
53800	0	0
53850	0	0
53900	0	0
53950	0	0
54000	0	0
54050	0	0
54100	0	0
54150	0	0
54200	0	0
54250	0	0
54300	0	0
54350	0	0
54400	0	0
54450	0	0
54500	0	0
54550	0	0
54600	0	0
54650	0	0
54700	0	5.53592
54750	20.769	94.3934
54800	133.215	139.656
54850	185.713	151.726
54900	249.752	172.112
54950	375.57	209.854
55000	477.442	246.315
55050	1052.96	316.536
55100	1073.73	334.567
55150	1212.61	323.251
55200	1664.8	309.018
55250	1884.94	297.134
55300	2411.01	287.003
55350	2926.02	276.279
55400	3564.94	265.143
55450	4421.01	255.007
55500	4425.24	246.469
55550	4198.98	235.907
55600	3083.46	218.709
55650	1750.71	195.789
55700	775.373	170.699
55750	370.93	145.936
55800	609.175	154.33
55850	1567.1	193.026
55900	1049.8	192.835
55950	479.437	159.914
56000	208.89	124.016
56050	81.192	90.5686
56100	26.0877	59.9393
56150	6.46149	30.8571
56200	0	6.99942
56250	0	0
56300	0	14.2312
56350	5.84327	56.8788
56400	49.9034	94.7095
56450	185.169	126.321
56500	396.709	154.642
56550	636.918	186.859
56600	3150.92	263.392
56650	2866.91	277.433
56700	2490.58	273.791
56750	2674.35	265.398
56800	2786.41	255.135
56850	2701.71	240.98
56900	2198.58	219.823
56950	1317.14	192.379
57000	592.101	160.068
57050	222.13	126.27
57100	78.2013	93.6201
57150	34.8769	62.6375
57200	20.3249	39.1606
57250	0	16.6781
57300	0	0
57350	0	0
57400	0	0
57450	0	0
57500	0	0
57550	0	0
57600	0	0
57650	0	0
57700	0	0
57750	0	0
57800	0	0
57850	0	0
57900	0	0
57950	0	0
58000	0	0
58050	0	0
58100	0	0
58150	0	0
58200	0	0
58250	0	0
58300	0	0
58350	0	0
58400	0	0
58450	0	0
58500	0	0
58550	0	0
58600	0	0
58650	0	0
58700	0	0
58750	0	7.26396
58800	17.6414	54.5005
58850	39.6938	80.8031
58900	21.9981	72.5122
58950	16.4325	67.7086
59000	97.5512	101.96
59050	683.671	156.042
59100	503.418	157.92
59150	177.196	128.444
59200	53.6404	99.0836
59250	14.0897	74.8138
59300	3.36114	56.3218
59350	0.69661	40.332
59400	0.358669	37.8806
59450	3.88887	63.7818
59500	70.9994	109.55
59550	217.858	145.708
59600	231.512	161.724
59650	242.817	170.172
59700	369.682	195.803
59750	4172.68	240.53
59800	14358.9	297.211
59850	2398.62	406.139
59900	1157.51	400.448
59950	964.252	377.667
60000	870.658	353.604
60050	1024.47	328.644
60100	15924.9	326.683
60150	14763.2	397.401
60200	3244.69	484.282
60250	2970.34	506.456
60300	2772.44	508.121
60350	2686.41	503.909
60400	2872.72	498.299
60450	3247.93	499.643
60500	3081.16	508.975
60550	2837.36	510.394
60600	2983.5	506.013
60650	3198.93	507.448
60700	3181.93	512.825
60750	3223.68	516.628
60800	3204.2	518.962
60850	3197.91	519.643
60900	3253.36	520.188
60950	3706.28	524.259
61000	4425.58	539.425
61050	5511.69	580.603
61100	5382.5	585.548
61150	5261.39	578.435
61200	5138.66	571.045
61250	5106.68	564.455
61300	5112.68	559.032
61350	5141.57	556.965
61400	5344.43	557.827
61450	5355.17	561.839
61500	5082.89	566.159
61550	4996.8	566.171
61600	4990.06	564.777
61650	5172.89	564.523
61700	5146.82	568.731
61750	4730.01	570.53
61800	5008.47	566.095
61850	4959.0	566.076
61900	4783.05	564.598
61950	4847.12	561.819
62000	4380.7	559.383
62050	4431.81	552.678
62100	4625.69	548.945
62150	4758.23	553.032
62200	5084.12	564.181
62250	4476.13	579.401
62300	3673.47	575.634
62350	3908.78	561.224
62400	4489.68	553.288
62450	4855.71	557.199
62500	4731.43	570.31
62550	3918.57	574.326
62600	4172.79	564.485
62650	4876.1	562.06
62700	4894.78	574.41
62750	4465.09	583.234
62800	4142.66	580.709
62850	4558.96	574.299
62900	4945.86	576.736
62950	4546.21	585.426
63000	4528.31	583.669
63050	5085.34	583.295
63100	5340.8	594.261
63150	5080.02	607.596
63200	5055.05	610.185
63250	5290.75	609.495
63300	5581.33	610.355
63350	6148.26	614.196
63400	5960.73	624.248
63450	5371.42	627.917
63500	6455.36	627.051
63550	6415.4	635.534
63600	5858.94	640.465
63650	6564.82	638.638
63700	7354.1	642.089
63750	6710.4	649.424
63800	5171.04	650.515
63850	4361.09	639.573
63900	4353.33	623.15
63950	4842.3	611.911
64000	5351.65	602.762
64050	5650.05	597.772
64100	6025.2	595.658
64150	5944.77	595.653
64200	4918.4	594.358
64250	4358.41	584.958
64300	4545.23	572.213
64350	3743.86	560.761
64400	2738.58	541.752
64450	2304.31	517.628
64500	2144.78	492.922
64550	2400.94	468.983
64600	3121.33	450.815
64650	3440.99	448.566
64700	13082.4	467.182
64750	13710.2	494.051
64800	5797.45	548.189
64850	5567.08	570.494
64900	4834.69	582.062
64950	5024.24	580.337
65000	5499.06	583.736
65050	5325.84	598.134
65100	5492.34	605.674
65150	5513.81	615.082
65200	4998.24	622.306
65250	4937.68	617.747
65300	5201.55	612.855
65350	5015.67	610.086
65400	5134.5	604.123
65450	5671.26	600.47
65500	5421.66	603.05
65550	4928.83	601.359
65600	5029.68	594.803
65650	5527.87	590.329
65700	5414.37	592.683
65750	4791.33	593.809
65800	4653.73	586.748
65850	5016.76	580.607
65900	5281.57	581.94
65950	5539.55	593.688
66000	5178.12	609.022
66050	4928.9	612.944
66100	5249.61	611.964
66150	5149.98	616.628
66200	5011.25	617.499
66250	5134.4	615.204
66300	5425.09	615.268
66350	5903.55	619.59
66400	6153.2	630.725
66450	6139.82	641.673
66500	5696.23	646.88
66550	5630.01	646.414
66600	5907.23	645.201
66650	5954.13	645.634
66700	5744.58	645.654
66750	5245.9	642.478
66800	5192.67	635.088
66850	5662.26	629.171
66900	6476.65	629.672
66950	6521.55	640.155
67000	6009.79	648.557
67050	6689.19	651.171
67100	6349.07	657.57
67150	5821.31	658.166
67200	6471.01	654.057
67250	5964.62	653.714
67300	4573.84	647.752
67350	5570.64	633.502
67400	6766.09	627.036
67450	6534.72	631.121
67500	5764.25	631.612
67550	6052.59	626.057
67600	7039.39	625.096
67650	6771.23	632.813
67700	5878.39	636.417
67750	5460.64	631.646
67800	6108.1	625.18
67850	4305.62	624.053
67900	3103.62	606.608
67950	3265.17	584.523
68000	3786.3	564.769
68050	4829.67	552.385
68100	5120.58	551.341
68150	5242.02	555.528
68200	5508.57	560.797
68250	5796.16	568.837
68300	5725.64	576.888
68350	5015.24	580.058
68400	5052.67	574.118
68450	6114.29	570.15
68500	5874.73	577.923
68550	5451.4	579.952
68600	5946.47	577.768
68650	6158.22	580.54
68700	6076.06	584.655
68750	6303.09	587.309
68800	5858.22	591.181
68850	5309.5	588.914
68900	5503.59	582.841
68950	5867.48	580.18
69000	5807.18	581.663
69050	5778.28	581.711
69100	5414.14	580.854
69150	4799.43	574.796
69200	4539.32	565.45
69250	4470.06	556.188
69300	4496.8	549.228
69350	4673.43	545.722
69400	4570.17	542.702
69450	4245.5	537.028
69500	4247.84	528.888
69550	4278.12	521.077
69600	3897.46	513.567
69650	3792.85	503.051
69700	3640.6	493.396
69750	3121.53	484.273
69800	2654.42	472.737
69850	2205.23	459.639
69900	1772.45	445.008
69950	1529.47	427.434
70000	1362.45	409.467
70050	1196.83	391.766
70100	1170.61	373.85
70150	1383.42	357.411
70200	1912.98	346.819
70250	3202.21	362.022
70300	3345.28	449.776
70350	2107.56	457.853
70400	1503.09	448.875
70450	1219.21	434.181
70500	1047.22	417.641
70550	934.186	400.289
70600	909.68	382.14
70650	971.265	363.953
70700	1033.15	346.076
70750	1099.49	329.496
70800	1503.39	313.538
70850	2096.61	299.749
70900	2289.91	290.832
70950	2278.17	282.827
71000	2497.24	271.834
71050	2874.78	258.267
71100	3201.14	242.074
71150	2676.38	220.743
71200	1487.2	191.501
71250	588.33	157.3
71300	193.096	121.555
71350	60.703	87.5731
71400	22.3401	57.9393
71450	7.76066	34.2668
71500	0	13.6312
71550	0	0
71600	0	0
71650	0	0
71700	0	0
71750	0	0
71800	0	0
71850	0	0
71900	0	0
71950	0	0
72000	0	0
72050	0	0
72100	0	0
72150	0	0
72200	0	0
72250	0	0
72300	0	0
72350	0	0
72400	0	0
72450	0	0
72500	0	0
72550	0	0
72600	0	0
72650	0	0
72700	0	0
72750	0.293905	28.999
72800	50.6755	103.158
72850	298.611	172.982
72900	4516.0	228.165
72950	14703.1	275.801
73000	4256.39	396.652
73050	4509.87	473.992
73100	4218.82	506.924
73150	3985.02	509.329
73200	4140.2	506.999
73250	4192.3	512.084
73300	4130.67	519.532
73350	4199.07	522.529
73400	3909.23	521.04
73450	3894.85	517.763
73500	3805.64	516.734
73550	3365.45	515.415
73600	3200.54	509.656
73650	3455.29	505.425
73700	3277.16	506.697
73750	2770.59	506.012
73800	2586.27	499.049
73850	2560.8	493.752
73900	2123.21	490.021
73950	1827.71	481.028
74000	1569.17	469.642
74050	1151.53	457.038
74100	869.615	441.576
74150	732.049	422.565
74200	685.692	401.72
74250	724.577	380.134
74300	852.114	358.51
74350	1048.65	338.194
74400	1263.47	318.952
74450	1359.24	298.938
74500	1399.16	275.944
74550	1275.32	248.538
74600	890.686	216.307
74650	444.941	179.888
74700	171.117	141.907
74750	64.032	104.33
74800	21.8247	67.4538
74850	6.48069	34.8009
74900	0	7.55868
74950	0	0
75000	0	0
75050	0	0
75100	0	0
75150	0	0
75200	0	0
75250	0	0
75300	0	0
75350	0	0
75400	0	0
75450	0	0
75500	0	0
75550	0	0
75600	0	0
75650	0	0
75700	0	0
75750	0	0
75800	0	0
75850	0	0
75900	0	0
75950	0	0
76000	0	0
76050	0	0
76100	0	0
76150	0	0
76200	0	0
76250	0	0
76300	0	0
76350	0	0
76400	0	0
76450	0	0
76500	0	0
76550	0	0
76600	0	0
76650	0	0
76700	0	0
76750	0	0
76800	0	0
76850	0	0
76900	0	0
76950	0	0
77000	0.495222	28.3108
77050	213.979	123.631
77100	1783.76	226.911
77150	2029.66	355.978
77200	1207.04	379.542
77250	1081.46	367.745
77300	1100.8	352.051
77350	1343.21	336.371
77400	1142.97	322.986
77450	1373.29	311.407
77500	2038.45	298.74
77550	2564.11	287.886
77600	2619.26	280.692
77650	2453.1	273.834
77700	2818.45	263.111
77750	3490.21	251.07
77800	3338.51	237.066
77850	2359.66	215.534
77900	1197.57	184.701
77950	477.428	150.053
78000	155.742	117.201
78050	47.153	88.9452
78100	14.4715	58.3897
78150	4.18504	29.6193
78200	0	10.798
78250	0	1.52737
78300	0	0
78350	0	0
78400	0	0
78450	0	0
78500	0	0
78550	0	0
78600	0	0
78650	0	0
78700	0	0
78750	0	0
78800	0	0
78850	0	0
78900	0	0
78950	0	0
79000	0	0
79050	0	0
79100	0	0
79150	0	0
79200	0	0
79250	0	0
79300	0	0
79350	0	0
79400	0	0
79450	0	0
79500	0	0
79550	0	0
79600	0	0
79650	0	0
79700	0	0
79750	0	0
79800	0	0
79850	0	0
79900	0	0
79950	0	0
80000	0	0
80050	0	0
80100	0	0
80150	0	0
80200	0	0
80250	0	0
80300	0	0
80350	0	0
80400	0	0
80450	0	0
80500	0	0
80550	0	0
80600	0	0
80650	0	0
80700	0	0
80750	0	0
80800	0	0
80850	0	0
80900	0	0
80950	0	0
81000	0	0
81050	0	0
81100	0	0
81150	0	0
81200	0	0
81250	0	0
81300	0	0
81350	0	0
81400	0	0
81450	0	0
81500	0	0
81550	0	0
81600	0	0
81650	0	0
81700	0	0
81750	0	0
81800	0	0
81850	0	0
81900	0	0
81950	0	0
82000	0	0
82050	0	0
82100	0	0
82150	0	0
82200	0	0
82250	0	0
82300	0	0
82350	0	0
82400	0	0
82450	0	0
82500	0	0
82550	0	0
82600	0	0
82650	0	0
82700	0	0
82750	0	0
82800	0	0
82850	0	0
82900	0	0
82950	0	0
83000	0	0
83050	0	0
83100	0	0
83150	0	0
83200	0	0
83250	0	0
83300	0	0
83350	0	0
83400	0	0
83450	0	0
83500	0	0
83550	0	0
83600	0	0
83650	0	0
83700	0	0
83750	0	0
83800	0	0
83850	0	0
83900	0	0
83950	0	0
84000	0	0
84050	0	0
84100	0	0
84150	0	0
84200	0	0
84250	0	0
84300	0	0
84350	0	0
84400	0	0
84450	0	0
84500	0	0
84550	0	0
84600	0	0
84650	0	0
84700	0	0
84750	0	0
84800	0	0
84850	0	0
84900	0	0
84950	0	0
85000	0	0
85050	0	0
85100	0	0
85150	0	0
85200	0	0
85250	0	0
85300	0	0
85350	0	0
85400	1642.09	90.4762
85450	1081.96	209.695
85500	1542.76	267.924
85550	1577.18	279.642
85600	1239.31	267.902
85650	980.984	258.5
85700	1086.83	264.463
85750	1429.52	298.121
85800	1437.36	318.869
85850	1686.07	327.412
85900	1543.03	341.939
85950	1192.29	339.647
86000	1327.01	329.814
86050	1441.05	323.803
86100	1624.77	331.336
86150	1461.35	342.435
86200	1360.4	347.838
86250	1466.92	345.926
86300	1440.49	350.777
86350	1367.64	351.72
86400	1159.79	349.319
86450	1185.35	345.988
86500	1437.14	341.254
86550	1316.14	348.334
86600	1031.98	341.478
86650	1249.8	327.851
86700	1475.75	318.501
86750	1324.27	313.379
86800	1303.35	306.324
86850	1258.63	311.428
86900	794.232	318.721
86950	919.977	317.217
87000	1471.8	310.829
87050	1859.18	302.771
87100	2312.2	293.551
87150	2739.55	285.382
87200	3135.11	280.39
87250	3428.57	277.166
87300	2925.77	272.361
87350	3054.71	274.95
87400	3666.64	273.148
87450	3698.02	265.59
87500	4051.39	256.62
87550	4424.84	252.084
87600	4585.05	249.01
87650	4652.23	247.429
87700	4715.88	246.233
87750	4485.46	243.224
87800	3575.66	231.181
87850	2216.37	206.37
87900	983.472	172.739
87950	345.167	136.714
88000	119.025	105.348
88050	50.3089	81.5207
88100	22.0994	59.1824
88150	8.83787	41.7881
88200	2.65025	28.7096
88250	0	15.7255
88300	0	4.88501
88350	0	0
88400	0	0
88450	0	0
88500	0	0
88550	0	0
88600	0	0
88650	0	0
88700	0	0
88750	0	0
88800	0	0
88850	0	0
88900	0	0
88950	0	0
89000	0	0
89050	0	0
89100	0	0
89150	0	0
89200	0	0
89250	0	0
89300	0	0
89350	0	0
89400	0	0
89450	0	0
89500	0	0
89550	0	0
89600	0	0
89650	0	0
89700	0	0
89750	0	0
89800	0	0
89850	0	0
89900	0	0
89950	0	0
90000	0	0
90050	0	0
90100	0	0
90150	0	0
90200	0	0
90250	0	0
90300	0	0
90350	0	0
90400	0	0
90450	0	0
90500	0	0
90550	0	0
90600	0	0
90650	0	0
90700	0	0
90750	0	0
90800	0	0
90850	0	0
90900	0	0
90950	0	0
91000	0	0
91050	0	0
91100	0	0
91150	0	0
91200	0	0
91250	0	0
91300	0	0
91350	0	0
91400	0	0
91450	0	0
91500	0	0
91550	0	0
91600	0	0
91650	0	0
91700	0	0
91750	0	0
91800	0	0
91850	0	0
91900	0	0
91950	0	0
92000	0	0
92050	0	0
92100	0	0
92150	0	0
92200	0	0
92250	0	0
92300	0	0
92350	0	0
92400	0	0
92450	0	0
92500	0	0
92550	0	0
92600	0	0
92650	0	0
92700	0	0
92750	0	0
92800	0	0
92850	0	0
92900	0	0
92950	0	0
93000	0	0
93050	0	0
93100	0	0
93150	0	0
93200	0	0
93250	0	0
93300	0	0
93350	0	0
93400	0	0
93450	0	0
93500	0	0
93550	0	0
93600	0	0
93650	0	0
93700	0	0
93750	0	0
93800	0	0
93850	0	0
93900	0	0
93950	0	0
94000	0	0
94050	0	0
94100	0	0
94150	0	0
94200	0	0
94250	0	0
94300	0	0
94350	0	0
94400	0	0
94450	0	0
94500	0	0
94550	0	0
94600	0	0
94650	0	0
94700	0	0
94750	0	0
94800	0	0
94850	0	0
94900	0	0
94950	0	0
95000	0	0
95050	0	0
95100	0	0
95150	0	0
95200	0	0
95250	0	0
95300	0	0
95350	0	0
95400	0	0
95450	0	0
95500	0	0
95550	0	0
95600	0	0
95650	0	0
95700	0	0
95750	0	0
95800	0	0
95850	0	0
95900	0	0
95950	0	0
96000	0	0
96050	0	0
96100	0	0
96150	0	0
96200	0	0
96250	0	0
96300	0	0
96350	0	0
96400	0	0
96450	0	0
96500	0	0
96550	0	0
96600	0	0
96650	0	0
96700	0	0
96750	0	0
96800	0	0
96850	0	0
96900	0	0
96950	0	0
97000	0	0
97050	0	0
97100	0	0
97150	0	0
97200	0	0
97250	0	0
97300	0	0
97350	0	0
97400	0	0
97450	0	0
97500	0	0
97550	0	0
97600	0	0
97650	0	0
97700	0	0
97750	0	0
97800	0	0
97850	0	0
97900	0	0
97950	0	0
98000	0	0
98050	0	0
98100	0	0
98150	0	0
98200	0	0
98250	0	0
98300	0	0
98350	0	0
98400	0	0
98450	0	0
98500	0	0
98550	0	0
98600	0	0
98650	0	0
98700	0	0
98750	0	0
98800	0	0
98850	0	0
98900	0	0
98950	0	0
99000	0	0
99050	0	0
99100	0	0
99150	0	0
99200	0	0
99250	0	0
99300	0	0
99350	0	0
99400	0	0
99450	0	0
99500	0	0
99550	0	0
99600	0	0
99650	0	0
99700	0	0
99750	0	0
99800	0	0
99850	0	0
99900	0	0
[truncated: 459 more rows]
