# Supplementary material for: The extreme yet transient nature of glacial erosion
Source: Nat Commun. 2022 Nov 30;13:7377. doi: 10.1038/s41467-022-35072-0 (PMC9712427; doi:10.1038/s41467-022-35072-0)
Supplement: Supplementary file 5 — Supplementary Data 2 [file 41467_2022_35072_MOESM5_ESM.zip › csv_glacialEcalib/Fame2018-12.csv]

Year	Q	IceH
0	0	0
50	0	0
100	0	0
150	0	0
200	0	0
250	0	0
300	0	0
350	0	0
400	0	0
450	0	0
500	0	0
550	0	0
600	0	0
650	0	0
700	0	0
750	0	0
800	0	0
850	0	0
900	0	0
950	0	0
1000	0	0
1050	0	0
1100	0	0
1150	0	0
1200	0	0
1250	0	0
1300	0	0
1350	0	0
1400	0	0
1450	0	0
1500	0	0
1550	0	0
1600	0	0
1650	0	0
1700	0	0
1750	0	0
1800	0	0
1850	0	0
1900	0	0
1950	0	0
2000	0	0
2050	0	0
2100	0	0
2150	0	0
2200	0	0
2250	0	0
2300	0	0
2350	0	0
2400	0	0
2450	0	0
2500	0	0
2550	0	0
2600	0	0
2650	0	0
2700	0	0
2750	0	0
2800	0	0
2850	0	0
2900	0	0
2950	0	0
3000	0	0
3050	0	0
3100	0	0
3150	0	0
3200	0	0
3250	0	0
3300	0	0
3350	0	0
3400	0	0
3450	0	0
3500	0	0
3550	0	0
3600	0	0
3650	0	0
3700	0	0
3750	0	0
3800	0	0
3850	0	0
3900	0	0
3950	0	0
4000	0	0
4050	0	0
4100	0	0
4150	0	0
4200	0	0
4250	0	0
4300	0	0
4350	0	0
4400	0	0
4450	0	0
4500	0	0
4550	0	0
4600	0	0
4650	0	0
4700	0	0
4750	0	0
4800	0	0
4850	0	0
4900	0	0
4950	0	0
5000	0	0
5050	0	0
5100	0	0
5150	0	0
5200	0	0
5250	0	0
5300	0	0
5350	0	0
5400	0	0
5450	0	0
5500	0	0
5550	0	0
5600	0	0
5650	0	0
5700	0	0
5750	0	0
5800	0	0
5850	0	0
5900	0	0
5950	0	0
6000	0	0
6050	0	0
6100	0	0
6150	0	0
6200	0	0
6250	0	0
6300	0	0
6350	0	0
6400	0	0
6450	0	0
6500	0	0
6550	0	0
6600	0	0
6650	0	0
6700	0	0
6750	0	0
6800	0	0
6850	0	0
6900	0	0
6950	0	0
7000	0	0
7050	0	0
7100	0	0
7150	0	0
7200	0	0
7250	0	0
7300	0	0
7350	0	0
7400	0	0
7450	0	0
7500	0	0
7550	0	0
7600	0	0
7650	0	0
7700	0	0
7750	0	0
7800	0	0
7850	0	0
7900	0	0
7950	0	0
8000	0	0
8050	0	0
8100	0	0
8150	0	0
8200	0	0
8250	0	0
8300	0	0
8350	0	0
8400	0	0
8450	0	0
8500	0	0
8550	0	0
8600	0	0
8650	0	0
8700	0	0
8750	0	0
8800	0	0
8850	0	0
8900	0	0
8950	0	0
9000	0	0
9050	0	0
9100	0	0
9150	0	0
9200	0	0
9250	0	0
9300	0	0
9350	0	0
9400	0	0
9450	0	0
9500	0	0
9550	0	0
9600	0	0
9650	0	0
9700	0	0
9750	0	0
9800	0	0
9850	0	0
9900	0	0
9950	0	0
10000	0	0
10050	0	0
10100	0	0
10150	0	0
10200	0	0
10250	0	0
10300	0	0
10350	0	0
10400	0	0
10450	0	0
10500	0	0
10550	0	0
10600	0	0
10650	0	0
10700	0	0
10750	0	0
10800	0	0
10850	0	0
10900	0	0
10950	0	0
11000	0	0
11050	0	0
11100	0	0
11150	0	0
11200	0	0
11250	0	0
11300	0	0
11350	0	0
11400	0	0
11450	0	8.95991
11500	807.949	123.234
11550	2848.02	274.042
11600	7193.27	278.198
11650	7104.06	257.755
11700	6553.82	253.496
11750	3886.26	321.07
11800	3111.35	301.072
11850	8072.71	271.311
11900	7117.65	260.52
11950	3374.78	331.6
12000	3591.14	321.651
12050	2869.17	296.845
12100	2250.22	274.215
12150	1644.74	238.16
12200	988.222	184.647
12250	559.758	134.578
12300	286.839	97.8357
12350	156.489	83.4536
12400	73.2254	77.6388
12450	17.3676	57.9216
12500	2.4691	38.8114
12550	0	17.3473
12600	0	0
12650	0	0
12700	0	0
12750	0	0
12800	0	0
12850	0	0
12900	0	0
12950	0	0
13000	0	0
13050	0	0
13100	0	0
13150	0	0
13200	0	0
13250	0	0
13300	0	0
13350	0	0
13400	0	0
13450	0	0
13500	0	0
13550	0	0
13600	0	0
13650	0	0
13700	0	0
13750	0	0
13800	0	0
13850	0	0
13900	0	0
13950	0	0
14000	0	0
14050	0	0
14100	0	0
14150	0	0
14200	0	0
14250	0	0
14300	0	0
14350	0	0
14400	0	0
14450	0	0
14500	0	0
14550	5991.64	122.64
14600	44749.0	277.246
14650	10549.6	385.559
14700	10590.4	393.491
14750	10705.4	394.779
14800	10882.6	403.238
14850	11625.8	408.469
14900	12263.8	423.519
14950	11911.2	427.727
15000	12116.6	426.107
15050	12282.8	427.236
15100	12221.2	429.501
15150	10595.0	428.413
15200	22307.8	409.585
15250	22679.1	419.234
15300	15546.9	529.495
15350	18474.2	523.0
15400	14656.7	533.405
15450	11025.8	516.818
15500	9992.46	490.548
15550	8113.53	463.572
15600	6945.65	435.153
15650	10377.9	410.972
15700	11872.3	401.919
15750	11973.7	407.174
15800	12372.2	410.577
15850	13924.1	416.929
15900	14611.4	442.119
15950	14561.2	452.686
16000	16122.3	449.548
16050	16774.1	451.48
16100	17105.3	455.818
16150	14743.1	463.313
16200	11282.9	456.977
16250	9531.68	439.415
16300	8681.7	418.58
16350	6633.64	399.595
16400	5774.73	372.168
16450	12423.3	335.986
16500	18115.9	333.87
16550	16176.7	424.21
16600	14549.2	438.403
16650	8692.31	437.348
16700	11118.5	415.817
16750	11475.6	410.283
16800	11158.8	415.283
16850	10900.9	423.466
16900	10289.3	426.579
16950	10713.9	432.761
17000	9180.79	442.71
17050	7546.43	434.869
17100	8801.02	421.315
17150	9472.84	424.495
17200	9522.2	445.819
17250	9426.52	455.622
17300	10088.5	462.299
17350	9936.92	479.389
17400	9705.0	488.832
17450	9091.85	491.252
17500	9251.1	487.54
17550	9105.43	485.425
17600	8779.34	482.645
17650	9993.82	478.764
17700	10476.2	487.435
17750	10231.0	497.783
17800	9721.69	501.802
17850	9216.83	498.633
17900	8563.92	490.185
17950	8405.14	478.073
18000	9757.54	469.407
18050	9733.36	472.593
18100	9719.9	476.884
18150	9946.41	480.935
18200	9433.85	488.138
18250	9314.73	484.66
18300	9919.08	482.271
18350	10165.3	490.811
18400	10153.5	494.216
18450	9994.13	495.898
18500	9062.36	493.274
18550	9295.51	498.562
18600	8452.5	503.435
18650	7857.76	499.432
18700	9175.61	493.489
18750	9765.53	497.566
18800	7457.57	503.025
18850	8334.19	491.903
18900	8739.64	486.134
18950	8114.77	483.869
19000	8704.86	479.444
19050	8898.34	482.486
19100	8904.79	491.304
19150	7891.15	498.988
19200	7793.52	492.071
19250	8806.24	489.867
19300	9155.94	508.399
19350	9091.59	513.999
19400	9214.03	515.267
19450	8634.92	516.815
19500	8760.03	513.425
19550	9111.63	512.543
19600	9393.88	516.614
19650	9802.95	523.508
19700	10476.4	533.181
19750	9895.13	543.241
19800	8614.78	542.612
19850	9352.94	533.83
19900	9883.8	532.3
19950	6816.16	533.939
20000	6335.95	515.984
20050	8697.85	502.259
20100	8958.7	507.45
20150	9329.49	518.681
20200	9629.92	524.056
20250	9926.47	529.67
20300	10103.0	535.452
20350	10962.2	542.773
20400	9092.98	554.89
20450	8172.59	546.839
20500	9253.95	535.356
20550	9716.37	532.239
20600	10279.8	533.937
20650	8416.47	538.091
20700	8884.96	528.208
20750	9763.21	524.64
20800	9183.38	528.47
20850	9489.15	526.967
20900	9053.5	527.727
20950	8619.48	523.958
21000	9619.7	520.69
21050	10352.5	531.031
21100	10901.5	544.855
21150	9673.02	552.266
21200	8959.43	547.984
21250	8619.96	538.584
21300	8397.65	527.726
21350	9761.53	519.316
21400	9179.22	522.201
21450	8738.41	517.7
21500	9180.42	511.759
21550	9184.09	511.035
21600	9417.06	513.984
21650	9972.98	523.048
21700	10541.0	532.573
21750	10297.4	540.061
21800	10240.4	539.83
21850	11146.3	539.264
21900	10711.4	544.652
21950	10701.6	543.985
22000	11401.3	543.502
22050	8722.11	545.903
22100	9484.17	529.743
22150	11247.5	523.251
22200	11439.6	535.004
22250	10666.3	536.797
22300	11854.6	533.91
22350	12640.0	544.514
22400	12896.3	557.139
22450	12633.6	562.173
22500	10474.4	558.446
22550	11123.9	543.256
22600	12233.0	533.407
22650	17204.7	534.492
22700	13966.2	552.021
22750	12965.1	579.377
22800	13125.5	581.421
22850	14027.3	588.741
22900	13165.6	604.1
22950	13226.6	606.502
23000	13296.4	608.623
23050	12488.9	609.988
23100	13246.8	605.816
23150	14711.2	605.931
23200	12726.2	615.236
23250	12102.0	609.811
23300	12059.3	601.206
23350	13315.6	592.805
23400	14669.6	593.475
23450	14282.9	605.619
23500	14142.5	612.814
23550	14516.1	616.595
23600	12843.8	621.054
23650	11213.2	613.457
23700	13849.0	600.474
23750	15094.1	599.968
23800	13430.5	607.424
23850	12908.5	605.025
23900	12639.2	600.328
23950	14690.7	595.587
24000	15425.2	604.851
24050	13454.6	618.818
24100	14121.5	616.138
24150	15749.8	617.401
24200	14363.9	628.709
24250	13599.5	628.861
24300	11081.3	624.688
24350	11903.2	610.33
24400	16054.8	600.569
24450	16304.5	611.737
24500	13395.0	623.491
24550	12530.1	619.277
24600	15597.2	611.773
24650	14830.3	620.038
24700	13447.4	623.639
24750	16237.4	620.505
24800	15833.7	633.093
24850	10753.5	641.801
24900	13086.9	627.148
24950	17699.4	622.495
25000	18385.2	642.454
25050	18312.9	665.559
25100	15236.8	684.834
25150	14362.0	686.541
25200	15863.5	684.952
25250	12051.9	688.628
25300	7122.46	682.473
25350	6821.03	659.613
25400	6699.5	634.66
25450	7019.89	609.149
25500	10136.2	593.674
25550	12751.5	588.532
25600	14966.9	602.71
25650	17518.3	641.712
25700	10830.2	649.995
25750	10811.8	639.145
25800	12568.2	628.078
25850	15349.5	624.23
25900	18089.0	633.6
25950	19716.9	660.387
26000	14217.0	695.547
26050	9965.88	696.939
26100	12152.6	682.134
26150	14510.3	675.383
26200	15781.2	679.434
26250	13005.0	689.063
26300	8577.4	689.851
26350	8135.23	674.345
26400	7077.26	657.573
26450	7597.87	638.211
26500	19239.7	650.539
26550	8004.36	657.48
26600	7347.77	640.652
26650	19696.9	641.659
26700	11748.6	649.132
26750	11635.8	651.995
26800	10151.5	652.257
26850	10289.1	643.963
26900	7141.8	639.428
26950	4842.16	618.38
27000	4331.19	590.479
27050	4314.87	561.872
27100	4633.21	533.841
27150	5443.13	507.017
27200	7761.22	484.793
27250	10211.2	471.711
27300	12176.9	475.173
27350	31044.3	495.678
27400	15471.9	571.333
27450	13426.7	625.755
27500	13523.9	636.534
27550	14675.2	646.437
27600	13561.9	663.222
27650	12929.0	671.5
27700	13252.0	675.148
27750	13001.6	679.063
27800	13749.2	680.326
27850	12115.8	685.695
27900	10999.2	683.074
27950	7130.14	678.689
28000	5369.83	658.329
28050	5219.26	632.205
28100	4692.43	605.123
28150	4673.05	577.305
28200	5108.91	550.419
28250	6926.77	526.174
28300	12002.0	507.101
28350	12235.3	507.218
28400	11659.7	507.093
28450	13029.7	506.889
28500	29078.6	523.022
28550	13926.6	573.409
28600	13236.8	611.936
28650	12195.9	631.876
28700	11475.9	636.422
28750	10684.1	635.708
28800	11048.6	631.535
28850	11726.5	629.689
28900	10186.3	631.367
28950	10672.2	625.731
29000	12610.2	625.279
29050	14275.0	641.725
29100	17246.8	679.553
29150	6026.39	697.656
29200	7099.23	671.735
29250	9934.67	660.985
29300	9988.42	652.855
29350	9165.77	645.447
29400	10803.7	634.649
29450	11070.7	631.8
29500	10326.1	629.68
29550	10684.2	622.476
29600	12609.6	617.08
29650	12428.6	622.999
29700	12099.3	625.833
29750	11261.4	625.978
29800	11073.8	620.876
29850	13006.6	614.864
29900	10696.2	620.524
29950	10619.6	612.132
30000	13284.6	603.487
30050	10001.2	610.852
30100	7931.2	599.366
30150	9291.48	581.05
30200	6972.79	569.87
30250	7637.17	550.355
30300	11572.5	534.894
30350	12407.2	540.728
30400	10878.5	550.386
30450	11160.6	547.234
30500	12675.9	544.619
30550	12111.6	554.505
30600	10758.7	555.405
30650	11224.5	547.853
30700	11457.7	543.044
30750	11130.8	541.197
30800	12794.3	537.064
30850	12480.7	545.393
30900	10420.8	551.476
30950	11432.4	545.77
31000	12049.9	545.447
31050	10160.5	551.624
31100	10005.1	547.054
31150	11377.3	542.886
31200	10593.8	546.441
31250	9711.19	542.872
31300	9597.54	534.84
31350	8998.38	526.169
31400	9109.93	515.749
31450	8832.23	505.603
31500	8157.92	495.048
31550	7391.42	483.117
31600	6580.11	469.108
31650	5952.2	453.342
31700	5444.25	436.649
31750	4944.56	419.384
31800	5059.11	401.34
31850	5515.49	384.895
31900	6452.39	373.57
31950	10504.3	374.177
32000	6885.69	382.296
32050	6703.93	376.804
32100	7569.53	371.403
32150	7548.65	371.324
32200	11649.4	385.993
32250	13277.2	440.729
32300	10944.7	502.299
32350	9542.26	519.414
32400	9287.87	518.867
32450	8454.79	515.335
32500	8728.91	506.389
32550	8859.71	497.913
32600	8227.06	489.342
32650	7252.05	478.085
32700	7091.88	464.51
32750	7730.59	451.029
32800	7481.42	440.554
32850	6777.8	431.037
32900	6159.61	420.07
32950	5786.04	408.58
33000	5163.7	396.515
33050	4277.83	382.721
33100	3573.99	365.97
33150	3291.27	346.276
33200	3753.43	326.33
33250	4147.16	308.251
33300	3711.65	293.08
33350	3454.44	288.822
33400	3491.35	293.147
33450	3710.38	298.889
33500	13972.4	301.081
33550	16469.2	332.698
33600	8374.03	395.667
33650	7310.3	414.314
33700	7273.59	418.865
33750	6957.1	418.665
33800	6458.47	415.058
33850	6904.03	407.719
33900	7236.16	404.379
33950	6695.6	401.869
34000	6715.87	396.212
34050	6835.05	391.067
34100	7423.68	392.726
34150	4287.16	393.328
34200	3759.96	383.052
34250	3295.37	369.693
34300	3222.41	352.234
34350	3292.03	333.497
34400	3844.09	314.799
34450	5184.97	295.513
34500	6609.34	277.627
34550	7741.76	260.373
34600	7234.16	245.123
34650	7252.42	245.681
34700	6649.96	242.052
34750	4924.42	232.819
34800	2609.86	209.002
34850	1341.63	182.9
34900	893.47	168.917
34950	1006.92	176.848
35000	1156.32	185.769
35050	1283.15	191.67
35100	1422.03	201.373
35150	1505.75	213.778
35200	1641.1	228.012
35250	1948.28	242.518
35300	3002.27	264.152
35350	14281.1	305.398
35400	8924.46	395.508
35450	6648.4	423.306
35500	6069.31	420.541
35550	5978.0	414.135
35600	7328.75	408.61
35650	9382.99	415.33
35700	5769.67	435.549
35750	4785.86	426.517
35800	4097.84	413.078
35850	4734.7	397.336
35900	4933.67	385.797
35950	4254.88	379.465
36000	4132.93	372.271
36050	2974.36	369.943
36100	2110.76	357.307
36150	1505.74	338.149
36200	1007.97	310.867
36250	693.089	274.978
36300	550.864	234.423
36350	408.984	190.981
36400	307.621	147.624
36450	239.017	105.848
36500	124.336	71.0087
36550	43.937	37.6563
36600	0	7.05816
36650	0	0
36700	0	0
36750	0	0
36800	0	0
36850	0	1.03228
36900	0	10.1656
36950	0	5.20704
37000	0	1.01943
37050	0	0
37100	0	0
37150	0	0
37200	0	0
37250	0	0
37300	0	0
37350	0	0
37400	0	0
37450	0	0
37500	0	0
37550	0	0
37600	0	0
37650	0	0
37700	0	0
37750	0	0
37800	0	0
37850	0	0
37900	0	0
37950	0	0
38000	3.15412	29.8069
38050	23.5893	72.7104
38100	132.749	118.598
38150	607.624	163.911
38200	1206.83	197.717
38250	1959.14	231.462
38300	53775.5	273.4
38350	17815.7	358.17
38400	8995.09	422.961
38450	8265.47	430.381
38500	7881.67	428.092
38550	8710.14	424.978
38600	8528.01	430.275
38650	7956.64	432.412
38700	8025.58	429.551
38750	8477.41	428.956
38800	7815.9	433.421
38850	7261.97	431.319
38900	7249.23	424.693
38950	6885.58	419.631
39000	6983.37	412.814
39050	7426.92	408.097
39100	8919.43	408.897
39150	8619.92	426.316
39200	7771.88	436.615
39250	7195.19	435.053
39300	7191.19	429.716
39350	8183.08	426.153
39400	7629.19	431.442
39450	7136.9	430.115
39500	7625.26	425.848
39550	7471.92	425.388
39600	7857.63	423.082
39650	8231.98	423.125
39700	7048.4	425.997
39750	8410.24	419.611
39800	7564.86	420.512
39850	6104.33	415.358
39900	5709.88	403.454
39950	4836.32	391.171
40000	4155.27	376.448
40050	3601.13	358.7
40100	3399.85	337.799
40150	3805.3	316.504
40200	10321.5	288.477
40250	5754.9	339.243
40300	7704.3	346.679
40350	7419.33	374.992
40400	6072.06	385.427
40450	6095.5	379.535
40500	6049.45	374.709
40550	6820.33	374.257
40600	4364.88	378.456
40650	3892.28	374.467
40700	3355.72	369.03
40750	2998.82	361.607
40800	2666.79	349.883
40850	2585.03	334.484
40900	2994.14	318.407
40950	3633.13	302.061
41000	3974.59	284.339
41050	4354.46	263.847
41100	4119.11	240.18
41150	2367.83	212.677
41200	1033.26	182.521
41250	430.032	154.585
41300	283.705	142.728
41350	390.837	151.845
41400	606.788	168.864
41450	841.388	181.109
41500	1277.39	195.582
41550	1480.66	212.703
41600	1758.15	230.011
41650	2349.9	251.315
41700	3656.99	277.044
41750	6766.33	343.075
41800	6308.54	370.723
41850	3165.7	368.926
41900	2771.54	361.442
41950	2268.0	351.634
42000	1644.93	337.718
42050	1240.0	315.843
42100	901.557	284.66
42150	713.134	247.057
42200	504.634	206.234
42250	341.697	166.181
42300	191.691	128.623
42350	75.8025	95.715
42400	21.8285	65.046
42450	3.97783	38.0457
42500	0	23.9427
42550	0	13.1621
42600	0	0
42650	0	0
42700	0	0
42750	0	0
42800	0	0
42850	0	0
42900	0	0
42950	0	0
43000	0	0
43050	0	0
43100	0	0
43150	0	0
43200	0	6.9866
43250	3.51904	51.6777
43300	29.2869	91.2507
43350	180.545	129.312
43400	779.343	173.725
43450	1634.0	214.586
43500	2007.32	240.882
43550	2257.91	254.725
43600	2589.02	267.855
43650	13331.1	289.304
43700	7410.28	353.2
43750	6612.96	377.366
43800	5775.07	383.597
43850	5358.99	380.606
43900	4851.22	377.912
43950	3052.13	379.179
44000	2681.49	369.051
44050	2705.5	358.903
44100	2554.98	352.891
44150	2006.26	348.469
44200	1677.31	337.76
44250	1364.22	322.305
44300	964.014	298.135
44350	787.917	263.357
44400	643.023	222.511
44450	378.778	183.777
44500	177.087	148.341
44550	66.4871	114.298
44600	19.4206	82.4657
44650	3.23575	56.3542
44700	0.219427	31.2578
44750	0	6.63962
44800	0	0
44850	0	0
44900	0	0
44950	0	0
45000	0	0
45050	0	2.00586
45100	0	0
45150	0	0
45200	0	0
45250	0	0
45300	0	0
45350	0	0
45400	0	0
45450	0	0
45500	0	0
45550	0	0
45600	0	0
45650	0	0
45700	0	0
45750	0	0
45800	0	0
45850	0	0
45900	0	0
45950	0	0
46000	0	0
46050	0	0
46100	0	0
46150	0	0
46200	0	0
46250	0	0
46300	0	0
46350	0	0
46400	0	0
46450	0	0
46500	0	0
46550	0	0
46600	0	0
46650	0	0
46700	0	0
46750	0	0
46800	0	0
46850	0	0
46900	0	0
46950	0	0
47000	0	0
47050	0	0
47100	0	0
47150	0	0
47200	0	0
47250	50.5996	92.6427
47300	2945.03	167.928
47350	9572.24	256.574
47400	8502.05	375.027
47450	6771.39	399.578
47500	6091.13	401.39
47550	5922.63	397.301
47600	6670.66	393.618
47650	6545.56	396.69
47700	6135.19	397.938
47750	5707.74	395.05
47800	5476.38	389.386
47850	6550.7	384.122
47900	6959.51	387.805
47950	6049.44	394.483
48000	4859.67	390.489
48050	4630.81	378.574
48100	5575.06	368.993
48150	6469.96	366.787
48200	5468.33	373.854
48250	4332.08	372.57
48300	3985.58	367.348
48350	2603.17	362.763
48400	2587.51	351.144
48450	2228.71	340.979
48500	1286.49	324.966
48550	868.79	294.637
48600	586.34	254.496
48650	365.431	209.601
48700	205.234	167.166
48750	102.525	128.966
48800	37.3005	93.7648
48850	9.17026	60.98
48900	1.2699	32.5675
48950	0	12.3776
49000	0	2.05716
49050	0	0
49100	0	0
49150	0	0
49200	0	0
49250	0	0
49300	0	0
49350	0	0
49400	0	0
49450	0	0
49500	0	0
49550	0	0
49600	0	0
49650	0	0
49700	0	0
49750	0	0
49800	0	0
49850	0	18.2285
49900	0	17.9212
49950	0	9.86705
50000	0	0
50050	0	0
50100	0	0
50150	0	0
50200	0	0
50250	0	0
50300	0	0
50350	0	0
50400	0	0
50450	0	0
50500	0	0
50550	0	0
50600	0	0
50650	0	0
50700	0	0
50750	0	0
50800	0	0
50850	0	0
50900	0	0
50950	0	0
51000	0	0
51050	0	0
51100	0	0
51150	0	0
51200	0	0
51250	0	0
51300	0	0
51350	0	0
51400	0	0
51450	0	0
51500	0	0
51550	0	0
51600	0	0
51650	0	0
51700	0	0
51750	0	0
51800	0	0
51850	0	0
51900	0	0
51950	0	0
52000	0	0
52050	0	0
52100	0	0
52150	0	0
52200	0	0
52250	0	0
52300	0	0
52350	0	0
52400	0	0
52450	0	0
52500	0	0
52550	0	0
52600	0	0
52650	0	0
52700	0	0
52750	0	0
52800	0	0
52850	0	0
52900	0	0
52950	0	0
53000	0	0
53050	0	0
53100	0	0
53150	0	0
53200	0	0
53250	0	0
53300	0	0
53350	0	0
53400	0	0
53450	0	0
53500	0	0
53550	0	0
53600	0	0
53650	0	0
53700	0	0
53750	0	0
53800	0	0
53850	0	0
53900	0	0
53950	0	0
54000	0	0
54050	0	0
54100	0	0
54150	0	0
54200	0	0
54250	0	0
54300	0	0
54350	0	0
54400	0	0
54450	0	0
54500	0	0
54550	0	0
54600	0	0
54650	0	0
54700	0	0
54750	0	0
54800	11.9308	52.5573
54850	27.65	75.8537
54900	88.4347	105.213
54950	334.237	154.194
55000	618.147	194.144
55050	3691.56	319.966
55100	2822.43	357.482
55150	2269.66	356.307
55200	2202.09	347.607
55250	2226.72	336.663
55300	2308.26	323.9
55350	2250.57	309.685
55400	2435.29	291.331
55450	2763.59	268.913
55500	2358.77	241.446
55550	1611.29	207.158
55600	816.608	170.599
55650	332.607	138.054
55700	134.13	118.272
55750	65.799	103.236
55800	140.018	117.979
55850	410.873	152.439
55900	272.486	152.951
55950	86.4624	117.948
56000	25.3086	85.8182
56050	7.5411	58.867
56100	2.29215	35.1069
56150	0	11.0725
56200	0	0
56250	0	7.16731
56300	1.48251	37.8603
56350	12.7528	85.1963
56400	58.4367	122.838
56450	133.275	154.039
56500	279.67	181.406
56550	6614.84	232.025
56600	1639.47	301.169
56650	1188.85	293.886
56700	880.274	258.293
56750	684.308	214.074
56800	461.1	166.826
56850	286.401	122.182
56900	153.255	83.7816
56950	68.9195	59.7821
57000	25.0057	43.6514
57050	7.07701	30.6978
57100	0	20.4279
57150	0	9.92874
57200	0	4.14311
57250	0	0
57300	0	0
57350	0	0
57400	0	0
57450	0	0
57500	0	0
57550	0	0
57600	0	0
57650	0	0
57700	0	0
57750	0	0
57800	0	0
57850	0	0
57900	0	0
57950	0	0
58000	0	0
58050	0	0
58100	0	0
58150	0	0
58200	0	0
58250	0	0
58300	0	0
58350	0	0
58400	0	0
58450	0	0
58500	0	0
58550	0	0
58600	0	0
58650	0	0
58700	0	0
58750	0	0
58800	0	0
58850	0	0
58900	0	0
58950	0	0
59000	0	0
59050	0	15.1588
59100	19.9637	37.5826
59150	6.42211	29.503
59200	0	17.8787
59250	0	10.0956
59300	0	4.13102
59350	0	0
59400	0	0
59450	0	0
59500	0	0
59550	16.5438	58.0433
59600	33.7747	86.4183
59650	67.9929	105.502
59700	277.389	140.616
59750	1645.23	195.707
59800	52152.4	253.268
59850	7057.33	368.396
59900	2603.17	371.049
59950	2153.82	346.129
60000	1904.15	320.326
60050	2066.8	293.719
60100	62554.5	296.45
60150	71232.9	371.229
60200	8671.89	462.838
60250	8264.17	484.608
60300	7455.14	486.717
60350	7165.99	481.917
60400	7878.25	476.544
60450	8808.8	478.448
60500	8331.48	487.569
60550	7440.5	489.304
60600	8038.47	484.917
60650	8518.92	486.169
60700	8459.83	491.912
60750	8490.38	495.404
60800	8414.1	498.072
60850	8386.79	498.69
60900	8527.94	499.418
60950	9581.41	503.43
61000	11072.2	519.018
61050	14689.9	559.277
61100	10334.7	564.894
61150	10350.4	557.052
61200	10293.1	549.317
61250	10591.0	541.966
61300	10860.4	536.303
61350	11044.9	534.368
61400	11511.8	534.961
61450	11535.5	539.202
61500	10778.9	544.287
61550	10408.8	544.454
61600	10439.7	543.08
61650	11162.8	542.322
61700	11123.4	546.685
61750	9578.23	549.658
61800	10507.9	544.47
61850	10388.9	544.417
61900	9916.98	543.524
61950	10307.8	540.455
62000	8961.89	539.275
62050	9364.88	531.999
62100	10374.1	528.191
62150	10859.3	532.731
62200	11688.2	543.93
62250	9708.67	560.346
62300	7202.38	558.72
62350	7917.12	543.113
62400	9980.74	533.514
62450	11075.8	537.618
62500	10619.0	550.868
62550	7971.74	556.828
62600	8831.25	545.907
62650	11066.7	542.903
62700	10971.3	555.292
62750	9561.48	565.031
62800	8509.12	563.186
62850	10011.5	555.771
62900	11103.3	557.802
62950	9733.78	567.281
63000	9616.28	565.72
63050	11342.4	564.585
63100	11925.5	575.652
63150	10859.4	589.876
63200	10389.8	592.775
63250	10951.9	591.663
63300	11473.2	591.89
63350	12993.6	594.873
63400	12277.0	606.009
63450	10872.9	610.881
63500	13569.5	607.917
63550	13358.5	617.097
63600	11757.0	623.032
63650	13445.8	619.95
63700	15282.0	622.426
63750	13543.2	631.629
63800	9954.75	636.959
63850	7737.62	628.125
63900	7424.61	609.564
63950	9459.26	595.617
64000	10599.8	584.397
64050	11398.2	578.199
64100	12256.1	574.775
64150	12191.4	575.262
64200	9626.62	576.408
64250	8132.42	567.956
64300	8801.57	553.241
64350	7083.33	543.488
64400	4586.49	526.466
64450	3974.63	500.29
64500	3825.29	473.178
64550	4516.75	447.161
64600	6936.93	427.173
64650	20081.4	424.168
64700	81226.2	440.18
64750	74334.7	470.936
64800	12018.8	531.375
64850	11830.0	553.282
64900	10149.9	565.46
64950	10655.8	563.506
65000	11858.9	567.478
65050	11509.5	581.927
65100	11881.7	589.482
65150	11880.4	599.077
65200	10324.0	607.124
65250	9992.27	602.643
65300	10680.2	597.096
65350	9938.67	594.557
65400	10147.0	588.181
65450	11787.3	583.205
65500	11056.6	586.649
65550	9696.24	586.024
65600	9925.38	578.802
65650	11546.3	573.087
65700	11475.9	575.782
65750	9606.55	578.391
65800	9228.74	571.533
65850	10639.3	564.367
65900	11477.6	566.287
65950	12192.9	578.328
66000	11198.6	593.954
66050	10369.5	598.144
66100	11361.6	596.849
66150	11036.6	601.774
66200	10455.5	602.895
66250	10661.1	600.353
66300	11526.9	599.958
66350	12749.7	603.73
66400	13155.3	614.79
66450	12841.1	626.29
66500	11529.4	632.675
66550	11354.5	632.228
66600	12116.0	630.442
66650	12280.2	631.056
66700	11861.2	631.549
66750	10513.4	629.303
66800	10315.0	621.828
66850	11726.7	614.334
66900	14003.0	613.348
66950	14134.8	624.03
67000	12622.3	633.795
67050	14294.0	635.217
67100	13176.3	642.672
67150	11494.9	644.376
67200	13025.1	639.151
67250	11792.5	639.78
67300	8116.83	637.454
67350	10223.0	620.007
67400	13439.8	609.996
67450	13052.3	613.98
67500	11166.3	616.503
67550	11716.3	610.069
67600	14116.6	606.511
67650	13479.1	614.853
67700	11412.2	620.995
67750	10199.9	617.527
67800	11681.3	608.859
67850	8151.25	613.03
67900	5199.63	597.662
67950	5583.76	573.349
68000	6623.07	550.585
68050	9879.54	532.781
68100	11148.9	530.93
68150	11353.7	535.491
68200	11824.6	540.194
68250	12370.6	547.049
68300	11926.0	554.486
68350	10206.3	559.032
68400	10206.0	552.533
68450	12487.8	545.361
68500	11789.2	553.424
68550	10679.2	556.366
68600	11826.0	552.57
68650	12137.0	554.753
68700	11744.7	559.323
68750	12031.9	561.543
68800	10904.8	566.895
68850	9566.26	565.35
68900	9982.27	559.01
68950	10747.0	555.349
69000	10617.3	556.379
69050	10463.0	556.379
69100	9585.17	555.636
69150	8539.83	549.825
69200	8197.97	540.508
69250	8250.33	530.954
69300	8475.47	522.709
69350	9025.37	518.278
69400	8667.09	515.095
69450	7915.1	509.273
69500	7981.38	500.643
69550	8085.14	491.987
69600	7480.59	483.783
69650	7465.69	473.555
69700	7412.52	463.99
69750	6606.98	454.669
69800	5954.96	443.381
69850	5259.09	430.403
69900	4510.0	415.695
69950	4092.28	398.196
70000	3905.58	380.103
70050	3608.9	361.581
70100	3662.2	342.569
70150	4036.78	324.825
70200	4434.26	311.768
70250	16562.4	320.65
70300	9409.35	416.903
70350	5917.01	433.522
70400	4735.13	427.381
70450	4214.07	416.579
70500	3894.09	405.267
70550	3557.58	394.734
70600	3287.12	384.972
70650	3053.97	377.131
70700	2451.19	369.707
70750	1993.41	361.034
70800	1566.55	348.985
70850	1323.03	332.363
70900	1150.85	311.151
70950	1037.32	283.263
71000	941.11	249.666
71050	799.274	212.536
71100	611.303	174.271
71150	367.067	137.89
71200	160.995	107.638
71250	54.1071	83.2898
71300	13.9612	61.0103
71350	2.76209	44.9911
71400	0.357976	31.713
71450	0	19.1475
71500	0	6.41785
71550	0	0
71600	0	0
71650	0	0
71700	0	0
71750	0	0
71800	0	0
71850	0	0
71900	0	0
71950	0	0
72000	0	0
72050	0	0
72100	0	0
72150	0	0
72200	0	0
72250	0	0
72300	0	0
72350	0	0
72400	0	0
72450	0	0
72500	0	0
72550	0	0
72600	0	0
72650	0	0
72700	0	0
72750	0	0
72800	0	0
72850	57.4572	95.5708
72900	397.503	167.849
72950	26671.1	222.598
73000	19298.2	360.928
73050	10163.6	442.627
73100	9388.44	474.425
73150	8722.63	476.816
73200	9420.85	473.836
73250	9562.05	478.411
73300	9457.49	485.572
73350	9368.53	488.299
73400	8818.5	487.723
73450	8996.93	484.202
73500	8960.4	483.605
73550	7959.27	483.892
73600	7719.23	478.501
73650	8604.6	473.148
73700	8382.05	474.987
73750	7209.72	476.109
73800	7012.39	470.135
73850	7271.04	464.749
73900	6254.58	462.899
73950	5713.81	455.019
74000	5455.11	446.408
74050	4255.8	438.354
74100	3517.07	427.285
74150	3044.23	414.274
74200	2646.91	400.225
74250	2284.29	385.385
74300	1877.87	368.56
74350	1304.13	346.594
74400	803.655	317.412
74450	486.703	283.53
74500	360.366	248.044
74550	276.463	212.515
74600	173.459	178.102
74650	78.6072	144.698
74700	25.7879	111.846
74750	6.70974	79.4758
74800	0.836082	47.6172
74850	0	20.4996
74900	0	0
74950	0	0
75000	0	0
75050	0	0
75100	0	0
75150	0	0
75200	0	0
75250	0	0
75300	0	0
75350	0	0
75400	0	0
75450	0	0
75500	0	0
75550	0	0
75600	0	0
75650	0	0
75700	0	0
75750	0	0
75800	0	0
75850	0	0
75900	0	0
75950	0	0
76000	0	0
76050	0	0
76100	0	0
76150	0	0
76200	0	0
76250	0	0
76300	0	0
76350	0	0
76400	0	0
76450	0	0
76500	0	0
76550	0	0
76600	0	0
76650	0	0
76700	0	0
76750	0	0
76800	0	0
76850	0	0
76900	0	0
76950	0	0
77000	0	0
77050	195.86	51.8684
77100	5210.96	164.029
77150	6468.79	334.144
77200	5158.87	364.537
77250	4288.58	365.903
77300	3055.57	365.656
77350	2905.37	360.206
77400	2379.72	357.64
77450	1882.92	350.66
77500	1545.81	340.021
77550	1449.36	324.978
77600	1410.61	305.2
77650	1252.16	279.405
77700	1116.04	247.861
77750	949.086	212.739
77800	652.377	178.154
77850	358.275	145.696
77900	151.809	115.659
77950	51.2109	88.5833
78000	15.177	72.0193
78050	3.49123	59.3585
78100	0.362164	38.4104
78150	0	15.5478
78200	0	3.13428
78250	0	0
78300	0	0
78350	0	0
78400	0	0
78450	0	0
78500	0	0
78550	0	0
78600	0	0
78650	0	0
78700	0	0
78750	0	0
78800	0	0
78850	0	0
78900	0	0
78950	0	0
79000	0	0
79050	0	0
79100	0	0
79150	0	0
79200	0	0
79250	0	0
79300	0	0
79350	0	0
79400	0	0
79450	0	0
79500	0	0
79550	0	0
79600	0	0
79650	0	0
79700	0	0
79750	0	0
79800	0	0
79850	0	0
79900	0	0
79950	0	0
80000	0	0
80050	0	0
80100	0	0
80150	0	0
80200	0	0
80250	0	0
80300	0	0
80350	0	0
80400	0	0
80450	0	0
80500	0	0
80550	0	0
80600	0	0
80650	0	0
80700	0	0
80750	0	0
80800	0	0
80850	0	0
80900	0	0
80950	0	0
81000	0	0
81050	0	0
81100	0	0
81150	0	0
81200	0	0
81250	0	0
81300	0	0
81350	0	0
81400	0	0
81450	0	0
81500	0	0
81550	0	0
81600	0	0
81650	0	0
81700	0	0
81750	0	0
81800	0	0
81850	0	0
81900	0	0
81950	0	0
82000	0	0
82050	0	0
82100	0	0
82150	0	0
82200	0	0
82250	0	0
82300	0	0
82350	0	0
82400	0	0
82450	0	0
82500	0	0
82550	0	0
82600	0	0
82650	0	0
82700	0	0
82750	0	0
82800	0	0
82850	0	0
82900	0	0
82950	0	0
83000	0	0
83050	0	0
83100	0	0
83150	0	0
83200	0	0
83250	0	0
83300	0	0
83350	0	0
83400	0	0
83450	0	0
83500	0	0
83550	0	0
83600	0	0
83650	0	0
83700	0	0
83750	0	0
83800	0	0
83850	0	0
83900	0	0
83950	0	0
84000	0	0
84050	0	0
84100	0	0
84150	0	0
84200	0	0
84250	0	0
84300	0	0
84350	0	0
84400	0	0
84450	0	0
84500	0	0
84550	0	0
84600	0	0
84650	0	0
84700	0	0
84750	0	0
84800	0	0
84850	0	0
84900	0	0
84950	0	0
85000	0	0
85050	0	0
85100	0	0
85150	0	0
85200	0	0
85250	0	0
85300	0	0
85350	0	0
85400	3424.58	100.226
85450	2144.75	207.191
85500	3755.8	263.294
85550	3712.97	270.473
85600	2748.3	256.985
85650	2154.27	245.367
85700	2335.66	253.324
85750	3129.36	280.869
85800	3684.31	301.249
85850	3928.31	306.046
85900	4168.65	314.443
85950	3378.69	306.254
86000	9806.88	283.841
86050	8894.2	267.333
86100	9026.96	271.463
86150	9084.62	287.092
86200	9165.1	296.002
86250	9147.05	291.832
86300	9277.37	298.245
86350	9437.26	301.723
86400	9231.37	298.256
86450	9342.25	298.502
86500	9509.58	292.04
86550	4703.94	326.136
86600	4228.28	322.141
86650	3768.68	312.56
86700	3760.8	299.199
86750	2898.46	288.029
86800	7894.01	271.591
86850	8334.81	263.742
86900	8535.72	285.226
86950	8659.0	310.513
87000	2986.37	341.553
87050	2521.76	336.372
87100	2503.16	330.415
87150	2625.66	325.439
87200	2703.64	323.263
87250	2727.45	322.701
87300	2453.89	322.394
87350	2557.01	323.756
87400	2781.25	313.799
87450	2965.79	299.537
87500	2836.46	283.747
87550	2223.47	266.254
87600	1717.95	240.395
87650	1286.32	208.856
87700	924.623	178.447
87750	613.265	148.939
87800	353.266	118.291
87850	164.94	87.5861
87900	61.2333	65.0159
87950	18.4951	48.3847
88000	5.28289	38.7133
88050	1.52165	32.2414
88100	0	24.2505
88150	0	17.7098
88200	0	12.302
88250	0	5.06083
88300	0	0
88350	0	0
88400	0	0
88450	0	0
88500	0	0
88550	0	0
88600	0	0
88650	0	0
88700	0	0
88750	0	0
88800	0	0
88850	0	0
88900	0	0
88950	0	0
89000	0	0
89050	0	0
89100	0	0
89150	0	0
89200	0	0
89250	0	0
89300	0	0
89350	0	0
89400	0	0
89450	0	0
89500	0	0
89550	0	0
89600	0	0
89650	0	0
89700	0	0
89750	0	0
89800	0	0
89850	0	0
89900	0	0
89950	0	0
90000	0	0
90050	0	0
90100	0	0
90150	0	0
90200	0	0
90250	0	0
90300	0	0
90350	0	0
90400	0	0
90450	0	0
90500	0	0
90550	0	0
90600	0	0
90650	0	0
90700	0	0
90750	0	0
90800	0	0
90850	0	0
90900	0	0
90950	0	0
91000	0	0
91050	0	0
91100	0	0
91150	0	0
91200	0	0
91250	0	0
91300	0	0
91350	0	0
91400	0	0
91450	0	0
91500	0	0
91550	0	0
91600	0	0
91650	0	0
91700	0	0
91750	0	0
91800	0	0
91850	0	0
91900	0	0
91950	0	0
92000	0	0
92050	0	0
92100	0	0
92150	0	0
92200	0	0
92250	0	0
92300	0	0
92350	0	0
92400	0	0
92450	0	0
92500	0	0
92550	0	0
92600	0	0
92650	0	0
92700	0	0
92750	0	0
92800	0	0
92850	0	0
92900	0	0
92950	0	0
93000	0	0
93050	0	0
93100	0	0
93150	0	0
93200	0	0
93250	0	0
93300	0	0
93350	0	0
93400	0	0
93450	0	0
93500	0	0
93550	0	0
93600	0	0
93650	0	0
93700	0	0
93750	0	0
93800	0	0
93850	0	0
93900	0	0
93950	0	0
94000	0	0
94050	0	0
94100	0	0
94150	0	0
94200	0	0
94250	0	0
94300	0	0
94350	0	0
94400	0	0
94450	0	0
94500	0	0
94550	0	0
94600	0	0
94650	0	0
94700	0	0
94750	0	0
94800	0	0
94850	0	0
94900	0	0
94950	0	0
95000	0	0
95050	0	0
95100	0	0
95150	0	0
95200	0	0
95250	0	0
95300	0	0
95350	0	0
95400	0	0
95450	0	0
95500	0	0
95550	0	0
95600	0	0
95650	0	0
95700	0	0
95750	0	0
95800	0	0
95850	0	0
95900	0	0
95950	0	0
96000	0	0
96050	0	0
96100	0	0
96150	0	0
96200	0	0
96250	0	0
96300	0	0
96350	0	0
96400	0	0
96450	0	0
96500	0	0
96550	0	0
96600	0	0
96650	0	0
96700	0	0
96750	0	0
96800	0	0
96850	0	0
96900	0	0
96950	0	0
97000	0	0
97050	0	0
97100	0	0
97150	0	0
97200	0	0
97250	0	0
97300	0	0
97350	0	0
97400	0	0
97450	0	0
97500	0	0
97550	0	0
97600	0	0
97650	0	0
97700	0	0
97750	0	0
97800	0	0
97850	0	0
97900	0	0
97950	0	0
98000	0	0
98050	0	0
98100	0	0
98150	0	0
98200	0	0
98250	0	0
98300	0	0
98350	0	0
98400	0	0
98450	0	0
98500	0	0
98550	0	0
98600	0	0
98650	0	0
98700	0	0
98750	0	0
98800	0	0
98850	0	0
98900	0	0
98950	0	0
99000	0	0
99050	0	0
99100	0	0
99150	0	0
99200	0	0
99250	0	0
99300	0	0
99350	0	0
99400	0	0
99450	0	0
99500	0	0
99550	0	0
99600	0	0
99650	0	0
99700	0	0
99750	0	0
99800	0	0
99850	0	0
99900	0	0
[truncated: 459 more rows]
