# Supplementary material for: The extreme yet transient nature of glacial erosion
Source: Nat Commun. 2022 Nov 30;13:7377. doi: 10.1038/s41467-022-35072-0 (PMC9712427; doi:10.1038/s41467-022-35072-0)
Supplement: Supplementary file 5 — Supplementary Data 2 [file 41467_2022_35072_MOESM5_ESM.zip › csv_glacialEcalib/Fame2018-13.csv]

Year	Q	IceH
0	0	0
50	0	0
100	0	0
150	0	0
200	0	0
250	0	0
300	0	0
350	0	0
400	0	0
450	0	0
500	0	0
550	0	0
600	0	0
650	0	0
700	0	0
750	0	0
800	0	0
850	0	0
900	0	0
950	0	0
1000	0	0
1050	0	0
1100	0	0
1150	0	0
1200	0	0
1250	0	0
1300	0	0
1350	0	0
1400	0	0
1450	0	0
1500	0	0
1550	0	0
1600	0	0
1650	0	0
1700	0	0
1750	0	0
1800	0	0
1850	0	0
1900	0	0
1950	0	0
2000	0	0
2050	0	0
2100	0	0
2150	0	0
2200	0	0
2250	0	0
2300	0	0
2350	0	0
2400	0	0
2450	0	0
2500	0	0
2550	0	0
2600	0	0
2650	0	0
2700	0	0
2750	0	0
2800	0	0
2850	0	0
2900	0	0
2950	0	0
3000	0	0
3050	0	0
3100	0	0
3150	0	0
3200	0	0
3250	0	0
3300	0	0
3350	0	0
3400	0	0
3450	0	0
3500	0	0
3550	0	0
3600	0	0
3650	0	0
3700	0	0
3750	0	0
3800	0	0
3850	0	0
3900	0	0
3950	0	0
4000	0	0
4050	0	0
4100	0	0
4150	0	0
4200	0	0
4250	0	0
4300	0	0
4350	0	0
4400	0	0
4450	0	0
4500	0	0
4550	0	0
4600	0	0
4650	0	0
4700	0	0
4750	0	0
4800	0	0
4850	0	0
4900	0	0
4950	0	0
5000	0	0
5050	0	0
5100	0	0
5150	0	0
5200	0	0
5250	0	0
5300	0	0
5350	0	0
5400	0	0
5450	0	0
5500	0	0
5550	0	0
5600	0	0
5650	0	0
5700	0	0
5750	0	0
5800	0	0
5850	0	0
5900	0	0
5950	0	0
6000	0	0
6050	0	0
6100	0	0
6150	0	0
6200	0	0
6250	0	0
6300	0	0
6350	0	0
6400	0	0
6450	0	0
6500	0	0
6550	0	0
6600	0	0
6650	0	0
6700	0	0
6750	0	0
6800	0	0
6850	0	0
6900	0	0
6950	0	0
7000	0	0
7050	0	0
7100	0	0
7150	0	0
7200	0	0
7250	0	0
7300	0	0
7350	0	0
7400	0	0
7450	0	0
7500	0	0
7550	0	0
7600	0	0
7650	0	0
7700	0	0
7750	0	0
7800	0	0
7850	0	0
7900	0	0
7950	0	0
8000	0	0
8050	0	0
8100	0	0
8150	0	0
8200	0	0
8250	0	0
8300	0	0
8350	0	0
8400	0	0
8450	0	0
8500	0	0
8550	0	0
8600	0	0
8650	0	0
8700	0	0
8750	0	0
8800	0	0
8850	0	0
8900	0	0
8950	0	0
9000	0	0
9050	0	0
9100	0	0
9150	0	0
9200	0	0
9250	0	0
9300	0	0
9350	0	0
9400	0	0
9450	0	0
9500	0	0
9550	0	0
9600	0	0
9650	0	0
9700	0	0
9750	0	0
9800	0	0
9850	0	0
9900	0	0
9950	0	0
10000	0	0
10050	0	0
10100	0	0
10150	0	0
10200	0	0
10250	0	0
10300	0	0
10350	0	0
10400	0	0
10450	0	0
10500	0	0
10550	0	0
10600	0	0
10650	0	0
10700	0	0
10750	0	0
10800	0	0
10850	0	0
10900	0	0
10950	0	0
11000	0	0
11050	0	0
11100	0	0
11150	0	0
11200	0	0
11250	0	0
11300	0	0
11350	0	0
11400	0	0
11450	0	2.60743
11500	1555.16	101.203
11550	690.93	206.684
11600	798.405	219.126
11650	756.43	214.943
11700	956.774	225.813
11750	1026.45	232.579
11800	1071.6	229.25
11850	1073.3	228.366
11900	1333.94	238.518
11950	1783.51	247.023
12000	2093.44	241.725
12050	2078.82	236.087
12100	2128.61	236.783
12150	2444.77	243.319
12200	2782.81	246.781
12250	2891.55	250.871
12300	2683.74	259.356
12350	2373.42	269.388
12400	2072.12	279.878
12450	1973.77	281.683
12500	1973.21	280.514
12550	1956.36	275.674
12600	1679.6	264.259
12650	1095.17	248.045
12700	735.094	235.685
12750	740.735	231.509
12800	1112.48	247.97
12850	1396.17	260.298
12900	1039.26	261.424
12950	438.882	243.053
13000	92.209	202.662
13050	11.948	156.792
13100	1.74524	120.599
13150	0.332693	93.6571
13200	0.211033	85.0729
13250	0.179493	81.2578
13300	0.216033	84.3568
13350	0.262447	86.9795
13400	0.389521	93.8933
13450	0.61915	101.761
13500	0.496951	97.7087
13550	0.0989784	73.1529
13600	0.0217192	53.4279
13650	0.0285359	56.7642
13700	0.0304885	57.0027
13750	0.0366624	56.0489
13800	0.129854	64.3931
13850	0.412908	72.7379
13900	0.329777	67.9706
13950	0.0108016	38.0666
14000	0	5.82883
14050	0	0
14100	0	0
14150	0	0
14200	0	0
14250	0	0
14300	0	0
14350	0	0
14400	0	0
14450	0	0
14500	0	11.0615
14550	1740.58	107.378
14600	4497.93	246.162
14650	1199.1	337.881
14700	1231.83	344.321
14750	1237.05	344.458
14800	1285.46	351.873
14850	1349.36	355.558
14900	1584.47	373.572
14950	1565.71	376.696
15000	1584.77	375.761
15050	1602.56	376.554
15100	1605.25	377.789
15150	1504.15	375.344
15200	1855.42	368.025
15250	3249.81	391.23
15300	3453.94	457.382
15350	3716.89	456.497
15400	3098.12	461.332
15450	2490.05	443.483
15500	2207.6	419.593
15550	1672.29	399.208
15600	1252.67	381.096
15650	1326.83	364.45
15700	1369.53	357.823
15750	1407.69	362.395
15800	1475.48	366.04
15850	1701.68	374.189
15900	1916.91	395.392
15950	1942.45	402.096
16000	2028.91	398.857
16050	2134.82	399.173
16100	2264.64	401.613
16150	2074.9	402.437
16200	1745.3	392.039
16250	1557.62	376.206
16300	1412.78	360.763
16350	1038.49	346.447
16400	859.331	328.875
16450	1170.76	316.886
16500	6475.92	317.308
16550	1784.36	370.526
16600	1606.65	379.454
16650	1141.78	372.764
16700	1178.81	357.58
16750	1291.87	349.682
16800	1353.56	353.315
16850	1320.88	360.096
16900	1234.37	361.808
16950	1238.83	367.632
17000	1030.59	372.207
17050	857.493	364.108
17100	1050.74	354.607
17150	1109.68	358.702
17200	1114.32	375.307
17250	1106.44	383.183
17300	1185.8	390.511
17350	1164.83	403.852
17400	1123.9	410.171
17450	1081.39	410.268
17500	1104.04	407.565
17550	1103.29	406.105
17600	1087.6	404.238
17650	1185.38	403.389
17700	1224.75	411.013
17750	1210.86	419.13
17800	1149.38	421.143
17850	1091.96	416.632
17900	1045.01	408.354
17950	1059.41	399.17
18000	1165.57	393.979
18050	1174.95	397.003
18100	1182.93	400.963
18150	1222.39	404.665
18200	1165.82	409.821
18250	1188.47	407.568
18300	1315.02	406.948
18350	1326.41	414.441
18400	1347.09	417.408
18450	1324.52	418.292
18500	1231.24	414.483
18550	1264.72	418.4
18600	1215.47	420.128
18650	1214.03	416.677
18700	1339.56	414.114
18750	1396.32	417.358
18800	1230.91	417.142
18850	1289.99	409.332
18900	1337.67	404.825
18950	1303.59	401.97
19000	1378.46	399.275
19050	1461.55	401.957
19100	1517.67	408.882
19150	1356.95	413.538
19200	1348.24	407.592
19250	1629.19	406.956
19300	1643.34	424.223
19350	1645.81	429.791
19400	1671.13	431.222
19450	1587.47	431.167
19500	1611.52	428.246
19550	1696.29	428.252
19600	1788.23	432.892
19650	1890.63	439.898
19700	1990.73	450.088
19750	1896.63	458.248
19800	1750.26	455.292
19850	1799.37	449.13
19900	1795.92	447.205
19950	1419.22	441.59
20000	1366.56	426.211
20050	1624.44	417.107
20100	1737.76	421.549
20150	1823.27	434.414
20200	1883.35	439.709
20250	1945.35	445.786
20300	2009.1	451.74
20350	2125.79	459.243
20400	1858.63	466.722
20450	1749.75	458.42
20500	1853.48	450.478
20550	1924.25	448.403
20600	1980.53	450.232
20650	1740.77	450.479
20700	1762.13	442.956
20750	1872.37	440.43
20800	1801.69	443.362
20850	1840.28	442.242
20900	1788.17	442.116
20950	1731.92	438.141
21000	1924.91	435.955
21050	2084.09	446.903
21100	2208.53	461.889
21150	2015.59	465.835
21200	1881.34	459.936
21250	1806.44	450.599
21300	1763.57	441.032
21350	1910.01	435.595
21400	1828.67	436.882
21450	1777.41	432.188
21500	1803.44	426.661
21550	1815.84	425.979
21600	1909.07	428.593
21650	2039.61	438.121
21700	2160.49	448.544
21750	2170.89	455.617
21800	2187.49	455.669
21850	2344.39	456.147
21900	2287.65	460.084
21950	2300.69	459.265
22000	2356.03	458.439
22050	2047.15	455.379
22100	2102.01	442.876
22150	2331.75	438.885
22200	2411.5	450.075
22250	2339.87	450.846
22300	2526.52	449.782
22350	2725.47	460.694
22400	2787.28	471.174
22450	2735.16	473.645
22500	2477.56	466.677
22550	2572.16	454.566
22600	2709.56	447.355
22650	3526.02	451.469
22700	3080.83	464.964
22750	2979.38	491.541
22800	3040.77	494.627
22850	3267.66	503.557
22900	3148.07	516.602
22950	3191.22	518.721
23000	3207.41	520.397
23050	3092.28	520.604
23100	3234.41	517.647
23150	3466.35	519.564
23200	3128.74	524.842
23250	2980.92	518.601
23300	2995.97	510.561
23350	3203.55	504.958
23400	3430.17	507.846
23450	3450.01	519.146
23500	3455.02	525.227
23550	3521.79	528.765
23600	3121.38	529.833
23650	2864.41	520.921
23700	3347.09	512.069
23750	3508.46	513.199
23800	3224.19	517.48
23850	3141.15	514.714
23900	3109.12	510.344
23950	3413.05	509.179
24000	3567.3	519.329
24050	3221.93	529.044
24100	3402.72	527.276
24150	3702.99	530.309
24200	3423.36	538.353
24250	3183.85	536.485
24300	2699.08	529.486
24350	2932.97	517.722
24400	3631.77	513.452
24450	3643.66	524.347
24500	3090.83	531.44
24550	2952.41	526.657
24600	3488.03	522.896
24650	3344.17	529.488
24700	3091.97	531.426
24750	3576.39	531.086
24800	3475.6	541.404
24850	2526.89	543.232
24900	2986.24	532.553
24950	3772.91	533.19
25000	3914.31	552.061
25050	3870.95	572.186
25100	3234.97	585.213
25150	3156.58	584.493
25200	3369.84	582.766
25250	2703.67	581.448
25300	1949.31	568.892
25350	1945.5	547.804
25400	1926.48	527.215
25450	1805.45	510.758
25500	1985.79	500.507
25550	2400.41	499.942
25600	2854.64	516.06
25650	2882.48	545.625
25700	2590.13	544.366
25750	2513.43	535.443
25800	2666.16	528.0
25850	2988.24	528.195
25900	3366.07	541.047
25950	3649.54	567.54
26000	2744.01	592.026
26050	2138.89	587.748
26100	2554.91	575.684
26150	2898.82	571.292
26200	3035.58	575.165
26250	2677.41	580.316
26300	2090.34	574.187
26350	2100.6	558.947
26400	1921.09	544.09
26450	1942.76	534.158
26500	2611.21	550.572
26550	2080.16	544.591
26600	1861.77	536.07
26650	2498.9	546.415
26700	2694.66	543.215
26750	2485.39	546.295
26800	2148.22	544.669
26850	2146.74	536.419
26900	1668.92	524.693
26950	1309.78	503.055
27000	1093.23	478.363
27050	1008.52	454.594
27100	1002.22	431.704
27150	1090.38	411.341
27200	1252.78	396.658
27250	1451.23	390.728
27300	1771.91	395.161
27350	2665.89	415.296
27400	2775.63	484.277
27450	2358.49	532.866
27500	2355.74	542.608
27550	2514.54	552.509
27600	2314.25	565.887
27650	2229.19	571.756
27700	2285.02	573.793
27750	2311.98	575.552
27800	2485.52	576.844
27850	2307.16	579.084
27900	2198.97	573.419
27950	1703.77	560.61
28000	1459.91	538.993
28050	1374.99	515.197
28100	1188.3	492.469
28150	1090.62	468.882
28200	1076.49	447.726
28250	1272.4	429.413
28300	1745.1	419.203
28350	1861.35	419.845
28400	1973.23	420.108
28450	2156.54	422.169
28500	2325.73	437.303
28550	2542.2	486.793
28600	2440.96	522.721
28650	2172.91	538.53
28700	2039.19	541.281
28750	1932.18	539.655
28800	1948.35	536.447
28850	2020.06	535.186
28900	1805.81	534.949
28950	1871.01	530.924
29000	2163.84	533.991
29050	2485.06	552.213
29100	2865.77	587.501
29150	1638.55	583.234
29200	1643.17	567.697
29250	1693.92	561.72
29300	1666.76	554.116
29350	1557.02	546.464
29400	1725.27	539.441
29450	1758.09	537.511
29500	1687.1	535.246
29550	1750.51	530.313
29600	2007.55	529.242
29650	2015.86	534.563
29700	2011.69	536.612
29750	1917.94	535.42
29800	1902.8	531.018
29850	2137.65	528.347
29900	1833.18	529.211
29950	1841.01	521.803
30000	2181.32	517.69
30050	1727.13	517.646
30100	1504.35	504.201
30150	1611.79	489.85
30200	1329.82	476.879
30250	1379.6	462.194
30300	1795.07	456.614
30350	1958.16	464.463
30400	1850.64	470.512
30450	1902.14	469.173
30500	2140.98	470.337
30550	2116.03	476.813
30600	1957.03	475.036
30650	1995.3	468.844
30700	2031.16	465.291
30750	2006.8	462.901
30800	2233.33	462.181
30850	2233.56	467.799
30900	2057.46	468.926
30950	2164.81	464.427
31000	2270.29	464.338
31050	2148.13	466.284
31100	2139.43	462.099
31150	2334.94	459.805
31200	2366.77	462.07
31250	2315.81	458.421
31300	2310.9	451.75
31350	2152.05	444.614
31400	2102.27	435.21
31450	1951.12	426.465
31500	1716.2	417.762
31550	1458.65	407.898
31600	1217.92	396.51
31650	1016.42	383.677
31700	845.355	370.106
31750	703.047	356.374
31800	658.106	341.717
31850	664.58	329.313
31900	761.186	322.288
31950	1091.19	324.112
32000	859.03	325.025
32050	814.563	321.414
32100	920.342	319.23
32150	968.165	323.591
32200	1474.14	339.638
32250	1700.58	385.177
32300	1608.84	429.717
32350	1564.6	438.812
32400	1578.09	437.975
32450	1557.12	434.409
32500	1613.04	428.252
32550	1630.92	422.376
32600	1485.17	416.322
32650	1259.87	408.112
32700	1176.19	396.357
32750	1212.64	384.746
32800	1107.79	376.724
32850	925.28	369.346
32900	770.579	360.033
32950	665.464	348.956
33000	559.542	336.663
33050	448.635	323.112
33100	351.026	306.982
33150	303.852	287.56
33200	340.777	266.819
33250	460.767	250.004
33300	587.507	242.024
33350	663.108	242.533
33400	461.741	251.031
33450	591.766	257.683
33500	833.929	265.92
33550	1113.08	300.125
33600	950.194	337.584
33650	868.141	350.611
33700	850.831	354.671
33750	833.279	354.62
33800	725.402	351.388
33850	770.417	344.724
33900	807.613	340.625
33950	768.776	337.821
34000	764.258	332.973
34050	797.744	328.953
34100	770.791	326.69
34150	612.828	321.428
34200	580.264	312.194
34250	536.041	303.933
34300	445.977	294.527
34350	378.41	282.638
34400	336.27	267.983
34450	340.86	251.766
34500	355.166	237.385
34550	412.203	223.29
34600	462.855	212.465
34650	478.296	210.314
34700	497.73	207.429
34750	487.817	203.656
34800	440.886	194.851
34850	385.193	181.754
34900	310.158	168.46
34950	236.692	170.045
35000	235.592	172.901
35050	222.377	172.163
35100	239.01	174.803
35150	285.64	181.173
35200	343.511	191.504
35250	342.008	203.098
35300	546.568	228.142
35350	884.249	273.149
35400	1020.41	336.173
35450	775.24	354.215
35500	708.994	350.477
35550	691.579	344.715
35600	890.804	341.261
35650	1257.86	351.434
35700	667.561	362.052
35750	528.201	352.658
35800	449.681	338.78
35850	518.102	322.956
35900	550.411	310.159
35950	451.171	300.942
36000	432.089	288.544
36050	448.908	276.729
36100	507.133	267.584
36150	570.668	264.807
36200	571.451	268.282
36250	587.471	270.716
36300	745.243	269.764
36350	913.357	271.491
36400	1085.3	272.213
36450	1364.22	273.205
36500	1284.63	279.778
36550	1186.67	281.066
36600	1349.26	276.637
36650	1340.99	274.353
36700	1355.63	273.411
36750	1360.42	272.193
36800	1379.2	269.715
36850	1244.34	268.038
36900	848.663	259.721
36950	438.085	240.386
37000	166.875	211.807
37050	46.9235	178.837
37100	9.7442	145.856
37150	1.53634	112.817
37200	0.216979	83.0782
37250	0.0493169	64.4808
37300	0.0151171	51.8443
37350	0.00529023	41.838
37400	0.00236562	34.6533
37450	0	23.9291
37500	0	4.82455
37550	0	0
37600	0	0
37650	0	11.0098
37700	0	22.3981
37750	0.0016953	32.3757
37800	0.145795	46.434
37850	6.51699	59.2281
37900	28.1983	68.8615
37950	49.5359	79.9449
38000	62.1153	89.3417
38050	90.8603	99.6619
38100	118.268	118.791
38150	141.754	145.263
38200	179.353	170.593
38250	979.528	201.813
38300	5155.0	243.849
38350	1317.88	328.08
38400	1111.34	366.696
38450	1049.78	370.205
38500	1021.32	368.384
38550	1088.36	367.618
38600	1085.33	370.913
38650	1010.14	370.824
38700	998.642	369.048
38750	1033.08	369.337
38800	965.301	370.859
38850	891.85	367.667
38900	874.876	362.281
38950	821.983	357.727
39000	815.624	352.894
39050	860.512	350.799
39100	1005.33	354.519
39150	1025.62	367.348
39200	934.975	373.747
39250	855.723	370.836
39300	841.069	366.155
39350	930.44	363.588
39400	877.555	365.316
39450	839.299	363.127
39500	889.493	360.064
39550	861.675	359.315
39600	913.936	357.707
39650	960.123	358.001
39700	802.991	358.467
39750	985.782	353.373
39800	917.326	353.912
39850	713.691	349.047
39900	626.094	337.469
39950	501.501	325.316
40000	421.913	310.246
40050	384.363	293.908
40100	454.257	277.44
40150	712.098	265.946
40200	1053.03	266.611
40250	620.902	276.757
40300	1093.48	281.265
40350	929.514	305.797
40400	696.109	313.861
40450	707.758	307.905
40500	693.165	303.149
40550	710.359	298.423
40600	604.511	293.009
40650	608.865	286.159
40700	634.917	280.165
40750	597.91	275.701
40800	504.326	268.984
40850	440.965	258.032
40900	521.018	246.515
40950	503.023	235.057
41000	599.181	223.211
41050	757.874	211.743
41100	921.181	204.396
41150	781.83	199.156
41200	499.839	187.085
41250	282.25	166.661
41300	180.956	145.251
41350	176.145	136.952
41400	181.463	138.994
41450	178.818	137.82
41500	191.201	140.318
41550	220.771	147.489
41600	289.678	157.339
41650	395.678	180.685
41700	659.928	212.273
41750	994.94	267.161
41800	665.372	286.455
41850	502.654	280.985
41900	500.601	272.985
41950	535.252	266.583
42000	524.078	263.919
42050	549.469	264.323
42100	610.232	265.607
42150	801.027	267.106
42200	1006.41	271.276
42250	1185.29	273.693
42300	1286.54	275.741
42350	1239.39	276.725
42400	1300.54	274.19
42450	1452.1	271.771
42500	1544.76	271.94
42550	1454.99	273.351
42600	1411.67	270.65
42650	1097.4	265.279
42700	726.321	256.28
42750	388.187	238.359
42800	145.823	212.911
42850	39.7801	181.643
42900	8.82658	149.871
42950	1.68141	119.219
43000	0.478693	91.3598
43050	0.335394	76.0378
43100	0.352073	66.997
43150	0.515598	61.134
43200	1.46652	63.4817
43250	6.51565	68.6866
43300	29.3006	76.6537
43350	89.2549	90.2965
43400	167.318	116.058
43450	277.689	149.307
43500	394.612	179.461
43550	456.877	194.247
43600	555.31	208.702
43650	7132.98	237.534
43700	1073.76	284.604
43750	792.7	304.13
43800	683.571	307.66
43850	630.775	303.732
43900	560.215	297.859
43950	446.461	289.955
44000	392.388	276.073
44050	442.25	262.657
44100	502.066	253.275
44150	531.739	248.324
44200	555.753	245.556
44250	575.228	248.577
44300	576.5	255.548
44350	751.594	258.009
44400	1077.74	260.939
44450	1189.1	267.727
44500	1139.88	271.346
44550	1143.25	269.347
44600	1286.05	264.766
44650	1299.1	262.308
44700	1287.24	258.795
44750	1374.33	252.449
44800	1251.34	244.77
44850	1056.15	236.405
44900	1159.8	240.197
44950	1404.5	251.068
45000	1537.15	257.038
45050	1516.01	258.016
45100	1551.36	256.118
45150	1596.19	255.667
45200	1678.67	261.858
45250	1618.68	268.524
45300	1295.52	272.145
45350	879.547	266.308
45400	514.043	249.838
45450	273.383	229.386
45500	130.486	205.82
45550	52.6336	179.276
45600	20.2702	154.576
45650	8.4356	135.109
45700	3.62487	118.423
45750	1.14257	99.8862
45800	0.133614	71.401
45850	0.00755696	43.8658
45900	0.000547135	26.5242
45950	0	20.966
46000	0	16.1414
46050	0	5.02987
46100	0	0
46150	0	0
46200	0	0
46250	0	0
46300	0	0
46350	0	0
46400	0	0
46450	0	0
46500	0	0
46550	0	0
46600	0	0
46650	0	0
46700	0	0
46750	0	0
46800	0	0
46850	0	0
46900	0	0
46950	0	0
47000	0	0
47050	0	0
47100	0	12.8038
47150	216.406	35.5195
47200	1369.37	69.204
47250	2253.39	110.469
47300	4018.01	156.236
47350	3032.71	229.512
47400	982.09	315.129
47450	778.959	330.629
47500	697.99	330.369
47550	683.83	326.331
47600	799.092	323.476
47650	779.021	325.795
47700	714.399	325.981
47750	658.814	322.416
47800	629.493	316.684
47850	809.211	312.044
47900	878.849	316.72
47950	693.711	322.454
48000	520.938	316.426
48050	506.016	304.097
48100	641.869	293.717
48150	787.573	289.827
48200	670.161	293.241
48250	499.372	289.663
48300	460.883	280.431
48350	431.696	269.168
48400	538.797	259.641
48450	553.99	255.9
48500	558.445	256.123
48550	637.353	257.569
48600	797.781	260.725
48650	1040.39	263.243
48700	1205.93	262.89
48750	1344.81	259.215
48800	1427.88	255.497
48850	1534.44	251.957
48900	1662.92	249.13
48950	1699.26	248.069
49000	1672.9	246.963
49050	1703.79	245.644
49100	1707.87	247.306
49150	1678.48	251.701
49200	1514.77	253.703
49250	1212.82	251.525
49300	861.224	244.275
49350	580.311	230.039
49400	433.304	213.266
49450	542.845	210.429
49500	832.034	215.49
49550	1326.28	229.844
49600	1238.66	239.078
49650	813.282	226.904
49700	610.304	211.803
49750	889.046	221.255
49800	1494.5	242.808
49850	1664.86	252.646
49900	1589.89	255.376
49950	1531.29	255.491
50000	1557.39	253.756
50050	1575.01	252.427
50100	1484.22	252.239
50150	1269.44	248.801
50200	1186.27	245.323
50250	1223.54	246.25
50300	1227.57	245.582
50350	1263.19	245.359
50400	1343.72	247.191
50450	1359.81	249.139
50500	1224.74	247.491
50550	1100.74	242.542
50600	1118.45	240.358
50650	1305.87	247.317
50700	1323.5	248.489
50750	1321.55	248.141
50800	1388.71	250.577
50850	1377.73	252.918
50900	1283.9	252.895
50950	1184.45	251.387
51000	1100.57	250.002
51050	1016.45	246.099
51100	1057.1	246.314
51150	1178.19	253.622
51200	1104.06	252.093
51250	1087.38	251.288
51300	1157.8	253.455
51350	1273.71	259.064
51400	1252.08	262.912
51450	1157.65	263.194
51500	1131.65	264.651
51550	1081.76	267.051
51600	934.608	265.341
51650	782.874	260.018
51700	661.627	255.195
51750	467.404	244.402
51800	270.876	225.354
51850	147.541	204.88
51900	68.2803	182.89
51950	25.5669	156.127
52000	14.4404	141.148
52050	10.1697	131.281
52100	8.09925	121.171
52150	4.27939	108.824
52200	0.899334	83.1446
52250	0.083276	54.5827
52300	0	24.9805
52350	0	0
52400	0	0
52450	0	6.36313
52500	0	12.1985
52550	0	6.37978
52600	0	0
52650	0	0
52700	0	0
52750	0	0
52800	0	0
52850	0	0
52900	0	0
52950	0	0
53000	0	0
53050	0	0
53100	0	2.73534
53150	0	0
53200	0	0
53250	0	0
53300	0	0
53350	0	3.77335
53400	0	0
53450	0	0
53500	0	0
53550	0	0
53600	0	0
53650	0	0
53700	0	0
53750	0	0
53800	0	0
53850	0	0
53900	0	0
53950	0	0
54000	0	0
54050	0	0
54100	0	0
54150	0	0
54200	0	0
54250	0	0
54300	0	0
54350	0	0
54400	0	0
54450	0	0
54500	0	0
54550	0	0
54600	0	9.36417
54650	0.000976049	28.1085
54700	0.099098	56.279
54750	7.56364	91.1963
54800	53.3966	109.148
54850	63.0526	97.2606
54900	1861.63	95.6722
54950	2672.31	120.875
55000	3046.84	153.806
55050	617.411	229.158
55100	612.366	256.455
55150	722.317	255.174
55200	1039.36	249.45
55250	1340.08	243.491
55300	1571.62	237.89
55350	1682.38	232.201
55400	1869.56	225.882
55450	2158.84	220.994
55500	2179.76	219.978
55550	2223.93	221.025
55600	1948.16	221.436
55650	1332.98	216.167
55700	678.827	201.296
55750	330.302	177.115
55800	342.892	165.903
55850	1654.63	217.65
55900	1682.71	236.081
55950	1687.58	238.97
56000	1635.07	238.001
56050	1198.44	232.08
56100	629.081	216.455
56150	275.04	191.043
56200	90.7158	160.373
56250	29.9864	129.275
56300	24.2581	116.236
56350	46.5387	124.987
56400	92.6214	134.306
56450	188.117	145.536
56500	381.196	159.647
56550	604.693	186.894
56600	1137.8	228.752
56650	1127.1	237.987
56700	1397.98	237.233
56750	1804.73	234.621
56800	1999.88	234.755
56850	2109.53	236.796
56900	2177.82	240.965
56950	2001.46	247.843
57000	1753.3	253.948
57050	1578.35	257.278
57100	1477.35	258.628
57150	1502.56	258.628
57200	1496.91	258.628
57250	1527.18	258.242
57300	1554.42	257.865
57350	1373.0	260.309
57400	1092.79	258.784
57450	915.401	254.277
57500	896.428	254.369
57550	1049.78	264.486
57600	1189.74	277.722
57650	1070.16	284.322
57700	814.324	284.351
57750	571.962	278.256
57800	363.075	267.077
57850	176.879	248.13
57900	63.3364	221.464
57950	24.9863	194.871
58000	13.836	179.557
58050	7.50897	165.149
58100	3.48411	147.697
58150	1.91095	133.077
58200	1.56042	127.285
58250	1.33392	123.748
58300	1.12977	119.167
58350	1.41539	122.83
58400	2.29431	133.807
58450	4.792	143.461
58500	7.558	147.173
58550	15.7802	155.154
58600	49.3052	172.727
58650	149.324	195.073
58700	315.98	214.02
58750	476.046	221.504
58800	717.491	247.918
58850	805.406	261.577
58900	459.624	245.377
58950	272.424	222.588
59000	394.84	228.321
59050	1121.28	263.247
59100	1110.19	268.338
59150	814.134	260.914
59200	500.112	244.346
59250	226.032	219.859
59300	77.4918	189.782
59350	26.0047	156.95
59400	19.0928	126.511
59450	47.7043	116.505
59500	121.016	130.191
59550	173.561	146.39
59600	159.196	142.223
59650	148.188	130.131
59700	3666.06	136.77
59750	3894.19	169.96
59800	6685.94	219.074
59850	760.062	299.024
59900	359.948	295.683
59950	281.329	276.307
60000	243.569	255.042
60050	305.591	233.265
60100	5727.49	231.015
60150	7452.96	296.588
60200	1085.8	384.924
60250	1005.51	402.445
60300	938.365	402.654
60350	907.943	398.706
60400	979.909	395.978
60450	1069.3	399.177
60500	1037.15	405.471
60550	969.702	405.616
60600	1020.83	403.039
60650	1084.34	405.194
60700	1091.14	409.938
60750	1105.73	412.935
60800	1101.99	415.127
60850	1107.97	415.57
60900	1156.52	417.053
60950	1334.36	422.711
61000	1707.76	437.927
61050	2269.63	467.834
61100	1979.98	465.767
61150	1913.93	459.516
61200	1848.16	453.274
61250	1804.67	448.101
61300	1782.22	445.532
61350	1769.58	445.516
61400	1812.18	447.518
61450	1835.18	451.606
61500	1777.89	454.333
61550	1759.07	454.318
61600	1773.03	454.091
61650	1835.37	454.752
61700	1831.22	457.832
61750	1702.03	458.083
61800	1764.37	454.47
61850	1756.27	454.466
61900	1708.57	452.998
61950	1710.61	450.737
62000	1572.26	447.899
62050	1593.89	443.365
62100	1679.53	443.019
62150	1786.46	448.958
62200	1928.33	460.387
62250	1687.08	469.457
62300	1378.29	462.971
62350	1475.54	451.945
62400	1675.9	447.957
62450	1841.68	453.835
62500	1787.45	464.094
62550	1496.23	464.219
62600	1612.74	457.046
62650	1857.61	459.117
62700	1872.37	469.779
62750	1719.92	475.038
62800	1595.79	471.633
62850	1752.48	468.053
62900	1878.15	471.672
62950	1743.93	476.954
63000	1760.8	476.134
63050	1955.39	478.537
63100	2066.49	489.067
63150	1952.01	498.327
63200	1924.61	499.568
63250	1982.11	498.784
63300	2049.59	499.546
63350	2222.81	503.653
63400	2167.21	511.386
63450	1992.47	513.093
63500	2324.35	513.035
63550	2351.91	519.62
63600	2201.39	522.089
63650	2434.55	520.447
63700	2684.15	524.459
63750	2471.98	530.716
63800	1982.27	529.849
63850	1807.33	518.211
63900	1723.92	504.249
63950	1773.66	494.264
64000	1922.6	485.745
64050	2005.73	481.374
64100	2105.77	479.964
64150	2072.96	480.103
64200	1743.81	477.805
64250	1565.06	467.421
64300	1598.33	454.88
64350	1365.35	442.137
64400	1095.84	424.363
64450	894.21	404.001
64500	798.567	383.685
64550	858.561	364.691
64600	1023.52	352.022
64650	1157.84	350.21
64700	6975.29	360.825
64750	9351.92	392.323
64800	2199.1	446.693
64850	2108.86	467.859
64900	1841.7	476.046
64950	1943.55	476.281
65000	2141.32	482.187
65050	2076.41	494.521
65100	2152.06	502.014
65150	2148.29	510.112
65200	1907.74	513.867
65250	1861.85	509.146
65300	1942.21	504.311
65350	1845.38	500.575
65400	1889.15	495.288
65450	2065.4	492.868
65500	1965.18	494.458
65550	1791.17	491.715
65600	1824.55	485.747
65650	1991.29	483.289
65700	1949.22	485.396
65750	1730.3	484.862
65800	1703.26	478.943
65850	1849.12	475.354
65900	2002.42	479.896
65950	2104.96	492.438
66000	1955.32	504.158
66050	1853.86	506.671
66100	1979.37	506.854
66150	1922.44	510.074
66200	1843.66	510.028
66250	1887.81	508.207
66300	1987.59	508.908
66350	2149.07	514.144
66400	2232.97	524.286
66450	2184.92	533.074
66500	2021.67	536.215
66550	1997.18	535.076
66600	2071.32	533.331
66650	2092.57	533.183
66700	2027.04	532.108
66750	1861.94	527.966
66800	1838.51	521.262
66850	1977.13	516.576
66900	2215.21	518.801
66950	2227.36	528.883
67000	2088.37	535.904
67050	2302.32	538.77
67100	2238.32	544.285
67150	2071.43	544.165
67200	2290.64	540.814
67250	2118.16	539.868
67300	1719.19	532.482
67350	2011.63	520.222
67400	2352.57	515.857
67450	2250.54	519.787
67500	2006.4	520.058
67550	2108.06	515.526
67600	2423.83	515.579
67650	2323.56	522.744
67700	2041.87	524.91
67750	1938.26	519.705
67800	2140.87	514.2
67850	1538.07	510.084
67900	1169.51	492.717
67950	1182.16	472.868
68000	1333.48	456.305
68050	1599.05	447.902
68100	1648.33	450.12
68150	1658.58	456.079
68200	1740.47	462.084
68250	1842.9	469.203
68300	1834.08	474.815
68350	1645.77	475.496
68400	1659.02	469.59
68450	1969.01	467.749
68500	1913.01	472.577
68550	1823.69	472.585
68600	1978.4	470.231
68650	2061.66	471.936
68700	2065.65	474.39
68750	2149.24	475.864
68800	2084.95	477.306
68850	1992.68	473.604
68900	2045.38	468.206
68950	2125.59	465.752
69000	2127.73	466.082
69050	2173.33	465.612
69100	2173.47	464.061
69150	1943.78	458.26
69200	1788.12	449.635
69250	1686.91	441.682
69300	1602.16	436.667
69350	1611.39	433.81
69400	1593.82	430.551
69450	1499.06	425.227
69500	1473.42	418.118
69550	1453.45	411.299
69600	1294.49	405.018
69650	1229.63	396.226
69700	1156.64	388.367
69750	968.177	381.58
69800	811.599	372.506
69850	665.512	361.944
69900	532.021	349.312
69950	461.956	333.582
70000	418.342	316.874
70050	376.609	300.069
70100	376.682	282.939
70150	455.062	267.548
70200	761.058	260.137
70250	1074.57	277.633
70300	1090.04	349.939
70350	686.843	360.507
70400	528.701	353.373
70450	459.836	340.988
70500	417.152	326.883
70550	381.848	312.349
70600	371.677	297.602
70650	392.387	283.277
70700	440.949	271.333
70750	481.024	262.899
70800	506.424	257.364
70850	570.172	254.201
70900	716.491	252.975
70950	958.704	250.732
71000	1233.4	248.029
71050	1494.35	246.674
71100	1780.32	248.857
71150	1874.13	256.233
71200	1736.51	265.355
71250	1524.82	271.593
71300	1422.5	273.344
71350	1276.37	272.223
71400	963.616	265.948
71450	534.189	250.27
71500	233.941	224.792
71550	84.4762	193.408
71600	24.3144	163.376
71650	8.40128	139.327
71700	3.12612	119.8
71750	1.25962	103.542
71800	0.458445	88.608
71850	0.0781973	67.1495
71900	0.00860297	45.6563
71950	0.00179671	33.5919
72000	0.000800056	28.5326
72050	0	24.4312
72100	0	15.7102
72150	0	5.17006
72200	0	0
72250	0	1.1021
72300	0	3.94065
72350	0	0
72400	0	0
72450	0	0
72500	0	0
72550	0	0
72600	0	0
72650	0	3.24669
72700	4.55804	27.5247
72750	19.6396	53.3094
72800	1161.74	83.7466
72850	869.273	124.666
72900	405.987	164.853
72950	4154.35	205.449
73000	1193.69	313.975
73050	1441.23	385.104
73100	1384.66	406.766
73150	1318.54	407.386
73200	1371.71	407.016
73250	1405.56	411.179
73300	1378.37	415.758
73350	1341.46	416.762
73400	1254.73	415.241
73450	1237.0	412.847
73500	1204.22	411.917
73550	1077.58	410.348
73600	1019.75	405.898
73650	1091.62	402.581
73700	1041.68	403.155
73750	879.521	401.268
73800	861.696	394.91
73850	873.744	389.613
73900	764.432	385.629
73950	669.22	378.331
74000	585.359	368.714
74050	472.334	357.286
74100	390.544	343.83
74150	357.941	328.582
74200	350.347	313.082
74250	375.66	299.377
74300	433.271	289.668
74350	507.889	286.422
74400	569.836	289.798
74450	606.825	295.987
74500	695.793	299.757
74550	807.149	302.123
74600	879.241	303.319
74650	885.758	301.347
74700	844.146	294.679
74750	848.139	282.881
74800	729.362	268.365
74850	430.491	248.244
74900	209.584	220.88
74950	78.1355	189.231
75000	41.9018	169.379
75050	32.4882	159.346
75100	12.5904	140.234
75150	2.16473	110.175
75200	0.315035	81.618
75250	0.0352802	56.9224
75300	0.00267986	36.0997
75350	0	23.1772
75400	0	13.2462
75450	0	4.38396
75500	0	0
75550	0	0
75600	0	0
75650	0	0
75700	0	0
75750	0	0
75800	0	0
75850	0	0
75900	0	0
75950	0	0
76000	0	0
76050	0	0
76100	0	0
76150	0	0
76200	0	0
76250	0	0
76300	0	0
76350	0	0
76400	0	0
76450	0	0
76500	0	0
76550	0	0
76600	0	0
76650	0	0
76700	0	0
76750	0	0
76800	0	0
76850	0	0
76900	0	0
76950	0	0
77000	0	0
77050	359.883	43.9558
77100	3356.26	134.79
77150	972.369	262.417
77200	587.983	288.032
77250	444.468	282.603
77300	421.61	270.597
77350	486.211	260.103
77400	533.736	253.716
77450	548.563	250.755
77500	530.747	250.103
77550	617.971	247.958
77600	814.51	245.767
77650	1058.52	244.493
77700	1382.33	242.605
77750	1684.35	244.11
77800	1727.88	251.395
77850	1601.32	259.386
77900	1436.95	263.796
77950	1337.71	263.239
78000	1222.65	259.676
78050	965.458	252.15
78100	650.52	236.441
78150	357.771	212.388
78200	141.384	182.601
78250	41.5551	150.284
78300	8.73779	119.667
78350	1.22616	89.54
78400	0.0863647	59.6748
78450	0.00214998	31.3424
78500	0	11.8941
78550	0	0
78600	0	0
78650	0	0
78700	0	0
78750	0	3.18053
78800	0	22.7916
78850	0.00177356	33.3508
78900	0.000938442	29.7041
78950	0	20.6961
79000	0	12.5206
79050	0	5.94244
79100	0	0
79150	0	0
79200	0	0
79250	0	0
79300	0	0
79350	0	0
79400	0	0
79450	0	0
79500	0	0
79550	0	0
79600	0	0
79650	0	0
79700	0	0
79750	0	0
79800	0	0
79850	0	0
79900	0	0
79950	0	0
80000	0	3.01557
80050	0	0
80100	0	0
80150	0	0
80200	0	0
80250	0	0
80300	0	0
80350	0	0
80400	0	0
80450	0	0
80500	0	0
80550	0	0
80600	0	0
80650	0	0
80700	0	0
80750	0	0
80800	0	0
80850	0	0
80900	0	0
80950	0	0
81000	0	0
81050	0	0
81100	0	0
81150	0	0
81200	0	0
81250	0	0
81300	0	0
81350	0	0
81400	0	0
81450	0	0
81500	0	0
81550	0	0
81600	0	0
81650	0	0
81700	0	0
81750	0	0
81800	0	0
81850	0	0
81900	0	0
81950	0	0
82000	0	0
82050	0	0
82100	0	0
82150	0	0
82200	0	0
82250	0	0
82300	0	0
82350	0	0
82400	0	0
82450	0	0
82500	0	0
82550	0	0
82600	0	0
82650	0	0
82700	0	0
82750	0	0
82800	0	0
82850	0	0
82900	0	0
82950	0	0
83000	0	0
83050	0	0
83100	0	0
83150	0	0
83200	0	0
83250	0	0
83300	0	0
83350	0	0
83400	0	0
83450	0	0
83500	0	0
83550	0	0
83600	0	0
83650	0	0
83700	0	0
83750	0	0
83800	0	0
83850	0	0
83900	0	0
83950	0	0
84000	0	0
84050	0	0
84100	0	0
84150	0	0
84200	0	0
84250	0	0
84300	0	0
84350	0	0
84400	0	0
84450	0	0
84500	0	0
84550	0	0
84600	0	0
84650	0	0
84700	0	0
84750	0	0
84800	0	0
84850	0	0
84900	0	0
84950	0	0
85000	0	0
85050	0	0
85100	0	0
85150	0	0
85200	0	0
85250	0	0
85300	0	0
85350	0	0
85400	0	14.2943
85450	4448.71	133.774
85500	339.042	184.171
85550	366.718	191.686
85600	319.177	178.624
85650	266.848	163.545
85700	365.211	166.286
85750	536.754	198.019
85800	580.802	217.57
85850	714.949	225.507
85900	715.716	239.662
85950	577.308	239.957
86000	676.796	232.894
86050	771.404	232.479
86100	872.752	240.635
86150	825.643	251.076
86200	771.246	254.26
86250	830.458	253.491
86300	801.855	256.431
86350	746.584	255.869
86400	772.054	252.895
86450	741.798	251.509
86500	803.6	248.347
86550	691.701	246.891
86600	527.313	242.617
86650	573.237	231.276
86700	619.13	223.753
86750	597.153	221.293
86800	686.827	218.6
86850	762.147	224.418
86900	683.304	232.529
86950	791.354	233.952
87000	1013.35	233.362
87050	1196.55	231.079
87100	1561.88	226.762
87150	1955.89	222.89
87200	2334.36	222.077
87250	2773.21	224.579
87300	2943.18	227.826
87350	2861.75	228.381
87400	2399.14	225.605
87450	2197.6	221.06
87500	2106.26	216.748
87550	2165.09	215.992
87600	2282.09	216.829
87650	2395.94	220.906
87700	2419.43	229.251
87750	2269.77	241.16
87800	2030.38	253.6
87850	1790.33	263.798
87900	1557.56	269.745
87950	1470.77	270.952
88000	1440.86	270.439
88050	1286.97	267.971
88100	954.87	259.032
88150	516.883	240.215
88200	192.046	211.572
88250	52.0264	177.246
88300	10.4918	141.703
88350	1.47973	107.852
88400	0.189415	77.6316
88450	0.0587179	62.3972
88500	0.104582	65.2903
88550	0.152343	66.6564
88600	0.0235403	48.7293
88650	0.00061633	26.4728
88700	0	9.57023
88750	0	0
88800	0	0
88850	0	0
88900	0	0
88950	0	0
89000	0	0
89050	0	0
89100	0	0
89150	0	0
89200	0	0
89250	0	0
89300	0	0
89350	0	0
89400	0	0
89450	0	0
89500	0	0
89550	0	0
89600	0	0
89650	0	0
89700	0	0
89750	0	0
89800	0	0
89850	0	0
89900	0	0
89950	0	0
90000	0	0
90050	0	0
90100	0.000852465	27.134
90150	0.0403922	58.7813
90200	0.295647	87.0891
90250	1.29661	116.298
90300	4.44399	147.979
90350	11.8383	179.572
90400	25.1673	210.592
90450	42.5675	236.486
90500	58.03	256.845
90550	67.5528	266.586
90600	81.7444	272.971
90650	111.092	288.372
90700	199.631	309.998
90750	547.536	340.655
90800	746.904	362.317
90850	620.62	372.348
90900	502.055	378.011
90950	474.441	382.685
91000	434.784	385.876
91050	393.213	387.045
91100	358.628	386.03
91150	348.445	383.839
91200	352.997	383.251
91250	353.058	384.126
91300	346.677	384.1
91350	342.855	382.602
91400	338.998	381.493
91450	324.455	379.557
91500	301.659	375.06
91550	277.1	367.446
91600	253.573	357.75
91650	253.887	350.054
91700	303.544	348.965
91750	327.557	344.215
91800	345.31	339.536
91850	368.984	334.429
91900	461.378	339.332
91950	532.93	344.835
92000	555.777	346.976
92050	588.223	351.499
92100	598.353	357.052
92150	592.183	363.095
92200	584.026	369.831
92250	564.076	378.138
92300	429.516	382.091
92350	313.823	377.872
92400	307.309	371.489
92450	305.607	369.26
92500	363.239	374.931
92550	392.897	376.095
92600	379.792	376.048
92650	347.531	372.613
92700	326.84	367.674
92750	310.78	361.551
92800	282.493	353.211
92850	225.756	340.481
92900	136.005	320.033
92950	100.459	296.492
93000	79.1759	282.422
93050	61.8938	268.143
93100	48.6718	254.783
93150	36.9857	242.814
93200	26.1264	227.197
93250	17.9544	210.383
93300	12.9756	195.263
93350	12.1017	185.026
93400	11.3819	176.432
93450	8.96244	166.085
93500	4.45424	150.043
93550	2.01707	133.054
93600	1.07836	120.211
93650	0.650274	108.124
93700	0.388929	96.4517
93750	0.213234	85.0853
93800	0.0751773	70.6959
93850	0.0403832	61.5658
93900	0.0549282	65.8659
93950	0.035141	60.7324
94000	0.0160394	51.9523
94050	0.00673797	43.4969
94100	0.00323055	37.6886
94150	0.00117955	30.6359
94200	0.00169056	32.8889
94250	0.00225161	35.2721
94300	0.000419694	25.2296
94350	0	15.4977
94400	0	7.27782
94450	0	0
94500	0	0
94550	0	3.97988
94600	0	11.428
94650	0	14.2248
94700	0	17.9809
94750	0.000558112	25.9477
94800	0.00305426	36.6387
94850	0.00709213	43.9144
94900	0.00357084	38.4226
94950	0.00133962	31.5379
95000	0.00050875	25.9496
95050	0.000674594	27.4603
95100	0.000791766	28.5812
95150	0	19.6655
95200	0	8.51401
95250	0	0
95300	0	0
95350	0	0
95400	0	0
95450	0	0
95500	0	0
95550	0	0
95600	0	0
95650	0	0
95700	0	0
95750	0	0
95800	0	0
95850	0	0
95900	0	0
95950	0	0
96000	0	0
96050	0	0
96100	0	0
96150	0	0
96200	0	0
96250	0	0
96300	0	0
96350	0	0
96400	0	0
96450	0	0
96500	0	0
96550	0	0
96600	0	0
96650	0	0
96700	0	0
96750	0	0
96800	0	0
96850	0	0
96900	0	0
96950	0	0
97000	0	0
97050	0	0
97100	0	0
97150	0	0
97200	0	0
97250	0	0
97300	0	0
97350	0	0
97400	0	0
97450	0	0
97500	0	0
97550	0	0
97600	0	0
97650	0	0
97700	0	0
97750	0	0
97800	0	0
97850	0	0
97900	0	0
97950	0	0
98000	0	0
98050	0	0
98100	0	0
98150	0	0
98200	0	0
98250	0	0
98300	0	0
98350	0	0
98400	0	0
98450	0	0
98500	0	0
98550	0	0
98600	0	0
98650	0	0
98700	0	0
98750	0	0
98800	0	0
98850	0	0
98900	0	0
98950	0	0
99000	0	0
99050	0	0
99100	0	0
99150	0	0
99200	0	0
99250	0	0
99300	0	0
99350	0	0
99400	0	0
99450	0	0
99500	0	0
99550	0	0
99600	0	0
99650	0	0
99700	0	0
99750	0	0
99800	0	0
99850	0	0
99900	0	0
[truncated: 459 more rows]
