# Supplementary material for: The extreme yet transient nature of glacial erosion
Source: Nat Commun. 2022 Nov 30;13:7377. doi: 10.1038/s41467-022-35072-0 (PMC9712427; doi:10.1038/s41467-022-35072-0)
Supplement: Supplementary file 5 — Supplementary Data 2 [file 41467_2022_35072_MOESM5_ESM.zip › csv_glacialEcalib/Fame2018-15.csv]

Year	Q	IceH
0	0	0
50	0	0
100	0	0
150	0	0
200	0	0
250	0	0
300	0	0
350	0	0
400	0	0
450	0	0
500	0	0
550	0	0
600	0	0
650	0	0
700	0	0
750	0	0
800	0	0
850	0	0
900	0	0
950	0	0
1000	0	0
1050	0	0
1100	0	0
1150	0	0
1200	0	0
1250	0	0
1300	0	0
1350	0	0
1400	0	0
1450	0	0
1500	0	0
1550	0	0
1600	0	0
1650	0	0
1700	0	0
1750	0	0
1800	0	0
1850	0	0
1900	0	0
1950	0	0
2000	0	0
2050	0	0
2100	0	0
2150	0	0
2200	0	0
2250	0	0
2300	0	0
2350	0	0
2400	0	0
2450	0	0
2500	0	0
2550	0	0
2600	0	0
2650	0	0
2700	0	0
2750	0	0
2800	0	0
2850	0	0
2900	0	0
2950	0	0
3000	0	0
3050	0	0
3100	0	0
3150	0	0
3200	0	0
3250	0	0
3300	0	0
3350	0	0
3400	0	0
3450	0	0
3500	0	0
3550	0	0
3600	0	0
3650	0	0
3700	0	0
3750	0	0
3800	0	0
3850	0	0
3900	0	0
3950	0	0
4000	0	0
4050	0	0
4100	0	0
4150	0	0
4200	0	0
4250	0	0
4300	0	0
4350	0	0
4400	0	0
4450	0	0
4500	0	0
4550	0	0
4600	0	0
4650	0	0
4700	0	0
4750	0	0
4800	0	0
4850	0	0
4900	0	0
4950	0	0
5000	0	0
5050	0	0
5100	0	0
5150	0	0
5200	0	0
5250	0	0
5300	0	0
5350	0	0
5400	0	0
5450	0	0
5500	0	0
5550	0	0
5600	0	0
5650	0	0
5700	0	0
5750	0	0
5800	0	0
5850	0	0
5900	0	0
5950	0	0
6000	0	0
6050	0	0
6100	0	0
6150	0	0
6200	0	0
6250	0	0
6300	0	0
6350	0	0
6400	0	0
6450	0	0
6500	0	0
6550	0	0
6600	0	0
6650	0	0
6700	0	0
6750	0	0
6800	0	0
6850	0	0
6900	0	0
6950	0	0
7000	0	0
7050	0	0
7100	0	0
7150	0	0
7200	0	0
7250	0	0
7300	0	0
7350	0	0
7400	0	0
7450	0	0
7500	0	0
7550	0	0
7600	0	0
7650	0	0
7700	0	0
7750	0	0
7800	0	0
7850	0	0
7900	0	0
7950	0	0
8000	0	0
8050	0	0
8100	0	0
8150	0	0
8200	0	0
8250	0	0
8300	0	0
8350	0	0
8400	0	0
8450	0	0
8500	0	0
8550	0	0
8600	0	0
8650	0	0
8700	0	0
8750	0	0
8800	0	0
8850	0	0
8900	0	0
8950	0	0
9000	0	0
9050	0	0
9100	0	0
9150	0	0
9200	0	0
9250	0	0
9300	0	0
9350	0	0
9400	0	0
9450	0	0
9500	0	0
9550	0	0
9600	0	0
9650	0	0
9700	0	0
9750	0	0
9800	0	0
9850	0	0
9900	0	0
9950	0	0
10000	0	0
10050	0	0
10100	0	0
10150	0	0
10200	0	0
10250	0	0
10300	0	0
10350	0	0
10400	0	0
10450	0	0
10500	0	0
10550	0	0
10600	0	0
10650	0	0
10700	0	0
10750	0	0
10800	0	0
10850	0	0
10900	0	0
10950	0	0
11000	0	0
11050	0	0
11100	0	0
11150	0	0
11200	0	0
11250	0	0
11300	0	0
11350	0	0
11400	0	0
11450	924.251	47.252
11500	5403.34	163.383
11550	5082.0	261.549
11600	7036.0	287.611
11650	7896.51	280.999
11700	7647.8	295.336
11750	3851.48	319.869
11800	4022.13	308.026
11850	4134.05	295.589
11900	4483.67	301.701
11950	4090.27	301.236
12000	3450.8	282.237
12050	2349.74	253.848
12100	1731.97	228.512
12150	3476.17	272.172
12200	2905.77	258.128
12250	4297.27	239.132
12300	3515.24	218.573
12350	2676.01	206.198
12400	1890.06	193.614
12450	831.113	158.122
12500	225.358	115.423
12550	40.004	68.9605
12600	0	24.5659
12650	0	3.21488
12700	0	2.94006
12750	0	13.6711
12800	2.58977	31.7137
12850	4.8065	46.5068
12900	4.49406	50.799
12950	1.97096	48.6201
13000	0.162722	26.842
13050	0	5.21126
13100	0	0
13150	0	0
13200	0	0
13250	0	0
13300	0	0
13350	0	0
13400	0	0
13450	0	0
13500	0	0
13550	0	0
13600	0	0
13650	0	0
13700	0	0
13750	0	0
13800	0	0
13850	0	0
13900	0	0
13950	0	1.12007
14000	0	0
14050	0	0
14100	0	0
14150	0	0
14200	0	0
14250	0	0
14300	0	0
14350	0	0
14400	0	0
14450	0	0
14500	1091.46	71.449
14550	9762.77	180.276
14600	20948.1	329.926
14650	7196.34	422.12
14700	6909.99	430.694
14750	7447.14	431.593
14800	7325.07	440.899
14850	8226.81	445.581
14900	7376.57	463.813
14950	6836.28	470.489
15000	7059.07	467.7
15050	7205.44	469.069
15100	7143.4	473.126
15150	5867.88	477.613
15200	21024.5	457.969
15250	32419.0	483.408
15300	5388.45	608.167
15350	5469.04	606.677
15400	4533.77	606.825
15450	3921.95	584.754
15500	3769.72	556.068
15550	3305.01	526.099
15600	3087.19	492.198
15650	5249.0	461.343
15700	6593.58	444.902
15750	6417.48	452.029
15800	6643.48	455.501
15850	7930.42	462.139
15900	7174.11	498.124
15950	5853.55	520.848
16000	5493.0	521.088
16050	4864.96	527.647
16100	4323.15	536.039
16150	3457.19	542.007
16200	3107.02	528.539
16250	2970.68	506.964
16300	2892.08	482.491
16350	2653.12	453.517
16400	2826.25	418.02
16450	12219.9	388.453
16500	13244.7	401.026
16550	3411.47	496.185
16600	2861.66	509.383
16650	2229.41	498.915
16700	2312.15	475.11
16750	2865.54	456.562
16800	3353.91	453.391
16850	3391.23	459.345
16900	3251.13	461.288
16950	3822.05	463.942
17000	2754.81	480.846
17050	1898.52	468.974
17100	16258.9	446.091
17150	18119.1	439.99
17200	4024.4	465.927
17250	3858.05	474.965
17300	4553.86	479.467
17350	4012.31	498.43
17400	3452.1	510.96
17450	3069.53	515.987
17500	3164.89	511.068
17550	3111.87	510.001
17600	2912.21	508.169
17650	3870.73	499.333
17700	4079.7	507.631
17750	3597.44	523.139
17800	3188.75	530.866
17850	2949.73	529.232
17900	2698.7	522.362
17950	2563.39	509.453
18000	3632.05	494.682
18050	3785.41	497.713
18100	3876.53	502.132
18150	4335.92	504.878
18200	3454.01	518.593
18250	3419.06	515.489
18300	4628.38	507.281
18350	4463.15	517.563
18400	4395.78	523.086
18450	4122.85	527.026
18500	3412.53	527.215
18550	3565.64	533.164
18600	2919.67	542.987
18650	2589.52	540.677
18700	3514.3	531.226
18750	4003.21	534.992
18800	2399.6	549.288
18850	2683.89	538.117
18900	3341.52	529.023
18950	2994.42	528.251
19000	4250.07	517.654
19050	5384.43	515.713
19100	5904.47	523.69
19150	3760.04	541.009
19200	3880.85	532.174
19250	23051.7	516.305
19300	6018.01	542.818
19350	5320.42	551.813
19400	5503.98	552.625
19450	4917.82	556.05
19500	5271.87	552.014
19550	6108.3	549.031
19600	6534.73	552.09
19650	6887.04	558.523
19700	6867.71	568.7
19750	5518.21	581.902
19800	4468.06	583.946
19850	5099.72	574.073
19900	5832.65	570.461
19950	3242.37	579.139
20000	3170.81	559.562
20050	6535.77	537.276
20100	7691.18	539.931
20150	6823.07	555.31
20200	6940.92	560.835
20250	6915.65	567.266
20300	6859.52	573.38
20350	7502.96	578.43
20400	5028.69	595.524
20450	4450.09	589.01
20500	5469.44	575.631
20550	6152.17	570.506
20600	6700.74	570.966
20650	4710.65	580.351
20700	14793.3	568.276
20750	19164.8	561.636
20800	13422.9	566.846
20850	16702.9	564.07
20900	14184.7	566.767
20950	13607.0	565.092
21000	7785.33	556.811
21050	8259.55	566.66
21100	7228.66	583.173
21150	5680.38	594.369
21200	5073.46	591.774
21250	4955.13	583.726
21300	4885.01	573.748
21350	6693.03	560.757
21400	5912.45	565.555
21450	5431.72	563.725
21500	6282.36	555.065
21550	6878.4	552.267
21600	8146.63	551.236
21650	8339.87	561.579
21700	7997.75	573.139
21750	6994.08	582.636
21800	6746.93	584.036
21850	7869.66	581.531
21900	6879.16	590.306
21950	6620.87	590.991
22000	7545.76	588.882
22050	4587.86	600.128
22100	4636.84	584.545
22150	8812.47	565.413
22200	7466.35	583.466
22250	5923.52	590.748
22300	8527.99	579.308
22350	9150.99	588.84
22400	7934.94	606.937
22450	6394.27	618.88
22500	4614.8	618.531
22550	4790.24	606.413
22600	24568.2	592.735
22650	33566.0	591.453
22700	25149.5	596.279
22750	6856.35	630.133
22800	8115.83	627.643
22850	9625.54	631.268
22900	7997.61	648.909
22950	7872.61	651.423
23000	7765.94	653.806
23050	6919.12	657.118
23100	7533.96	652.579
23150	8455.62	651.859
23200	6544.87	663.948
23250	5910.34	660.145
23300	5922.76	652.211
23350	6761.7	643.374
23400	8620.54	639.245
23450	8190.93	652.053
23500	7770.48	659.619
23550	7625.11	664.104
23600	5768.7	671.255
23650	4991.84	664.158
23700	6371.57	652.173
23750	7090.08	649.971
23800	6292.34	657.146
23850	6001.73	655.357
23900	5913.59	650.721
23950	7325.62	643.665
24000	8274.7	649.939
24050	6385.22	666.906
24100	6802.96	664.28
24150	7629.38	665.255
24200	6176.61	678.312
24250	5379.1	678.956
24300	4495.57	673.454
24350	4857.29	661.734
24400	6345.1	653.605
24450	6678.66	662.424
24500	5137.7	673.748
24550	4865.02	669.242
24600	5953.5	663.735
24650	5653.48	670.937
24700	5068.86	674.185
24750	5977.91	672.59
24800	5596.14	683.79
24850	3912.35	688.007
24900	4630.76	677.819
24950	5824.49	676.495
25000	5981.13	695.121
25050	5557.66	716.803
25100	4378.33	731.252
25150	4010.74	731.947
25200	3894.09	730.427
25250	3115.71	725.659
25300	2566.47	709.443
25350	2680.25	687.457
25400	2829.95	666.136
25450	2862.34	647.584
25500	3642.46	634.072
25550	5418.73	625.438
25600	7039.72	635.761
25650	10894.3	670.11
25700	3308.47	690.022
25750	3266.18	681.47
25800	3386.37	674.636
25850	3720.95	673.884
25900	4493.41	683.055
25950	4867.08	709.094
26000	3376.35	735.668
26050	2729.92	730.973
26100	3099.75	720.832
26150	3387.75	717.742
26200	3434.79	721.964
26250	2867.98	726.617
26300	2248.9	718.775
26350	2212.98	702.996
26400	2199.06	684.87
26450	2611.26	666.201
26500	9898.37	676.109
26550	2318.69	687.181
26600	2473.53	670.841
26650	9445.25	669.65
26700	3134.39	692.995
26750	2873.17	694.313
26800	2596.92	691.427
26850	2476.22	684.116
26900	1886.57	671.531
26950	1559.73	651.865
27000	1465.76	628.412
27050	1475.45	604.211
27100	1533.39	580.573
27150	1652.95	558.714
27200	1919.23	541.058
27250	2551.35	528.339
27300	4011.77	528.55
27350	27064.7	535.754
27400	5222.85	604.559
27450	3837.92	665.756
27500	3720.8	677.673
27550	3876.28	687.729
27600	3454.09	702.98
27650	3198.65	710.498
27700	3199.67	714.597
27750	3115.72	718.911
27800	3257.39	721.835
27850	2826.93	724.974
27900	2388.53	719.479
27950	1804.58	705.832
28000	1684.52	684.312
28050	1653.5	661.125
28100	1532.98	639.392
28150	1577.98	617.374
28200	1667.52	596.439
28250	2060.58	578.205
28300	2811.41	567.779
28350	2897.34	569.009
28400	2702.82	568.431
28450	3766.13	561.3
28500	20270.5	560.062
28550	6495.68	603.845
28600	5207.93	645.149
28650	4020.02	668.505
28700	3560.46	673.558
28750	3207.87	672.789
28800	3322.43	668.192
28850	3620.66	665.906
28900	2959.75	667.616
28950	3129.03	660.819
29000	4196.61	657.312
29050	5088.95	672.568
29100	6086.69	710.104
29150	2113.53	720.112
29200	2217.91	701.981
29250	2480.56	695.021
29300	2521.7	687.29
29350	2360.97	678.845
29400	2869.68	670.202
29450	2900.87	668.656
29500	2609.56	667.501
29550	2748.67	661.058
29600	3416.01	657.266
29650	3324.27	664.926
29700	3148.31	669.264
29750	2839.66	669.137
29800	2845.41	663.899
29850	3376.02	660.049
29900	2681.11	663.608
29950	2775.96	655.701
30000	3158.28	652.404
30050	2310.12	653.785
30100	2131.8	639.96
30150	2200.96	624.825
30200	2072.67	609.801
30250	2300.81	593.716
30300	3138.44	584.27
30350	3571.94	591.195
30400	3070.82	605.785
30450	3146.73	604.599
30500	3835.51	604.374
30550	3239.31	620.255
30600	2892.31	620.859
30650	2990.07	615.354
30700	3044.87	612.176
30750	3027.45	610.619
30800	3350.74	611.003
30850	3168.05	619.831
30900	2793.28	622.337
30950	2939.41	618.259
31000	3053.81	618.777
31050	2889.58	621.438
31100	2853.3	617.057
31150	3070.0	615.002
31200	3038.69	618.59
31250	3012.15	615.033
31300	3064.92	607.98
31350	2921.84	600.135
31400	2900.35	590.054
31450	2773.75	580.414
31500	2541.91	570.118
31550	2253.12	557.249
31600	1979.69	541.913
31650	1747.81	524.225
31700	1592.72	505.659
31750	1474.48	485.559
31800	1561.39	463.996
31850	1762.56	443.446
31900	2391.76	427.2
31950	5658.44	429.716
32000	1985.52	456.39
32050	1947.65	448.438
32100	2210.14	440.806
32150	2528.59	437.472
32200	19638.5	439.893
32250	3578.03	507.785
32300	2992.66	572.725
32350	2409.66	590.805
32400	2336.37	592.388
32450	2267.12	591.247
32500	2305.53	586.094
32550	2334.79	580.47
32600	2163.35	573.642
32650	1892.61	562.796
32700	1843.39	548.576
32750	1950.37	533.868
32800	1877.22	522.153
32850	1672.88	509.886
32900	1514.03	494.822
32950	1418.07	477.807
33000	1361.5	459.224
33050	1240.39	439.891
33100	1076.9	418.549
33150	1019.58	394.616
33200	1228.47	370.281
33250	1639.5	349.757
33300	2041.39	338.172
33350	2612.32	337.889
33400	1712.49	354.792
33450	1970.02	352.924
33500	2984.57	354.536
33550	4304.46	391.364
33600	3260.98	439.023
33650	2771.38	463.128
33700	2482.77	473.888
33750	1977.05	483.183
33800	1674.46	479.758
33850	1835.47	470.481
33900	1942.33	465.004
33950	1827.73	461.791
34000	1855.68	456.827
34050	1906.67	452.336
34100	1731.35	449.082
34150	1567.82	442.557
34200	1500.12	430.127
34250	1586.82	417.493
34300	1598.95	404.587
34350	1551.79	391.263
34400	1523.98	376.955
34450	1606.19	361.694
34500	1627.0	347.105
34550	1826.19	332.816
34600	2085.52	321.292
34650	2063.05	318.453
34700	2014.58	312.704
34750	1823.32	304.047
34800	1675.58	290.553
34850	1631.34	275.427
34900	1428.04	262.23
34950	1336.56	263.387
35000	1230.07	265.128
35050	1146.66	263.184
35100	1094.38	264.839
35150	1125.4	269.982
35200	1257.52	278.262
35250	1282.22	287.327
35300	11621.4	307.219
35350	13927.8	353.638
35400	3576.99	435.432
35450	2123.78	473.895
35500	1899.52	470.582
35550	1825.81	461.168
35600	2496.94	452.184
35650	3632.33	460.45
35700	1523.97	490.482
35750	1305.89	475.753
35800	1196.22	457.878
35850	1373.29	438.155
35900	1512.3	421.179
35950	1349.82	405.205
36000	1379.45	385.25
36050	1487.25	364.817
36100	1614.73	344.906
36150	1649.29	326.098
36200	1495.57	308.123
36250	1425.97	290.908
36300	1848.17	274.537
36350	2595.44	260.978
36400	2499.74	253.728
36450	2646.74	242.821
36500	2551.8	232.715
36550	2332.24	222.866
36600	2372.99	209.078
36650	1795.24	194.632
36700	1197.85	180.015
36750	661.876	159.338
36800	322.603	135.618
36850	176.32	122.158
36900	75.7974	107.415
36950	19.0686	82.8587
37000	3.50724	58.5189
37050	0.537207	39.7348
37100	0	22.696
37150	0	6.05414
37200	0	0
37250	0	0
37300	0	0
37350	0	0
37400	0	0
37450	0	0
37500	0	0
37550	0	0
37600	0	0
37650	0	0
37700	0	0
37750	0	1.33356
37800	14.6335	36.4168
37850	43.7074	68.8262
37900	108.826	97.1192
37950	175.071	124.297
38000	240.163	146.567
38050	335.071	167.125
38100	497.312	193.531
38150	6154.38	223.792
38200	8763.55	250.184
38250	11110.2	292.785
38300	21355.5	343.908
38350	16661.9	423.988
38400	3699.91	484.215
38450	2839.83	498.181
38500	2662.92	494.415
38550	3439.16	487.434
38600	3103.73	495.479
38650	2608.67	498.39
38700	2758.28	492.08
38750	3199.69	488.633
38800	2597.32	496.595
38850	2300.19	494.301
38900	2387.23	486.374
38950	2161.72	480.07
39000	2297.04	470.032
39050	2666.86	461.187
39100	3659.48	458.343
39150	3362.83	480.044
39200	2493.8	498.137
39250	2103.83	496.641
39300	2145.83	487.358
39350	2801.82	480.027
39400	2305.24	489.082
39450	2117.21	487.847
39500	2356.84	482.919
39550	2195.14	484.362
39600	2373.28	482.603
39650	2472.75	485.714
39700	1837.15	492.618
39750	2183.38	487.817
39800	1890.08	489.764
39850	1465.42	483.343
39900	1404.92	467.265
39950	1257.64	449.137
40000	1187.0	428.634
40050	1156.92	406.792
40100	1331.07	385.202
40150	2063.17	369.152
40200	3561.74	368.443
40250	1785.65	392.006
40300	2702.29	389.413
40350	2340.64	420.688
40400	1727.54	435.984
40450	1750.82	429.18
40500	1694.95	423.129
40550	1674.89	416.186
40600	1529.97	406.789
40650	1571.34	394.933
40700	1721.1	384.237
40750	1853.92	377.177
40800	1752.48	370.703
40850	1642.21	358.795
40900	1746.18	344.747
40950	1757.25	330.777
41000	1750.88	315.764
41050	1851.29	297.122
41100	2037.25	279.23
41150	1990.03	262.691
41200	1700.28	243.613
41250	1254.12	221.792
41300	865.125	200.309
41350	732.478	195.501
41400	728.375	205.543
41450	659.613	205.661
41500	657.957	214.001
41550	709.641	225.589
41600	5740.29	238.545
41650	8048.64	258.229
41700	2016.85	309.824
41750	2506.88	369.482
41800	1674.46	395.564
41850	1622.22	384.857
41900	1747.64	371.476
41950	1897.87	359.79
42000	1872.01	348.139
42050	1951.36	336.72
42100	2013.33	324.581
42150	2044.27	310.272
42200	2122.4	298.56
42250	2797.49	286.42
42300	4374.96	273.933
42350	4795.95	269.996
42400	5157.06	262.371
42450	6156.65	248.94
42500	5454.88	230.803
42550	3006.29	201.7
42600	1318.97	161.351
42650	587.83	125.713
42700	372.718	106.177
42750	246.238	90.3446
42800	150.085	76.4624
42850	79.2897	59.1469
42900	40.9107	43.2771
42950	22.6324	32.8399
43000	15.3785	27.9767
43050	20.4392	38.2907
43100	32.9515	54.7913
43150	62.3743	74.4701
43200	108.011	96.8404
43250	163.102	120.635
43300	238.439	144.493
43350	373.381	170.777
43400	6962.24	205.319
43450	974.786	243.645
43500	1376.81	275.485
43550	1696.19	292.067
43600	1602.26	307.016
43650	12735.3	331.023
43700	3044.18	380.961
43750	2386.75	414.028
43800	1855.84	426.609
43850	1705.67	421.44
43900	1563.08	410.995
43950	1482.48	396.828
44000	1512.08	378.974
44050	1708.52	361.841
44100	1779.21	347.291
44150	1828.67	333.462
44200	1914.94	318.57
44250	1780.15	303.435
44300	1529.62	289.571
44350	1832.84	273.877
44400	2677.71	258.974
44450	2503.64	252.459
44500	2070.6	241.057
44550	1898.84	223.477
44600	1674.27	203.358
44650	1028.81	179.64
44700	488.351	149.755
44750	216.538	116.53
44800	89.7254	88.2989
44850	67.3437	79.4204
44900	111.603	91.8399
44950	192.956	106.045
45000	207.992	109.706
45050	122.026	93.9995
45100	54.5912	68.474
45150	32.4048	54.2444
45200	22.7448	50.0362
45250	12.956	43.5436
45300	5.51466	34.6174
45350	0	19.5396
45400	0	3.92164
45450	0	0
45500	0	3.69251
45550	0	1.26602
45600	0	0
45650	0	0
45700	0	1.6663
45750	0	9.21403
45800	0	4.04334
45850	0	0
45900	0	0
45950	0	0
46000	0	0
46050	0	0
46100	0	0
46150	0	0
46200	0	0
46250	0	0
46300	0	0
46350	0	0
46400	0	0
46450	0	0
46500	0	0
46550	0	0
46600	0	0
46650	0	0
46700	0	0
46750	0	0
46800	0	0
46850	0	0
46900	0	0
46950	0	0
47000	0	0
47050	0	0
47100	0	0
47150	18.2862	44.748
47200	3354.36	108.892
47250	7777.08	170.311
47300	12634.2	229.732
47350	17517.2	322.373
47400	3442.05	413.643
47450	2354.95	445.043
47500	1964.77	448.44
47550	1901.86	441.419
47600	2399.07	434.209
47650	2295.73	439.87
47700	2040.45	443.638
47750	1841.85	439.96
47800	1744.86	430.184
47850	2445.17	420.49
47900	2635.2	426.975
47950	1846.38	443.088
48000	1374.99	435.972
48050	1408.38	419.596
48100	1807.52	405.405
48150	2367.65	398.679
48200	1832.74	410.417
48250	1510.39	403.292
48300	1446.99	388.392
48350	1503.31	371.555
48400	1724.74	356.101
48450	1744.38	344.086
48500	1711.58	331.911
48550	1774.45	317.928
48600	1773.25	303.875
48650	2053.91	291.324
48700	2748.71	278.029
48750	3239.54	269.609
48800	3135.75	264.239
48850	3501.56	253.514
48900	4221.94	240.426
48950	4377.02	226.218
49000	3677.48	206.5
49050	2558.82	181.086
49100	1726.95	158.755
49150	1170.99	137.298
49200	725.421	113.119
49250	427.907	92.3949
49300	254.99	78.487
49350	163.285	68.0525
49400	157.77	70.6599
49450	252.245	84.9271
49500	462.32	102.692
49550	748.834	119.559
49600	672.822	125.161
49650	338.829	107.413
49700	273.618	102.442
49750	567.297	125.705
49800	1001.13	150.714
49850	829.146	151.686
49900	383.467	127.575
49950	154.954	96.7289
50000	62.5808	64.686
50050	30.7058	40.219
50100	0	23.4567
50150	0	7.62154
50200	0	0
50250	0	1.46732
50300	0	5.42839
50350	0	9.60963
50400	0	14.4209
50450	0	16.5839
50500	0	7.8413
50550	0	0
50600	0	0
50650	0	6.16087
50700	0	8.84216
50750	0	9.13869
50800	0	12.3024
50850	0	13.0071
50900	0	5.47933
50950	0	0
51000	0	0
51050	0	0
51100	0	0
51150	0	0
51200	0	0
51250	0	0
51300	0	0
51350	0	0
51400	0	0
51450	0	0
51500	0	0
51550	0	0
51600	0	0
51650	0	0
51700	0	0
51750	0	0
51800	0	0
51850	0	0
51900	0	4.19838
51950	0	0
52000	0	0
52050	0	0
52100	0	4.45986
52150	0	18.194
52200	0	15.9835
52250	0	10.4953
52300	0	1.83671
52350	0	0
52400	0	0
52450	0	0
52500	0	0
52550	0	0
52600	0	0
52650	0	0
52700	0	0
52750	0	0
52800	0	0
52850	0	0
52900	0	0
52950	0	0
53000	0	0
53050	0	0
53100	0	0
53150	0	0
53200	0	0
53250	0	0
53300	0	0
53350	0	0
53400	0	0
53450	0	0
53500	0	0
53550	0	0
53600	0	0
53650	0	0
53700	0	0
53750	0	0
53800	0	0
53850	0	0
53900	0	0
53950	0	0
54000	0	0
54050	0	0
54100	0	0
54150	0	0
54200	0	0
54250	0	0
54300	0	0
54350	0	0
54400	0	0
54450	0	0
54500	0	0
54550	0	0
54600	0	0
54650	0	0
54700	66.13	34.1509
54750	115.801	100.237
54800	188.025	137.751
54850	189.734	146.714
54900	3575.79	164.707
54950	7154.76	200.252
55000	8938.35	240.677
55050	2046.53	331.881
55100	2073.98	357.272
55150	1981.71	351.847
55200	2105.89	342.681
55250	2317.04	332.128
55300	2573.87	321.366
55350	2617.35	310.622
55400	2589.07	297.986
55450	2603.57	284.774
55500	2475.48	272.194
55550	3515.63	260.034
55600	3353.11	243.9
55650	2443.95	223.965
55700	1364.63	198.97
55750	793.587	169.974
55800	8593.53	164.534
55850	4432.47	238.841
55900	4649.6	254.235
55950	3159.68	245.339
56000	2119.17	222.957
56050	1052.06	192.119
56100	420.313	157.197
56150	180.321	121.55
56200	83.5884	89.893
56250	50.8338	70.5349
56300	70.3816	80.9728
56350	170.576	107.032
56400	282.267	132.567
56450	3598.46	156.298
56500	5114.3	177.55
56550	6103.88	207.725
56600	2289.46	275.055
56650	2419.85	275.362
56700	2515.65	267.473
56750	2170.48	260.388
56800	2362.17	247.269
56850	2531.8	232.385
56900	2494.88	218.57
56950	2050.69	205.67
57000	1412.99	188.457
57050	831.732	164.879
57100	401.421	137.111
57150	167.687	106.523
57200	58.4087	76.2536
57250	17.9346	46.9236
57300	0	23.4229
57350	0	13.0207
57400	0	3.78451
57450	0	0
57500	0	0
57550	0	0
57600	0	1.64923
57650	0	10.6843
57700	0	8.77017
57750	0	7.66311
57800	0	15.3097
57850	0	13.9067
57900	0	4.65146
57950	0	0
58000	0	0
58050	0	0
58100	0	0
58150	0	0
58200	0	0
58250	0	0
58300	0	0
58350	0	0
58400	0	0
58450	0	0
58500	0	0
58550	0	0
58600	24.5038	39.5669
58650	89.5772	81.3791
58700	221.154	110.409
58750	414.107	129.899
58800	832.416	156.587
58850	874.693	169.332
58900	448.738	147.151
58950	320.292	128.763
59000	8757.14	148.009
59050	9875.6	221.965
59100	3953.67	236.426
59150	3047.55	224.513
59200	1771.78	205.302
59250	873.982	179.267
59300	407.604	150.787
59350	208.397	122.592
59400	167.838	108.104
59450	231.917	122.603
59500	388.616	153.184
59550	513.236	181.577
59600	486.863	193.091
59650	469.057	192.983
59700	7516.73	217.215
59750	14419.2	261.3
59800	17943.9	321.7
59850	1907.36	433.77
59900	976.971	427.18
59950	879.503	400.806
60000	882.931	373.638
60050	1223.24	347.217
60100	23617.8	343.426
60150	22851.3	409.441
60200	16432.2	486.709
60250	3178.43	521.135
60300	2681.98	527.44
60350	2438.75	522.606
60400	2992.62	512.716
60450	3839.72	511.758
60500	3361.33	524.372
60550	2695.63	529.806
60600	3210.54	521.797
60650	3626.82	521.95
60700	3540.17	528.541
60750	3502.63	532.991
60800	3363.87	536.888
60850	3365.16	537.514
60900	10833.8	536.271
60950	13435.4	537.916
61000	16902.0	546.833
61050	18803.1	594.846
61100	2703.8	624.462
61150	2629.83	617.054
61200	2581.47	609.52
61250	2627.89	601.689
61300	2811.23	595.266
61350	3020.13	592.344
61400	3226.97	592.578
61450	3312.91	595.734
61500	3168.06	600.421
61550	3078.32	600.554
61600	3106.04	598.679
61650	3434.03	596.886
61700	3452.24	600.928
61750	2897.57	604.68
61800	3138.94	599.533
61850	3138.11	599.499
61900	3014.31	598.083
61950	3153.93	594.185
62000	2771.65	592.752
62050	2944.22	583.881
62100	3628.94	575.889
62150	4476.27	576.608
62200	5131.46	586.513
62250	3770.93	606.635
62300	2505.99	606.207
62350	2817.42	590.845
62400	3905.47	578.533
62450	4912.8	579.148
62500	4414.42	593.843
62550	2881.03	602.534
62600	3429.52	590.554
62650	4861.14	583.294
62700	4678.58	596.43
62750	3772.03	608.294
62800	3121.26	607.426
62850	3948.38	598.294
62900	4576.84	598.605
62950	3650.38	610.207
63000	3600.83	608.757
63050	4525.04	605.312
63100	4716.84	616.371
63150	3961.53	633.161
63200	3467.5	638.571
63250	3492.61	638.677
63300	3472.16	640.188
63350	3782.9	644.008
63400	3357.65	655.112
63450	2990.22	658.786
63500	3493.56	658.318
63550	3328.68	667.587
63600	2947.34	672.814
63650	3220.84	671.894
63700	3460.11	675.895
63750	3070.26	682.392
63800	2534.54	680.257
63850	2341.66	668.876
63900	2287.08	654.58
63950	2480.59	644.522
64000	2659.72	636.893
64050	2781.97	632.475
64100	2916.06	630.923
64150	2868.48	630.973
64200	2521.7	628.567
64250	2348.87	619.127
64300	2303.6	607.027
64350	2011.45	593.951
64400	1746.86	574.556
64450	1539.99	550.573
64500	1498.4	525.161
64550	1732.89	499.379
64600	2514.36	476.909
64650	19566.5	463.403
64700	31644.4	477.321
64750	30933.9	516.333
64800	5256.17	568.64
64850	4885.38	591.658
64900	3967.28	605.784
64950	4438.51	602.416
65000	5650.79	602.308
65050	4883.74	618.935
65100	4963.9	626.368
65150	4779.98	636.613
65200	3645.97	647.447
65250	3452.13	643.694
65300	3652.32	639.032
65350	3210.72	637.864
65400	3202.23	632.046
65450	3677.11	627.097
65500	3400.47	630.68
65550	2919.94	629.407
65600	2981.36	622.462
65650	3452.63	616.773
65700	3589.44	618.006
65750	2986.88	620.661
65800	2875.41	613.132
65850	3446.85	603.593
65900	4563.18	600.102
65950	5049.95	610.797
66000	4130.39	629.312
66050	3532.03	635.211
66100	4041.8	632.342
66150	3764.08	638.391
66200	3379.73	641.054
66250	3404.38	638.762
66300	3620.61	638.088
66350	3994.63	641.595
66400	3917.51	653.894
66450	3515.59	666.879
66500	3024.07	672.224
66550	2893.35	671.637
66600	2936.41	670.734
66650	2871.07	671.362
66700	2709.75	671.187
66750	2446.89	668.094
66800	2436.52	661.532
66850	2629.67	655.767
66900	3104.08	655.54
66950	3131.91	665.653
67000	2895.68	673.893
67050	3145.93	677.332
67100	2961.62	684.56
67150	2733.52	685.891
67200	2904.7	683.185
67250	2633.98	681.89
67300	2385.64	674.337
67350	2704.13	663.629
67400	2999.01	659.454
67450	2913.93	662.449
67500	2724.05	662.093
67550	2872.93	658.038
67600	3167.65	658.573
67650	3017.21	665.038
67700	2681.12	666.242
67750	2602.92	661.09
67800	2618.39	655.461
67850	2056.36	648.376
67900	1812.42	630.73
67950	1915.09	610.829
68000	2160.41	593.742
68050	2418.87	582.854
68100	2763.81	580.674
68150	2981.51	585.143
68200	3210.61	591.299
68250	3323.3	601.398
68300	3120.78	612.254
68350	2673.31	615.751
68400	2755.0	610.852
68450	3302.9	609.532
68500	3061.49	617.986
68550	2796.7	620.347
68600	2954.37	619.829
68650	3001.71	623.237
68700	2920.1	627.515
68750	2934.83	630.674
68800	2759.4	633.64
68850	2592.2	630.881
68900	2679.61	624.988
68950	2732.35	622.887
69000	2707.27	624.261
69050	2729.86	624.522
69100	2687.02	623.181
69150	2429.86	616.706
69200	2280.48	607.06
69250	2233.81	597.601
69300	2228.61	590.839
69350	2304.54	587.734
69400	2266.52	585.633
69450	2127.68	579.892
69500	2125.29	571.891
69550	2142.52	564.614
69600	1945.73	557.425
69650	1916.38	547.099
69700	1884.62	536.815
69750	1679.74	526.346
69800	1532.6	513.187
69850	1381.57	497.588
69900	1204.1	479.501
69950	1139.31	458.65
70000	1135.86	437.201
70050	1107.17	415.37
70100	1161.28	392.855
70150	1410.27	371.606
70200	1952.04	355.576
70250	15164.5	364.373
70300	2360.18	482.671
70350	1696.76	487.795
70400	1445.35	474.536
70450	1403.96	456.153
70500	1431.32	436.435
70550	1468.3	416.605
70600	1516.34	396.71
70650	1564.24	377.328
70700	1584.79	358.484
70750	1578.2	339.349
70800	1572.47	319.883
70850	1647.53	301.394
70900	1987.33	285.38
70950	1938.49	274.42
71000	1903.49	261.697
71050	2154.64	245.042
71100	2385.17	228.799
71150	2245.97	214.392
71200	1671.14	198.101
71250	987.003	176.386
71300	459.666	148.795
71350	165.538	119.936
71400	45.8532	92.0345
71450	8.96158	64.4097
71500	1.18048	36.1723
71550	0	9.93597
71600	0	0
71650	0	0
71700	0	0
71750	0	0
71800	0	0
71850	0	0
71900	0	0
71950	0	0
72000	0	0
72050	0	0
72100	0	0
72150	0	0
72200	0	0
72250	0	0
72300	0	0
72350	0	0
72400	0	0
72450	0	0
72500	0	0
72550	0	0
72600	0	0
72650	0	0
72700	17.284	42.7876
72750	82.3429	95.771
72800	7192.77	149.891
72850	7177.14	207.515
72900	14333.4	258.089
72950	23773.3	301.664
73000	18675.0	418.514
73050	4723.7	503.274
73100	3296.64	547.569
73150	2746.23	551.493
73200	3198.31	546.627
73250	3208.09	551.825
73300	2911.75	561.681
73350	2327.72	568.128
73400	2174.88	565.516
73450	2227.26	560.621
73500	2208.45	557.864
73550	1940.73	555.197
73600	1940.77	547.76
73650	2189.86	542.003
73700	2093.33	542.129
73750	1723.17	539.561
73800	1774.39	530.371
73850	1867.09	523.211
73900	1657.82	517.595
73950	1461.19	506.591
74000	1367.36	490.679
74050	1228.38	471.193
74100	1114.56	448.972
74150	1092.75	424.513
74200	1104.73	399.445
74250	1114.51	373.852
74300	1105.54	348.239
74350	1089.81	323.099
74400	1109.31	299.187
74450	1042.45	277.365
74500	954.853	255.987
74550	896.75	232.728
74600	726.463	206.822
74650	433.728	177.576
74700	193.701	145.487
74750	78.3319	112.386
74800	22.7557	79.3591
74850	3.67123	47.1868
74900	0	17.4117
74950	0	0
75000	0	0
75050	0	7.48614
75100	0	14.4666
75150	0	4.85626
75200	0	0
75250	0	0
75300	0	0
75350	0	0
75400	0	0
75450	0	0
75500	0	0
75550	0	0
75600	0	0
75650	0	0
75700	0	0
75750	0	0
75800	0	0
75850	0	0
75900	0	0
75950	0	0
76000	0	0
76050	0	0
76100	0	0
76150	0	0
76200	0	0
76250	0	0
76300	0	0
76350	0	0
76400	0	0
76450	0	0
76500	0	0
76550	0	0
76600	0	0
76650	0	0
76700	0	0
76750	0	0
76800	0	0
76850	0	0
76900	0	0
76950	0	0
77000	0	18.5464
77050	3162.21	105.248
77100	8334.83	218.252
77150	2606.88	364.734
77200	1748.33	397.194
77250	1677.18	385.315
77300	1772.19	369.725
77350	1858.91	355.326
77400	1901.57	340.296
77450	1921.96	324.87
77500	1745.21	308.988
77550	1723.5	293.434
77600	2170.76	278.68
77650	2556.46	267.942
77700	2281.45	260.701
77750	2443.82	248.246
77800	2534.5	235.008
77850	2379.53	223.68
77900	2016.07	210.831
77950	1492.24	192.405
78000	866.559	170.465
78050	363.028	145.231
78100	110.885	115.85
78150	26.9889	85.7456
78200	4.82791	57.9741
78250	0.77635	35.5466
78300	0	23.2015
78350	0	13.3171
78400	0	4.5471
78450	0	0
78500	0	0
78550	0	0
78600	0	0
78650	0	0
78700	0	0
78750	0	0
78800	0	0
78850	0	0
78900	0	0
78950	0	0
79000	0	0
79050	0	0
79100	0	0
79150	0	0
79200	0	0
79250	0	0
79300	0	0
79350	0	0
79400	0	0
79450	0	0
79500	0	0
79550	0	0
79600	0	0
79650	0	0
79700	0	0
79750	0	0
79800	0	0
79850	0	0
79900	0	0
79950	0	0
80000	0	0
80050	0	0
80100	0	0
80150	0	0
80200	0	0
80250	0	0
80300	0	0
80350	0	0
80400	0	0
80450	0	0
80500	0	0
80550	0	0
80600	0	0
80650	0	0
80700	0	0
80750	0	0
80800	0	0
80850	0	0
80900	0	0
80950	0	0
81000	0	0
81050	0	0
81100	0	0
81150	0	0
81200	0	0
81250	0	0
81300	0	0
81350	0	0
81400	0	0
81450	0	0
81500	0	0
81550	0	0
81600	0	0
81650	0	0
81700	0	0
81750	0	0
81800	0	0
81850	0	0
81900	0	0
81950	0	0
82000	0	0
82050	0	0
82100	0	0
82150	0	0
82200	0	0
82250	0	0
82300	0	0
82350	0	0
82400	0	0
82450	0	0
82500	0	0
82550	0	0
82600	0	0
82650	0	0
82700	0	0
82750	0	0
82800	0	0
82850	0	0
82900	0	0
82950	0	0
83000	0	0
83050	0	0
83100	0	0
83150	0	0
83200	0	0
83250	0	0
83300	0	0
83350	0	0
83400	0	0
83450	0	0
83500	0	0
83550	0	0
83600	0	0
83650	0	0
83700	0	0
83750	0	0
83800	0	0
83850	0	0
83900	0	0
83950	0	0
84000	0	0
84050	0	0
84100	0	0
84150	0	0
84200	0	0
84250	0	0
84300	0	0
84350	0	0
84400	0	0
84450	0	0
84500	0	0
84550	0	0
84600	0	0
84650	0	0
84700	0	0
84750	0	0
84800	0	0
84850	0	0
84900	0	0
84950	0	0
85000	0	0
85050	0	0
85100	0	0
85150	0	0
85200	0	0
85250	0	0
85300	0	0
85350	0	0
85400	2588.54	69.9293
85450	8209.94	217.332
85500	1607.5	274.079
85550	1416.36	280.395
85600	1126.24	265.712
85650	954.997	251.247
85700	1104.56	255.029
85750	1639.44	289.219
85800	1708.43	311.897
85850	2089.0	319.339
85900	2019.14	338.859
85950	1700.97	342.234
86000	1891.05	333.356
86050	2219.97	330.838
86100	2461.49	339.867
86150	2222.15	353.482
86200	2054.13	357.504
86250	2220.96	355.871
86300	2122.84	360.73
86350	2010.88	361.214
86400	1908.02	359.743
86450	1877.53	354.118
86500	2170.96	347.087
86550	1990.48	347.886
86600	1637.43	344.8
86650	1768.58	330.864
86700	1997.71	321.261
86750	2014.47	318.425
86800	2296.21	313.817
86850	2551.57	321.671
86900	2029.2	330.365
86950	2200.1	324.377
87000	2382.21	320.271
87050	2497.99	317.391
87100	2682.72	309.311
87150	2917.49	300.98
87200	3075.99	296.571
87250	3131.25	295.337
87300	2965.43	294.953
87350	2756.78	288.978
87400	2051.45	277.261
87450	1743.77	256.824
87500	1644.32	249.222
87550	7672.94	233.232
87600	3833.61	244.885
87650	2939.61	244.723
87700	2954.45	238.029
87750	2971.96	231.4
87800	2790.17	226.26
87850	2455.37	219.422
87900	1965.16	207.164
87950	1364.41	188.526
88000	743.552	165.844
88050	314.27	140.537
88100	101.935	113.603
88150	28.603	90.0321
88200	6.8202	70.1887
88250	0.774849	44.7622
88300	0	20.7141
88350	0	5.3722
88400	0	0
88450	0	0
88500	0	0
88550	0	0
88600	0	0
88650	0	0
88700	0	0
88750	0	0
88800	0	0
88850	0	0
88900	0	0
88950	0	0
89000	0	0
89050	0	0
89100	0	0
89150	0	0
89200	0	0
89250	0	0
89300	0	0
89350	0	0
89400	0	0
89450	0	0
89500	0	0
89550	0	0
89600	0	0
89650	0	0
89700	0	0
89750	0	0
89800	0	0
89850	0	0
89900	0	0
89950	0	0
90000	0	0
90050	0	0
90100	0	0
90150	0	0
90200	0	0
90250	0	0
90300	0	0
90350	0	0
90400	0	0
90450	0	0
90500	0	0
90550	0	0
90600	0	0
90650	0	0
90700	0	0
90750	0	0
90800	0	0
90850	0	0
90900	0	0
90950	0	0
91000	0	0
91050	0	0
91100	0	0
91150	0	0
91200	0	0
91250	0	0
91300	0	0
91350	0	0
91400	0	0
91450	0	0
91500	0	0
91550	0	0
91600	0	0
91650	0	0
91700	0	0
91750	0	0
91800	0	0
91850	0	0
91900	0	0
91950	0	0
92000	0	0
92050	0	0
92100	0	0
92150	0	0
92200	0	0
92250	0	0
92300	0	0
92350	0	0
92400	0	0
92450	0	0
92500	0	0
92550	0	0
92600	0	0
92650	0	0
92700	0	0
92750	0	0
92800	0	0
92850	0	0
92900	0	0
92950	0	0
93000	0	0
93050	0	0
93100	0	0
93150	0	0
93200	0	0
93250	0	0
93300	0	0
93350	0	0
93400	0	0
93450	0	0
93500	0	0
93550	0	0
93600	0	0
93650	0	0
93700	0	0
93750	0	0
93800	0	0
93850	0	0
93900	0	0
93950	0	0
94000	0	0
94050	0	0
94100	0	0
94150	0	0
94200	0	0
94250	0	0
94300	0	0
94350	0	0
94400	0	0
94450	0	0
94500	0	0
94550	0	0
94600	0	0
94650	0	0
94700	0	0
94750	0	0
94800	0	0
94850	0	0
94900	0	0
94950	0	0
95000	0	0
95050	0	0
95100	0	0
95150	0	0
95200	0	0
95250	0	0
95300	0	0
95350	0	0
95400	0	0
95450	0	0
95500	0	0
95550	0	0
95600	0	0
95650	0	0
95700	0	0
95750	0	0
95800	0	0
95850	0	0
95900	0	0
95950	0	0
96000	0	0
96050	0	0
96100	0	0
96150	0	0
96200	0	0
96250	0	0
96300	0	0
96350	0	0
96400	0	0
96450	0	0
96500	0	0
96550	0	0
96600	0	0
96650	0	0
96700	0	0
96750	0	0
96800	0	0
96850	0	0
96900	0	0
96950	0	0
97000	0	0
97050	0	0
97100	0	0
97150	0	0
97200	0	0
97250	0	0
97300	0	0
97350	0	0
97400	0	0
97450	0	0
97500	0	0
97550	0	0
97600	0	0
97650	0	0
97700	0	0
97750	0	0
97800	0	0
97850	0	0
97900	0	0
97950	0	0
98000	0	0
98050	0	0
98100	0	0
98150	0	0
98200	0	0
98250	0	0
98300	0	0
98350	0	0
98400	0	0
98450	0	0
98500	0	0
98550	0	0
98600	0	0
98650	0	0
98700	0	0
98750	0	0
98800	0	0
98850	0	0
98900	0	0
98950	0	0
99000	0	0
99050	0	0
99100	0	0
99150	0	0
99200	0	0
99250	0	0
99300	0	0
99350	0	0
99400	0	0
99450	0	0
99500	0	0
99550	0	0
99600	0	0
99650	0	0
99700	0	0
99750	0	0
99800	0	0
99850	0	0
99900	0	0
[truncated: 459 more rows]
