# Supplementary material for: The extreme yet transient nature of glacial erosion
Source: Nat Commun. 2022 Nov 30;13:7377. doi: 10.1038/s41467-022-35072-0 (PMC9712427; doi:10.1038/s41467-022-35072-0)
Supplement: Supplementary file 5 — Supplementary Data 2 [file 41467_2022_35072_MOESM5_ESM.zip › csv_glacialEcalib/Fame2018-23.csv]

Year	Q	IceH
0	0	0
50	0	0
100	0	0
150	0	0
200	0	0
250	0	0
300	0	0
350	0	0
400	0	0
450	0	0
500	0	0
550	0	0
600	0	0
650	0	0
700	0	0
750	0	0
800	0	0
850	0	0
900	0	0
950	0	0
1000	0	0
1050	0	0
1100	0	0
1150	0	0
1200	0	0
1250	0	0
1300	0	0
1350	0	0
1400	0	0
1450	0	0
1500	0	0
1550	0	0
1600	0	0
1650	0	0
1700	0	0
1750	0	0
1800	0	0
1850	0	0
1900	0	0
1950	0	0
2000	0	0
2050	0	0
2100	0	0
2150	0	0
2200	0	0
2250	0	0
2300	0	0
2350	0	0
2400	0	0
2450	0	0
2500	0	0
2550	0	0
2600	0	0
2650	0	0
2700	0	0
2750	0	0
2800	0	0
2850	0	0
2900	0	0
2950	0	0
3000	0	0
3050	0	0
3100	0	0
3150	0	0
3200	0	0
3250	0	0
3300	0	0
3350	0	0
3400	0	0
3450	0	0
3500	0	0
3550	0	0
3600	0	0
3650	0	0
3700	0	0
3750	0	0
3800	0	0
3850	0	0
3900	0	0
3950	0	0
4000	0	0
4050	0	0
4100	0	0
4150	0	0
4200	0	0
4250	0	0
4300	0	0
4350	0	0
4400	0	0
4450	0	0
4500	0	0
4550	0	0
4600	0	0
4650	0	0
4700	0	0
4750	0	0
4800	0	0
4850	0	0
4900	0	0
4950	0	0
5000	0	0
5050	0	0
5100	0	0
5150	0	0
5200	0	0
5250	0	0
5300	0	0
5350	0	0
5400	0	0
5450	0	0
5500	0	0
5550	0	0
5600	0	0
5650	0	0
5700	0	0
5750	0	0
5800	0	0
5850	0	0
5900	0	0
5950	0	0
6000	0	0
6050	0	0
6100	0	0
6150	0	0
6200	0	0
6250	0	0
6300	0	0
6350	0	0
6400	0	0
6450	0	0
6500	0	0
6550	0	0
6600	0	0
6650	0	0
6700	0	0
6750	0	0
6800	0	0
6850	0	0
6900	0	0
6950	0	0
7000	0	0
7050	0	0
7100	0	0
7150	0	0
7200	0	0
7250	0	0
7300	0	0
7350	0	0
7400	0	0
7450	0	0
7500	0	0
7550	0	0
7600	0	0
7650	0	0
7700	0	0
7750	0	0
7800	0	0
7850	0	0
7900	0	0
7950	0	0
8000	0	0
8050	0	0
8100	0	0
8150	0	0
8200	0	0
8250	0	0
8300	0	0
8350	0	0
8400	0	0
8450	0	0
8500	0	0
8550	0	0
8600	0	0
8650	0	0
8700	0	0
8750	0	0
8800	0	0
8850	0	0
8900	0	0
8950	0	0
9000	0	0
9050	0	0
9100	0	0
9150	0	0
9200	0	0
9250	0	0
9300	0	0
9350	0	0
9400	0	0
9450	0	0
9500	0	0
9550	0	0
9600	0	0
9650	0	0
9700	0	0
9750	0	0
9800	0	0
9850	0	0
9900	0	0
9950	0	0
10000	0	0
10050	0	0
10100	0	0
10150	0	0
10200	0	0
10250	0	0
10300	0	0
10350	0	0
10400	0	0
10450	0	0
10500	0	0
10550	0	0
10600	0	0
10650	0	0
10700	0	0
10750	0	0
10800	0	0
10850	0	0
10900	0	0
10950	0	0
11000	0	0
11050	0	0
11100	0	0
11150	0	0
11200	0	0
11250	0	0
11300	0	0
11350	0	0
11400	0	0
11450	0	0
11500	0	0
11550	0.00312236	42.4941
11600	0.0299969	68.1088
11650	0.0658174	78.8388
11700	0.243233	103.215
11750	0.365688	114.564
11800	0.330632	111.465
11850	0.377215	112.181
11900	0.562651	123.147
11950	0.560638	126.248
12000	0.266001	107.891
12050	0.231741	103.123
12100	0.288196	107.888
12150	0.310965	111.462
12200	0.230782	105.506
12250	0.104577	89.7583
12300	0.0813953	84.7484
12350	0.0786293	83.7935
12400	0.0771561	85.2238
12450	0.0240623	68.0589
12500	0.00391106	47.9634
12550	0	22.7969
12600	0	0
12650	0	0
12700	0	0
12750	0	0
12800	0	0
12850	0	0
12900	0	0
12950	0	0
13000	0	0
13050	0	0
13100	0	0
13150	0	0
13200	0	0
13250	0	0
13300	0	0
13350	0	0
13400	0	0
13450	0	0
13500	0	0
13550	0	0
13600	0	0
13650	0	0
13700	0	0
13750	0	0
13800	0	0
13850	0	0
13900	0	0
13950	0	0
14000	0	0
14050	0	0
14100	0	0
14150	0	0
14200	0	0
14250	0	0
14300	0	0
14350	0	0
14400	0	0
14450	0	0
14500	0	0
14550	0	0
14600	6605.33	112.671
14650	4299.83	175.97
14700	7154.14	192.091
14750	10130.7	204.067
14800	10077.8	219.61
14850	11142.9	232.435
14900	8389.29	245.113
14950	9165.96	249.26
15000	9961.92	245.0
15050	9848.14	246.196
15100	9694.6	249.037
15150	10115.0	253.632
15200	14753.8	243.492
15250	18063.5	267.414
15300	27609.4	314.87
15350	25238.8	287.874
15400	27712.7	303.964
15450	16745.6	292.869
15500	14225.5	266.156
15550	3011.42	242.483
15600	1220.48	207.666
15650	9040.78	156.411
15700	6333.36	136.059
15750	6101.53	148.305
15800	6775.45	153.588
15850	7164.53	156.699
15900	9188.71	187.213
15950	9834.39	194.493
16000	12311.8	189.974
16050	12459.5	182.777
16100	12687.0	177.14
16150	8135.41	178.689
16200	7712.25	168.722
16250	11271.5	151.336
16300	8969.64	126.464
16350	8808.75	146.134
16400	266.184	131.796
16450	3949.9	123.245
16500	9112.76	152.981
16550	9985.87	149.599
16600	13003.2	195.52
16650	10082.1	209.518
16700	9956.22	187.909
16750	7278.83	199.019
16800	8144.47	223.491
16850	6054.17	256.588
16900	6056.19	279.444
16950	5503.36	297.112
17000	6077.75	325.215
17050	5627.69	319.424
17100	6889.78	302.436
17150	10476.4	318.499
17200	6579.71	350.277
17250	7023.16	368.568
17300	12282.2	384.178
17350	6885.72	406.273
17400	4549.89	426.573
17450	5375.53	432.21
17500	6062.47	426.529
17550	5833.04	424.496
17600	6234.28	421.858
17650	7646.87	404.7
17700	6299.5	414.95
17750	4943.27	435.061
17800	6570.34	440.371
17850	7753.91	438.167
17900	8334.94	431.039
17950	8631.73	416.317
18000	10312.4	390.07
18050	9056.35	397.558
18100	8808.54	405.404
18150	11440.9	412.963
18200	4454.09	429.435
18250	5590.52	425.588
18300	14633.8	417.327
18350	9058.21	427.125
18400	6953.17	431.642
18450	6110.51	436.108
18500	5883.21	441.091
18550	6418.79	446.991
18600	7345.29	458.625
18650	7925.05	454.078
18700	8322.74	441.03
18750	6742.7	442.962
18800	5877.62	460.037
18850	9954.4	446.638
18900	7345.15	435.152
18950	7148.13	439.367
19000	9520.49	423.997
19050	13079.6	428.852
19100	12977.0	444.098
19150	4853.54	465.509
19200	6709.96	456.898
19250	20572.2	449.621
19300	7368.92	469.144
19350	5329.01	480.197
19400	6473.11	480.331
19450	6043.23	487.141
19500	6577.67	482.441
19550	7935.28	476.15
19600	7643.9	480.579
19650	7500.58	487.13
19700	6697.22	497.731
19750	6462.8	514.409
19800	8467.19	518.324
19850	9543.06	505.432
19900	7931.92	499.458
19950	5339.25	514.225
20000	6671.77	491.39
20050	15106.8	465.612
20100	16349.0	473.092
20150	5997.24	484.745
20200	7113.0	490.009
20250	6478.52	498.248
20300	6373.59	505.676
20350	7744.26	508.831
20400	6553.32	533.286
20450	8148.65	526.511
20500	9621.55	510.388
20550	7636.77	503.0
20600	7210.08	501.81
20650	6765.45	516.037
20700	9091.25	503.241
20750	8409.09	490.807
20800	6182.53	500.932
20850	6953.71	496.775
20900	6533.34	500.453
20950	7437.84	499.615
21000	14275.7	485.562
21050	7594.79	494.913
21100	5755.43	512.842
21150	7280.72	525.79
21200	9368.64	523.072
21250	10035.9	513.425
21300	9927.27	500.946
21350	9553.23	481.855
21400	6347.47	491.022
21450	7507.74	490.449
21500	10321.0	477.149
21550	9922.54	475.089
21600	13185.5	478.497
21650	10347.3	487.689
21700	6803.48	497.138
21750	6536.86	510.98
21800	8122.16	512.575
21850	8619.49	506.091
21900	7877.56	515.613
21950	9596.16	515.992
22000	9491.9	509.832
22050	7290.76	522.821
22100	12636.0	504.059
22150	21431.0	483.901
22200	9105.14	499.176
22250	8568.99	511.979
22300	16113.7	496.485
22350	12365.0	506.854
22400	7536.61	525.74
22450	10003.9	537.317
22500	10200.4	538.623
22550	12750.7	521.552
22600	13484.9	501.52
22650	25984.9	496.505
22700	21296.0	521.101
22750	5707.29	564.088
22800	11020.3	564.608
22850	10336.9	568.195
22900	9230.16	589.998
22950	12718.8	592.434
23000	12949.3	594.431
23050	11072.9	597.544
23100	14793.1	591.662
23150	15148.2	589.388
23200	9686.95	602.503
23250	12038.3	597.636
23300	13046.4	588.489
23350	15942.9	578.405
23400	13852.6	574.039
23450	11060.9	590.29
23500	12748.6	597.514
23550	13936.4	601.113
23600	10984.5	609.212
23650	13326.7	602.142
23700	20335.8	584.927
23750	15299.3	582.782
23800	11454.3	593.36
23850	12878.6	592.18
23900	12738.8	587.53
23950	16700.4	579.438
24000	12962.2	587.129
24050	9081.79	606.158
24100	15239.6	602.51
24150	16312.3	602.03
24200	11099.9	616.509
24250	13652.8	618.437
24300	13729.9	618.21
24350	18532.2	597.517
24400	22200.6	583.23
24450	13178.9	596.07
24500	10558.5	612.752
24550	15168.1	608.096
24600	21426.5	597.356
24650	13593.6	607.804
24700	12853.4	612.175
24750	20611.8	606.519
24800	14140.2	621.569
24850	10936.2	637.789
24900	24133.1	616.02
24950	24379.6	606.355
25000	14665.8	627.373
25050	14595.8	653.295
25100	14386.2	680.655
25150	22694.2	684.863
25200	28224.8	683.946
25250	17311.0	695.272
25300	20732.3	690.763
25350	36662.0	664.392
25400	31597.4	636.323
25450	9274.18	611.251
25500	13051.3	584.83
25550	16591.8	575.38
25600	11775.4	584.961
25650	44202.7	623.323
25700	17349.0	652.367
25750	20679.5	637.444
25800	22464.3	621.462
25850	21518.9	613.369
25900	17973.7	618.642
25950	15294.4	646.524
26000	11413.5	694.359
26050	18231.8	704.128
26100	35721.9	684.522
26150	30091.0	675.003
26200	25717.0	677.238
26250	14815.3	694.202
26300	17286.8	696.161
26350	25794.3	676.096
26400	24041.3	655.187
26450	11433.5	628.868
26500	43058.7	623.617
26550	22831.4	650.312
26600	9556.45	626.747
26650	37419.3	603.028
26700	26137.2	632.634
26750	16118.3	634.163
26800	19371.7	633.409
26850	23284.9	621.235
26900	17591.6	621.964
26950	10042.5	614.601
27000	7677.53	577.76
27050	7332.61	537.887
27100	6602.27	497.073
27150	6493.47	458.13
27200	8986.97	423.499
27250	9228.37	407.233
27300	12224.6	417.75
27350	34422.8	467.41
27400	11159.6	536.321
27450	4754.8	611.357
27500	11495.2	622.848
27550	13359.2	630.926
27600	11638.7	651.034
27650	14269.4	661.426
27700	17609.8	664.159
27750	18337.9	668.055
27800	20100.7	666.652
27850	18866.2	673.013
27900	24693.9	668.646
27950	20815.8	669.831
28000	18481.8	660.349
28050	17456.5	633.037
28100	8630.93	599.141
28150	7584.41	560.165
28200	7223.06	520.33
28250	9670.52	481.276
28300	15060.7	456.343
28350	13035.7	458.837
28400	13663.5	455.76
28450	16231.9	452.412
28500	18980.7	491.777
28550	6955.05	545.278
28600	5671.75	599.195
28650	7031.19	622.289
28700	9199.1	629.276
28750	9511.44	631.337
28800	10825.1	624.889
28850	11050.1	620.99
28900	8377.15	627.596
28950	10445.4	618.542
29000	11190.8	613.119
29050	9142.26	628.479
29100	9171.21	663.806
29150	15752.9	710.751
29200	12807.4	677.021
29250	10273.2	658.745
29300	12367.2	649.268
29350	10888.4	642.864
29400	13901.1	625.017
29450	12204.2	619.716
29500	12052.5	618.968
29550	14268.3	607.938
29600	17174.2	593.531
29650	14489.5	598.7
29700	15906.9	600.671
29750	16990.5	600.439
29800	19503.9	592.757
29850	23948.5	579.313
29900	17368.7	588.437
29950	23155.3	576.664
30000	27661.1	558.666
30050	18022.7	571.1
30100	21597.1	563.779
30150	29880.9	535.357
30200	18333.1	528.957
30250	21308.4	500.101
30300	23547.9	471.113
30350	14478.1	470.782
30400	6705.0	479.304
30450	7840.46	467.335
30500	7987.43	452.901
30550	7668.48	452.748
30600	3528.72	447.05
30650	3428.12	429.231
30700	3323.06	413.617
30750	3147.84	400.025
30800	2990.12	377.443
30850	3181.79	372.682
30900	3249.02	371.194
30950	3053.14	359.32
31000	2878.18	352.107
31050	3093.19	364.292
31100	3049.92	352.425
31150	2837.98	331.712
31200	3410.83	329.456
31250	4126.54	323.05
31300	3966.23	308.217
31350	3335.61	295.782
31400	3036.5	274.56
31450	2588.26	250.6
31500	1979.24	225.927
31550	1745.88	197.26
31600	1582.72	165.845
31650	1016.2	135.553
31700	384.316	104.546
31750	114.151	70.9073
31800	32.4457	37.1022
31850	0	9.02744
31900	0	0
31950	0	0
32000	0	21.4059
32050	498.537	41.7116
32100	821.371	60.7498
32150	1659.09	92.0446
32200	5426.26	129.267
32250	3581.05	204.041
32300	1244.7	274.772
32350	2171.31	288.909
32400	2191.66	275.931
32450	1891.56	265.628
32500	1485.73	234.343
32550	1445.85	207.853
32600	1476.85	204.951
32650	1139.58	215.8
32700	1106.49	223.823
32750	1184.45	232.336
32800	694.046	237.837
32850	280.651	231.198
32900	82.0183	207.263
32950	24.5425	176.895
33000	6.65734	145.147
33050	1.67459	114.046
33100	0.222836	81.9285
33150	0.00803872	49.7418
33200	0	17.5821
33250	0	0
33300	0	0
33350	0	0
33400	0	0
33450	0	0
33500	0	0
33550	772.577	48.5644
33600	924.45	99.8759
33650	241.714	134.694
33700	381.225	139.126
33750	695.235	158.004
33800	625.779	209.456
33850	1711.99	249.201
33900	1428.72	268.801
33950	682.715	291.804
34000	320.36	294.37
34050	163.967	277.323
34100	106.187	252.132
34150	64.5623	223.304
34200	22.4437	192.292
34250	7.68974	161.798
34300	2.3367	133.523
34350	0.501929	105.013
34400	0.0511979	74.0191
34450	0.00231835	42.9801
34500	0	16.5372
34550	0	0
34600	0	0
34650	0	0
34700	0	0
34750	0	0
34800	0	0
34850	0	0
34900	0	0
34950	0	0
35000	0	0
35050	0	0
35100	0	0
35150	0	0
35200	0	0
35250	0	0
35300	0	0
35350	855.424	47.3345
35400	1223.77	116.786
35450	397.104	162.159
35500	327.974	147.02
35550	305.137	135.059
35600	206.607	112.028
35650	1690.06	105.229
35700	1713.15	234.366
35750	1512.1	267.326
35800	1057.86	289.643
35850	949.224	302.703
35900	694.34	317.313
35950	439.549	321.73
36000	370.55	312.255
36050	291.554	295.316
36100	170.199	273.56
36150	85.0671	247.287
36200	34.9136	218.844
36250	11.4392	187.273
36300	3.65423	155.741
36350	1.17555	129.336
36400	0.2755	102.406
36450	0.0480781	74.9884
36500	0.0204983	60.9208
36550	0.000801409	34.2568
36600	0	6.13093
36650	0	0
36700	0	0
36750	0	0
36800	0	0
36850	0	0
36900	0	10.0872
36950	0	5.65064
37000	0	1.40656
37050	0	0
37100	0	0
37150	0	0
37200	0	0
37250	0	0
37300	0	0
37350	0	0
37400	0	0
37450	0	0
37500	0	0
37550	0	0
37600	0	0
37650	0	0
37700	0	0
37750	0	0
37800	0	0
37850	0	0
37900	0	0
37950	0	0
38000	0	0
38050	0	0
38100	0	0
38150	0	0
38200	0	0
38250	0	0
38300	1131.45	55.436
38350	1847.85	132.79
38400	2099.09	185.504
38450	362.416	187.051
38500	343.064	185.263
38550	305.173	184.406
38600	327.018	189.122
38650	334.754	191.168
38700	320.133	191.007
38750	302.267	188.061
38800	313.707	186.208
38850	303.486	181.68
38900	278.65	168.529
38950	245.573	156.96
39000	202.181	145.234
39050	159.845	138.758
39100	1669.24	147.01
39150	227.917	162.714
39200	291.035	164.642
39250	295.138	162.132
39300	270.877	154.494
39350	250.233	149.363
39400	402.639	164.85
39450	412.517	151.008
39500	453.793	146.959
39550	525.215	138.353
39600	796.057	135.529
39650	847.304	141.188
39700	1376.0	204.879
39750	1937.15	224.958
39800	1956.04	254.722
39850	903.911	277.904
39900	331.991	281.008
39950	90.7335	267.193
40000	30.8946	240.421
40050	10.9699	210.348
40100	4.04326	180.165
40150	2.04884	154.59
40200	4.28748	153.465
40250	17.7785	170.112
40300	1735.86	193.838
40350	1040.51	269.752
40400	470.076	338.853
40450	205.265	338.168
40500	126.487	323.441
40550	94.6279	302.667
40600	84.5029	280.053
40650	72.1549	256.857
40700	61.6962	234.303
40750	43.831	214.239
40800	19.1696	189.917
40850	6.66362	161.39
40900	1.97266	132.468
40950	0.452349	104.766
41000	0.0610766	76.007
41050	0.00304209	45.0837
41100	0	18.5746
41150	0	9.27967
41200	0	3.14683
41250	0	0
41300	0	0
41350	0	0
41400	0	0
41450	0	0
41500	0	12.278
41550	0.0158582	58.4276
41600	0.339787	106.22
41650	2.82547	160.741
41700	11.8977	213.678
41750	111.555	334.206
41800	169.816	350.208
41850	165.164	335.272
41900	107.428	313.714
41950	71.7496	289.339
42000	57.0785	264.904
42050	38.2131	239.091
42100	17.1769	210.685
42150	6.98155	181.727
42200	3.13001	157.213
42250	0.993548	130.469
42300	0.257243	103.958
42350	0.0562561	79.5623
42400	0.00614903	53.1254
42450	0.00042016	31.0246
42500	0	20.8021
42550	0	12.3564
42600	0	0
42650	0	0
42700	0	0
42750	0	0
42800	0	0
42850	0	0
42900	0	0
42950	0	0
43000	0	0
43050	0	0
43100	0	0
43150	0	0
43200	0	0
43250	0	0
43300	0	0
43350	0	0
43400	0	0
43450	0	0
43500	0	0
43550	0	0
43600	0	0
43650	0	8.62267
43700	121.832	150.154
43750	1898.74	275.759
43800	996.683	349.184
43850	463.061	375.337
43900	259.486	376.634
43950	146.113	363.415
44000	82.3702	341.837
44050	44.7161	315.334
44100	30.6285	288.356
44150	19.1858	263.646
44200	11.8816	237.987
44250	7.32021	216.017
44300	5.65349	196.023
44350	2.21513	168.492
44400	1.00123	143.496
44450	1.03267	134.278
44500	0.598276	118.814
44550	0.122974	92.4399
44600	0.0183197	65.6596
44650	0.00448813	49.4015
44700	0.000307389	29.2042
44750	0	6.28254
44800	0	0
44850	0	0
44900	0	0
44950	0	0
45000	0	0
45050	0	1.94387
45100	0	0
45150	0	0
45200	0	0
45250	0	0
45300	0	0
45350	0	0
45400	0	0
45450	0	0
45500	0	0
45550	0	0
45600	0	0
45650	0	0
45700	0	0
45750	0	0
45800	0	0
45850	0	0
45900	0	0
45950	0	0
46000	0	0
46050	0	0
46100	0	0
46150	0	0
46200	0	0
46250	0	0
46300	0	0
46350	0	0
46400	0	0
46450	0	0
46500	0	0
46550	0	0
46600	0	0
46650	0	0
46700	0	0
46750	0	0
46800	0	0
46850	0	0
46900	0	0
46950	0	0
47000	0	0
47050	0	0
47100	0	0
47150	0	0
47200	0	0
47250	0	0
47300	0	0
47350	0	0
47400	2379.33	68.31
47450	389.145	114.024
47500	447.567	114.227
47550	409.356	112.819
47600	297.33	98.6893
47650	315.457	98.4684
47700	364.005	103.37
47750	537.744	108.517
47800	391.003	106.346
47850	284.451	98.0899
47900	335.686	122.633
47950	1653.99	221.92
48000	1555.2	238.867
48050	1191.17	243.929
48100	952.097	242.304
48150	915.926	243.583
48200	801.159	296.669
48250	612.634	305.605
48300	559.602	302.102
48350	528.635	292.887
48400	393.255	280.484
48450	293.948	267.085
48500	154.931	248.084
48550	73.0449	223.259
48600	30.7401	197.446
48650	10.7523	170.805
48700	2.77191	141.67
48750	0.543956	110.81
48800	0.0780917	81.5545
48850	0.00722964	53.5119
48900	0.000224044	27.6557
48950	0	11.9886
49000	0	2.2813
49050	0	0
49100	0	0
49150	0	0
49200	0	0
49250	0	0
49300	0	0
49350	0	0
49400	0	0
49450	0	0
49500	0	0
49550	0	0
49600	0	0
49650	0	0
49700	0	0
49750	0	0
49800	0	0
49850	0	10.6181
49900	0	17.2793
49950	0	10.394
50000	0	1.40745
50050	0	0
50100	0	0
50150	0	0
50200	0	0
50250	0	0
50300	0	0
50350	0	0
50400	0	0
50450	0	0
50500	0	0
50550	0	0
50600	0	0
50650	0	0
50700	0	0
50750	0	0
50800	0	0
50850	0	0
50900	0	0
50950	0	0
51000	0	0
51050	0	0
51100	0	0
51150	0	0
51200	0	0
51250	0	0
51300	0	0
51350	0	0
51400	0	0
51450	0	0
51500	0	0
51550	0	0
51600	0	0
51650	0	0
51700	0	0
51750	0	0
51800	0	0
51850	0	0
51900	0	0
51950	0	0
52000	0	0
52050	0	0
52100	0	0
52150	0	0
52200	0	0
52250	0	0
52300	0	0
52350	0	0
52400	0	0
52450	0	0
52500	0	0
52550	0	0
52600	0	0
52650	0	0
52700	0	0
52750	0	0
52800	0	0
52850	0	0
52900	0	0
52950	0	0
53000	0	0
53050	0	0
53100	0	0
53150	0	0
53200	0	0
53250	0	0
53300	0	0
53350	0	0
53400	0	0
53450	0	0
53500	0	0
53550	0	0
53600	0	0
53650	0	0
53700	0	0
53750	0	0
53800	0	0
53850	0	0
53900	0	0
53950	0	0
54000	0	0
54050	0	0
54100	0	0
54150	0	0
54200	0	0
54250	0	0
54300	0	0
54350	0	0
54400	0	0
54450	0	0
54500	0	0
54550	0	0
54600	0	0
54650	0	0
54700	0	0
54750	0	0
54800	0	0
54850	0	0
54900	0	0
54950	0	7.72381
55000	0.147591	87.9596
55050	2.78196	161.59
55100	6.04197	199.957
55150	8.90866	198.096
55200	4.91257	175.825
55250	2.63982	155.45
55300	1.42322	138.271
55350	0.483636	115.539
55400	0.0982476	89.0089
55450	0.0149919	63.2189
55500	0.00355909	47.5808
55550	0.000460295	31.5991
55600	0	17.2039
55650	0	7.61902
55700	0	3.77013
55750	0	0
55800	0	10.5166
55850	0.104992	86.3749
55900	0.280325	112.149
55950	0.158273	97.6703
56000	0.040926	75.3765
56050	0.0120001	58.8754
56100	0.00134437	38.5312
56150	0	14.0505
56200	0	0
56250	0	0
56300	0	0
56350	0	0
56400	0	0
56450	0	4.3647
56500	0.0189909	58.6792
56550	0.775083	123.16
56600	4.10527	179.923
56650	8.56097	196.499
56700	4.74111	176.449
56750	1.75335	150.869
56800	0.636272	127.008
56850	0.181451	102.034
56900	0.0489233	79.0616
56950	0.0210886	66.765
57000	0.00847076	55.8104
57050	0.00262001	44.182
57100	0.000585121	32.9258
57150	0	19.8342
57200	0	10.3377
57250	0	1.85215
57300	0	0
57350	0	0
57400	0	0
57450	0	0
57500	0	0
57550	0	0
57600	0	0
57650	0	0
57700	0	0
57750	0	0
57800	0	0
57850	0	0
57900	0	0
57950	0	0
58000	0	0
58050	0	0
58100	0	0
58150	0	0
58200	0	0
58250	0	0
58300	0	0
58350	0	0
58400	0	0
58450	0	0
58500	0	0
58550	0	0
58600	0	0
58650	0	0
58700	0	0
58750	0	0
58800	0	0
58850	0	0
58900	0	0
58950	0	0
59000	0	0
59050	0.00194304	39.2396
59100	0.0120826	59.3138
59150	0.00429548	48.8322
59200	0.000621859	33.0713
59250	0	20.2159
59300	0	9.14695
59350	0	0
59400	0	0
59450	0	0
59500	0	0
59550	0	0
59600	0	0
59650	0	0
59700	0	0
59750	0	0
59800	709.6	33.9789
59850	5293.09	155.065
59900	2378.56	251.439
59950	686.257	236.087
60000	472.259	211.825
60050	1654.78	193.466
60100	5750.98	228.213
60150	14211.9	325.106
60200	10967.8	399.477
60250	5925.27	429.73
60300	5935.02	435.671
60350	5686.95	432.606
60400	5663.5	424.549
60450	4672.21	419.88
60500	5503.66	435.447
60550	5843.35	444.855
60600	5582.32	436.943
60650	5074.15	434.312
60700	5429.14	442.729
60750	5709.6	448.658
60800	6197.8	455.798
60850	6146.26	456.981
60900	5853.05	455.71
60950	5473.64	455.393
61000	7684.15	470.177
61050	26899.1	513.534
61100	10971.3	528.854
61150	9625.63	520.373
61200	8946.24	511.74
61250	8769.6	502.35
61300	8909.68	494.952
61350	9016.38	491.494
61400	9705.58	491.183
61450	9727.37	494.897
61500	8928.46	500.641
61550	8503.6	502.406
61600	8493.23	500.706
61650	9341.3	498.151
61700	9401.72	502.316
61750	7104.26	510.51
61800	8859.17	502.031
61850	8849.12	502.584
61900	8460.15	502.814
61950	9414.79	499.297
62000	7991.6	502.269
62050	8879.13	494.037
62100	9642.67	491.548
62150	9384.33	493.096
62200	9461.41	501.615
62250	8396.17	522.891
62300	6096.78	531.149
62350	6422.06	512.126
62400	9552.78	497.957
62450	8898.75	496.912
62500	9818.57	515.07
62550	6361.14	528.703
62600	8384.87	513.659
62650	9069.08	505.361
62700	9878.74	520.247
62750	9014.42	532.55
62800	7200.45	534.483
62850	9902.03	523.435
62900	10290.6	524.897
62950	9455.54	537.335
63000	9120.31	537.124
63050	10558.2	534.095
63100	11090.6	544.12
63150	9889.57	560.154
63200	8615.92	565.019
63250	9579.98	563.586
63300	10602.0	563.084
63350	12831.1	564.645
63400	10862.6	578.427
63450	8823.04	588.589
63500	13187.8	581.862
63550	12488.8	592.662
63600	9704.71	603.339
63650	12884.7	597.728
63700	15873.2	598.27
63750	14015.7	609.851
63800	14260.5	616.038
63850	16964.2	606.232
63900	14778.9	588.442
63950	10783.9	569.731
64000	10111.1	554.574
64050	11612.0	543.946
64100	13182.6	535.514
64150	12901.5	532.73
64200	13448.2	535.058
64250	14459.7	526.194
64300	12140.8	508.331
64350	12509.1	498.841
64400	7967.32	484.412
64450	4154.76	448.299
64500	2384.84	412.771
64550	2601.99	378.968
64600	5283.71	351.35
64650	9418.55	372.949
64700	14239.4	413.006
64750	34144.6	451.018
64800	19201.5	491.623
64850	12759.2	525.568
64900	11076.5	550.284
64950	11076.3	547.167
65000	9613.65	543.72
65050	11443.3	564.122
65100	11969.2	571.558
65150	12025.0	581.57
65200	10328.3	593.642
65250	10307.7	588.906
65300	11532.2	582.228
65350	10694.1	581.29
65400	10926.9	573.339
65450	13074.9	565.464
65500	12930.7	570.762
65550	10738.4	573.145
65600	10943.6	564.613
65650	12192.3	556.93
65700	12145.2	560.217
65750	10522.4	566.781
65800	9783.18	559.4
65850	11140.7	550.343
65900	10206.7	547.406
65950	10544.2	558.434
66000	11527.6	581.335
66050	10333.5	587.348
66100	11790.1	584.297
66150	11517.4	590.449
66200	10873.6	593.084
66250	11183.3	590.075
66300	12379.7	588.106
66350	13308.5	590.563
66400	13965.3	601.451
66450	14366.6	614.539
66500	13697.4	624.506
66550	14106.0	624.73
66600	15096.9	622.338
66650	15927.6	623.835
66700	16350.3	626.46
66750	15614.1	626.972
66800	16028.2	617.804
66850	16861.3	606.249
66900	17470.4	600.984
66950	18093.5	612.869
67000	17085.1	624.956
67050	19562.2	624.016
67100	19669.9	632.774
67150	22658.6	633.769
67200	25627.9	624.864
67250	28621.3	624.837
67300	31443.5	623.079
67350	30475.9	597.817
67400	32163.0	583.335
67450	33732.4	585.643
67500	36399.0	588.926
67550	36457.8	577.984
67600	36485.8	567.742
67650	38395.9	576.369
67700	39018.7	582.528
67750	38521.0	577.9
67800	40094.2	562.999
67850	37364.0	576.916
67900	15464.4	574.474
67950	15298.7	538.961
68000	21333.5	503.761
68050	25090.7	474.332
68100	18865.8	469.123
68150	17188.1	474.565
68200	15859.5	474.786
68250	15511.0	475.049
68300	15454.2	478.391
68350	17053.5	480.128
68400	17659.0	464.997
68450	8577.79	442.51
68500	9692.97	442.141
68550	10314.8	436.326
68600	10636.7	419.733
68650	10505.8	408.985
68700	10407.1	400.773
68750	11256.4	393.881
68800	12904.7	395.439
68850	16432.7	398.63
68900	16112.4	389.695
68950	15299.0	378.393
69000	3795.43	378.723
69050	3797.96	373.136
69100	4255.56	368.142
69150	4502.46	364.212
69200	3911.87	351.714
69250	3577.63	335.048
69300	2953.83	314.212
69350	2422.14	291.163
69400	2704.71	282.43
69450	2932.81	279.539
69500	2676.09	258.612
69550	2336.52	236.176
69600	1754.98	214.141
69650	1902.12	188.567
69700	2028.34	170.095
69750	1589.81	169.474
69800	716.576	170.062
69850	301.199	157.266
69900	123.292	134.97
69950	46.4919	107.426
70000	15.3292	77.5826
70050	4.32919	47.848
70100	0	19.9461
70150	0	0
70200	0	0
70250	0	16.5733
70300	4988.68	130.439
70350	1697.41	229.043
70400	1570.53	261.333
70450	1487.39	290.437
70500	1161.65	316.164
70550	740.978	325.338
70600	573.486	324.0
70650	519.694	318.549
70700	440.237	310.273
70750	254.056	295.156
70800	124.728	272.106
70850	56.2311	244.406
70900	23.0344	214.96
70950	8.03105	184.87
71000	2.25842	154.274
71050	0.564438	124.795
71100	0.131729	97.4864
71150	0.0378612	75.8518
71200	0.0176435	64.968
71250	0.00826171	56.1347
71300	0.00283632	45.2927
71350	0.00087039	35.757
71400	0.000213136	27.0759
71450	0	17.5076
71500	0	6.18596
71550	0	0
71600	0	0
71650	0	0
71700	0	0
71750	0	0
71800	0	0
71850	0	0
71900	0	0
71950	0	0
72000	0	0
72050	0	0
72100	0	0
72150	0	0
72200	0	0
72250	0	0
72300	0	0
72350	0	0
72400	0	0
72450	0	0
72500	0	0
72550	0	0
72600	0	0
72650	0	0
72700	0	0
72750	0	0
72800	0	0
72850	0	0
72900	0	0
72950	1027.67	57.7608
73000	5266.25	168.076
73050	2734.63	238.775
73100	620.965	254.241
73150	536.646	256.854
73200	487.036	250.795
73250	433.45	258.937
73300	471.288	260.133
73350	487.665	262.391
73400	501.854	260.046
73450	482.135	252.17
73500	509.542	246.171
73550	677.672	246.915
73600	657.224	234.688
73650	574.193	219.356
73700	599.164	212.882
73750	626.215	219.264
73800	574.127	224.431
73850	486.815	205.295
73900	551.398	194.185
73950	454.378	183.033
74000	463.389	181.669
74050	1044.13	193.889
74100	1891.21	207.653
74150	1205.4	227.183
74200	975.552	239.824
74250	955.944	250.315
74300	955.155	259.669
74350	846.559	266.022
74400	572.872	263.727
74450	299.251	249.668
74500	141.488	225.952
74550	53.2715	197.28
74600	15.4221	166.55
74650	3.28417	135.193
74700	0.467412	103.858
74750	0.0445636	72.424
74800	0.00194145	41.6423
74850	0	16.113
74900	0	0
74950	0	0
75000	0	0
75050	0	0
75100	0	0
75150	0	0
75200	0	0
75250	0	0
75300	0	0
75350	0	0
75400	0	0
75450	0	0
75500	0	0
75550	0	0
75600	0	0
75650	0	0
75700	0	0
75750	0	0
75800	0	0
75850	0	0
75900	0	0
75950	0	0
76000	0	0
76050	0	0
76100	0	0
76150	0	0
76200	0	0
76250	0	0
76300	0	0
76350	0	0
76400	0	0
76450	0	0
76500	0	0
76550	0	0
76600	0	0
76650	0	0
76700	0	0
76750	0	0
76800	0	0
76850	0	0
76900	0	0
76950	0	0
77000	0	0
77050	0.340824	28.5322
77100	351.183	162.621
77150	135.745	285.092
77200	194.607	361.764
77250	147.286	350.228
77300	88.885	328.724
77350	56.5664	303.119
77400	45.4944	277.84
77450	33.3681	252.164
77500	16.4813	225.058
77550	6.44663	195.5
77600	2.58101	167.891
77650	1.05247	143.228
77700	0.335619	117.692
77750	0.131026	96.9226
77800	0.0731886	86.318
77850	0.0378888	76.1698
77900	0.0152834	63.638
77950	0.00554224	51.4184
78000	0.00303218	45.4137
78050	0.00177531	41.5143
78100	0.000294802	29.3127
78150	0	12.9278
78200	0	2.30265
78250	0	0
78300	0	0
78350	0	0
78400	0	0
78450	0	0
78500	0	0
78550	0	0
78600	0	0
78650	0	0
78700	0	0
78750	0	0
78800	0	0
78850	0	0
78900	0	0
78950	0	0
79000	0	0
79050	0	0
79100	0	0
79150	0	0
79200	0	0
79250	0	0
79300	0	0
79350	0	0
79400	0	0
79450	0	0
79500	0	0
79550	0	0
79600	0	0
79650	0	0
79700	0	0
79750	0	0
79800	0	0
79850	0	0
79900	0	0
79950	0	0
80000	0	0
80050	0	0
80100	0	0
80150	0	0
80200	0	0
80250	0	0
80300	0	0
80350	0	0
80400	0	0
80450	0	0
80500	0	0
80550	0	0
80600	0	0
80650	0	0
80700	0	0
80750	0	0
80800	0	0
80850	0	0
80900	0	0
80950	0	0
81000	0	0
81050	0	0
81100	0	0
81150	0	0
81200	0	0
81250	0	0
81300	0	0
81350	0	0
81400	0	0
81450	0	0
81500	0	0
81550	0	0
81600	0	0
81650	0	0
81700	0	0
81750	0	0
81800	0	0
81850	0	0
81900	0	0
81950	0	0
82000	0	0
82050	0	0
82100	0	0
82150	0	0
82200	0	0
82250	0	0
82300	0	0
82350	0	0
82400	0	0
82450	0	0
82500	0	0
82550	0	0
82600	0	0
82650	0	0
82700	0	0
82750	0	0
82800	0	0
82850	0	0
82900	0	0
82950	0	0
83000	0	0
83050	0	0
83100	0	0
83150	0	0
83200	0	0
83250	0	0
83300	0	0
83350	0	0
83400	0	0
83450	0	0
83500	0	0
83550	0	0
83600	0	0
83650	0	0
83700	0	0
83750	0	0
83800	0	0
83850	0	0
83900	0	0
83950	0	0
84000	0	0
84050	0	0
84100	0	0
84150	0	0
84200	0	0
84250	0	0
84300	0	0
84350	0	0
84400	0	0
84450	0	0
84500	0	0
84550	0	0
84600	0	0
84650	0	0
84700	0	0
84750	0	0
84800	0	0
84850	0	0
84900	0	0
84950	0	0
85000	0	0
85050	0	0
85100	0	0
85150	0	0
85200	0	0
85250	0	0
85300	0	0
85350	0	0
85400	0	0
85450	0	0
85500	0	0
85550	0	0
85600	0	0
85650	0	0
85700	0	0
85750	0	0
85800	0	0
85850	0	0
85900	0	0
85950	0	0
86000	0	0
86050	0	0
86100	0	0
86150	0	0
86200	0	0
86250	0	0
86300	0	0
86350	0	0
86400	0	0
86450	0	0
86500	0	0
86550	0	0
86600	0	1.68972
86650	0	0
86700	0	0
86750	0	0
86800	0	0
86850	0	0
86900	0	0
86950	0	0
87000	0	0
87050	0	0
87100	0	0
87150	0	0
87200	0	0
87250	0	0
87300	0	8.30556
87350	0	15.9532
87400	0	13.9965
87450	0	6.63213
87500	0	2.2582
87550	0	10.2025
87600	0	19.1503
87650	0.000378431	29.4169
87700	0.00170631	39.8249
87750	0.00423467	48.2972
87800	0.00283421	45.0902
87850	0.000958877	36.4097
87900	0.000216889	27.0268
87950	0	18.8755
88000	0	15.5612
88050	0	19.6087
88100	0	15.8043
88150	0	12.5192
88200	0	9.62914
88250	0	4.11206
88300	0	0
88350	0	0
88400	0	0
88450	0	0
88500	0	0
88550	0	0
88600	0	0
88650	0	0
88700	0	0
88750	0	0
88800	0	0
88850	0	0
88900	0	0
88950	0	0
89000	0	0
89050	0	0
89100	0	0
89150	0	0
89200	0	0
89250	0	0
89300	0	0
89350	0	0
89400	0	0
89450	0	0
89500	0	0
89550	0	0
89600	0	0
89650	0	0
89700	0	0
89750	0	0
89800	0	0
89850	0	0
89900	0	0
89950	0	0
90000	0	0
90050	0	0
90100	0	0
90150	0	0
90200	0	0
90250	0	0
90300	0	0
90350	0	0
90400	0	0
90450	0	0
90500	0	0
90550	0	0
90600	0	0
90650	0	0
90700	0	0
90750	0	0
90800	0	0
90850	0	0
90900	0	0
90950	0	0
91000	0	0
91050	0	0
91100	0	0
91150	0	0
91200	0	0
91250	0	0
91300	0	0
91350	0	0
91400	0	0
91450	0	0
91500	0	0
91550	0	0
91600	0	0
91650	0	0
91700	0	0
91750	0	0
91800	0	0
91850	0	0
91900	0	0
91950	0	0
92000	0	0
92050	0	0
92100	0	0
92150	0	0
92200	0	0
92250	0	0
92300	0	0
92350	0	0
92400	0	0
92450	0	0
92500	0	0
92550	0	0
92600	0	0
92650	0	0
92700	0	0
92750	0	0
92800	0	0
92850	0	0
92900	0	0
92950	0	0
93000	0	0
93050	0	0
93100	0	0
93150	0	0
93200	0	0
93250	0	0
93300	0	0
93350	0	0
93400	0	0
93450	0	0
93500	0	0
93550	0	0
93600	0	0
93650	0	0
93700	0	0
93750	0	0
93800	0	0
93850	0	0
93900	0	0
93950	0	0
94000	0	0
94050	0	0
94100	0	0
94150	0	0
94200	0	0
94250	0	0
94300	0	0
94350	0	0
94400	0	0
94450	0	0
94500	0	0
94550	0	0
94600	0	0
94650	0	0
94700	0	0
94750	0	0
94800	0	0
94850	0	0
94900	0	0
94950	0	0
95000	0	0
95050	0	0
95100	0	0
95150	0	0
95200	0	0
95250	0	0
95300	0	0
95350	0	0
95400	0	0
95450	0	0
95500	0	0
95550	0	0
95600	0	0
95650	0	0
95700	0	0
95750	0	0
95800	0	0
95850	0	0
95900	0	0
95950	0	0
96000	0	0
96050	0	0
96100	0	0
96150	0	0
96200	0	0
96250	0	0
96300	0	0
96350	0	0
96400	0	0
96450	0	0
96500	0	0
96550	0	0
96600	0	0
96650	0	0
96700	0	0
96750	0	0
96800	0	0
96850	0	0
96900	0	0
96950	0	0
97000	0	0
97050	0	0
97100	0	0
97150	0	0
97200	0	0
97250	0	0
97300	0	0
97350	0	0
97400	0	0
97450	0	0
97500	0	0
97550	0	0
97600	0	0
97650	0	0
97700	0	0
97750	0	0
97800	0	0
97850	0	0
97900	0	0
97950	0	0
98000	0	0
98050	0	0
98100	0	0
98150	0	0
98200	0	0
98250	0	0
98300	0	0
98350	0	0
98400	0	0
98450	0	0
98500	0	0
98550	0	0
98600	0	0
98650	0	0
98700	0	0
98750	0	0
98800	0	0
98850	0	0
98900	0	0
98950	0	0
99000	0	0
99050	0	0
99100	0	0
99150	0	0
99200	0	0
99250	0	0
99300	0	0
99350	0	0
99400	0	0
99450	0	0
99500	0	0
99550	0	0
99600	0	0
99650	0	0
99700	0	0
99750	0	0
99800	0	0
99850	0	0
99900	0	0
[truncated: 459 more rows]
