# Supplementary material for: The extreme yet transient nature of glacial erosion
Source: Nat Commun. 2022 Nov 30;13:7377. doi: 10.1038/s41467-022-35072-0 (PMC9712427; doi:10.1038/s41467-022-35072-0)
Supplement: Supplementary file 5 — Supplementary Data 2 [file 41467_2022_35072_MOESM5_ESM.zip › csv_glacialEcalib/Fame2018-24.csv]

Year	Q	IceH
0	0	0
50	0	0
100	0	0
150	0	0
200	0	0
250	0	0
300	0	0
350	0	0
400	0	0
450	0	0
500	0	0
550	0	0
600	0	0
650	0	0
700	0	0
750	0	0
800	0	0
850	0	0
900	0	0
950	0	0
1000	0	0
1050	0	0
1100	0	0
1150	0	0
1200	0	0
1250	0	0
1300	0	0
1350	0	0
1400	0	0
1450	0	0
1500	0	0
1550	0	0
1600	0	0
1650	0	0
1700	0	0
1750	0	0
1800	0	0
1850	0	0
1900	0	0
1950	0	0
2000	0	0
2050	0	0
2100	0	0
2150	0	0
2200	0	0
2250	0	0
2300	0	0
2350	0	0
2400	0	0
2450	0	0
2500	0	0
2550	0	0
2600	0	0
2650	0	0
2700	0	0
2750	0	0
2800	0	0
2850	0	0
2900	0	0
2950	0	0
3000	0	0
3050	0	0
3100	0	0
3150	0	0
3200	0	0
3250	0	0
3300	0	0
3350	0	0
3400	0	0
3450	0	0
3500	0	0
3550	0	0
3600	0	0
3650	0	0
3700	0	0
3750	0	0
3800	0	0
3850	0	0
3900	0	0
3950	0	0
4000	0	0
4050	0	0
4100	0	0
4150	0	0
4200	0	0
4250	0	0
4300	0	0
4350	0	0
4400	0	0
4450	0	0
4500	0	0
4550	0	0
4600	0	0
4650	0	0
4700	0	0
4750	0	0
4800	0	0
4850	0	0
4900	0	0
4950	0	0
5000	0	0
5050	0	0
5100	0	0
5150	0	0
5200	0	0
5250	0	0
5300	0	0
5350	0	0
5400	0	0
5450	0	0
5500	0	0
5550	0	0
5600	0	0
5650	0	0
5700	0	0
5750	0	0
5800	0	0
5850	0	0
5900	0	0
5950	0	0
6000	0	0
6050	0	0
6100	0	0
6150	0	0
6200	0	0
6250	0	0
6300	0	0
6350	0	0
6400	0	0
6450	0	0
6500	0	0
6550	0	0
6600	0	0
6650	0	0
6700	0	0
6750	0	0
6800	0	0
6850	0	0
6900	0	0
6950	0	0
7000	0	0
7050	0	0
7100	0	0
7150	0	0
7200	0	0
7250	0	0
7300	0	0
7350	0	0
7400	0	0
7450	0	0
7500	0	0
7550	0	0
7600	0	0
7650	0	0
7700	0	0
7750	0	0
7800	0	0
7850	0	0
7900	0	0
7950	0	0
8000	0	0
8050	0	0
8100	0	0
8150	0	0
8200	0	0
8250	0	0
8300	0	0
8350	0	0
8400	0	0
8450	0	0
8500	0	0
8550	0	0
8600	0	0
8650	0	0
8700	0	0
8750	0	0
8800	0	0
8850	0	0
8900	0	0
8950	0	0
9000	0	0
9050	0	0
9100	0	0
9150	0	0
9200	0	0
9250	0	0
9300	0	0
9350	0	0
9400	0	0
9450	0	0
9500	0	0
9550	0	0
9600	0	0
9650	0	0
9700	0	0
9750	0	0
9800	0	0
9850	0	0
9900	0	0
9950	0	0
10000	0	0
10050	0	0
10100	0	0
10150	0	0
10200	0	0
10250	0	0
10300	0	0
10350	0	0
10400	0	0
10450	0	0
10500	0	0
10550	0	0
10600	0	0
10650	0	0
10700	0	0
10750	0	0
10800	0	0
10850	0	0
10900	0	0
10950	0	0
11000	0	0
11050	0	0
11100	0	0
11150	0	0
11200	0	0
11250	0	0
11300	0	0
11350	0	0
11400	0	0
11450	0	0
11500	0	0
11550	0	12.9585
11600	19.9478	34.7489
11650	60.7901	47.5917
11700	250.072	77.9047
11750	390.983	100.958
11800	292.847	95.3033
11850	232.692	85.7447
11900	387.543	118.691
11950	2198.2	264.394
12000	1776.94	254.168
12050	1973.7	256.133
12100	2041.68	248.076
12150	4623.6	263.264
12200	4406.58	264.825
12250	3932.74	260.969
12300	3502.77	251.438
12350	2641.83	234.314
12400	2456.62	220.081
12450	1801.95	186.967
12500	1083.78	144.908
12550	439.589	96.027
12600	104.721	47.9602
12650	0	23.4165
12700	0	20.8315
12750	25.9679	29.4101
12800	56.0297	45.0215
12850	90.2286	57.0174
12900	74.4491	58.4063
12950	33.8345	53.8736
13000	3.81574	30.1915
13050	0	6.80237
13100	0	0
13150	0	0
13200	0	0
13250	0	0
13300	0	0
13350	0	0
13400	0	0
13450	0	0
13500	0	0
13550	0	0
13600	0	0
13650	0	0
13700	0	0
13750	0	0
13800	0	0
13850	0	0
13900	0	3.07824
13950	0	2.72412
14000	0	0
14050	0	0
14100	0	0
14150	0	0
14200	0	0
14250	0	0
14300	0	0
14350	0	0
14400	0	0
14450	0	0
14500	0	0
14550	0	0
14600	950.056	107.85
14650	259.549	166.274
14700	294.093	180.664
14750	294.371	182.778
14800	334.699	196.657
14850	356.035	203.433
14900	452.892	226.398
14950	513.045	235.802
15000	491.275	232.307
15050	499.419	233.567
15100	531.688	238.789
15150	628.531	247.138
15200	476.204	227.971
15250	842.048	270.784
15300	3922.56	414.882
15350	4638.62	403.746
15400	3370.09	419.756
15450	2334.85	398.802
15500	1911.67	366.22
15550	1257.99	325.535
15600	725.642	276.865
15650	538.57	224.263
15700	386.435	199.546
15750	442.047	209.224
15800	471.031	212.363
15850	501.488	216.237
15900	893.286	258.004
15950	1452.69	285.05
16000	1821.28	281.009
16050	2386.44	286.747
16100	2997.09	298.777
16150	3459.84	324.02
16200	2480.37	325.655
16250	1889.95	299.78
16300	1450.68	270.685
16350	722.089	238.792
16400	340.768	193.975
16450	191.385	158.952
16500	290.677	189.278
16550	2618.53	269.021
16600	2748.86	292.374
16650	1858.82	296.64
16700	1751.07	261.089
16750	1067.99	226.843
16800	785.584	221.748
16850	791.108	239.487
16900	765.375	249.354
16950	713.714	255.038
17000	873.747	285.761
17050	838.852	280.281
17100	555.92	249.125
17150	448.107	251.339
17200	574.042	281.32
17250	604.506	295.445
17300	626.735	305.156
17350	705.459	326.628
17400	785.074	342.236
17450	857.258	351.674
17500	822.722	346.697
17550	816.771	345.702
17600	807.203	344.527
17650	704.281	329.55
17700	755.948	338.748
17750	894.562	357.333
17800	991.602	367.215
17850	1005.09	365.95
17900	975.064	359.637
17950	892.406	347.197
18000	736.036	323.385
18050	743.774	328.245
18100	750.765	335.07
18150	783.883	339.242
18200	828.919	355.583
18250	804.392	352.736
18300	779.242	342.396
18350	782.751	352.968
18400	796.387	358.551
18450	825.403	362.491
18500	853.658	365.288
18550	895.793	371.134
18600	982.248	383.084
18650	990.284	381.289
18700	906.411	368.322
18750	923.728	370.496
18800	1102.78	389.943
18850	1008.39	375.952
18900	904.407	364.714
18950	876.184	366.095
19000	737.999	351.982
19050	745.252	350.465
19100	783.851	360.693
19150	827.812	382.696
19200	757.494	374.452
19250	763.284	360.496
19300	782.298	381.793
19350	820.416	391.83
19400	817.722	392.563
19450	849.42	397.118
19500	815.965	392.66
19550	781.113	388.9
19600	792.522	391.628
19650	822.831	397.363
19700	881.374	406.87
19750	1007.26	421.505
19800	1035.79	425.221
19850	970.157	414.652
19900	952.404	409.904
19950	1088.98	425.127
20000	946.833	407.61
20050	778.279	377.011
20100	826.404	380.656
20150	808.854	394.96
20200	824.776	400.36
20250	852.161	406.199
20300	895.276	411.818
20350	933.139	416.383
20400	1083.15	436.592
20450	1056.26	431.266
20500	950.802	416.217
20550	912.504	409.978
20600	894.726	409.482
20650	995.791	421.889
20700	918.235	410.835
20750	848.015	402.005
20800	908.885	408.87
20850	871.185	405.352
20900	909.743	408.763
20950	894.541	407.886
21000	855.567	395.202
21050	896.73	404.49
21100	981.785	420.307
21150	1102.74	433.528
21200	1102.74	432.072
21250	1053.27	424.087
21300	991.24	414.784
21350	877.87	399.305
21400	943.222	404.976
21450	940.163	404.374
21500	862.007	394.689
21550	848.505	391.789
21600	909.958	390.374
21650	933.345	399.463
21700	944.496	411.279
21750	1031.64	420.961
21800	1061.55	422.895
21850	1028.44	418.692
21900	1151.79	428.6
21950	1192.3	429.797
22000	1181.44	426.276
22050	1405.52	441.534
22100	1331.03	425.517
22150	1181.25	402.598
22200	1220.36	420.899
22250	1325.92	429.999
22300	1227.76	416.264
22350	1288.8	425.898
22400	1487.83	442.635
22450	1753.74	455.541
22500	1929.46	459.541
22550	1822.56	447.919
22600	1650.45	430.039
22650	1839.32	429.498
22700	1699.56	438.48
22750	1790.2	469.65
22800	1609.51	466.798
22850	1560.99	469.462
22900	1761.96	487.391
22950	1809.82	489.851
23000	1858.47	492.172
23050	1939.78	496.248
23100	1904.87	490.252
23150	1896.67	488.723
23200	2098.29	502.635
23250	2134.65	499.706
23300	2069.57	491.695
23350	1969.12	480.884
23400	1798.7	475.912
23450	1974.22	489.497
23500	2077.78	497.013
23550	2180.3	501.482
23600	2333.17	512.811
23650	2186.68	507.509
23700	2212.38	488.315
23750	2133.97	485.713
23800	2188.69	494.42
23850	2183.73	493.215
23900	2131.51	489.076
23950	1983.88	480.29
24000	1966.55	486.191
24050	2189.57	506.254
24100	2229.93	501.132
24150	2365.62	501.39
24200	2524.53	517.841
24250	2583.0	520.359
24300	2473.02	521.163
24350	2453.45	505.948
24400	2469.47	488.97
24450	2561.48	498.41
24500	2514.53	514.801
24550	2484.7	512.534
24600	2600.96	499.825
24650	2637.95	508.58
24700	2640.96	516.059
24750	2804.74	509.865
24800	2944.92	523.397
24850	2839.71	542.856
24900	3077.43	524.854
24950	3243.61	513.99
25000	3441.37	532.477
25050	3922.91	558.907
25100	4286.29	583.621
25150	4718.59	589.919
25200	5403.25	591.874
25250	4250.89	602.955
25300	2384.92	594.721
25350	2183.1	569.639
25400	2010.41	541.644
25450	1779.59	509.021
25500	1849.09	483.335
25550	1710.05	469.979
25600	1786.61	480.516
25650	2535.06	517.858
25700	3617.82	562.87
25750	3545.79	550.636
25800	3999.0	537.626
25850	4443.32	528.335
25900	4194.93	530.437
25950	4441.11	555.472
26000	4638.27	598.27
26050	3676.42	609.249
26100	4498.14	593.987
26150	5352.87	587.205
26200	5750.53	591.716
26250	4895.67	606.083
26300	3110.23	608.001
26350	2808.2	592.968
26400	2186.22	574.198
26450	1872.35	545.74
26500	2703.94	529.883
26550	2581.24	574.282
26600	1951.62	550.405
26650	2535.75	518.124
26700	4404.09	568.05
26750	4195.33	569.492
26800	3585.05	569.775
26850	3608.39	562.479
26900	2329.36	560.34
26950	1468.27	539.122
27000	1313.09	510.061
27050	1258.53	479.59
27100	1267.97	449.93
27150	1382.51	421.469
27200	1782.73	395.692
27250	1885.13	370.076
27300	1362.89	360.465
27350	4576.77	377.009
27400	2008.02	450.396
27450	2586.18	513.554
27500	2761.71	526.421
27550	2997.48	536.755
27600	3197.33	557.167
27650	3423.3	571.384
27700	3856.53	578.538
27750	4214.01	586.987
27800	4738.76	591.329
27850	4395.81	602.347
27900	3985.24	602.623
27950	2373.89	599.33
28000	1741.17	577.069
28050	1656.29	549.49
28100	1492.43	521.982
28150	1474.83	492.874
28200	1532.85	463.367
28250	2019.82	436.564
28300	3306.9	412.574
28350	3252.22	414.014
28400	2400.2	419.909
28450	2156.44	393.792
28500	1568.37	401.854
28550	1532.47	448.699
28600	1946.31	489.819
28650	2230.82	516.776
28700	2256.06	524.632
28750	2177.06	526.497
28800	2186.63	520.38
28850	2235.29	515.942
28900	2081.86	522.618
28950	2077.59	514.053
29000	2090.52	505.445
29050	2241.47	519.707
29100	2727.26	560.489
29150	2118.45	605.446
29200	2127.08	575.176
29250	2236.65	557.805
29300	2221.83	549.219
29350	2075.62	543.055
29400	2205.35	527.926
29450	2180.45	526.234
29500	2074.6	526.584
29550	2035.57	517.17
29600	2150.72	505.941
29650	2220.75	512.46
29700	2284.66	516.124
29750	2296.16	516.204
29800	2315.74	508.946
29850	2505.2	498.047
29900	2448.15	507.491
29950	2477.99	496.391
30000	2974.95	482.923
30050	2761.27	499.515
30100	2192.11	489.857
30150	2676.69	468.654
30200	1896.21	456.198
30250	1935.19	430.267
30300	2302.89	400.614
30350	2236.57	404.249
30400	2189.69	427.14
30450	2150.67	425.488
30500	2246.04	419.1
30550	2487.52	440.963
30600	2406.49	449.262
30650	2505.59	440.721
30700	2619.6	435.008
30750	2659.24	432.436
30800	2973.31	422.745
30850	3119.37	435.892
30900	2804.12	448.078
30950	3178.59	439.238
31000	3461.92	436.455
31050	2899.19	444.996
31100	2764.09	438.998
31150	3296.87	430.693
31200	2976.27	435.647
31250	2591.18	431.267
31300	2551.58	422.245
31350	2378.11	413.106
31400	2373.21	402.789
31450	2257.82	392.945
31500	2013.26	382.491
31550	1743.23	369.342
31600	1471.35	352.641
31650	1264.69	332.581
31700	1076.17	309.168
31750	892.757	283.6
31800	806.985	255.487
31850	726.202	226.096
31900	578.575	193.458
31950	430.881	175.691
32000	1191.54	238.065
32050	1052.0	226.142
32100	1004.59	210.676
32150	766.922	211.333
32200	663.838	199.622
32250	2024.6	293.891
32300	2483.57	376.933
32350	2911.21	400.334
32400	2917.64	405.32
32450	2544.25	406.881
32500	2482.03	401.545
32550	2298.71	395.896
32600	1934.99	387.808
32650	1635.2	374.995
32700	1543.81	357.905
32750	1636.45	340.293
32800	1570.48	324.077
32850	1368.07	306.917
32900	1170.51	287.652
32950	1023.08	265.806
33000	876.845	241.72
33050	654.578	214.366
33100	413.751	182.264
33150	260.997	146.425
33200	189.643	108.778
33250	108.683	71.8021
33300	66.8087	55.9186
33350	81.0113	61.4602
33400	122.645	85.7839
33450	116.028	93.4968
33500	117.16	100.106
33550	202.89	144.902
33600	552.778	210.069
33650	826.238	243.867
33700	969.771	257.047
33750	1088.11	265.681
33800	1072.44	267.678
33850	947.978	252.052
33900	970.662	237.06
33950	1041.99	231.411
34000	1045.91	220.4
34050	1086.45	210.081
34100	1227.49	209.904
34150	1197.56	204.826
34200	808.815	207.745
34250	959.552	197.517
34300	1145.63	184.878
34350	896.463	169.64
34400	567.192	149.271
34450	382.644	124.896
34500	194.41	98.2594
34550	67.2953	70.5457
34600	24.1445	53.5975
34650	17.3276	52.0764
34700	9.74364	46.7746
34750	4.31991	38.5841
34800	0	22.9133
34850	0	4.98703
34900	0	0
34950	0	0
35000	0	0
35050	0	0
35100	0	0
35150	0	0
35200	0	10.9004
35250	22.0153	37.4133
35300	44.9604	64.2502
35350	116.175	124.782
35400	508.539	204.341
35450	981.189	264.266
35500	962.754	261.884
35550	854.082	251.099
35600	787.814	230.567
35650	825.745	225.313
35700	1458.63	286.41
35750	1171.58	267.811
35800	942.028	246.659
35850	976.482	226.544
35900	1062.25	209.554
35950	988.823	226.065
36000	850.302	223.937
36050	631.319	222.401
36100	598.624	222.643
36150	729.148	226.511
36200	993.282	233.413
36250	1198.27	237.693
36300	1386.55	241.729
36350	1397.79	251.356
36400	1403.83	260.54
36450	1598.08	265.303
36500	1662.33	268.596
36550	1463.55	261.248
36600	1338.36	244.489
36650	1049.94	224.957
36700	845.278	206.889
36750	624.601	185.441
36800	432.478	161.066
36850	338.298	144.619
36900	194.407	126.229
36950	72.2542	98.6466
37000	19.0179	71.8637
37050	3.30797	47.4915
37100	0.31429	27.8231
37150	0	8.56632
37200	0	0
37250	0	0
37300	0	0
37350	0	0
37400	0	0
37450	0	0
37500	0	0
37550	0	0
37600	0	0
37650	0	0
37700	0	0
37750	0	0
37800	0	0
37850	0	0
37900	0	0
37950	0	0
38000	0	0
38050	0	0
38100	0	0
38150	0	0
38200	0	3.28092
38250	352.509	52.6685
38300	875.07	126.682
38350	354.506	207.795
38400	730.782	286.813
38450	818.006	310.39
38500	783.677	306.675
38550	745.628	291.956
38600	813.522	303.601
38650	820.392	309.552
38700	792.325	298.681
38750	775.602	289.844
38800	863.531	302.68
38850	845.441	301.768
38900	813.97	290.296
38950	764.421	284.863
39000	697.685	269.875
39050	641.631	254.554
39100	565.847	242.872
39150	835.714	271.103
39200	980.583	298.74
39250	967.206	300.852
39300	917.276	288.099
39350	903.367	271.277
39400	1077.45	285.389
39450	1078.78	284.943
39500	1090.52	275.296
39550	1118.76	277.693
39600	1155.63	271.62
39650	1260.99	271.223
39700	1363.33	290.638
39750	1662.17	279.196
39800	1722.36	288.404
39850	1366.08	289.501
39900	1094.95	272.419
39950	820.073	250.879
40000	603.528	224.602
40050	412.602	194.621
40100	276.962	161.103
40150	213.569	125.629
40200	126.067	106.98
40250	490.802	150.245
40300	443.37	139.87
40350	837.518	185.194
40400	1168.15	205.342
40450	1198.88	196.454
40500	1196.11	191.22
40550	1044.18	184.794
40600	909.888	186.202
40650	693.921	193.697
40700	886.464	192.238
40750	862.945	193.065
40800	915.282	202.691
40850	1307.49	232.625
40900	1016.71	217.773
40950	654.966	195.954
41000	332.734	167.045
41050	150.186	133.681
41100	52.1559	98.915
41150	11.0695	68.9214
41200	1.03958	40.0637
41250	0	13.3995
41300	0	0
41350	0	0
41400	0	0
41450	0	0
41500	0	0
41550	0	0
41600	0	0
41650	0	0
41700	42.5388	40.424
41750	252.656	105.228
41800	637.993	186.251
41850	655.934	200.912
41900	660.943	200.892
41950	749.07	201.023
42000	1602.97	243.979
42050	1806.47	246.262
42100	1918.77	249.206
42150	2460.79	252.49
42200	2711.52	255.547
42250	2838.36	254.613
42300	2672.82	249.359
42350	2222.97	238.505
42400	1878.19	219.712
42450	1469.14	194.924
42500	1038.94	165.879
42550	615.577	134.242
42600	313.955	100.91
42650	165.176	80.323
42700	109.748	71.1476
42750	62.4397	61.9113
42800	24.4557	51.659
42850	4.87896	35.5163
42900	0	19.0223
42950	0	7.05808
43000	0	0
43050	0	0
43100	0	0
43150	0	0
43200	0	0
43250	0	0
43300	0	0
43350	0	0
43400	0	0
43450	0	0
43500	0	0
43550	0	20.5644
43600	46.5896	47.8276
43650	84.592	78.8906
43700	264.633	130.235
43750	575.209	176.072
43800	858.409	188.711
43850	1133.32	194.132
43900	979.719	200.694
43950	551.298	209.078
44000	505.18	203.774
44050	577.357	200.463
44100	968.207	226.242
44150	1274.26	226.21
44200	1634.66	227.504
44250	2072.27	233.245
44300	2453.41	240.007
44350	2872.68	243.255
44400	3337.94	247.764
44450	3390.23	258.337
44500	3110.12	267.258
44550	2880.06	269.949
44600	2824.8	267.703
44650	2461.84	263.948
44700	1900.49	253.811
44750	1392.13	235.143
44800	866.19	210.908
44850	613.203	190.408
44900	714.117	189.42
44950	1038.63	192.413
45000	1216.87	187.208
45050	910.097	163.635
45100	604.368	134.691
45150	434.477	115.091
45200	419.858	105.828
45250	374.274	93.6408
45300	262.797	78.0996
45350	124.947	56.3696
45400	46.9792	35.0285
45450	24.3872	26.1494
45500	0	21.6089
45550	0	15.0015
45600	0	9.77841
45650	0	6.85504
45700	0	12.7726
45750	0	16.7853
45800	0	7.7856
45850	0	0
45900	0	0
45950	0	0
46000	0	0
46050	0	0
46100	0	0
46150	0	0
46200	0	0
46250	0	0
46300	0	0
46350	0	0
46400	0	0
46450	0	0
46500	0	0
46550	0	0
46600	0	0
46650	0	0
46700	0	0
46750	0	0
46800	0	0
46850	0	0
46900	0	0
46950	0	0
47000	0	0
47050	0	0
47100	0	0
47150	0	0
47200	0	0
47250	0	0
47300	0	11.0541
47350	838.464	100.713
47400	357.294	186.147
47450	646.507	236.203
47500	697.795	245.941
47550	643.123	237.678
47600	573.613	220.713
47650	644.623	228.28
47700	697.168	236.39
47750	673.149	234.445
47800	599.877	222.653
47850	577.782	201.318
47900	629.981	206.253
47950	800.29	234.33
48000	730.123	230.836
48050	593.289	208.959
48100	535.156	183.792
48150	459.601	164.367
48200	797.192	180.421
48250	857.854	195.111
48300	716.721	193.401
48350	463.4	203.632
48400	393.79	195.912
48450	429.276	194.992
48500	966.775	233.796
48550	1394.93	240.244
48600	2089.11	252.075
48650	2548.15	264.275
48700	2717.51	272.294
48750	2906.58	275.283
48800	2913.9	277.298
48850	2861.63	277.948
48900	2847.87	276.917
48950	2583.57	275.151
49000	2232.85	269.299
49050	1927.97	259.422
49100	1677.33	250.21
49150	1478.93	239.257
49200	1125.12	223.203
49250	750.69	202.826
49300	468.964	185.874
49350	268.475	169.777
49400	194.903	160.453
49450	242.887	168.631
49500	408.068	181.039
49550	728.986	195.989
49600	702.551	195.139
49650	341.69	169.801
49700	245.259	156.495
49750	500.706	172.554
49800	1106.65	192.23
49850	1408.74	190.173
49900	1112.95	165.376
49950	757.08	134.121
50000	462.219	100.506
50050	262.408	70.286
50100	148.716	50.7917
50150	69.9833	32.7612
50200	0	23.5766
50250	57.0898	28.2695
50300	64.107	30.8773
50350	74.0886	33.7227
50400	88.9144	37.1812
50450	92.391	37.9026
50500	56.7651	27.2469
50550	0	17.6038
50600	0	21.748
50650	64.9467	29.088
50700	68.6931	30.1448
50750	0	23.1634
50800	0	24.4945
50850	0	17.6948
50900	0	7.84787
50950	0	0
51000	0	0
51050	0	0
51100	0	0
51150	0	0
51200	0	0
51250	0	0
51300	0	0
51350	0	1.41136
51400	0	5.95742
51450	0	0
51500	0	0
51550	0	0
51600	0	0
51650	0	0
51700	0	6.88517
51750	0	12.669
51800	0	7.99374
51850	0	11.5485
51900	0	8.30591
51950	0	0
52000	0	0
52050	0	10.7773
52100	0	23.2423
52150	4.325	33.3952
52200	1.28654	27.3641
52250	0	18.0663
52300	0	5.56823
52350	0	0
52400	0	0
52450	0	0
52500	0	0
52550	0	0
52600	0	0
52650	0	0
52700	0	0
52750	0	0
52800	0	0
52850	0	0
52900	0	0
52950	0	0
53000	0	0
53050	0	0
53100	0	0
53150	0	0
53200	0	0
53250	0	0
53300	0	0
53350	0	0
53400	0	0
53450	0	0
53500	0	0
53550	0	0
53600	0	0
53650	0	0
53700	0	0
53750	0	0
53800	0	0
53850	0	0
53900	0	0
53950	0	0
54000	0	0
54050	0	0
54100	0	0
54150	0	0
54200	0	0
54250	0	0
54300	0	0
54350	0	0
54400	0	0
54450	0	0
54500	0	0
54550	0	0
54600	0	0
54650	0	0
54700	0	0
54750	0	0
54800	0	0
54850	0	0
54900	0	0
54950	0	0
55000	0	8.08434
55050	374.767	123.606
55100	987.348	190.224
55150	994.865	205.71
55200	1160.59	215.83
55250	2116.52	257.036
55300	1868.34	259.678
55350	1540.17	257.515
55400	1364.1	248.135
55450	1234.85	229.639
55500	885.599	205.311
55550	614.362	176.252
55600	372.774	145.334
55650	203.464	115.816
55700	86.2627	88.1027
55750	32.2704	60.9398
55800	45.4092	71.1096
55850	1053.77	203.897
55900	1260.93	208.002
55950	812.612	182.962
56000	452.578	152.615
56050	184.054	121.256
56100	48.4751	89.1373
56150	8.22157	55.2508
56200	0	24.0386
56250	0	0
56300	0	0
56350	0	0
56400	0	0
56450	0	0
56500	12.4901	35.0841
56550	441.945	146.515
56600	2559.99	220.133
56650	3345.54	238.593
56700	3418.75	244.953
56750	3445.41	250.376
56800	3197.54	254.376
56850	2884.65	252.944
56900	2576.65	245.579
56950	2388.07	234.026
57000	1982.89	217.788
57050	1584.0	195.598
57100	1184.92	168.696
57150	828.659	137.376
57200	509.982	104.661
57250	259.506	70.7421
57300	109.602	40.498
57350	0	23.6676
57400	0	8.83435
57450	0	0
57500	0	7.24265
57550	0	18.8958
57600	36.3456	28.9154
57650	35.9714	33.4697
57700	19.9679	27.1707
57750	0	22.0385
57800	8.06547	26.1398
57850	0	21.0335
57900	0	8.14755
57950	0	0
58000	0	0
58050	0	0
58100	0	0
58150	0	0
58200	0	0
58250	0	0
58300	0	0
58350	0	0
58400	0	0
58450	0	0
58500	0	0
58550	0	0
58600	0	0
58650	2.77248	39.3636
58700	14.2548	69.3239
58750	38.8743	90.5281
58800	124.805	120.636
58850	198.424	138.934
58900	88.0244	120.238
58950	43.1791	102.894
59000	116.073	124.672
59050	904.982	171.481
59100	732.085	167.706
59150	293.331	139.385
59200	80.248	107.961
59250	13.8524	77.1006
59300	1.1718	46.8008
59350	0	17.2732
59400	0	0
59450	0	0
59500	0	0
59550	0	0
59600	0	2.61885
59650	0	0
59700	0	0
59750	302.542	52.9351
59800	1093.87	135.966
59850	932.054	259.738
59900	359.659	284.635
59950	205.976	250.434
60000	138.256	214.726
60050	123.258	179.806
60100	2290.14	190.206
60150	1506.68	269.91
60200	712.094	338.041
60250	752.377	370.517
60300	783.586	378.835
60350	746.639	376.239
60400	687.443	364.295
60450	697.73	360.062
60500	729.973	373.952
60550	756.893	382.296
60600	709.901	372.762
60650	715.331	371.7
60700	733.422	378.393
60750	752.192	382.677
60800	777.994	387.054
60850	778.386	388.387
60900	771.782	388.869
60950	822.018	388.97
61000	1030.01	399.048
61050	1824.66	454.55
61100	3047.76	495.035
61150	2877.06	482.935
61200	2774.13	470.826
61250	2473.57	458.17
61300	2037.0	447.469
61350	1800.78	440.554
61400	1709.17	437.949
61450	1684.65	440.303
61500	1677.14	445.025
61550	1663.45	445.421
61600	1639.53	443.682
61650	1604.75	441.172
61700	1616.62	444.944
61750	1631.33	450.965
61800	1631.66	444.211
61850	1620.16	444.017
61900	1594.63	443.156
61950	1540.75	439.556
62000	1502.1	439.902
62050	1399.81	431.56
62100	1249.01	422.722
62150	1181.83	421.586
62200	1236.9	429.571
62250	1423.51	452.65
62300	1418.45	459.79
62350	1343.75	440.355
62400	1196.98	424.948
62450	1168.72	423.033
62500	1298.38	438.817
62550	1367.95	452.473
62600	1242.16	437.977
62650	1175.85	427.282
62700	1265.3	440.259
62750	1362.57	453.926
62800	1401.9	455.63
62850	1306.31	444.067
62900	1304.8	443.098
62950	1405.38	456.595
63000	1412.3	455.504
63050	1390.31	450.336
63100	1493.25	460.623
63150	1677.18	478.065
63200	1804.84	484.425
63250	1914.97	483.364
63300	2029.61	484.825
63350	2169.12	488.207
63400	2276.97	502.066
63450	2445.7	511.551
63500	2791.31	508.236
63550	3085.85	520.919
63600	3352.67	532.905
63650	3827.95	531.641
63700	4241.06	535.2
63750	4311.11	549.288
63800	3461.57	556.406
63850	2736.74	545.732
63900	2535.57	526.597
63950	3099.3	510.173
64000	3320.23	499.96
64050	3454.39	492.843
64100	3603.99	488.24
64150	3635.7	487.931
64200	3155.03	491.51
64250	2790.91	484.887
64300	2779.62	472.258
64350	2233.08	463.796
64400	1216.13	447.129
64450	889.155	416.676
64500	743.047	383.173
64550	706.24	347.903
64600	783.345	308.965
64650	542.853	295.416
64700	629.739	326.196
64750	3344.09	376.505
64800	1397.69	409.788
64850	1338.41	432.906
64900	1416.31	450.218
64950	1351.67	446.543
65000	1313.44	444.363
65050	1436.67	461.733
65100	1516.43	468.733
65150	1630.12	479.334
65200	1761.31	493.367
65250	1783.69	489.928
65300	1823.58	482.541
65350	1863.81	483.092
65400	1850.07	476.554
65450	1868.36	468.79
65500	1901.96	473.263
65550	1873.89	475.084
65600	1821.55	467.444
65650	1811.9	458.582
65700	1762.07	459.966
65750	1745.2	465.603
65800	1661.45	458.805
65850	1558.19	447.339
65900	1403.61	443.389
65950	1460.84	452.971
66000	1661.46	473.031
66050	1745.84	480.485
66100	1731.42	476.425
66150	1820.39	482.876
66200	1878.69	486.826
66250	1902.09	483.678
66300	1973.43	481.811
66350	2043.34	485.132
66400	2224.03	497.727
66450	2385.12	511.821
66500	2450.14	520.894
66550	2604.92	522.534
66600	2863.44	521.445
66650	3076.37	523.811
66700	3249.7	526.976
66750	3283.24	528.17
66800	3353.97	521.629
66850	3566.93	512.328
66900	3520.93	507.006
66950	3413.98	517.219
67000	3421.7	529.06
67050	3811.89	531.908
67100	3879.66	542.804
67150	3844.64	549.015
67200	4338.77	543.831
67250	3889.6	549.405
67300	2687.88	544.188
67350	3317.98	526.288
67400	4240.73	514.577
67450	4214.39	517.57
67500	3618.04	521.316
67550	3750.45	513.03
67600	4499.39	505.317
67650	4427.53	514.503
67700	3764.79	523.251
67750	3368.87	518.323
67800	3711.22	509.5
67850	2534.26	512.168
67900	1723.39	493.762
67950	1744.93	467.412
68000	1938.0	441.373
68050	2597.84	416.952
68100	2586.87	403.496
68150	2293.4	404.373
68200	2228.34	407.65
68250	2330.03	417.154
68300	2456.54	432.856
68350	2449.61	445.903
68400	2485.23	439.153
68450	2806.53	428.04
68500	2933.84	442.563
68550	2958.04	451.692
68600	3466.73	447.075
68650	3633.18	451.38
68700	3587.89	460.243
68750	3681.65	465.113
68800	3178.65	473.599
68850	2665.68	472.187
68900	2855.49	464.232
68950	3061.17	458.857
69000	3088.67	458.232
69050	3062.4	457.457
69100	2702.4	456.074
69150	2443.61	448.633
69200	2374.64	438.118
69250	2396.87	426.675
69300	2468.91	414.929
69350	2870.87	407.988
69400	2599.03	407.237
69450	2249.41	402.309
69500	2230.06	393.371
69550	2209.25	384.913
69600	1993.53	376.802
69650	1932.04	366.482
69700	1845.26	355.599
69750	1574.38	342.983
69800	1354.21	325.96
69850	1124.3	305.93
69900	890.301	282.75
69950	740.369	256.72
70000	622.615	229.013
70050	472.635	199.323
70100	347.417	167.141
70150	243.476	132.711
70200	174.037	111.821
70250	145.181	129.545
70300	2175.58	274.165
70350	1550.75	283.234
70400	1225.99	267.817
70450	1120.1	251.496
70500	1040.07	239.19
70550	869.503	233.75
70600	706.418	234.274
70650	702.827	234.443
70700	924.984	243.37
70750	1254.66	246.433
70800	1778.86	246.535
70850	2366.27	246.367
70900	2822.58	247.269
70950	3066.48	249.997
71000	3109.0	252.375
71050	2975.19	251.356
71100	2908.97	245.171
71150	2539.37	235.631
71200	2089.6	220.108
71250	1629.93	198.679
71300	1170.26	170.939
71350	753.542	139.957
71400	398.977	107.847
71450	154.64	76.1095
71500	38.848	44.731
71550	0	16.0251
71600	0	3.14838
71650	0	0
71700	0	0
71750	0	0
71800	0	5.86106
71850	0	3.03093
71900	0	0
71950	0	0
72000	0	0
72050	0	0
72100	0	0
72150	0	0
72200	0	0
72250	0	0
72300	0	0
72350	0	0
72400	0	0
72450	0	0
72500	0	0
72550	0	0
72600	0	0
72650	0	0
72700	0	0
72750	0	0
72800	0	0
72850	0	0
72900	130.986	29.9239
72950	927.274	111.316
73000	404.676	206.361
73050	902.111	303.174
73100	1198.75	368.356
73150	1217.8	375.399
73200	1225.13	364.795
73250	1298.99	368.907
73300	1358.44	381.85
73350	1527.69	387.799
73400	1505.32	386.204
73450	1544.2	376.908
73500	1580.15	372.854
73550	1517.5	374.159
73600	1455.41	364.924
73650	1537.72	350.837
73700	1544.92	352.064
73750	1448.86	355.793
73800	1464.67	342.323
73850	1508.99	331.624
73900	1502.28	328.343
73950	1479.25	321.889
74000	1068.14	313.475
74050	933.849	292.945
74100	794.159	276.224
74150	718.606	263.562
74200	693.632	255.635
74250	664.805	251.519
74300	608.095	249.484
74350	534.179	250.075
74400	604.114	252.414
74450	831.798	254.863
74500	1127.13	250.476
74550	1331.0	239.643
74600	1310.4	221.518
74650	1082.88	196.013
74700	784.783	164.465
74750	567.369	129.282
74800	302.918	92.5066
74850	102.696	55.9393
74900	0	22.8168
74950	0	2.20664
75000	0	8.2355
75050	0	22.242
75100	4.06317	26.4146
75150	0	13.8406
75200	0	6.03566
75250	0	2.55177
75300	0	0
75350	0	0
75400	0	0
75450	0	0
75500	0	0
75550	0	0
75600	0	0
75650	0	0
75700	0	0
75750	0	0
75800	0	0
75850	0	0
75900	0	0
75950	0	0
76000	0	0
76050	0	0
76100	0	0
76150	0	0
76200	0	0
76250	0	0
76300	0	0
76350	0	0
76400	0	0
76450	0	0
76500	0	0
76550	0	0
76600	0	0
76650	0	0
76700	0	0
76750	0	0
76800	0	0
76850	0	0
76900	0	0
76950	0	0
77000	0	0
77050	0	0
77100	0	0
77150	240.889	94.0628
77200	1020.1	188.479
77250	786.628	211.509
77300	1076.6	211.351
77350	1228.55	215.169
77400	1979.66	246.077
77450	2141.79	244.189
77500	2335.0	242.097
77550	2878.59	237.253
77600	3471.57	234.61
77650	3666.85	236.07
77700	3718.2	238.567
77750	3841.58	242.0
77800	3394.34	245.678
77850	2919.04	243.852
77900	2407.39	234.626
77950	1953.97	217.824
78000	1561.73	196.365
78050	1109.64	170.883
78100	623.795	138.792
78150	278.456	104.499
78200	92.9518	73.4295
78250	23.7241	47.4197
78300	5.18574	32.0062
78350	0	19.1449
78400	0	7.42898
78450	0	0
78500	0	0
78550	0	0
78600	0	0
78650	0	0
78700	0	0
78750	0	0
78800	0	0
78850	0	0
78900	0	0
78950	0	0
79000	0	0
79050	0	0
79100	0	0
79150	0	0
79200	0	0
79250	0	0
79300	0	0
79350	0	0
79400	0	0
79450	0	0
79500	0	0
79550	0	0
79600	0	0
79650	0	0
79700	0	0
79750	0	0
79800	0	0
79850	0	0
79900	0	0
79950	0	0
80000	0	0
80050	0	0
80100	0	0
80150	0	0
80200	0	0
80250	0	0
80300	0	0
80350	0	0
80400	0	0
80450	0	0
80500	0	0
80550	0	0
80600	0	0
80650	0	0
80700	0	0
80750	0	0
80800	0	0
80850	0	0
80900	0	0
80950	0	0
81000	0	0
81050	0	0
81100	0	0
81150	0	0
81200	0	0
81250	0	0
81300	0	0
81350	0	0
81400	0	0
81450	0	0
81500	0	0
81550	0	0
81600	0	0
81650	0	0
81700	0	0
81750	0	0
81800	0	0
81850	0	0
81900	0	0
81950	0	0
82000	0	0
82050	0	0
82100	0	0
82150	0	0
82200	0	0
82250	0	0
82300	0	0
82350	0	0
82400	0	0
82450	0	0
82500	0	0
82550	0	0
82600	0	0
82650	0	0
82700	0	0
82750	0	0
82800	0	0
82850	0	0
82900	0	0
82950	0	0
83000	0	0
83050	0	0
83100	0	0
83150	0	0
83200	0	0
83250	0	0
83300	0	0
83350	0	0
83400	0	0
83450	0	0
83500	0	0
83550	0	0
83600	0	0
83650	0	0
83700	0	0
83750	0	0
83800	0	0
83850	0	0
83900	0	0
83950	0	0
84000	0	0
84050	0	0
84100	0	0
84150	0	0
84200	0	0
84250	0	0
84300	0	0
84350	0	0
84400	0	0
84450	0	0
84500	0	0
84550	0	0
84600	0	0
84650	0	0
84700	0	0
84750	0	0
84800	0	0
84850	0	0
84900	0	0
84950	0	0
85000	0	0
85050	0	0
85100	0	0
85150	0	0
85200	0	0
85250	0	0
85300	0	0
85350	0	0
85400	0	0
85450	0	0
85500	0	0
85550	0	14.0781
85600	0	5.77322
85650	0	0
85700	0	0
85750	0	0
85800	21.0603	25.5184
85850	32.1408	38.1958
85900	79.0518	61.6429
85950	91.9557	65.2152
86000	57.6975	53.4744
86050	48.6466	51.2968
86100	65.0118	66.426
86150	123.116	88.4466
86200	160.208	95.5035
86250	141.535	90.128
86300	175.688	96.644
86350	195.813	96.4427
86400	204.475	91.7169
86450	175.862	80.4026
86500	160.964	71.2496
86550	175.587	78.3097
86600	271.24	73.9673
86650	127.838	51.9508
86700	65.9161	38.5677
86750	47.0822	35.4019
86800	33.2242	31.2026
86850	51.4934	47.4574
86900	379.919	94.9577
86950	387.636	98.4099
87000	483.291	100.535
87050	440.306	103.062
87100	347.711	100.431
87150	292.043	97.4074
87200	323.413	101.843
87250	438.185	118.059
87300	2541.47	224.08
87350	2481.57	233.43
87400	2831.98	250.992
87450	2483.88	251.922
87500	2941.73	248.388
87550	2937.89	248.76
87600	2993.85	248.828
87650	3041.24	250.632
87700	3129.98	253.327
87750	3146.85	256.249
87800	2934.3	255.379
87850	2557.86	247.721
87900	2115.58	233.566
87950	1690.5	213.56
88000	1303.98	190.443
88050	904.652	164.221
88100	525.006	134.679
88150	240.744	105.225
88200	80.4648	78.8894
88250	16.6609	50.9953
88300	0	24.7766
88350	0	7.38457
88400	0	0
88450	0	0
88500	0	0
88550	0	0
88600	0	0
88650	0	0
88700	0	0
88750	0	0
88800	0	0
88850	0	0
88900	0	0
88950	0	0
89000	0	0
89050	0	0
89100	0	0
89150	0	0
89200	0	0
89250	0	0
89300	0	0
89350	0	0
89400	0	0
89450	0	0
89500	0	0
89550	0	0
89600	0	0
89650	0	0
89700	0	0
89750	0	0
89800	0	0
89850	0	0
89900	0	0
89950	0	0
90000	0	0
90050	0	0
90100	0	0
90150	0	0
90200	0	0
90250	0	0
90300	0	0
90350	0	0
90400	0	0
90450	0	0
90500	0	0
90550	0	0
90600	0	0
90650	0	0
90700	0	0
90750	0	0
90800	0	0
90850	0	0
90900	0	0
90950	0	0
91000	0	0
91050	0	0
91100	0	0
91150	0	0
91200	0	0
91250	0	0
91300	0	0
91350	0	0
91400	0	0
91450	0	0
91500	0	0
91550	0	0
91600	0	0
91650	0	0
91700	0	0
91750	0	0
91800	0	0
91850	0	0
91900	0	0
91950	0	0
92000	0	0
92050	0	0
92100	0	0
92150	0	0
92200	0	0
92250	0	0
92300	0	0
92350	0	0
92400	0	0
92450	0	0
92500	0	0
92550	0	0
92600	0	0
92650	0	0
92700	0	0
92750	0	0
92800	0	0
92850	0	0
92900	0	0
92950	0	0
93000	0	0
93050	0	0
93100	0	0
93150	0	0
93200	0	0
93250	0	0
93300	0	0
93350	0	0
93400	0	0
93450	0	0
93500	0	0
93550	0	0
93600	0	0
93650	0	0
93700	0	0
93750	0	0
93800	0	0
93850	0	0
93900	0	0
93950	0	0
94000	0	0
94050	0	0
94100	0	0
94150	0	0
94200	0	0
94250	0	0
94300	0	0
94350	0	0
94400	0	0
94450	0	0
94500	0	0
94550	0	0
94600	0	0
94650	0	0
94700	0	0
94750	0	0
94800	0	0
94850	0	0
94900	0	0
94950	0	0
95000	0	0
95050	0	0
95100	0	0
95150	0	0
95200	0	0
95250	0	0
95300	0	0
95350	0	0
95400	0	0
95450	0	0
95500	0	0
95550	0	0
95600	0	0
95650	0	0
95700	0	0
95750	0	0
95800	0	0
95850	0	0
95900	0	0
95950	0	0
96000	0	0
96050	0	0
96100	0	0
96150	0	0
96200	0	0
96250	0	0
96300	0	0
96350	0	0
96400	0	0
96450	0	0
96500	0	0
96550	0	0
96600	0	0
96650	0	0
96700	0	0
96750	0	0
96800	0	0
96850	0	0
96900	0	0
96950	0	0
97000	0	0
97050	0	0
97100	0	0
97150	0	0
97200	0	0
97250	0	0
97300	0	0
97350	0	0
97400	0	0
97450	0	0
97500	0	0
97550	0	0
97600	0	0
97650	0	0
97700	0	0
97750	0	0
97800	0	0
97850	0	0
97900	0	0
97950	0	0
98000	0	0
98050	0	0
98100	0	0
98150	0	0
98200	0	0
98250	0	0
98300	0	0
98350	0	0
98400	0	0
98450	0	0
98500	0	0
98550	0	0
98600	0	0
98650	0	0
98700	0	0
98750	0	0
98800	0	0
98850	0	0
98900	0	0
98950	0	0
99000	0	0
99050	0	0
99100	0	0
99150	0	0
99200	0	0
99250	0	0
99300	0	0
99350	0	0
99400	0	0
99450	0	0
99500	0	0
99550	0	0
99600	0	0
99650	0	0
99700	0	0
99750	0	0
99800	0	0
99850	0	0
99900	0	0
[truncated: 459 more rows]
