# Supplementary material for: The extreme yet transient nature of glacial erosion
Source: Nat Commun. 2022 Nov 30;13:7377. doi: 10.1038/s41467-022-35072-0 (PMC9712427; doi:10.1038/s41467-022-35072-0)
Supplement: Supplementary file 5 — Supplementary Data 2 [file 41467_2022_35072_MOESM5_ESM.zip › csv_glacialEcalib/Fame2018-27.csv]

Year	Q	IceH
0	0	0
50	0	0
100	0	0
150	0	0
200	0	0
250	0	0
300	0	0
350	0	0
400	0	0
450	0	0
500	0	0
550	0	0
600	0	0
650	0	0
700	0	0
750	0	0
800	0	0
850	0	0
900	0	0
950	0	0
1000	0	0
1050	0	0
1100	0	0
1150	0	0
1200	0	0
1250	0	0
1300	0	0
1350	0	0
1400	0	0
1450	0	0
1500	0	0
1550	0	0
1600	0	0
1650	0	0
1700	0	0
1750	0	0
1800	0	0
1850	0	0
1900	0	0
1950	0	0
2000	0	0
2050	0	0
2100	0	0
2150	0	0
2200	0	0
2250	0	0
2300	0	0
2350	0	0
2400	0	0
2450	0	0
2500	0	0
2550	0	0
2600	0	0
2650	0	0
2700	0	0
2750	0	0
2800	0	0
2850	0	0
2900	0	0
2950	0	0
3000	0	0
3050	0	0
3100	0	0
3150	0	0
3200	0	0
3250	0	0
3300	0	0
3350	0	0
3400	0	0
3450	0	0
3500	0	0
3550	0	0
3600	0	0
3650	0	0
3700	0	0
3750	0	0
3800	0	0
3850	0	0
3900	0	0
3950	0	0
4000	0	0
4050	0	0
4100	0	0
4150	0	0
4200	0	0
4250	0	0
4300	0	0
4350	0	0
4400	0	0
4450	0	0
4500	0	0
4550	0	0
4600	0	0
4650	0	0
4700	0	0
4750	0	0
4800	0	0
4850	0	0
4900	0	0
4950	0	0
5000	0	0
5050	0	0
5100	0	0
5150	0	0
5200	0	0
5250	0	0
5300	0	0
5350	0	0
5400	0	0
5450	0	0
5500	0	0
5550	0	0
5600	0	0
5650	0	0
5700	0	0
5750	0	0
5800	0	0
5850	0	0
5900	0	0
5950	0	0
6000	0	0
6050	0	0
6100	0	0
6150	0	0
6200	0	0
6250	0	0
6300	0	0
6350	0	0
6400	0	0
6450	0	0
6500	0	0
6550	0	0
6600	0	0
6650	0	0
6700	0	0
6750	0	0
6800	0	0
6850	0	0
6900	0	0
6950	0	0
7000	0	0
7050	0	0
7100	0	0
7150	0	0
7200	0	0
7250	0	0
7300	0	0
7350	0	0
7400	0	0
7450	0	0
7500	0	0
7550	0	0
7600	0	0
7650	0	0
7700	0	0
7750	0	0
7800	0	0
7850	0	0
7900	0	0
7950	0	0
8000	0	0
8050	0	0
8100	0	0
8150	0	0
8200	0	0
8250	0	0
8300	0	0
8350	0	0
8400	0	0
8450	0	0
8500	0	0
8550	0	0
8600	0	0
8650	0	0
8700	0	0
8750	0	0
8800	0	0
8850	0	0
8900	0	0
8950	0	0
9000	0	0
9050	0	0
9100	0	0
9150	0	0
9200	0	0
9250	0	0
9300	0	0
9350	0	0
9400	0	0
9450	0	0
9500	0	0
9550	0	0
9600	0	0
9650	0	0
9700	0	0
9750	0	0
9800	0	0
9850	0	0
9900	0	0
9950	0	0
10000	0	0
10050	0	0
10100	0	0
10150	0	0
10200	0	0
10250	0	0
10300	0	0
10350	0	0
10400	0	0
10450	0	0
10500	0	0
10550	0	0
10600	0	0
10650	0	0
10700	0	0
10750	0	0
10800	0	0
10850	0	0
10900	0	0
10950	0	0
11000	0	0
11050	0	0
11100	0	0
11150	0	0
11200	0	0
11250	0	0
11300	0	0
11350	0	0
11400	0	0
11450	0	0
11500	4703.43	131.051
11550	1286.46	172.651
11600	19757.1	186.401
11650	25001.3	191.65
11700	32729.8	242.028
11750	9877.06	269.861
11800	2853.09	211.381
11850	27498.5	198.984
11900	33961.8	253.117
11950	14334.4	331.099
12000	10549.5	352.63
12050	7508.84	324.694
12100	4756.19	298.044
12150	2635.79	259.878
12200	1128.33	205.25
12250	591.916	153.686
12300	369.55	117.089
12350	255.315	89.5966
12400	176.249	64.7917
12450	71.9321	35.3184
12500	0	14.72
12550	0	2.45232
12600	0	0
12650	0	0
12700	0	0
12750	0	0
12800	0	0
12850	0	0
12900	0	0
12950	0	0
13000	0	0
13050	0	0
13100	0	0
13150	0	0
13200	0	0
13250	0	0
13300	0	0
13350	0	0
13400	0	0
13450	0	0
13500	0	0
13550	0	0
13600	0	0
13650	0	0
13700	0	0
13750	0	0
13800	0	0
13850	0	0
13900	0	0
13950	0	0
14000	0	0
14050	0	0
14100	0	0
14150	0	0
14200	0	0
14250	0	0
14300	0	0
14350	0	0
14400	0	0
14450	0	0
14500	0	0
14550	7283.5	125.102
14600	41156.8	223.056
14650	10542.8	319.379
14700	11075.2	332.135
14750	11306.5	335.674
14800	11743.2	346.69
14850	12545.5	353.247
14900	13127.3	371.152
14950	12771.8	377.196
15000	13027.2	374.862
15050	13233.3	376.104
15100	13102.2	379.121
15150	11935.0	384.651
15200	73543.5	370.196
15250	69895.5	400.699
15300	22886.6	531.854
15350	26836.2	513.863
15400	22162.8	534.024
15450	16481.2	521.766
15500	15258.2	494.779
15550	12972.4	464.37
15600	11804.5	425.943
15650	13368.4	361.04
15700	13025.1	338.582
15750	13224.6	345.903
15800	13887.3	350.543
15850	15712.9	357.424
15900	17858.2	390.964
15950	18280.1	406.974
16000	18929.4	397.685
16050	20497.7	403.72
16100	22290.8	414.215
16150	21620.3	436.552
16200	18741.6	446.146
16250	16647.1	434.179
16300	16051.3	412.447
16350	12828.8	392.815
16400	9369.71	348.769
16450	41210.0	298.437
16500	43709.2	306.311
16550	18567.4	369.064
16600	16669.4	391.339
16650	14593.3	427.891
16700	14279.4	374.864
16750	14896.8	365.261
16800	15197.8	375.286
16850	14884.0	387.944
16900	14114.5	395.943
16950	14050.5	403.652
17000	12375.3	419.873
17050	10772.9	418.436
17100	11714.1	396.141
17150	13211.2	406.091
17200	13344.0	431.762
17250	13028.5	444.17
17300	14302.0	454.074
17350	13835.4	473.374
17400	13208.3	483.165
17450	12639.6	487.146
17500	12730.3	482.615
17550	12484.2	480.817
17600	12170.8	478.39
17650	13790.4	472.109
17700	14478.5	481.638
17750	13986.7	492.763
17800	13427.5	497.966
17850	12872.0	495.783
17900	12044.3	488.351
17950	11608.2	474.111
18000	13244.3	460.601
18050	13317.6	465.797
18100	13323.2	471.23
18150	13842.0	477.357
18200	12684.9	485.039
18250	12526.2	481.38
18300	13856.5	479.86
18350	13949.5	488.345
18400	13879.2	492.048
18450	13509.4	493.811
18500	12175.9	492.46
18550	12466.0	498.201
18600	11435.1	506.213
18650	10854.9	504.933
18700	12357.2	492.947
18750	12921.7	495.998
18800	10342.7	511.656
18850	10828.1	492.788
18900	11620.7	485.664
18950	10776.8	484.843
19000	11590.2	477.894
19050	12115.0	483.318
19100	12334.0	495.143
19150	10377.2	504.274
19200	10290.8	496.684
19250	12144.7	496.531
19300	12178.0	513.755
19350	11867.0	519.554
19400	12047.5	520.798
19450	11361.3	524.121
19500	11426.9	519.759
19550	12025.8	518.754
19600	12389.7	523.304
19650	13036.9	530.526
19700	13766.9	539.575
19750	12990.8	551.404
19800	11547.3	555.34
19850	12234.8	542.084
19900	13025.9	539.28
19950	9255.71	551.881
20000	8773.67	533.224
20050	11671.9	508.763
20100	12522.8	516.607
20150	12302.9	526.08
20200	12672.3	531.518
20250	12929.7	537.107
20300	13158.4	543.324
20350	14433.4	549.817
20400	12166.0	568.151
20450	11014.8	562.312
20500	12091.0	544.418
20550	12776.2	540.311
20600	13464.5	540.811
20650	11194.6	550.97
20700	11578.8	537.203
20750	12732.2	531.362
20800	12047.9	537.058
20850	12445.8	534.495
20900	11898.9	536.43
20950	11234.4	532.985
21000	12851.6	528.443
21050	13794.7	538.517
21100	14306.5	552.324
21150	12835.6	563.668
21200	11953.3	560.97
21250	11429.6	551.048
21300	11063.7	539.102
21350	12673.8	524.836
21400	11976.1	529.681
21450	11091.8	525.348
21500	11760.7	517.286
21550	11934.9	516.958
21600	12608.8	521.944
21650	13189.6	530.785
21700	13741.2	539.706
21750	13398.1	548.544
21800	13126.7	548.398
21850	14379.6	546.198
21900	13658.5	552.998
21950	13525.7	552.222
22000	14652.0	550.641
22050	11264.6	561.834
22100	11742.9	538.953
22150	14851.2	530.284
22200	14589.8	541.727
22250	13217.8	545.207
22300	15317.2	540.744
22350	16395.6	551.602
22400	16547.0	564.889
22450	15595.0	570.6
22500	12793.9	571.861
22550	12939.0	551.954
22600	15172.2	540.139
22650	17805.4	532.869
22700	18907.3	563.248
22750	16110.6	590.854
22800	16576.3	593.082
22850	18043.1	600.134
22900	16673.1	617.868
22950	16761.8	620.686
23000	16894.0	622.952
23050	15852.7	626.77
23100	16696.7	620.296
23150	18239.0	617.219
23200	16100.0	632.133
23250	15238.5	627.48
23300	15242.2	618.422
23350	16432.1	605.694
23400	18540.8	604.272
23450	17779.2	618.219
23500	17829.3	627.024
23550	18271.8	630.719
23600	15953.5	638.422
23650	13932.2	633.572
23700	17071.2	613.959
23750	18436.6	610.308
23800	16915.9	622.596
23850	16282.0	621.216
23900	15914.0	616.681
23950	18137.6	606.404
24000	19310.7	615.736
24050	16787.5	635.07
24100	17848.9	631.563
24150	19584.5	629.877
24200	17941.7	645.032
24250	16996.3	646.339
24300	13696.9	646.697
24350	14909.7	629.863
24400	19603.5	610.869
24450	19918.3	622.655
24500	16651.1	640.697
24550	15528.0	637.932
24600	19033.4	624.086
24650	18458.6	635.094
24700	16745.9	641.391
24750	19931.6	633.363
24800	19829.1	648.286
24850	13454.3	666.475
24900	16391.2	646.721
24950	21485.2	633.608
25000	22597.2	654.878
25050	22874.8	680.844
25100	19241.5	706.139
25150	18446.5	710.699
25200	19981.0	707.06
25250	16269.3	718.9
25300	9875.16	724.974
25350	9201.16	701.84
25400	8799.45	675.784
25450	8907.2	642.771
25500	13216.6	612.134
25550	16731.0	601.268
25600	19948.1	615.122
25650	24829.4	659.41
25700	14522.1	682.407
25750	14382.2	669.55
25800	16107.8	651.784
25850	18503.2	639.78
25900	22130.3	645.705
25950	24387.6	673.564
26000	18610.6	719.874
26050	13546.9	730.72
26100	16435.1	712.201
26150	18817.3	700.962
26200	20139.4	703.01
26250	17532.7	718.633
26300	12219.9	729.979
26350	11475.5	715.055
26400	9638.39	698.804
26450	10097.8	675.183
26500	26521.3	663.591
26550	11236.6	697.06
26600	9792.61	677.811
26650	28483.3	651.711
26700	15817.9	681.776
26750	16180.0	682.721
26800	14300.5	685.021
26850	14493.3	675.386
26900	10121.1	677.391
26950	6200.8	659.467
27000	5629.73	628.111
27050	5650.25	595.65
27100	6141.86	562.996
27150	7373.27	530.774
27200	10843.9	493.532
27250	13133.1	467.299
27300	14401.3	469.209
27350	108641.0	491.237
27400	21839.2	582.916
27450	17967.8	643.316
27500	17858.0	654.776
27550	19541.3	664.398
27600	18171.8	684.868
27650	17327.7	695.251
27700	17697.9	699.029
27750	17393.6	704.501
27800	18334.8	705.235
27850	16596.0	714.511
27900	15569.4	715.071
27950	10289.5	719.987
28000	7089.6	702.629
28050	6734.44	674.523
28100	6047.55	644.69
28150	6172.98	613.235
28200	6748.85	580.896
28250	9499.11	547.19
28300	14700.8	506.057
28350	15049.5	506.264
28400	14185.1	507.468
28450	17004.3	508.46
28500	119036.0	533.635
28550	19088.1	585.359
28600	18168.1	628.316
28650	16166.6	650.378
28700	15142.9	656.6
28750	14005.1	657.582
28800	14497.5	652.229
28850	15580.9	648.998
28900	13428.3	654.029
28950	14141.8	646.942
29000	17454.6	643.704
29050	19932.5	659.829
29100	24322.2	696.951
29150	7775.29	743.485
29200	9223.41	710.318
29250	13339.7	686.285
29300	13431.1	677.601
29350	12368.1	671.459
29400	14404.4	655.831
29450	14547.2	651.867
29500	13456.2	650.384
29550	13809.0	641.273
29600	16124.7	630.702
29650	15976.4	637.112
29700	15694.5	640.397
29750	14835.7	642.075
29800	14669.5	637.103
29850	16988.0	626.236
29900	14393.9	637.143
29950	14339.7	628.786
30000	17287.0	613.254
30050	13646.4	628.216
30100	11050.3	622.863
30150	12813.2	598.072
30200	10039.0	594.503
30250	10846.6	569.665
30300	15012.5	536.938
30350	16006.6	540.116
30400	14479.5	555.103
30450	14844.5	550.045
30500	16667.6	542.833
30550	16061.2	555.224
30600	14774.9	559.95
30650	15488.9	550.217
30700	15957.0	544.319
30750	15796.7	543.464
30800	17931.9	534.88
30850	17792.7	545.449
30900	15350.1	558.23
30950	16750.9	549.885
31000	17684.9	548.959
31050	15001.2	561.089
31100	14625.0	556.049
31150	16793.5	549.652
31200	15468.9	554.05
31250	13998.7	550.564
31300	13912.6	541.647
31350	13121.5	532.054
31400	13449.7	520.221
31450	13240.8	508.7
31500	12458.3	496.646
31550	11518.6	483.06
31600	10576.2	467.836
31650	9885.62	450.371
31700	9514.69	431.61
31750	9199.07	412.682
31800	10085.8	393.533
31850	11996.0	375.204
31900	13200.8	349.841
31950	13074.6	310.656
32000	13499.5	366.929
32050	13323.3	359.626
32100	12448.1	337.277
32150	12607.0	344.189
32200	14378.3	336.113
32250	19795.1	413.202
32300	17137.2	497.698
32350	14753.1	520.216
32400	14406.9	520.427
32450	12831.5	517.892
32500	13306.3	506.479
32550	13644.3	495.107
32600	12867.3	483.499
32650	11609.1	470.458
32700	11614.3	454.959
32750	12928.6	438.998
32800	13125.6	427.482
32850	12675.1	416.663
32900	12419.6	404.721
32950	13197.0	395.464
33000	13692.6	389.327
33050	12283.4	378.188
33100	10617.9	358.069
33150	9291.26	326.523
33200	8002.46	280.39
33250	3482.95	220.682
33300	2450.99	204.393
33350	3963.58	226.658
33400	6793.91	257.355
33450	5478.94	252.733
33500	50335.8	242.801
33550	56923.3	279.298
33600	14877.7	362.51
33650	13729.1	393.152
33700	13524.8	397.722
33750	12897.3	398.332
33800	12165.4	393.877
33850	13547.5	383.899
33900	14601.0	377.051
33950	13816.1	375.937
34000	14647.7	369.2
34050	15415.5	362.393
34100	16708.4	355.319
34150	11592.0	385.381
34200	11843.5	379.943
34250	11622.1	374.962
34300	9428.33	356.625
34350	5554.09	306.578
34400	2239.52	233.516
34450	952.768	158.367
34500	476.773	86.5773
34550	203.459	31.6023
34600	0	8.31537
34650	0	4.41184
34700	0	0
34750	0	0
34800	0	0
34850	0	0
34900	0	0
34950	0	0
35000	0	0
35050	0	0
35100	0	18.4463
35150	70.1756	61.6365
35200	163.328	104.265
35250	455.932	143.043
35300	1245.31	179.95
35350	49846.1	248.789
35400	14568.7	356.9
35450	12294.1	407.381
35500	11390.5	406.757
35550	11356.4	399.185
35600	13777.2	384.131
35650	16897.7	383.147
35700	10876.8	430.17
35750	9640.98	419.002
35800	8704.99	402.769
35850	10870.2	380.36
35900	12255.5	367.291
35950	11109.2	361.077
36000	11246.3	347.569
36050	9628.06	367.78
36100	8290.87	369.057
36150	7369.82	366.355
36200	5853.05	356.065
36250	4146.31	335.636
36300	2637.98	301.658
36350	1316.53	255.088
36400	673.887	201.791
36450	411.313	148.356
36500	225.9	102.644
36550	95.4817	54.2111
36600	0	10.354
36650	0	0
36700	0	0
36750	0	0
36800	0	0
36850	0	0
36900	0	0
36950	0	0
37000	0	0
37050	0	0
37100	0	0
37150	0	0
37200	0	0
37250	0	0
37300	0	0
37350	0	0
37400	0	0
37450	0	0
37500	0	0
37550	0	0
37600	0	0
37650	0	0
37700	0	0
37750	0	0
37800	0	0
37850	0	0
37900	0	0
37950	0	0
38000	0	0
38050	0	0
38100	0	0
38150	0	0
38200	47.0004	50.7544
38250	305.117	125.913
38300	44687.5	211.361
38350	67217.0	325.255
38400	14391.9	398.471
38450	13109.8	410.395
38500	12828.0	409.639
38550	14386.2	403.159
38600	14059.9	410.861
38650	13131.8	414.932
38700	13404.9	410.946
38750	14209.8	408.132
38800	12957.3	415.469
38850	12151.1	414.385
38900	12278.7	406.14
38950	11804.9	401.233
39000	12131.7	392.119
39050	13091.7	384.278
39100	14751.9	376.565
39150	15115.3	401.812
39200	13517.1	417.939
39250	12669.2	418.281
39300	12828.3	411.768
39350	14593.7	402.933
39400	13665.8	411.745
39450	12926.8	412.512
39500	13796.0	405.021
39550	13511.0	404.962
39600	14276.1	400.421
39650	14948.4	398.977
39700	12908.4	408.144
39750	15298.4	395.119
39800	14059.4	401.286
39850	11693.1	401.875
39900	11652.2	391.19
39950	10794.6	380.605
40000	10350.4	367.733
40050	9709.31	350.306
40100	9000.4	324.241
40150	8421.2	288.271
40200	39952.7	250.305
40250	14448.4	315.895
40300	12556.0	289.408
40350	16469.6	343.981
40400	14116.0	363.318
40450	15022.7	357.979
40500	15281.4	352.447
40550	15886.5	337.022
40600	11780.3	369.247
40650	11891.5	369.701
40700	11928.2	370.995
40750	11414.3	369.551
40800	9291.85	361.391
40850	6108.63	328.949
40900	3051.16	266.505
40950	1128.47	191.335
41000	444.422	121.294
41050	206.282	61.1402
41100	0	15.612
41150	0	0
41200	0	0
41250	0	0
41300	0	0
41350	0	0
41400	0	0
41450	0	0
41500	0	0
41550	53.7209	48.2711
41600	147.643	94.7044
41650	539.059	143.757
41700	2146.87	191.728
41750	14187.8	295.09
41800	14541.0	327.488
41850	9351.26	364.795
41900	9269.1	362.952
41950	9002.55	365.352
42000	8147.09	361.858
42050	6694.02	352.368
42100	4713.67	332.167
42150	2874.84	296.34
42200	1362.71	246.741
42250	671.007	190.895
42300	351.574	136.262
42350	168.925	86.0933
42400	63.8508	42.1651
42450	0	14.3477
42500	0	3.40461
42550	0	4.57197
42600	0	0
42650	0	0
42700	0	0
42750	0	0
42800	0	0
42850	0	0
42900	0	0
42950	0	0
43000	0	0
43050	0	0
43100	0	0
43150	0	0
43200	0	0
43250	0	0
43300	0	0
43350	0	0
43400	0	0
43450	67.2862	53.8598
43500	248.047	115.284
43550	678.398	155.465
43600	1842.64	192.463
43650	46190.9	222.445
43700	13540.8	302.093
43750	13571.7	341.833
43800	13024.9	354.601
43850	12834.3	353.472
43900	11682.0	348.713
43950	8701.86	375.476
44000	8230.82	365.538
44050	8642.09	356.646
44100	9061.74	355.287
44150	8632.11	361.168
44200	8333.09	360.725
44250	7723.15	357.85
44300	6128.0	353.048
44350	4595.85	338.806
44400	3052.11	311.666
44450	1693.68	271.782
44500	848.783	219.679
44550	427.508	163.846
44600	232.203	111.138
44650	111.406	68.5814
44700	38.7373	33.1989
44750	0	4.23121
44800	0	0
44850	0	0
44900	0	0
44950	0	0
45000	0	0
45050	0	0
45100	0	0
45150	0	0
45200	0	0
45250	0	0
45300	0	0
45350	0	0
45400	0	0
45450	0	0
45500	0	0
45550	0	0
45600	0	0
45650	0	0
45700	0	0
45750	0	0
45800	0	0
45850	0	0
45900	0	0
45950	0	0
46000	0	0
46050	0	0
46100	0	0
46150	0	0
46200	0	0
46250	0	0
46300	0	0
46350	0	0
46400	0	0
46450	0	0
46500	0	0
46550	0	0
46600	0	0
46650	0	0
46700	0	0
46750	0	0
46800	0	0
46850	0	0
46900	0	0
46950	0	0
47000	0	0
47050	0	0
47100	0	0
47150	0	0
47200	0	0
47250	0	0
47300	2313.14	93.4842
47350	32330.9	188.465
47400	12723.7	323.645
47450	12639.4	372.252
47500	11569.2	378.406
47550	11561.5	374.823
47600	12849.5	365.552
47650	12623.1	370.133
47700	11988.7	373.723
47750	11398.4	372.427
47800	11360.3	367.935
47850	13208.5	353.67
47900	13664.9	355.302
47950	12034.8	367.427
48000	10046.2	367.815
48050	10601.4	360.162
48100	12381.6	339.261
48150	13319.8	326.231
48200	12928.4	342.838
48250	10928.2	346.627
48300	10416.0	337.875
48350	8410.88	363.913
48400	8845.11	353.182
48450	7734.76	345.516
48500	6540.88	359.629
48550	5452.23	352.885
48600	3832.4	336.012
48650	2079.95	304.685
48700	1060.71	260.206
48750	626.415	209.523
48800	373.082	155.839
48850	208.108	103.216
48900	96.1187	55.3225
48950	0	23.1823
49000	0	3.13776
49050	0	0
49100	0	0
49150	0	0
49200	0	0
49250	0	0
49300	0	0
49350	0	0
49400	0	0
49450	0	0
49500	0	0
49550	0	0
49600	0	0
49650	0	0
49700	0	0
49750	0	0
49800	65.4555	45.2355
49850	89.3609	52.8633
49900	57.7345	40.1412
49950	0	18.9666
50000	0	1.46489
50050	0	0
50100	0	0
50150	0	0
50200	0	0
50250	0	0
50300	0	0
50350	0	0
50400	0	0
50450	0	0
50500	0	0
50550	0	0
50600	0	0
50650	0	0
50700	0	0
50750	0	0
50800	0	0
50850	0	0
50900	0	0
50950	0	0
51000	0	0
51050	0	0
51100	0	0
51150	0	0
51200	0	0
51250	0	0
51300	0	0
51350	0	0
51400	0	0
51450	0	0
51500	0	0
51550	0	0
51600	0	0
51650	0	0
51700	0	0
51750	0	0
51800	0	0
51850	0	0
51900	0	0
51950	0	0
52000	0	0
52050	0	0
52100	0	0
52150	0	0
52200	0	0
52250	0	0
52300	0	0
52350	0	0
52400	0	0
52450	0	0
52500	0	0
52550	0	0
52600	0	0
52650	0	0
52700	0	0
52750	0	0
52800	0	0
52850	0	0
52900	0	0
52950	0	0
53000	0	0
53050	0	0
53100	0	0
53150	0	0
53200	0	0
53250	0	0
53300	0	0
53350	0	0
53400	0	0
53450	0	0
53500	0	0
53550	0	0
53600	0	0
53650	0	0
53700	0	0
53750	0	0
53800	0	0
53850	0	0
53900	0	0
53950	0	0
54000	0	0
54050	0	0
54100	0	0
54150	0	0
54200	0	0
54250	0	0
54300	0	0
54350	0	0
54400	0	0
54450	0	0
54500	0	0
54550	0	0
54600	0	0
54650	0	0
54700	0	0
54750	0	0
54800	0	0
54850	0	0
54900	0	0
54950	19.3118	61.0813
55000	316.611	152.956
55050	9242.3	298.09
55100	11192.6	362.037
55150	10099.7	365.941
55200	9728.58	361.286
55250	8271.4	349.507
55300	5651.57	316.477
55350	2713.96	257.474
55400	1117.79	189.052
55450	540.095	123.276
55500	272.916	71.152
55550	104.97	30.9646
55600	0	5.5985
55650	0	0
55700	0	0
55750	0	0
55800	0	0
55850	73.3062	37.6696
55900	107.456	55.0698
55950	42.2603	37.3232
56000	0	22.3974
56050	0	15.3533
56100	0	9.24592
56150	0	0
56200	0	0
56250	0	0
56300	0	0
56350	0	0
56400	1.49862	29.3524
56450	22.1653	97.1561
56500	283.249	163.458
56550	38213.5	239.722
56600	6841.39	335.083
56650	5943.54	341.21
56700	3603.81	318.106
56750	1981.2	281.123
56800	1022.05	236.355
56850	583.097	189.123
56900	368.401	142.628
56950	243.793	106.597
57000	149.184	75.1508
57050	77.9732	47.4876
57100	30.7888	25.0918
57150	0	6.57836
57200	0	0
57250	0	0
57300	0	0
57350	0	0
57400	0	0
57450	0	0
57500	0	0
57550	0	0
57600	0	0
57650	0	0
57700	0	0
57750	0	0
57800	0	0
57850	0	0
57900	0	0
57950	0	0
58000	0	0
58050	0	0
58100	0	0
58150	0	0
58200	0	0
58250	0	0
58300	0	0
58350	0	0
58400	0	0
58450	0	0
58500	0	0
58550	0	0
58600	0	0
58650	0	0
58700	0	0
58750	0	0
58800	0	0
58850	0	0
58900	0	0
58950	0	0
59000	0	0
59050	0	0
59100	0	0
59150	0	1.13284
59200	0	0
59250	0	0
59300	0	0
59350	0	0
59400	0	0
59450	0	0
59500	0	0
59550	0	0
59600	0	0
59650	0	0
59700	0	0
59750	1787.88	81.5451
59800	36718.1	186.281
59850	8190.66	318.772
59900	4212.23	371.405
59950	2916.74	332.191
60000	1810.54	287.72
60050	1325.36	247.336
60100	57639.5	266.101
60150	76423.9	357.011
60200	11549.3	456.68
60250	10729.7	478.548
60300	9991.3	484.266
60350	9534.69	479.879
60400	10111.3	470.025
60450	11207.7	470.264
60500	10701.4	481.958
60550	9774.0	487.277
60600	10302.9	479.768
60650	10861.5	480.238
60700	10887.3	487.208
60750	10866.2	491.332
60800	10687.3	494.208
60850	10621.7	495.413
60900	10865.2	496.476
60950	12117.5	498.781
61000	14570.3	517.212
61050	15650.4	556.807
61100	13541.2	579.735
61150	13368.4	569.026
61200	13115.9	558.662
61250	13136.6	547.478
61300	13343.5	538.961
61350	13626.2	535.697
61400	14148.8	534.881
61450	14416.3	540.042
61500	13881.8	548.316
61550	13482.2	549.839
61600	13491.8	548.122
61650	14256.9	545.008
61700	14350.9	550.208
61750	12836.9	559.104
61800	13658.6	549.614
61850	13473.3	550.006
61900	13018.0	550.488
61950	13329.4	545.284
62000	11951.5	548.678
62050	12149.1	538.299
62100	13094.6	529.407
62150	14063.7	534.109
62200	15299.3	545.16
62250	13478.0	570.632
62300	9988.15	577.126
62350	10925.2	557.245
62400	12969.4	537.621
62450	14577.4	539.872
62500	14162.6	556.412
62550	11077.8	572.622
62600	12083.4	557.517
62650	14571.5	546.251
62700	14680.8	561.103
62750	13318.3	577.347
62800	11822.4	578.654
62850	13510.1	564.778
62900	14772.7	563.951
62950	13359.7	579.532
63000	13162.9	578.436
63050	15045.9	571.826
63100	15925.5	583.318
63150	15019.2	603.086
63200	14335.4	607.969
63250	14876.9	605.386
63300	15349.0	604.827
63350	16908.3	604.584
63400	16389.7	619.181
63450	14712.4	628.209
63500	17383.8	618.971
63550	17168.1	629.841
63600	15582.0	640.846
63650	17032.9	633.954
63700	18536.6	632.888
63750	17524.7	647.867
63800	14340.5	663.706
63850	11173.4	661.919
63900	9727.36	641.492
63950	12980.5	616.7
64000	14148.3	601.156
64050	14858.2	591.81
64100	15544.5	585.356
64150	15762.6	585.592
64200	13409.0	594.691
64250	11515.5	590.491
64300	12279.4	570.824
64350	10178.0	565.321
64400	6198.71	555.624
64450	5459.2	525.279
64500	5431.22	493.864
64550	6596.32	460.978
64600	9111.97	417.341
64650	87474.2	421.663
64700	95959.5	434.663
64750	84978.4	483.167
64800	16813.9	539.453
64850	15687.2	561.252
64900	13113.0	577.029
64950	13697.2	573.505
65000	15836.4	576.702
65050	14971.0	592.102
65100	15549.7	600.006
65150	15719.3	611.147
65200	13716.3	623.62
65250	13316.1	620.087
65300	14207.9	612.513
65350	13199.6	611.89
65400	13451.9	604.588
65450	15043.6	594.172
65500	14373.1	599.989
65550	12908.5	603.311
65600	13075.9	594.83
65650	14569.1	583.035
65700	14608.1	586.027
65750	12717.1	594.661
65800	12310.4	588.277
65850	13596.2	574.812
65900	15371.3	576.594
65950	16400.0	588.522
66000	14856.1	607.267
66050	13776.9	614.07
66100	15043.2	610.422
66150	14700.8	616.817
66200	13845.2	619.511
66250	14157.1	616.677
66300	15123.0	614.251
66350	16499.4	615.91
66400	17037.8	627.815
66450	16732.8	641.386
66500	15252.7	651.621
66550	14972.2	652.071
66600	15699.1	648.597
66650	15750.6	648.888
66700	15138.3	650.39
66750	13756.0	651.871
66800	13559.6	644.702
66850	14846.2	632.418
66900	17257.0	626.092
66950	17405.0	637.229
67000	16051.7	651.763
67050	17543.9	649.809
67100	16590.6	660.647
67150	15128.0	667.387
67200	16627.7	658.208
67250	15672.0	662.058
67300	11664.3	671.351
67350	14279.3	647.055
67400	16958.5	625.224
67450	16718.3	629.883
67500	15320.3	637.727
67550	15926.5	629.588
67600	17908.1	618.65
67650	17741.3	629.655
67700	16177.2	642.548
67750	14877.3	643.205
67800	16581.1	630.074
67850	12491.4	642.875
67900	7279.44	634.57
67950	7830.93	606.485
68000	9329.86	578.632
68050	13384.7	543.049
68100	14346.2	532.692
68150	14466.1	535.863
68200	15062.5	539.443
68250	15624.1	544.799
68300	15372.6	554.803
68350	13784.5	564.913
68400	14012.6	558.483
68450	16568.2	544.149
68500	16392.5	556.213
68550	15378.6	563.695
68600	16996.2	557.141
68650	17562.9	559.738
68700	17258.7	566.704
68750	17724.5	569.404
68800	16214.4	578.712
68850	13966.5	580.335
68900	14581.8	573.276
68950	15807.0	567.795
69000	15540.7	568.657
69050	15353.2	568.609
69100	13933.1	568.884
69150	12441.3	562.856
69200	12072.7	552.936
69250	12298.1	542.249
69300	12743.1	531.674
69350	13889.6	524.573
69400	13336.4	521.504
69450	12117.9	515.85
69500	12309.0	505.75
69550	12543.0	495.527
69600	11674.6	485.258
69650	11934.0	473.476
69700	12110.7	462.535
69750	11038.9	451.498
69800	10385.5	438.556
69850	9687.4	423.719
69900	8869.63	407.418
69950	8726.01	389.87
70000	9355.82	372.888
70050	9365.79	353.599
70100	9531.66	327.512
70150	8223.68	290.142
70200	5211.3	254.048
70250	52651.7	251.852
70300	17462.7	399.728
70350	11357.5	428.669
70400	9769.85	421.693
70450	9387.52	410.934
70500	9368.43	399.214
70550	9172.26	387.698
70600	9165.49	378.2
70650	9251.52	374.491
70700	7848.82	374.691
70750	7401.45	370.735
70800	7289.97	368.306
70850	6684.81	355.576
70900	4684.44	329.666
70950	2468.53	285.515
71000	1190.94	230.686
71050	615.416	173.188
71100	343.948	117.794
71150	178.375	69.8526
71200	81.3806	39.5564
71250	0	19.1577
71300	0	5.5153
71350	0	0
71400	0	1.82394
71450	0	1.45961
71500	0	0
71550	0	0
71600	0	0
71650	0	0
71700	0	0
71750	0	0
71800	0	0
71850	0	0
71900	0	0
71950	0	0
72000	0	0
72050	0	0
72100	0	0
72150	0	0
72200	0	0
72250	0	0
72300	0	0
72350	0	0
72400	0	0
72450	0	0
72500	0	0
72550	0	0
72600	0	0
72650	0	0
72700	0	0
72750	0	0
72800	0	0
72850	0	0
72900	53.5672	99.1709
72950	33161.6	206.577
73000	67900.7	315.105
73050	16281.4	423.373
73100	14644.3	462.253
73150	13562.6	466.82
73200	14948.6	461.249
73250	15166.0	465.64
73300	14904.4	473.088
73350	14631.9	475.57
73400	13824.6	476.67
73450	14174.7	472.008
73500	14334.5	471.413
73550	12837.5	474.604
73600	12636.3	469.452
73650	14210.6	460.314
73700	13987.0	462.596
73750	12222.2	467.448
73800	12116.3	461.63
73850	12690.9	454.042
73900	11017.8	454.477
73950	10232.0	446.962
74000	10313.4	436.403
74050	8937.84	437.318
74100	7988.91	426.388
74150	7666.63	413.437
74200	7510.02	400.56
74250	7384.72	389.201
74300	7022.74	381.823
74350	5499.93	375.884
74400	3604.28	357.033
74450	2134.26	323.856
74500	1398.14	280.32
74550	857.448	230.995
74600	430.505	179.794
74650	182.16	131.953
74700	67.6553	90.573
74750	23.3943	54.6168
74800	0	23.9104
74850	0	7.50642
74900	0	0
74950	0	0
75000	0	0
75050	0	0
75100	0	0
75150	0	0
75200	0	0
75250	0	0
75300	0	0
75350	0	0
75400	0	0
75450	0	0
75500	0	0
75550	0	0
75600	0	0
75650	0	0
75700	0	0
75750	0	0
75800	0	0
75850	0	0
75900	0	0
75950	0	0
76000	0	0
76050	0	0
76100	0	0
76150	0	0
76200	0	0
76250	0	0
76300	0	0
76350	0	0
76400	0	0
76450	0	0
76500	0	0
76550	0	0
76600	0	0
76650	0	0
76700	0	0
76750	0	0
76800	0	0
76850	0	0
76900	0	0
76950	0	0
77000	0	0
77050	43.1874	39.9806
77100	23076.8	171.55
77150	10844.3	273.363
77200	12920.2	336.669
77250	11325.9	340.752
77300	8746.87	363.776
77350	8813.31	360.756
77400	8833.26	366.602
77450	8358.5	368.781
77500	7733.2	364.741
77550	7150.25	355.33
77600	5503.74	335.512
77650	3286.02	297.543
77700	1754.01	245.749
77750	900.888	190.546
77800	461.448	138.999
77850	258.082	97.4092
77900	131.621	61.3745
77950	56.5559	33.9727
78000	0	20.1423
78050	0	19.3627
78100	0	10.8753
78150	0	1.84453
78200	0	0
78250	0	0
78300	0	0
78350	0	0
78400	0	0
78450	0	0
78500	0	0
78550	0	0
78600	0	0
78650	0	0
78700	0	0
78750	0	0
78800	0	0
78850	0	0
78900	0	0
78950	0	0
79000	0	0
79050	0	0
79100	0	0
79150	0	0
79200	0	0
79250	0	0
79300	0	0
79350	0	0
79400	0	0
79450	0	0
79500	0	0
79550	0	0
79600	0	0
79650	0	0
79700	0	0
79750	0	0
79800	0	0
79850	0	0
79900	0	0
79950	0	0
80000	0	0
80050	0	0
80100	0	0
80150	0	0
80200	0	0
80250	0	0
80300	0	0
80350	0	0
80400	0	0
80450	0	0
80500	0	0
80550	0	0
80600	0	0
80650	0	0
80700	0	0
80750	0	0
80800	0	0
80850	0	0
80900	0	0
80950	0	0
81000	0	0
81050	0	0
81100	0	0
81150	0	0
81200	0	0
81250	0	0
81300	0	0
81350	0	0
81400	0	0
81450	0	0
81500	0	0
81550	0	0
81600	0	0
81650	0	0
81700	0	0
81750	0	0
81800	0	0
81850	0	0
81900	0	0
81950	0	0
82000	0	0
82050	0	0
82100	0	0
82150	0	0
82200	0	0
82250	0	0
82300	0	0
82350	0	0
82400	0	0
82450	0	0
82500	0	0
82550	0	0
82600	0	0
82650	0	0
82700	0	0
82750	0	0
82800	0	0
82850	0	0
82900	0	0
82950	0	0
83000	0	0
83050	0	0
83100	0	0
83150	0	0
83200	0	0
83250	0	0
83300	0	0
83350	0	0
83400	0	0
83450	0	0
83500	0	0
83550	0	0
83600	0	0
83650	0	0
83700	0	0
83750	0	0
83800	0	0
83850	0	0
83900	0	0
83950	0	0
84000	0	0
84050	0	0
84100	0	0
84150	0	0
84200	0	0
84250	0	0
84300	0	0
84350	0	0
84400	0	0
84450	0	0
84500	0	0
84550	0	0
84600	0	0
84650	0	0
84700	0	0
84750	0	0
84800	0	0
84850	0	0
84900	0	0
84950	0	0
85000	0	0
85050	0	0
85100	0	0
85150	0	0
85200	0	0
85250	0	0
85300	0	0
85350	0	0
85400	0	0
85450	0	0
85500	255.512	84.3573
85550	270.049	91.6039
85600	185.185	86.6422
85650	163.135	90.9964
85700	324.249	121.667
85750	1237.73	174.684
85800	2626.31	207.145
85850	4249.23	228.813
85900	6225.42	250.231
85950	7728.6	268.875
86000	39811.8	238.148
86050	38684.4	234.405
86100	39484.5	242.848
86150	41726.2	268.524
86200	42846.7	280.077
86250	42241.4	274.872
86300	43197.4	284.155
86350	44016.8	287.539
86400	44914.1	287.272
86450	45322.3	286.051
86500	44577.6	273.562
86550	12065.2	283.449
86600	13859.3	299.926
86650	5712.74	246.604
86700	2379.09	203.757
86750	2519.74	212.369
86800	28520.5	212.234
86850	36955.7	234.568
86900	38616.6	257.497
86950	46352.6	312.342
87000	11390.2	344.95
87050	15711.1	332.88
87100	15231.0	327.916
87150	15757.2	325.552
87200	15322.5	321.109
87250	14591.7	321.432
87300	13934.1	323.763
87350	9898.22	353.084
87400	9408.46	347.404
87450	10435.8	331.625
87500	9336.19	304.537
87550	4650.54	260.929
87600	1878.71	214.901
87650	874.706	175.142
87700	519.49	140.887
87750	346.391	109.71
87800	212.46	76.1136
87850	103.464	43.3335
87900	0	16.6019
87950	0	2.32481
88000	0	0
88050	0	0
88100	0	0
88150	0	0
88200	0	0
88250	0	0
88300	0	0
88350	0	0
88400	0	0
88450	0	0
88500	0	0
88550	0	0
88600	0	0
88650	0	0
88700	0	0
88750	0	0
88800	0	0
88850	0	0
88900	0	0
88950	0	0
89000	0	0
89050	0	0
89100	0	0
89150	0	0
89200	0	0
89250	0	0
89300	0	0
89350	0	0
89400	0	0
89450	0	0
89500	0	0
89550	0	0
89600	0	0
89650	0	0
89700	0	0
89750	0	0
89800	0	0
89850	0	0
89900	0	0
89950	0	0
90000	0	0
90050	0	0
90100	0	0
90150	0	0
90200	0	0
90250	0	0
90300	0	0
90350	0	0
90400	0	0
90450	0	0
90500	0	0
90550	0	0
90600	0	0
90650	0	0
90700	0	0
90750	0	0
90800	0	0
90850	0	0
90900	0	0
90950	0	0
91000	0	0
91050	0	0
91100	0	0
91150	0	0
91200	0	0
91250	0	0
91300	0	0
91350	0	0
91400	0	0
91450	0	0
91500	0	0
91550	0	0
91600	0	0
91650	0	0
91700	0	0
91750	0	0
91800	0	0
91850	0	0
91900	0	0
91950	0	0
92000	0	0
92050	0	0
92100	0	0
92150	0	0
92200	0	0
92250	0	0
92300	0	0
92350	0	0
92400	0	0
92450	0	0
92500	0	0
92550	0	0
92600	0	0
92650	0	0
92700	0	0
92750	0	0
92800	0	0
92850	0	0
92900	0	0
92950	0	0
93000	0	0
93050	0	0
93100	0	0
93150	0	0
93200	0	0
93250	0	0
93300	0	0
93350	0	0
93400	0	0
93450	0	0
93500	0	0
93550	0	0
93600	0	0
93650	0	0
93700	0	0
93750	0	0
93800	0	0
93850	0	0
93900	0	0
93950	0	0
94000	0	0
94050	0	0
94100	0	0
94150	0	0
94200	0	0
94250	0	0
94300	0	0
94350	0	0
94400	0	0
94450	0	0
94500	0	0
94550	0	0
94600	0	0
94650	0	0
94700	0	0
94750	0	0
94800	0	0
94850	0	0
94900	0	0
94950	0	0
95000	0	0
95050	0	0
95100	0	0
95150	0	0
95200	0	0
95250	0	0
95300	0	0
95350	0	0
95400	0	0
95450	0	0
95500	0	0
95550	0	0
95600	0	0
95650	0	0
95700	0	0
95750	0	0
95800	0	0
95850	0	0
95900	0	0
95950	0	0
96000	0	0
96050	0	0
96100	0	0
96150	0	0
96200	0	0
96250	0	0
96300	0	0
96350	0	0
96400	0	0
96450	0	0
96500	0	0
96550	0	0
96600	0	0
96650	0	0
96700	0	0
96750	0	0
96800	0	0
96850	0	0
96900	0	0
96950	0	0
97000	0	0
97050	0	0
97100	0	0
97150	0	0
97200	0	0
97250	0	0
97300	0	0
97350	0	0
97400	0	0
97450	0	0
97500	0	0
97550	0	0
97600	0	0
97650	0	0
97700	0	0
97750	0	0
97800	0	0
97850	0	0
97900	0	0
97950	0	0
98000	0	0
98050	0	0
98100	0	0
98150	0	0
98200	0	0
98250	0	0
98300	0	0
98350	0	0
98400	0	0
98450	0	0
98500	0	0
98550	0	0
98600	0	0
98650	0	0
98700	0	0
98750	0	0
98800	0	0
98850	0	0
98900	0	0
98950	0	0
99000	0	0
99050	0	0
99100	0	0
99150	0	0
99200	0	0
99250	0	0
99300	0	0
99350	0	0
99400	0	0
99450	0	0
99500	0	0
99550	0	0
99600	0	0
99650	0	0
99700	0	0
99750	0	0
99800	0	0
99850	0	0
99900	0	0
[truncated: 459 more rows]
