# Supplementary material for: The extreme yet transient nature of glacial erosion
Source: Nat Commun. 2022 Nov 30;13:7377. doi: 10.1038/s41467-022-35072-0 (PMC9712427; doi:10.1038/s41467-022-35072-0)
Supplement: Supplementary file 5 — Supplementary Data 2 [file 41467_2022_35072_MOESM5_ESM.zip › csv_glacialEcalib/Fame2018-28.csv]

Year	Q	IceH
0	0	0
50	0	0
100	0	0
150	0	0
200	0	0
250	0	0
300	0	0
350	0	0
400	0	0
450	0	0
500	0	0
550	0	0
600	0	0
650	0	0
700	0	0
750	0	0
800	0	0
850	0	0
900	0	0
950	0	0
1000	0	0
1050	0	0
1100	0	0
1150	0	0
1200	0	0
1250	0	0
1300	0	0
1350	0	0
1400	0	0
1450	0	0
1500	0	0
1550	0	0
1600	0	0
1650	0	0
1700	0	0
1750	0	0
1800	0	0
1850	0	0
1900	0	0
1950	0	0
2000	0	0
2050	0	0
2100	0	0
2150	0	0
2200	0	0
2250	0	0
2300	0	0
2350	0	0
2400	0	0
2450	0	0
2500	0	0
2550	0	0
2600	0	0
2650	0	0
2700	0	0
2750	0	0
2800	0	0
2850	0	0
2900	0	0
2950	0	0
3000	0	0
3050	0	0
3100	0	0
3150	0	0
3200	0	0
3250	0	0
3300	0	0
3350	0	0
3400	0	0
3450	0	0
3500	0	0
3550	0	0
3600	0	0
3650	0	0
3700	0	0
3750	0	0
3800	0	0
3850	0	0
3900	0	0
3950	0	0
4000	0	0
4050	0	0
4100	0	0
4150	0	0
4200	0	0
4250	0	0
4300	0	0
4350	0	0
4400	0	0
4450	0	0
4500	0	0
4550	0	0
4600	0	0
4650	0	0
4700	0	0
4750	0	0
4800	0	0
4850	0	0
4900	0	0
4950	0	0
5000	0	0
5050	0	0
5100	0	0
5150	0	0
5200	0	0
5250	0	0
5300	0	0
5350	0	0
5400	0	0
5450	0	0
5500	0	0
5550	0	0
5600	0	0
5650	0	0
5700	0	0
5750	0	0
5800	0	0
5850	0	0
5900	0	0
5950	0	0
6000	0	0
6050	0	0
6100	0	0
6150	0	0
6200	0	0
6250	0	0
6300	0	0
6350	0	0
6400	0	0
6450	0	0
6500	0	0
6550	0	0
6600	0	0
6650	0	0
6700	0	0
6750	0	0
6800	0	0
6850	0	0
6900	0	0
6950	0	0
7000	0	0
7050	0	0
7100	0	0
7150	0	0
7200	0	0
7250	0	0
7300	0	0
7350	0	0
7400	0	0
7450	0	0
7500	0	0
7550	0	0
7600	0	0
7650	0	0
7700	0	0
7750	0	0
7800	0	0
7850	0	0
7900	0	0
7950	0	0
8000	0	0
8050	0	0
8100	0	0
8150	0	0
8200	0	0
8250	0	0
8300	0	0
8350	0	0
8400	0	0
8450	0	0
8500	0	0
8550	0	0
8600	0	0
8650	0	0
8700	0	0
8750	0	0
8800	0	0
8850	0	0
8900	0	0
8950	0	0
9000	0	0
9050	0	0
9100	0	0
9150	0	0
9200	0	0
9250	0	0
9300	0	0
9350	0	0
9400	0	0
9450	0	0
9500	0	0
9550	0	0
9600	0	0
9650	0	0
9700	0	0
9750	0	0
9800	0	0
9850	0	0
9900	0	0
9950	0	0
10000	0	0
10050	0	0
10100	0	0
10150	0	0
10200	0	0
10250	0	0
10300	0	0
10350	0	0
10400	0	0
10450	0	0
10500	0	0
10550	0	0
10600	0	0
10650	0	0
10700	0	0
10750	0	0
10800	0	0
10850	0	0
10900	0	0
10950	0	0
11000	0	0
11050	0	0
11100	0	0
11150	0	0
11200	0	0
11250	0	0
11300	0	0
11350	0	0
11400	0	0
11450	27319.8	145.019
11500	45874.6	227.723
11550	48617.1	262.849
11600	30914.7	273.654
11650	34987.8	292.425
11700	35058.4	308.473
11750	21539.5	250.072
11800	26289.5	274.895
11850	40151.2	278.284
11900	41025.3	285.064
11950	1285.09	60.2974
12000	0	0
12050	0	0
12100	0	0
12150	0	0
12200	0	0
12250	0	0
12300	0	0
12350	0	0
12400	0	0
12450	0	0
12500	0	0
12550	0	0
12600	0	0
12650	0	0
12700	0	0
12750	0	0
12800	0	0
12850	0	0
12900	0	0
12950	0	0
13000	0	0
13050	0	0
13100	0	0
13150	0	0
13200	0	0
13250	0	0
13300	0	0
13350	0	0
13400	0	0
13450	0	0
13500	0	0
13550	0	0
13600	0	0
13650	0	0
13700	0	0
13750	0	0
13800	0	0
13850	0	0
13900	0	0
13950	0	0
14000	0	0
14050	0	0
14100	0	0
14150	0	0
14200	0	0
14250	0	0
14300	0	0
14350	0	0
14400	0	0
14450	2584.4	75.1756
14500	42946.0	217.153
14550	22745.2	351.038
14600	55901.5	472.141
14650	54224.2	536.883
14700	93217.0	553.708
14750	107416.0	561.904
14800	93231.0	576.832
14850	111233.0	587.033
14900	79212.2	606.846
14950	81787.3	614.63
15000	96580.2	610.954
15050	94307.6	612.218
15100	88978.2	616.37
15150	68914.2	619.724
15200	130697.0	606.83
15250	141150.0	639.767
15300	218135.0	744.108
15350	203070.0	721.082
15400	186781.0	749.48
15450	183324.0	743.925
15500	177171.0	714.155
15550	150344.0	673.653
15600	10059.2	614.266
15650	105283.0	557.333
15700	106470.0	539.78
15750	82609.5	549.927
15800	90054.1	554.739
15850	101622.0	561.186
15900	73815.0	594.441
15950	106846.0	612.754
16000	133026.0	601.783
16050	136455.0	602.189
16100	141043.0	605.495
16150	153805.0	626.001
16200	166276.0	628.156
16250	177764.0	603.93
16300	158781.0	573.32
16350	120746.0	557.23
16400	99088.4	522.015
16450	85108.5	505.626
16500	111788.0	532.902
16550	133870.0	553.349
16600	120726.0	598.623
16650	140722.0	623.835
16700	125596.0	575.941
16750	125244.0	564.26
16800	122276.0	585.204
16850	103477.0	611.353
16900	96976.5	628.306
16950	101080.0	647.804
17000	62370.0	667.927
17050	72921.4	666.579
17100	80063.4	644.254
17150	83114.0	658.287
17200	70055.1	691.603
17250	76295.9	709.505
17300	95644.1	720.589
17350	63669.7	745.404
17400	54786.9	757.336
17450	51832.1	760.144
17500	69367.0	755.47
17550	64904.7	753.501
17600	60191.3	749.788
17650	95137.3	743.016
17700	83045.5	753.832
17750	54739.7	765.908
17800	57538.6	770.543
17850	67403.3	767.323
17900	69429.2	758.673
17950	70182.9	742.943
18000	90859.5	728.204
18050	89121.3	734.915
18100	85003.5	741.747
18150	93256.9	749.027
18200	58154.8	758.486
18250	76689.4	753.961
18300	93708.6	752.0
18350	78945.2	762.318
18400	82186.5	766.418
18450	76041.6	768.809
18500	62993.5	768.415
18550	67384.6	774.868
18600	53613.0	783.49
18650	67235.5	779.957
18700	80790.8	767.506
18750	82699.9	772.128
18800	53646.7	786.979
18850	71407.6	770.407
18900	75999.6	760.437
18950	56376.1	760.377
19000	76469.9	753.016
19050	82527.7	760.705
19100	83916.0	774.994
19150	37092.8	786.955
19200	66281.1	778.204
19250	89162.9	778.433
19300	53819.1	798.159
19350	54444.3	804.199
19400	69179.2	805.711
19450	52870.2	809.516
19500	67415.6	805.405
19550	80753.0	803.975
19600	74752.1	809.015
19650	72478.2	816.108
19700	65283.5	825.274
19750	44989.1	838.486
19800	59402.6	841.003
19850	69824.0	828.413
19900	76875.2	824.785
19950	49940.6	838.023
20000	80005.3	815.258
20050	85565.2	793.413
20100	84876.8	800.917
20150	55580.0	812.548
20200	68925.5	817.964
20250	63634.4	823.782
20300	60513.3	830.057
20350	75780.6	836.243
20400	43948.2	855.369
20450	70050.0	848.862
20500	72200.2	831.701
20550	70560.4	825.991
20600	72418.5	826.738
20650	46479.4	837.105
20700	65177.7	824.114
20750	84821.9	817.076
20800	50538.9	823.111
20850	70234.8	820.532
20900	55073.1	822.791
20950	52136.5	819.833
21000	89084.2	814.209
21050	72592.9	824.133
21100	49882.1	837.43
21150	51067.5	849.117
21200	69473.3	845.813
21250	74076.3	835.636
21300	70311.5	822.945
21350	86108.7	808.764
21400	55526.4	814.21
21450	55239.7	811.366
21500	77739.7	801.684
21550	80053.3	801.473
21600	87749.6	806.982
21650	74355.4	816.28
21700	65285.1	824.771
21750	53598.4	834.009
21800	61072.8	834.542
21850	86411.6	830.789
21900	57309.6	839.044
21950	66144.3	838.307
22000	92216.7	834.839
22050	59073.3	845.886
22100	76714.1	824.542
22150	105294.0	812.834
22200	66683.6	825.276
22250	57978.7	831.026
22300	101495.0	824.216
22350	95214.1	835.069
22400	71603.5	848.627
22450	70680.5	857.386
22500	72238.4	859.731
22550	76551.0	840.112
22600	92726.4	821.547
22650	133721.0	825.365
22700	113103.0	846.713
22750	32203.7	881.553
22800	80447.8	883.283
22850	83747.9	889.247
22900	57422.4	909.731
22950	86679.3	912.499
23000	89618.9	914.712
23050	90021.9	918.494
23100	105830.0	911.906
23150	95562.5	909.171
23200	78711.8	924.55
23250	111531.0	920.238
23300	117989.0	909.461
23350	108572.0	897.463
23400	100727.0	894.133
23450	67543.2	910.019
23500	86592.5	918.104
23550	96957.7	921.791
23600	93015.4	932.817
23650	121497.0	928.863
23700	131321.0	905.359
23750	95718.6	901.997
23800	82389.1	913.99
23850	103085.0	912.686
23900	105821.0	907.812
23950	108929.0	898.073
24000	83068.6	907.059
24050	72461.7	928.619
24100	120299.0	922.924
24150	109923.0	921.553
24200	88253.9	938.403
24250	119585.0	941.025
24300	120362.0	944.999
24350	176261.0	923.062
24400	126558.0	901.949
24450	79943.4	915.126
24500	83029.2	935.871
24550	129322.0	933.478
24600	138486.0	917.06
24650	94998.8	928.169
24700	106128.0	935.898
24750	143573.0	926.1
24800	97048.5	941.435
24850	88496.8	966.099
24900	195002.0	940.514
24950	142989.0	925.558
25000	89504.4	947.463
25050	99274.3	973.987
25100	112301.0	1003.51
25150	192612.0	1007.16
25200	205773.0	1004.63
25250	162701.0	1016.06
25300	219398.0	1021.47
25350	227132.0	997.177
25400	216777.0	970.799
25450	140298.0	938.975
25500	130366.0	908.778
25550	114253.0	893.682
25600	98127.2	905.358
25650	195592.0	953.595
25700	200092.0	975.384
25750	200726.0	961.899
25800	191778.0	945.158
25850	141905.0	934.725
25900	115869.0	938.538
25950	91111.1	966.63
26000	81499.0	1017.83
26050	179173.0	1031.38
26100	217232.0	1008.0
26150	206976.0	997.026
26200	174501.0	999.818
26250	148825.0	1013.82
26300	216179.0	1021.74
26350	229418.0	1003.55
26400	223572.0	991.402
26450	201930.0	966.356
26500	204444.0	956.462
26550	216516.0	983.717
26600	197427.0	968.799
26650	201089.0	938.176
26700	232598.0	961.115
26750	205256.0	964.426
26800	212688.0	969.745
26850	219324.0	958.325
26900	218186.0	964.413
26950	168138.0	957.027
27000	159834.0	921.341
27050	171297.0	883.66
27100	166987.0	843.555
27150	167723.0	800.841
27200	151978.0	752.324
27250	84054.3	730.199
27300	101140.0	742.511
27350	100049.0	789.794
27400	61230.1	865.411
27450	30098.8	935.02
27500	108074.0	948.397
27550	127433.0	956.076
27600	109305.0	979.078
27650	145499.0	990.353
27700	183077.0	993.411
27750	189880.0	998.152
27800	205399.0	996.927
27850	207481.0	1006.51
27900	223481.0	1004.82
27950	220526.0	1011.33
28000	212395.0	1003.72
28050	207300.0	974.503
28100	172751.0	940.968
28150	176560.0	903.721
28200	170169.0	863.735
28250	182111.0	820.732
28300	106463.0	777.682
28350	99084.8	777.215
28400	89919.1	780.643
28450	109156.0	780.022
28500	115227.0	813.963
28550	46715.7	872.382
28600	40073.0	918.574
28650	64630.0	947.384
28700	97170.4	955.316
28750	107369.0	957.788
28800	122679.0	951.425
28850	120599.0	946.321
28900	95418.1	954.289
28950	125015.0	945.162
29000	125210.0	935.495
29050	88601.1	949.445
29100	69692.6	985.48
29150	217596.0	1049.5
29200	185304.0	1009.5
29250	108618.0	988.026
29300	135634.0	978.799
29350	122203.0	972.973
29400	150552.0	954.839
29450	115650.0	950.994
29500	106432.0	951.237
29550	125881.0	941.014
29600	132702.0	927.378
29650	99338.3	933.108
29700	112553.0	935.46
29750	123988.0	936.49
29800	146804.0	930.184
29850	167928.0	916.678
29900	121027.0	928.297
29950	176483.0	918.318
30000	186531.0	899.206
30050	125814.0	916.173
30100	178841.0	910.806
30150	176841.0	882.35
30200	173905.0	878.48
30250	170081.0	850.232
30300	181145.0	815.44
30350	115385.0	817.381
30400	103148.0	830.045
30450	142245.0	821.656
30500	152176.0	809.645
30550	118740.0	818.815
30600	149755.0	820.458
30650	163788.0	806.027
30700	162822.0	795.555
30750	163478.0	790.341
30800	162091.0	776.112
30850	164511.0	783.016
30900	172383.0	792.487
30950	175090.0	781.174
31000	174327.0	776.609
31050	178875.0	788.995
31100	178219.0	782.874
31150	182908.0	770.105
31200	177592.0	774.803
31250	172678.0	771.542
31300	172180.0	759.684
31350	165702.0	747.315
31400	165812.0	732.029
31450	161372.0	715.897
31500	155367.0	698.802
31550	20016.9	678.884
31600	18300.0	656.737
31650	16530.1	631.09
31700	15298.7	601.498
31750	13441.0	566.264
31800	12778.8	527.007
31850	104250.0	483.714
31900	89142.7	459.224
31950	71644.4	450.734
32000	106180.0	476.916
32050	98240.7	471.513
32100	97912.9	475.49
32150	101147.0	486.672
32200	94308.0	521.592
32250	113667.0	598.627
32300	94131.0	707.693
32350	156370.0	732.417
32400	162525.0	728.111
32450	159614.0	725.251
32500	158719.0	705.83
32550	23237.0	684.042
32600	22027.7	661.118
32650	20268.9	636.428
32700	20132.3	610.289
32750	21991.4	582.005
32800	22327.1	554.351
32850	19709.0	522.561
32900	18517.2	485.978
32950	21075.6	453.641
33000	20500.5	404.21
33050	11811.6	346.896
33100	5211.39	298.137
33150	2290.51	259.25
33200	1200.9	230.142
33250	45258.5	240.393
33300	47210.6	250.391
33350	48342.7	255.224
33400	42709.8	275.751
33450	33982.0	334.835
33500	33416.4	385.833
33550	40803.8	452.805
33600	45286.6	520.753
33650	60450.4	554.626
33700	73068.2	559.515
33750	77927.3	553.563
33800	80448.6	540.134
33850	95650.5	514.153
33900	88464.9	491.443
33950	83150.0	476.301
34000	85345.7	442.645
34050	80874.7	400.997
34100	78846.7	374.574
34150	1145.82	111.071
34200	412.666	43.8021
34250	0	5.77664
34300	0	0
34350	0	0
34400	0	0
34450	0	0
34500	0	0
34550	0	0
34600	0	0
34650	0	0
34700	0	0
34750	0	0
34800	0	0
34850	0	0
34900	1042.92	67.1624
34950	31730.7	166.722
35000	38787.0	198.241
35050	43753.1	219.945
35100	44022.9	219.861
35150	44994.6	225.501
35200	47418.5	242.162
35250	43035.5	274.288
35300	23153.0	352.447
35350	48235.3	440.489
35400	37458.3	525.203
35450	53478.6	585.836
35500	84029.0	583.385
35550	87810.9	572.453
35600	90277.2	546.517
35650	76965.6	538.532
35700	18938.4	590.013
35750	15088.0	561.368
35800	11078.1	526.813
35850	99461.2	489.859
35900	89748.0	451.941
35950	72285.2	419.783
36000	81988.7	402.533
36050	85795.9	279.433
36100	1074.93	109.755
36150	437.899	50.8363
36200	0	18.4003
36250	0	1.41684
36300	0	0
36350	0	0
36400	0	0
36450	0	0
36500	0	0
36550	0	0
36600	0	0
36650	0	0
36700	0	0
36750	0	0
36800	0	0
36850	0	0
36900	5.19517	68.3773
36950	75.5731	118.264
37000	321.736	158.954
37050	829.424	196.074
37100	956.583	229.57
37150	45114.7	239.989
37200	44598.4	227.702
37250	43925.1	219.774
37300	43723.5	217.483
37350	43803.9	216.838
37400	44088.1	220.819
37450	44014.4	224.314
37500	43192.1	210.416
37550	42144.8	204.665
37600	42050.0	204.32
37650	41898.7	203.768
37700	42058.4	204.35
37750	41285.8	201.521
37800	41662.4	202.904
37850	42393.1	205.564
37900	42370.9	205.633
37950	42706.1	207.32
38000	42680.4	206.883
38050	41340.6	201.721
38100	41175.3	201.111
38150	44109.7	219.34
38200	49650.3	254.787
38250	17211.4	324.346
38300	34765.0	434.579
38350	66477.5	523.709
38400	77707.4	591.113
38450	84413.4	609.16
38500	84189.5	605.778
38550	78977.5	592.146
38600	81775.7	601.323
38650	84155.8	607.255
38700	81526.1	600.822
38750	78656.5	595.06
38800	83162.6	605.923
38850	84088.3	604.122
38900	82152.5	591.276
38950	81885.1	584.234
39000	78316.6	570.305
39050	73645.3	556.517
39100	67601.5	546.531
39150	75982.0	571.134
39200	84244.6	592.888
39250	86881.7	593.495
39300	86531.1	584.05
39350	83302.3	569.429
39400	89080.7	579.338
39450	93544.0	579.385
39500	94218.2	566.958
39550	100383.0	564.831
39600	103131.0	553.651
39650	107214.0	546.141
39700	115587.0	556.503
39750	110291.0	529.763
39800	114781.0	530.284
39850	122510.0	525.563
39900	119828.0	499.626
39950	16429.9	467.222
40000	11638.2	421.654
40050	5499.65	373.959
40100	2286.6	338.27
40150	30806.7	325.106
40200	32405.4	340.885
40250	61873.8	319.564
40300	49163.2	355.715
40350	81758.9	415.751
40400	90251.6	434.653
40450	84113.4	402.864
40500	77745.2	370.411
40550	84774.3	356.954
40600	1220.09	106.74
40650	438.943	55.0854
40700	277.11	27.7465
40750	0	12.3111
40800	0	2.05775
40850	0	0
40900	0	0
40950	0	0
41000	0	0
41050	0	0
41100	0	0
41150	0	0
41200	0	5.58614
41250	5.15189	68.495
41300	16090.0	136.396
41350	43388.3	215.047
41400	43423.6	217.152
41450	43339.7	214.535
41500	43466.6	213.287
41550	43949.8	216.166
41600	45009.5	223.573
41650	48230.5	242.106
41700	52407.7	273.671
41750	50462.3	321.916
41800	86812.7	356.279
41850	1726.31	147.365
41900	569.523	84.2826
41950	316.745	39.5808
42000	0	18.6568
42050	0	6.15921
42100	0	0
42150	0	0
42200	0	0
42250	0	0
42300	0	0
42350	0	0
42400	0	0
42450	0	0
42500	0	0
42550	0	0
42600	0	0
42650	0	0
42700	0	0
42750	0	0
42800	0	0
42850	0.0837083	30.1198
42900	36.1683	101.076
42950	25442.4	164.12
43000	43620.6	220.944
43050	43354.4	214.912
43100	43224.0	212.307
43150	43117.2	210.34
43200	42831.4	208.285
43250	42587.5	206.605
43300	41667.1	202.95
43350	39618.1	195.327
43400	39834.9	196.145
43450	42144.4	206.058
43500	44669.3	221.528
43550	46397.9	235.675
43600	49961.5	261.353
43650	30041.7	329.755
43700	47573.8	392.135
43750	73390.8	443.133
43800	78898.2	439.565
43850	80549.2	413.974
43900	83134.8	403.561
43950	6275.57	209.292
44000	859.804	104.954
44050	338.751	49.6731
44100	0	19.7918
44150	0	6.37506
44200	0	0
44250	0	1.36243
44300	0	4.22669
44350	0	0
44400	0	0
44450	0	0
44500	0	0
44550	0	0
44600	0	0
44650	0	0
44700	0	0
44750	0	0
44800	0	0
44850	0	0
44900	0	0
44950	0	0
45000	0	0
45050	0	0
45100	0	0
45150	0	0
45200	0	0
45250	0	0
45300	0	0
45350	0	0
45400	0	0
45450	0	0
45500	0	0
45550	0	0
45600	0	0
45650	0	0
45700	0	0
45750	0	0
45800	0	0
45850	0	0
45900	0	0
45950	0	0
46000	0	0
46050	0	0
46100	0	0
46150	0	0
46200	0	0
46250	0	0
46300	0	0
46350	0	0
46400	0	0
46450	0	0
46500	0	0
46550	0	0
46600	0	0
46650	0	0
46700	0	0
46750	0	0
46800	0	0
46850	0	0
46900	0	0
46950	0	0
47000	0	0
47050	0	0
47100	879.861	57.4661
47150	28688.2	150.921
47200	36240.5	182.25
47250	43149.9	213.365
47300	51312.6	268.546
47350	32115.1	382.056
47400	53348.8	466.676
47450	74425.0	522.132
47500	78397.3	532.012
47550	77384.8	524.401
47600	71276.3	508.437
47650	73742.6	515.508
47700	77130.3	519.052
47750	78407.2	515.494
47800	77681.2	505.64
47850	68658.4	482.757
47900	69512.5	484.46
47950	78779.5	500.0
48000	83520.4	495.316
48050	81286.2	468.645
48100	71651.6	435.194
48150	63778.5	418.552
48200	68489.6	418.275
48250	73538.9	402.807
48300	74853.6	386.416
48350	4606.6	194.177
48400	1077.45	125.458
48450	480.276	87.7938
48500	210.759	27.5511
48550	0	3.69181
48600	0	0
48650	0	0
48700	0	0
48750	0	0
48800	0	0
48850	0	0
48900	0	0
48950	0	0
49000	0	0
49050	0	0
49100	0	0
49150	0	0
49200	0	0
49250	0	0
49300	0	0
49350	0	0
49400	0	0
49450	0	0
49500	0	0
49550	0	0
49600	0	0
49650	0	0
49700	0	0
49750	0	0
49800	0	0
49850	0	0
49900	0	0
49950	0	0
50000	0	0
50050	0	0
50100	0	0
50150	0	0
50200	0	0
50250	0	0
50300	0	0
50350	0	0
50400	0	0
50450	0	0
50500	0	0
50550	0	0
50600	0	0
50650	0	0
50700	0	0
50750	0	0
50800	0	0
50850	0	0
50900	0	0
50950	0	0
51000	0	0
51050	0	0
51100	0	0
51150	0	0
51200	0	0
51250	0	0
51300	0	0
51350	0	0
51400	0	0
51450	0	0
51500	0	0
51550	0	0
51600	0	0
51650	0	0
51700	0	0
51750	0	0
51800	0	0
51850	0	0
51900	0	0
51950	0	0
52000	0	0
52050	0	0
52100	0	0
52150	0	0
52200	0	0
52250	0	0
52300	0	0
52350	0	0
52400	0	0
52450	0	0
52500	0	0
52550	0	0
52600	0	0
52650	0	0
52700	0	0
52750	0	0
52800	0	0
52850	0	0
52900	0	0
52950	0	0
53000	0	0
53050	0	0
53100	0	0
53150	0	0
53200	0	0
53250	0	0
53300	0	0
53350	0	0
53400	0	0
53450	0	0
53500	0	0
53550	0	0
53600	0	0
53650	0	0
53700	0	0
53750	0	0
53800	0	0
53850	0	0
53900	0	0
53950	0	0
54000	0	0
54050	0	0
54100	0	0
54150	0	0
54200	0	0
54250	0	0
54300	0	0
54350	0	0
54400	0	0
54450	0	0
54500	0	0
54550	0	0
54600	0	0
54650	12771.8	112.151
54700	33270.6	170.269
54750	40943.8	200.316
54800	43340.6	217.209
54850	43004.7	209.571
54900	41575.5	202.786
54950	46294.5	223.4
55000	56796.7	241.779
55050	0	0
55100	0	0
55150	0	12.068
55200	0	0
55250	0	0
55300	0	0
55350	0	0
55400	0	0
55450	0	0
55500	0	0
55550	0	0
55600	0	0
55650	0	0
55700	0	0
55750	0	0
55800	0	0
55850	0	0
55900	0	0
55950	0	0
56000	0	0
56050	0.166154	29.4372
56100	6.93531	70.3032
56150	33.8055	99.9473
56200	140.32	133.99
56250	35607.0	182.674
56300	42070.7	204.598
56350	42173.5	204.839
56400	42114.5	204.621
56450	41474.0	202.279
56500	38007.9	189.205
56550	26493.0	135.983
56600	0	0
56650	0	0
56700	0	0
56750	0	0
56800	0	0
56850	0	0
56900	0	0
56950	0	0
57000	0	0
57050	0	0
57100	0	0
57150	0	0
57200	0	0
57250	0	0
57300	0	0
57350	0	0
57400	0	0
57450	0	0
57500	0	0
57550	0	0
57600	0	0
57650	0	0
57700	0	0
57750	0	0
57800	0	0
57850	0	0
57900	0	0
57950	0	0
58000	0	0
58050	0	0
58100	0	0
58150	0	0
58200	0	0
58250	0	0
58300	0	0
58350	0	0
58400	0	0
58450	0	0
58500	0	0
58550	0	0
58600	0	0
58650	0	0
58700	0	0
58750	0	0
58800	0	0
58850	0	0
58900	0	0
58950	0	0
59000	0	0
59050	0	0
59100	0	0
59150	0	0
59200	0	0
59250	0	0
59300	0	0
59350	0	0
59400	0	0
59450	0	0
59500	0	0
59550	1037.31	63.486
59600	22087.4	142.504
59650	42945.4	211.292
59700	45594.6	228.611
59750	39765.8	288.683
59800	47498.3	408.848
59850	79997.8	492.825
59900	92215.6	590.363
59950	38223.1	560.009
60000	20553.5	531.232
60050	22966.5	510.152
60100	47532.9	554.385
60150	74639.1	652.985
60200	100908.0	726.077
60250	57544.3	748.906
60300	62172.9	752.006
60350	61584.0	747.75
60400	59014.4	741.191
60450	79209.6	741.892
60500	60444.6	754.609
60550	59078.3	758.619
60600	58720.7	753.439
60650	66486.2	753.868
60700	61740.9	761.264
60750	60134.9	766.079
60800	57091.8	770.244
60850	57147.7	772.137
60900	61083.0	773.195
60950	76128.3	775.275
61000	107566.0	793.438
61050	173843.0	849.717
61100	169459.0	852.741
61150	148540.0	842.246
61200	130495.0	832.063
61250	110007.0	822.009
61300	94583.1	814.119
61350	88187.0	810.77
61400	83199.2	810.378
61450	86510.9	814.772
61500	95993.0	821.629
61550	98126.9	822.971
61600	96400.9	821.377
61650	89099.9	818.989
61700	92554.2	823.762
61750	104584.0	830.539
61800	95361.6	823.126
61850	95372.8	823.784
61900	96320.2	824.324
61950	88705.4	820.488
62000	94233.0	822.805
62050	83968.6	814.608
62100	69530.0	808.204
62150	73162.9	811.474
62200	74559.0	821.965
62250	90011.7	845.391
62300	102506.0	856.21
62350	91585.5	833.478
62400	71728.3	816.523
62450	74377.5	817.749
62500	77285.9	834.618
62550	92501.6	850.765
62600	80700.3	835.15
62650	70677.2	825.776
62700	75995.4	839.966
62750	86061.9	854.901
62800	90747.0	857.434
62850	80698.0	844.305
62900	76202.5	844.124
62950	87946.9	858.905
63000	87502.9	858.23
63050	78939.3	852.914
63100	84619.5	863.973
63150	96992.2	882.389
63200	103744.0	887.62
63250	105360.0	885.656
63300	106587.0	885.501
63350	102509.0	886.285
63400	116722.0	899.952
63450	131107.0	908.994
63500	113673.0	901.945
63550	124977.0	913.171
63600	147311.0	922.46
63650	134256.0	918.042
63700	119575.0	919.649
63750	155273.0	931.731
63800	187217.0	943.467
63850	207006.0	939.309
63900	191335.0	924.064
63950	169654.0	896.639
64000	152391.0	879.708
64050	138426.0	870.401
64100	127600.0	864.188
64150	135726.0	862.821
64200	175494.0	869.383
64250	180263.0	864.098
64300	170730.0	842.349
64350	172787.0	835.623
64400	166364.0	832.465
64450	153930.0	796.845
64500	143139.0	756.273
64550	138212.0	713.888
64600	57130.8	675.139
64650	64772.0	694.818
64700	78642.1	734.729
64750	126962.0	786.744
64800	109404.0	819.678
64850	92741.2	846.994
64900	72974.9	868.24
64950	69775.9	864.474
65000	81940.3	864.455
65050	74483.7	883.257
65100	78437.7	890.627
65150	84798.2	901.334
65200	97818.3	915.923
65250	98195.9	912.033
65300	95312.2	903.082
65350	100043.0	902.949
65400	97450.0	894.517
65450	84807.5	885.112
65500	90266.5	891.096
65550	98850.9	894.028
65600	93739.1	885.024
65650	77724.2	874.907
65700	78187.6	878.224
65750	89922.5	886.332
65800	88168.1	878.989
65850	71991.2	867.332
65900	81203.9	865.676
65950	83758.4	877.963
66000	83064.9	899.786
66050	91376.3	907.522
66100	85605.7	903.043
66150	90998.9	909.728
66200	96696.7	913.608
66250	95661.5	909.775
66300	91453.0	907.351
66350	88982.6	909.034
66400	95814.0	920.846
66450	106585.0	935.089
66500	118524.0	946.043
66550	123505.0	946.558
66600	120822.0	943.35
66650	120341.0	944.582
66700	122586.0	947.237
66750	132992.0	948.279
66800	134355.0	940.16
66850	119464.0	928.002
66900	111566.0	921.06
66950	108125.0	933.279
67000	126281.0	947.073
67050	120200.0	946.102
67100	137895.0	956.464
67150	165057.0	961.452
67200	159295.0	952.854
67250	188030.0	954.928
67300	207509.0	958.732
67350	201487.0	932.664
67400	177286.0	915.948
67450	185191.0	919.668
67500	196791.0	924.487
67550	196451.0	914.546
67600	189252.0	904.984
67650	195766.0	914.229
67700	204164.0	924.047
67750	208090.0	921.944
67800	207078.0	907.381
67850	212513.0	923.668
67900	186971.0	925.864
67950	192603.0	892.594
68000	193958.0	855.186
68050	174142.0	816.286
68100	140925.0	808.507
68150	133979.0	815.334
68200	132511.0	818.409
68250	138960.0	821.701
68300	148943.0	829.288
68350	163084.0	837.22
68400	163487.0	826.036
68450	160254.0	806.443
68500	166153.0	813.229
68550	171433.0	816.079
68600	170347.0	803.974
68650	173126.0	802.598
68700	178187.0	807.09
68750	182221.0	807.032
68800	191074.0	816.58
68850	189237.0	820.716
68900	188183.0	811.879
68950	188274.0	802.286
69000	187871.0	802.038
69050	187141.0	800.41
69100	184543.0	801.499
69150	177859.0	795.571
69200	174503.0	783.745
69250	172226.0	769.829
69300	168734.0	753.225
69350	170934.0	739.198
69400	169322.0	735.455
69450	163576.0	730.062
69500	161396.0	715.835
69550	159266.0	700.942
69600	153605.0	685.615
69650	151765.0	667.962
69700	149871.0	650.814
69750	141783.0	632.044
69800	17612.2	607.836
69850	15355.7	577.593
69900	12729.3	541.429
69950	10888.0	500.183
70000	8574.04	454.379
70050	4689.71	408.136
70100	2160.5	371.66
70150	30704.9	358.628
70200	35221.4	376.488
70250	56247.3	426.858
70300	136464.0	528.185
70350	135257.0	588.846
70400	16975.8	566.102
70450	15789.4	539.865
70500	14776.6	508.544
70550	16457.0	477.009
70600	23875.8	447.536
70650	38155.5	402.99
70700	11325.4	261.482
70750	1455.54	134.398
70800	452.572	54.508
70850	0	12.6964
70900	0	0
70950	0	0
71000	0	0
71050	0	0
71100	0	0
71150	0	0
71200	0	0
71250	0	0
71300	0	0
71350	0	0
71400	0	0
71450	0	0
71500	0	0
71550	0	0
71600	0	0
71650	0	0
71700	0	0
71750	0	0
71800	0	0
71850	0	0
71900	0	0
71950	0	0
72000	0	0
72050	0	0
72100	0	0
72150	0	0
72200	0	0
72250	0	0
72300	0	0
72350	0	0
72400	0	0
72450	0	0
72500	0	0
72550	0	0
72600	21292.4	127.29
72650	31728.9	163.826
72700	34611.3	175.705
72750	36244.7	182.248
72800	39245.8	193.892
72850	46847.9	236.844
72900	21136.8	315.193
72950	42978.2	434.395
73000	68957.3	531.756
73050	91670.9	620.19
73100	108452.0	667.099
73150	110327.0	670.807
73200	106479.0	658.776
73250	106841.0	659.599
73300	109168.0	665.45
73350	110550.0	666.596
73400	111484.0	669.852
73450	110493.0	663.622
73500	110682.0	661.839
73550	113185.0	667.713
73600	113189.0	660.981
73650	110593.0	646.864
73700	111892.0	649.152
73750	116928.0	657.307
73800	117043.0	649.636
73850	116794.0	639.32
73900	120537.0	642.214
73950	124758.0	636.154
74000	126249.0	621.087
74050	17204.6	609.134
74100	13377.9	587.905
74150	12568.5	558.556
74200	12466.2	526.207
74250	14338.5	491.071
74300	18591.5	447.752
74350	10802.7	338.578
74400	2408.18	195.508
74450	674.743	94.0349
74500	141.48	32.1927
74550	0	4.93572
74600	0	0
74650	0	0
74700	0	0
74750	0	0
74800	0	0
74850	0	0
74900	0	0
74950	0	0
75000	0	0
75050	0	0
75100	0	0
75150	0	0
75200	0	0
75250	0	0
75300	0	0
75350	0	0
75400	0	0
75450	0	0
75500	0	0
75550	0	0
75600	0	0
75650	0	0
75700	0	0
75750	0	0
75800	0	0
75850	0	0
75900	0	0
75950	0	0
76000	0	0
76050	0	0
76100	0	0
76150	0	0
76200	0	0
76250	0	0
76300	0	0
76350	0	0
76400	0	0
76450	0	0
76500	0	0
76550	0	0
76600	0	0
76650	0	0
76700	0	0
76750	0	0
76800	0	0
76850	0	0
76900	0	0
76950	0	0
77000	27669.7	146.54
77050	39883.5	196.381
77100	53244.3	266.223
77150	42001.8	322.043
77200	91960.2	392.837
77250	84346.2	375.779
77300	9264.51	239.705
77350	1741.08	155.404
77400	634.179	94.096
77450	405.623	50.3729
77500	0	21.0755
77550	0	1.37544
77600	0	0
77650	0	0
77700	0	0
77750	0	0
77800	0	0
77850	0	0
77900	0	0
77950	0	0
78000	0	0
78050	0	0
78100	0	0
78150	0	0
78200	0	0
78250	0	0
78300	0	0
78350	0	0
78400	0	0
78450	0	0
78500	0	0
78550	0	0
78600	0	0
78650	0	0
78700	0	0
78750	0	0
78800	0	0
78850	0	0
78900	0	0
78950	0	0
79000	0	0
79050	0	0
79100	0	0
79150	0	0
79200	0	0
79250	0	0
79300	0	0
79350	0	0
79400	0	0
79450	0	0
79500	0	0
79550	0	0
79600	0	0
79650	0	0
79700	0	0
79750	0	0
79800	0	0
79850	0	0
79900	0	0
79950	0	0
80000	0	0
80050	0	0
80100	0	0
80150	0	0
80200	0	0
80250	0	0
80300	0	0
80350	0	0
80400	0	0
80450	0	0
80500	0	0
80550	0	0
80600	0	0
80650	0	0
80700	0	0
80750	0	0
80800	0	0
80850	0	0
80900	0	0
80950	0	0
81000	0	0
81050	0	0
81100	0	0
81150	0	0
81200	0	0
81250	0	0
81300	0	0
81350	0	0
81400	0	0
81450	0	0
81500	0	0
81550	0	0
81600	0	0
81650	0	0
81700	0	0
81750	0	0
81800	0	0
81850	0	0
81900	0	0
81950	0	0
82000	0	0
82050	0	0
82100	0	0
82150	0	0
82200	0	0
82250	0	0
82300	0	0
82350	0	0
82400	0	0
82450	0	0
82500	0	0
82550	0	0
82600	0	0
82650	0	0
82700	0	0
82750	0	0
82800	0	0
82850	0	0
82900	0	0
82950	0	0
83000	0	0
83050	0	0
83100	0	0
83150	0	0
83200	0	0
83250	0	0
83300	0	0
83350	0	0
83400	0	0
83450	0	0
83500	0	0
83550	0	0
83600	0	0
83650	0	0
83700	0	0
83750	0	0
83800	0	0
83850	0	0
83900	0	0
83950	0	0
84000	0	0
84050	0	0
84100	0	0
84150	0	0
84200	0	0
84250	0	0
84300	0	0
84350	0	0
84400	0	0
84450	0	0
84500	0	0
84550	0	0
84600	0	0
84650	0	0
84700	0	0
84750	0	0
84800	0	0
84850	0	0
84900	0	0
84950	0	0
85000	0	0
85050	0	0
85100	0	0
85150	0	0
85200	0	0
85250	0	0
85300	0	0
85350	0	0
85400	0	0
85450	0	0
85500	0	0
85550	22.5537	91.4968
85600	23033.0	160.517
85650	43469.5	217.383
85700	43067.4	211.338
85750	45929.7	228.67
85800	46937.3	244.925
85850	47810.5	251.858
85900	37368.9	259.005
85950	28531.0	235.564
86000	31033.0	269.642
86050	25164.1	286.168
86100	26662.2	311.608
86150	34045.4	333.567
86200	36798.5	336.791
86250	35459.7	336.143
86300	38210.0	335.89
86350	39285.2	325.167
86400	38114.7	314.392
86450	39370.2	312.967
86500	36720.6	302.465
86550	34100.9	269.025
86600	23353.1	202.895
86650	27173.6	226.98
86700	34808.4	261.011
86750	30454.4	268.237
86800	29915.3	277.047
86850	24904.4	291.247
86900	32793.5	296.078
86950	70038.4	284.17
87000	2770.66	113.996
87050	0	0
87100	0	0
87150	0	0
87200	0	0
87250	0	0
87300	657.277	26.2758
87350	0	0
87400	0	0
87450	0	0
87500	0	0
87550	0	0
87600	0	0
87650	0	0
87700	0	0
87750	0	0
87800	0	0
87850	0	0
87900	0	0
87950	0	0
88000	0	0
88050	0	0
88100	0	0
88150	0	0
88200	0	0
88250	0	0
88300	0	0
88350	0	0
88400	0	0
88450	0	0
88500	0	0
88550	0	0
88600	0	0
88650	0	0
88700	0	0
88750	0	0
88800	0	0
88850	0	0
88900	0	0
88950	0	0
89000	0	0
89050	0	0
89100	0	0
89150	0	0
89200	0	0
89250	0	0
89300	0	0
89350	0	0
89400	0	0
89450	0	0
89500	0	0
89550	0	0
89600	0	0
89650	0	0
89700	0	0
89750	0	0
89800	0	0
89850	0	0
89900	0	0
89950	0	0
90000	0	0
90050	0	0
90100	0	0
90150	0	0
90200	0	0
90250	0	0
90300	0	0
90350	0	0
90400	0	0
90450	0	0
90500	0	0
90550	0	0
90600	0	0
90650	0	0
90700	0	0
90750	0	0
90800	0	0
90850	0	0
90900	0	0
90950	0	0
91000	0	0
91050	0	0
91100	0	0
91150	0	0
91200	0	0
91250	0	0
91300	0	0
91350	0	0
91400	0	0
91450	0	0
91500	0	0
91550	0	0
91600	0	0
91650	0	0
91700	0	0
91750	0	0
91800	0	0
91850	0	0
91900	0	0
91950	0	0
92000	0	0
92050	0	0
92100	0	0
92150	0	0
92200	0	0
92250	0	0
92300	0	0
92350	0	0
92400	0	0
92450	0	0
92500	0	0
92550	0	0
92600	0	0
92650	0	0
92700	0	0
92750	0	0
92800	0	0
92850	0	0
92900	0	0
92950	0	0
93000	0	0
93050	0	0
93100	0	0
93150	0	0
93200	0	0
93250	0	0
93300	0	0
93350	0	0
93400	0	0
93450	0	0
93500	0	0
93550	0	0
93600	0	0
93650	0	0
93700	0	0
93750	0	0
93800	0	0
93850	0	0
93900	0	0
93950	0	0
94000	0	0
94050	0	0
94100	0	0
94150	0	0
94200	0	0
94250	0	0
94300	0	0
94350	0	0
94400	0	0
94450	0	0
94500	0	0
94550	0	0
94600	0	0
94650	0	0
94700	0	0
94750	0	0
94800	0	0
94850	0	0
94900	0	0
94950	0	0
95000	0	0
95050	0	0
95100	0	0
95150	0	0
95200	0	0
95250	0	0
95300	0	0
95350	0	0
95400	0	0
95450	0	0
95500	0	0
95550	0	0
95600	0	0
95650	0	0
95700	0	0
95750	0	0
95800	0	0
95850	0	0
95900	0	0
95950	0	0
96000	0	0
96050	0	0
96100	0	0
96150	0	0
96200	0	0
96250	0	0
96300	0	0
96350	0	0
96400	0	0
96450	0	0
96500	0	0
96550	0	0
96600	0	0
96650	0	0
96700	0	0
96750	0	0
96800	0	0
96850	0	0
96900	0	0
96950	0	0
97000	0	0
97050	0	0
97100	0	0
97150	0	0
97200	0	0
97250	0	0
97300	0	0
97350	0	0
97400	0	0
97450	0	0
97500	0	0
97550	0	0
97600	0	0
97650	0	0
97700	0	0
97750	0	0
97800	0	0
97850	0	0
97900	0	0
97950	0	0
98000	0	0
98050	0	0
98100	0	0
98150	0	0
98200	0	0
98250	0	0
98300	0	0
98350	0	0
98400	0	0
98450	0	0
98500	0	0
98550	0	0
98600	0	0
98650	0	0
98700	0	0
98750	0	0
98800	0	0
98850	0	0
98900	0	0
98950	0	0
99000	0	0
99050	0	0
99100	0	0
99150	0	0
99200	0	0
99250	0	0
99300	0	0
99350	0	0
99400	0	0
99450	0	0
99500	0	0
99550	0	0
99600	0	0
99650	0	0
99700	0	0
99750	0	0
99800	0	0
99850	0	0
99900	0	0
[truncated: 459 more rows]
